# Supplementary material for: Identification of regulatory networks and hub genes controlling soybean seed set and size using RNA sequencing analysis
Source: J Exp Bot. 2017 Jan 13;68(8):1955–72. doi: 10.1093/jxb/erw460 (PMC5429000; doi:10.1093/jxb/erw460)
Supplement: Supplementary_tables_S1_S4_S14_S17_S18 [file erw460_suppl_supplementary_tables_s1_s4_s14_s17_s18.xlsx]

## Sheet: Table S1
Table S1. Ontology of soybean seed developmental stages (from Soybase, Grant et al., 2010)
Code and name of seed developmental stagse in soybean ontology*			Definition of the stages	Corresponding sampling stage
Seed set
	0001284	Resting Zygote	Zero days post flowering, zygote has formed and the primary endosperm is multinucleated.
	0001285	Pro-embryo Stage 1	One day post flowering, embryo has undergone a cell division. Endosperm has formed a number of nuclei.
	0001286	Pro-embryo Stage 2	Two days post flowering, embryo has reached 4 to 8 cells
	0001287	Pro-embryo Stage 3	Three days post flowering, pro-embryo is fully differentiated from suspensor. Endosperm has formed a peripheral layer and has a central vacuole	S1, represents the stage of "seed set"
	0001288	Spherical Embryo Stage	Four to five days post flowering, the embryo is spherical with a protoderm and developed suspensor. Endosperm surrounds the embryo and is cellular proximal to the embryo but is acellular distal to the embryo
	0001289	Heart Stage	Cotyledons begin development and are just visible six to 7 days post flowering
Seed growth
	0001290	Cotyledon Stage	Ten to 14 days post flowering, cotyledons are in their normal position. Primary leaf primordia is visible and the endosperm occupies approximately 1/2 of the seed volume	S2, represents the stage of "seed growth"
Seed filling and maturation
	0001291	Early Maturity Stage 1	Cotyledons have reached final size and the primordia of the 1st trifoliolate has formed 20 to 30 days post flowering. Endosperm is almost completely assimilated	S3, represents the stage of "early seed filling"
	0001292	Early Maturity Stage 2	Thirty to 50 days post flowering endosperm is absent and the seed size is increasing
	0001293	Late Seed Maturity	Mid Seed Maturity: Fifty to 80 days post flowering, seed weight and size has increased to about half mature size and weight
	0001294	Dry Seed Stage	Eighty to 110 days post flowering, seed has obtained mature size. Seed weight begins to drop due to dessication
*，From Soybase, Grant et al., 2010.

## Sheet: Table S4 
Table S4 FPKMs and function categories of genes significantly enriched in S1
Gene Name		V1				V2				Description
		S1	S2	S3-1	S3-2	S1	S2	S3-1	S3-2
Transcription factors
	Glyma.09G062800	8.72	0.03	0.06	0.57	11.1	0.1	0.24	1.29	GATA type zinc finger transcription factor family protein
	Glyma.09G270000	8.77	2.47	0.77	2.28	5.44	3.3	0.47	1.27	GRAS family transcription factor
	Glyma.14G083700	10.19	3.7	0.95	3.14	8.65	4.76	1.7	2.02	Heat shock transcription factor B4
	Glyma.04G177300	40.78	9.49	10.12	5.13	47.88	9.51	8.19	3.86	Myb-like transcription factor family protein
	Glyma.13G311200	31.71	0.76	0.32	0.24	33.92	1.76	2.47	0.75	Plant-specific transcription factor YABBY family protein
	Glyma.12G190500	20.28	0.01	0.34	1.1	17.98	0.61	0.86	2.15	Plant-specific transcription factor YABBY family protein
	Glyma.01G017700	11.57	4.65	4.47	0.74	15.48	5.7	5.06	2.69	PLATZ transcription factor family protein
	Glyma.02G177500	8	1.29	0.45	1.03	4.99	1.13	0.15	0.53	Squamosa promoter-binding protein-like (SBP domain) transcription factor family protein
	Glyma.04G170600	5.97	2.36	0.1	0.16	5.21	3.11	0.15	0.09	TCP family transcription factor
	Glyma.05G095900	4.69	0.49	0.93	0.45	4.66	0.47	1.16	0.18	Winged-helix DNA-binding transcription factor family protein
Plant hormone signal transduction
	Glyma.04G252300	7.18	1.68	1.28	0.72	12.55	3.17	1.81	0.95	Auxin influx carrier (AUX1 LAX family)
	Glyma.07G054800	19.83	8.39	0.52	0.74	11.68	9.91	0.26	0.17	Auxin response factor
	Glyma.12G108900	5.38	0	0.01	0.01	6.25	0.01	0.01	0	Auxin responsive GH3 gene family
	Glyma.10G031900	44.43	6.82	0.44	0.07	95	5.33	6.98	0.31	Auxin-responsive protein IAA
	Glyma.11G052500	14.92	5.08	2.24	0.03	14.09	7.33	4.54	0.07	Cyclin D3, plant
	Glyma.20G230800	15.06	2.47	1.01	0.03	15.86	8.03	2.27	0.13	Histidine-containing phosphotransfer protein
	Glyma.09G071600	36.01	11.52	8.2	1.15	22.91	12.1	5.41	0.19	Jasmonate ZIM domain-containing protein
	Glyma.07G057900	7.64	0.63	0	0.1	14.7	0.35	0.3	0.26	Jasmonic acid-amino synthetase
	Glyma.08G033800	5.5	1.17	2.09	0.06	5.81	1.45	0.78	0.06	Protein phosphatase 2C [EC:3.1.3.16]
	Glyma.14G217800	7.64	1.67	0.34	0.15	5.15	0.95	0.31	0.03	SAUR family protein
	Glyma.11G155100	8.79	0.03	0.01	0.01	3.29	0.01	0.01	0.01	Two-component response regulator ARR-A family
	Glyma.19G132300	31.38	6.52	5.82	0.48	16.77	4.85	4.58	0.23	Two-component response regulator ARR-A family
MAPK signaling pathway
	Glyma.04G083100	13.85	2.38	1.19	4.35	8.91	2.62	0.53	1.21	Lactoylglutathione lyase [EC:4.4.1.5]
	Glyma.12G073700	10.39	4.8	1.09	2.11	8.15	5.77	0.45	0.59	Extracellular signal-regulated kinase 1/2 [EC:2.7.11.24]
	Glyma.15G088000	33.5	11.24	15.66	1.39	24.94	2.61	6.56	1.97	Heat shock 70kDa protein 1/8
Starch and sucrose metabolism
	Glyma.10G032400	7.94	3.62	2.13	1.23	6.56	4.36	1.09	0.65	Alpha-1,4-galacturonosyltransferase [EC:2.4.1.43]
	Glyma.15G031400	13.6	0.02	0.02	0.01	29.3	0.17	0.01	0.01	Beta-glucosidase [EC:3.2.1.21]
	Glyma.08G150500	63.8	3.74	0.13	0	56.56	3.93	0.09	0.01	Beta-glucosidase [EC:3.2.1.21]
	Glyma.08G150400	1010.04	64.07	0.89	0.07	939.9	47.64	0.68	0.13	Beta-glucosidase [EC:3.2.1.21]
	Glyma.07G258700	87.57	11.58	1.27	3.88	59.53	11.82	1.01	4.58	Beta-glucosidase [EC:3.2.1.21]
	Glyma.06G011700	114.41	47.7	48.54	56.12	83.65	33.64	26.38	34.09	Glucose-1-phosphate adenylyltransferase [EC:2.7.7.27]
	Glyma.11G015800	7.59	2.12	1.6	2.73	7.11	2.93	2.4	2.34	Hexokinase [EC:2.7.1.1]
	Glyma.03G029400	10.66	0	0	0.01	6.53	0.01	0	0.01	Pectinesterase [EC:3.1.1.11]
	Glyma.05G237000	22.03	10.08	5.71	3.84	23.6	13.79	7.11	3.79	Phosphoglucomutase [EC:5.4.2.2]
	Glyma.13G062700	36.46	17.45	19.75	14.42	36.88	17.97	19.11	18.41	Starch synthase [EC:2.4.1.21]
	Glyma.01G139500	9.98	3.19	1.35	0.48	9.97	3.13	2.17	0.8	UDP-glucuronate 4-epimerase [EC:5.1.3.6]
Fatty acid biosynthesis
	Glyma.20G007900	21.41	0.81	0	0.11	21.89	0.99	0.33	0.02	Long-chain acyl-CoA synthetase [EC:6.2.1.3]
	Glyma.07G161900	9.57	0.35	0.04	0.02	11.24	0.4	0	0	Long-chain acyl-CoA synthetase [EC:6.2.1.3]
	Glyma.05G151200	8.39	1.44	0.2	0.04	7.87	3.06	0.14	0.11	Long-chain acyl-CoA synthetase [EC:6.2.1.3]
	Glyma.06G211300	12.18	1.71	3.3	0.18	12.45	1.53	2.38	2.33	Fatty acyl-ACP thioesterase B [EC:3.1.2.14 3.1.2.-]
Biosynthesis of unsaturated fatty acids
	Glyma.19G147400	312.15	132.32	18.11	22.56	337.04	81	27.08	17.06	Omega-6 fatty acid desaturase (delta-12 desaturase) [EC:1.14.19.-]
	Glyma.08G279700	19.23	6.9	3.6	2.37	9.75	6.76	3.71	1.35	3-hydroxy acyl-CoA dehydratase [EC:4.2.1.-]
	Glyma.14G004600	177.43	28.69	22	16.49	119.91	39.22	30.37	28.55	Acetyl-CoA C-acetyltransferase [EC:2.3.1.9]
Flavonoid biosynthesis
	Glyma.11G054500	21.47	0	0	0	31.3	0.13	0	0	Caffeoyl-CoA O-methyltransferase [EC:2.1.1.104]
	Glyma.18G146900	19.4	9.21	3.67	0.86	16.83	12.38	4.9	1.59	Caffeoyl-CoA O-methyltransferase [EC:2.1.1.104]
	Glyma.19G105100	126.3	1.14	0.37	1.61	98.58	2.03	1.42	4.49	Chalcone synthase [EC:2.3.1.74]
	Glyma.13G082300	43.95	0.15	0.32	0.58	45.63	0.86	0.16	0.89	Flavonol synthase [EC:1.14.11.23]
Flavone and flavonol biosynthesis
	Glyma.06G137200	34.82	0.01	0.07	0	23.33	0.05	0	0	flavonol 3-O-methyltransferase [EC:2.1.1.76]
	Glyma.06G295700	8.31	0.12	0.05	0	21.45	0.06	0	0	flavonol 3-O-methyltransferase [EC:2.1.1.76]
	Glyma.13G255800	72.88	12.59	1.29	4.81	54.57	12.82	1.87	5.69	flavonol 3-O-glucosyltransferase [EC:2.4.1.91]
	Glyma.12G109800	150.69	3.64	3.1	0.38	308.27	1.73	1.45	0.3	flavonol 3-O-methyltransferase [EC:2.1.1.76]
	Glyma.06G295700	372.57	25.71	9.09	2.69	1014.74	20.33	3.75	2.17	flavonol 3-O-methyltransferase [EC:2.1.1.76]
	Glyma.13G371000	8.54	1.59	0.91	0.04	8.6	1.55	1.71	0.06	shikimate O-hydroxycinnamoyltransferase [EC:2.3.1.133]
	Glyma.17G171100	348.6	84.8	41.59	15.12	344.13	106.39	32.06	15.77	caffeoyl-CoA O-methyltransferase [EC:2.1.1.104]
	Glyma.08G220200	13.69	2.78	4.19	0.36	10.12	2.86	5	1.21	shikimate O-hydroxycinnamoyltransferase [EC:2.3.1.133]
	Glyma.06G137300	38.41	5.14	16.8	10.98	28.44	6.21	10.26	11.1	flavonol 3-O-methyltransferase [EC:2.1.1.76]

## Sheet: Table S5
Table S5 FPKMs and function categories of genes significantly enriched in S2
Gene Name		V1				V2				Description
		S1	S2	S3-1	S3-2	S1	S2	S3-1	S3-2
Transcription factors
	Glyma.15G154600	0.2	6.09	0.03	0.02	0.28	5.59	0.01	0	General transcription factor group E6
	Glyma.01G194200	3.45	7.29	2.26	1.79	3.81	5.3	1.7	1.35	GRAS family transcription factor
	Glyma.06G324400	1.15	20.62	4.11	0.01	0.68	36.52	3.79	0.46	MADS-box transcription factor family protein
	Glyma.08G086900	0.09	5.07	0.1	0.11	0.42	4.82	0.1	0.06	PLATZ transcription factor family protein
	Glyma.05G105600	3.06	6.51	0.62	1.13	2.75	4.39	0.37	0.74	GRAS family transcription factor
	Glyma.16G167700	0.04	3.46	0.05	0.01	0.03	4.24	0.04	0.01	Sequence-specific DNA binding transcription factors
	Glyma.10G240200	0.63	4.38	0.66	0.06	0.85	2.54	0.76	0.02	TCP family transcription factor
	Glyma.08G129200	0.21	2.37	0.15	0.41	0.5	3.23	0.12	0.12	Transcription factor jumonji (jmj) family protein / zinc finger (C5HC2 type) family protein
	Glyma.07G262700	0.56	3.24	0.25	0.09	0.77	2.29	0.27	0.03	WRKY family transcription factor
	Glyma.03G176600	1.07	3.17	0.77	0.17	0.91	7.92	0.82	0.22	WRKY family transcription factor family protein
Plant hormone signal transduction
	Glyma.06G314400	3.52	15.94	5.58	12.12	2.69	17.31	5.04	10.62	ABA responsive element binding factor
	Glyma.05G122400	1.08	3.44	1.39	0.43	2.1	4.75	1.33	0.37	ABA responsive element binding factor
	Glyma.18G029000	1.17	18.11	4.62	0.68	1.48	18.74	5.21	0.14	Auxin influx carrier (AUX1 LAX family)
	Glyma.11G228300	1.64	11.52	4.87	1.27	2.28	15.98	4.83	0.76	Auxin influx carrier (AUX1 LAX family)
	Glyma.06G025500	3.91	25.58	4.56	0.57	3.08	16.45	0.64	0.44	SAUR family protein
	Glyma.14G030300	0.01	4.65	0.01	0.01	0.25	9.18	0.01	0.01	SAUR family protein
	Glyma.06G042900	55.09	123.19	32.43	51.89	41.63	76.25	39.57	25.48	Cyclin D3, plant
	Glyma.07G030100	2.03	21.86	0.55	0.18	1.31	10.13	0.59	0.04	Histidine phosphotransfer protein 6
	Glyma.08G212800	6.89	36.58	5.2	0.83	3.35	13.8	1.28	1	Histidine phosphotransfer protein 6
	Glyma.10G092100	0.73	6.11	1.46	0.25	0.56	6.62	2.34	0.15	Transcription factor TGA
	Glyma.03G142400	0.45	9.56	2.07	0.88	0.64	11.42	3.38	0.51	Transcription factor TGA
Brassinosteroid biosynthesis
	Glyma.01G170000	0.55	11.32	0.37	0.18	0.34	11.19	0.18	0.11	Cytochrome P450, family 90, subfamily C, polypeptide 1
	Glyma.02G256800	3.18	19.61	3.26	0.55	3.66	15.53	4.84	0.62	Cytochrome P450, family 90, subfamily A, polypeptide 1
	Glyma.14G059900	1.26	7.18	2.32	0.68	1.63	11	2.99	0.7	Cytochrome P450, family 90, subfamily A, polypeptide 1
Starch and sucrose metabolism
	Glyma.03G095900	0.14	7.7	0.01	0.01	0.2	16.58	0.01	0.01	Polygalacturonase
	Glyma.07G124100	0.07	57.13	0.33	0.02	0.24	98.85	0.05	0.01	Polygalacturonase
	Glyma.09G076600	1.95	19.53	0.18	0	1.23	12.6	0.02	0.01	Plant invertase/pectin methylesterase inhibitor superfamily，pectinesterase
	Glyma.07G124100	0	9.57	0.1	0.04	0.01	22.13	0.09	0.01	Polygalacturonase
	Glyma.11G039400	0.35	4.37	0.22	0.09	0.39	6.17	0.21	0.1	Beta-amylase
	Glyma.15G184400	4.19	19.84	1.43	2.49	2.93	20.31	1	3.09	Pectinesterase
	Glyma.09G178100	88.32	1678.35	126.15	64.64	153.45	1657.58	63.18	381.75	Beta-glucosidase
	Glyma.14G096600	0.97	14.61	1.98	0.01	1.59	16.53	0.95	0.02	Beta-fructofuranosidase
	Glyma.09G003200	13.19	31.56	8.15	9.35	16.28	46.75	6.88	10.74	Beta-glucosidase
	Glyma.18G224200	5.52	12.32	3.56	2.27	6.2	11.13	3.41	2.58	Alpha-1,4-galacturonosyltransferase
Flavone and flavonol biosynthesis
	Glyma.20G176100	17.58	253.38	1.18	0.24	12.51	400.8	1.97	0.56	Flavonol 3-O-methyltransferase
	Glyma.08G062000	11.28	275.64	2.42	0.01	11.11	408.16	0.95	0.12	Anthocyanidin reductase
	Glyma.17G252200	1.51	50.5	2.32	0.01	2.3	82.64	0.15	0.04	Bifunctional dihydroflavonol 4-reductase/flavanone 4-reductase
	Glyma.11G011500	14.05	33.88	2.97	0.23	9.23	14.62	1.61	7.15	chalcone synthase
	Glyma.11G027700	11.73	299.41	100.14	0.19	11.08	365.69	44.49	0.45	Leucoanthocyanidin dioxygenase
	Glyma.05G088100	9.5	205.62	95.98	0.22	7.22	273.66	50.37	0.73	Flavonol synthase

## Sheet: Table S6
Table S6 FPKMs and function categories of genes significantly enriched in S3-1
Gene Name		V1				V2				Description
		S1	S2	S3-1	S3-2	S1	S2	S3-1	S3-2
Transcription factors
	Glyma.08G271400	1.44	3.08	46.92	0.43	1.24	2.34	35.27	0.5	PLATZ transcription factor family protein
	Glyma.U018600	0.3	2.15	20.87	0.55	0.34	2.57	12.09	1.06	Basic-leucine zipper (bZIP) transcription factor family protein
	Glyma.11G109100	6.22	5.84	50.36	5.16	10.16	7.2	34.39	15.46	PLATZ transcription factor family protein
	Glyma.04G046200	28.81	8.71	59.71	18	37.06	18.35	38.85	31.85	GATA type zinc finger transcription factor family protein
	Glyma.01G234000	0.94	0.88	5.89	1.73	0.79	0.57	5.4	3.38	PLATZ transcription factor family protein
	Glyma.13G316900	0.63	1.09	6.83	0.66	0.39	0.82	4.95	0.18	BZIP transcription factor family protein
	Glyma.01G205100	1.56	3.76	15.75	0.51	1.48	3.58	8.96	0.35	GATA transcription factor 26
	Glyma.12G016300	2.64	3.06	9.7	1.11	3.34	2.28	8.3	2.29	PLATZ transcription factor family protein
	Glyma.01G096000	3.28	12.06	36.06	0.81	3.76	13.11	51.51	3.47	PLATZ transcription factor family protein
	Glyma.14G006900	4.58	8.65	24.24	1.46	4.61	7.17	20.37	1.71	GRAS family transcription factor
	Glyma.14G006800	6.95	8.39	21.06	1.67	7.98	8.62	12.54	1.84	WRKY family transcription factor family protein
	Glyma.08G140100	0.01	0.03	7.51	0.08	0	0.01	1.39	0	Transcription factor TGA
	Glyma.14G167000	1.86	1.37	7.08	0	2.39	0.75	4.1	0.04	Transcription factor TGA
	Glyma.20G156800	7.41	9.56	20.99	8.73	2.47	3.42	23.22	7.78	Heat shock transcription factor B2A
	Glyma.20G006400	14.52	14.37	30.86	2.73	18.12	15.91	25.75	2.18	Squamosa promoter-binding protein-like (SBP domain) transcription factor family protein
Plant hormone signal transduction
	Glyma.15G049000	0.07	0.37	9.01	0.01	0.06	1.24	12.25	0.17	ABA responsive element binding factor
	Glyma.08G105000	2.5	2.6	5.91	2.01	2.46	2.3	4.6	1.26	Arabidopsis histidine kinase 2/3/4
	Glyma.07G051700	2.51	19.13	82.37	0.64	2.87	18.88	78.7	4.69	SAUR family protein
	Glyma.16G020700	5.45	17.43	36.57	16.15	5.9	15.13	53.19	21.42	SAUR family protein
	Glyma.10G188500	0.99	2.74	15.53	1.92	1.35	3.3	14.71	1.18	Ethylene receptor
	Glyma.03G148300	13.72	19.7	45.84	1.63	17.51	14.99	44.39	1.13	Gibberellin receptor GID1
	Glyma.05G235500	0.54	1.28	7.44	0.04	0.52	0.74	7.34	1.34	Jasmonate ZIM domain-containing protein
	Glyma.03G256200	1.41	1.57	6.57	2.54	3.8	1.71	6.51	2.42	Jasmonic acid-amino synthetase
Brassinosteroid biosynthesis
	Glyma.08G193900	0.1	1.43	24.6	0.51	0.29	4.24	20.75	1.15	Cytochrome P450, family 90, subfamily D, polypeptide 1
Flavonoid biosynthesis
	Glyma.07G021600	6.42	6.03	44.9	0.14	3.3	3.9	47.86	1.08	Shikimate O-hydroxycinnamoyltransferase
	Glyma.08G066800	0.15	0.4	21.83	0.02	0.25	0.34	3.18	0.23	Flavonol 3-O-glucosyltransferase
	Glyma.14G005000	3.38	1.77	20.58	0.13	2.08	1.56	12.92	0.53	Flavonol 3-O-methyltransferase
Biosynthesis of unsaturated fatty acids
	Glyma.09G111900	0.19	0.2	40.52	0.24	0.12	0.15	53.85	0.9	Omega-6 fatty acid desaturase (delta-12 desaturase)
	Glyma.18G062000	19.2	40.53	82.77	14.61	13.89	35.56	112.45	14.28	Omega-3 fatty acid desaturase (delta-15 desaturase)
Storage protein
	Glyma.20G210100	21.18	12.34	58.63	4.67	22.62	12.5	58.74	7.48	Basic 7S globutin-related

## Sheet: Table S7
Table S7 FPKMs and function categories of genes significantly enriched in S3-2
Gene Name		V1				V2				Description
		S1	S2	S3-1	S3-2	S1	S2	S3-1	S3-2
Transcription factor
	Glyma.03G194900	0.41	0.3	2.91	10.57	0.81	0.64	2.27	10.13	Basic-leucine zipper (bZIP) transcription factor
	Glyma.17G055200	0.51	1.61	1.88	4.04	1.36	2	0.46	5.35	GATA type zinc finger transcription factor
	Glyma.03G189600	0.23	1.49	5.05	21.48	0.07	2.33	4.81	27.29	Sequence-specific DNA binding transcription factors
Plant hormone signal transduction
	Glyma.13G317000	0.06	3.89	11.02	41.95	0.05	8.66	8.46	21.98	ABA responsive element binding factor
	Glyma.10G071700	1.5	0.62	21.43	48.32	2.3	1.07	17.81	34.95	ABA responsive element binding factor
	Glyma.19G224700	2.5	1.02	1.22	4.03	1.97	1.27	1.09	3.72	Phytochrome-interacting factor 3
	Glyma.10G007000	0.05	0.15	0.87	5.18	0.03	0.15	0.61	4.45	Ethylene-responsive transcription factor 1 AP2/ERF 59
	Glyma.08G201100	0.01	0.34	1.23	3.87	0.19	0.19	0.86	7.73	Histidine-containing phosphotransfer peotein
	Glyma.09G073300	0.74	1.52	0.65	5.03	1.05	2.82	2.45	5.16	SAUR family protein
Starch and sucrose metabolism
	Glyma.15G151000	0.02	0.34	4.94	21.48	0.08	1.05	9.14	165.41	Sucrose synthase [EC:2.4.1.13]
	Glyma.14G072500	2.47	0.22	2.09	11.9	1.73	0.81	2.13	5.64	Glucose-1-phosphate adenylyltransferase [EC:2.7.7.27]
Biosynthesis of unsaturated fatty acids
	Glyma.10G278000	0.06	0.2	280.9	568.61	0.01	0.56	71.21	367.98	Omega-6 fatty acid desaturase (delta-12 desaturase)
	Glyma.20G111000	0.01	0.04	9.36	62.33	0.03	0	18.54	64.05	Omega-6 fatty acid desaturase (delta-12 desaturase)
Fatty acid biosynthesis
	Glyma.14G121400	5.7	30.41	239.31	821.72	1.19	30.07	107.19	371.57	Acyl-[acyl-carrier-protein] desaturase
Flavonoid biosynthesis
	Glyma.20G241600	6.91	0.95	7.3	16.42	2.92	1.36	12.57	20.13	Chalcone isomerase
Storage protein
	Glyma.03G239700	0.07	1.32	801.35	2184.65	0.08	1.07	714.2	6220.62	Basic 7S globutin-related

## Sheet: Table S8
Table S8 Genes list of 12 modules
Gene_id	ModuleColors	Description	Kegg_term
Glyma.01G004300.2	yellow	Large subunit ribosomal protein L31e	Ribosome
Glyma.01G006100.2	yellow	Arginyl-tRNA synthetase [EC:6.1.1.19]	Aminoacyl-tRNA biosynthesis
Glyma.01G007800.1	yellow	DNA (cytosine-5-)-methyltransferase [EC:2.1.1.37]	Cysteine and methionine metabolism|Metabolic pathways|MicroRNAs in cancer
Glyma.01G019200.1	yellow	Phosphoenolpyruvate carboxykinase (ATP) [EC:4.1.1.49]	Glycolysis / Gluconeogenesis|Citrate cycle (TCA cycle)|Pyruvate metabolism|Carbon fixation in photosynthetic organisms|Metabolic pathways|Biosynthesis of secondary metabolites|Microbial metabolism in diverse environments|Biosynthesis of antibiotics|Carbon
Glyma.01G046400.1	yellow	Origin recognition complex subunit 6	Cell cycle|Cell cycle - yeast|Meiosis - yeast
Glyma.01G104100.1	yellow	Menaquinone-specific isochorismate synthase [EC:5.4.4.2]	Ubiquinone and other terpenoid-quinone biosynthesis|Biosynthesis of siderophore group nonribosomal peptides|Metabolic pathways|Biosynthesis of secondary metabolites|Biosynthesis of antibiotics
Glyma.01G109300.1	yellow	Tubulin beta	Phagosome|Gap junction|Pathogenic Escherichia coli infection
Glyma.01G136100.1	yellow	Structure-specific recognition protein 1
Glyma.01G159700.1	yellow	Cyclin B	FoxO signaling pathway|Cell cycle|p53 signaling pathway|Progesterone-mediated oocyte maturation
Glyma.01G160300.1	yellow	DNA (cytosine-5-)-methyltransferase [EC:2.1.1.37]	Cysteine and methionine metabolism|Metabolic pathways|MicroRNAs in cancer
Glyma.01G162700.3	yellow	Prolyl 4-hydroxylase [EC:1.14.11.2]	Arginine and proline metabolism|Metabolic pathways
Glyma.01G170100.1	yellow	18S rRNA (adenine1779-N6/adenine1780-N6)-dimethyltransferase [EC:2.1.1.183]
Glyma.01G179300.1	yellow	Clathrin heavy chain	Lysosome|Endocytosis|Synaptic vesicle cycle|Endocrine and other factor-regulated calcium reabsorption|Huntington's disease|Bacterial invasion of epithelial cells
Glyma.01G183500.1	yellow	Serine/threonine-protein kinase SRK2 [EC:2.7.11.1]	Plant hormone signal transduction
Glyma.01G187400.1	yellow	DNA polymerase alpha subunit A [EC:2.7.7.7]	Purine metabolism|Pyrimidine metabolism|Metabolic pathways|DNA replication
Glyma.01G188000.1	yellow	Enhancer of zeste [EC:2.1.1.43]	MicroRNAs in cancer
Glyma.01G201000.1	yellow	Large subunit ribosomal protein L11	Ribosome
Glyma.01G202500.1	yellow	Ras-related protein Rab-6A
Glyma.01G203600.1	yellow	Large subunit ribosomal protein L37Ae	Ribosome
Glyma.01G207700.1	yellow	Large subunit ribosomal protein L15e	Ribosome
Glyma.01G207700.2	yellow	Large subunit ribosomal protein L15e	Ribosome
Glyma.01G216500.1	yellow	Anaphase-promoting complex subunit 8	Cell cycle|Cell cycle - yeast|Meiosis - yeast|Oocyte meiosis|Ubiquitin mediated proteolysis|Progesterone-mediated oocyte maturation|HTLV-I infection
Glyma.01G220600.1	yellow	Aquaporin PIP
Glyma.01G229600.1	yellow	Cell division cycle 20, cofactor of APC complex	Cell cycle|Cell cycle - yeast|Meiosis - yeast|Oocyte meiosis|Ubiquitin mediated proteolysis|HTLV-I infection|Viral carcinogenesis
Glyma.01G233700.1	yellow	Cis-prenyltransferase, dehydrodolichyl diphosphate synthase [EC:2.5.1.-]	Terpenoid backbone biosynthesis|Biosynthesis of secondary metabolites
Glyma.01G244700.1	yellow	DNA repair and recombination protein RAD54 and RAD54-like protein [EC:3.6.4.-]	Homologous recombination
Glyma.01G245100.2	yellow	Histone deacetylase 1/2 [EC:3.5.1.98]	Cell cycle|Notch signaling pathway|Thyroid hormone signaling pathway|Huntington's disease|Alcoholism|Epstein-Barr virus infection|Pathways in cancer|Transcriptional misregulation in cancer|Viral carcinogenesis|Chronic myeloid leukemia
Glyma.02G000200.1	yellow	Translation initiation factor eIF-5	RNA transport
Glyma.02G002300.2	yellow	Large subunit ribosomal protein L30e	Ribosome
Glyma.02G002500.1	yellow	Argonaute
Glyma.02G010300.3	yellow	Long-chain acyl-CoA synthetase [EC:6.2.1.3]	Fatty acid biosynthesis|Fatty acid degradation|Metabolic pathways|Fatty acid metabolism|PPAR signaling pathway|Peroxisome|Adipocytokine signaling pathway
Glyma.02G016000.1	yellow	Large subunit ribosomal protein L19e	Ribosome
Glyma.02G033900.1	yellow	Spermidine synthase [EC:2.5.1.16]	Cysteine and methionine metabolism|Arginine and proline metabolism|beta-Alanine metabolism|Glutathione metabolism|Metabolic pathways
Glyma.02G042500.1	yellow	Chitinase [EC:3.2.1.14]	Amino sugar and nucleotide sugar metabolism
Glyma.02G046800.1	yellow	Alpha-mannosidase [EC:3.2.1.24]	Other glycan degradation
Glyma.02G051600.1	yellow	Cytochrome P450, family 90, subfamily C, polypeptide 1 [EC:1.14.-.-]	Brassinosteroid biosynthesis|Metabolic pathways|Biosynthesis of secondary metabolites
Glyma.02G069700.1	yellow	Syntaxin 1B/2/3	SNARE interactions in vesicular transport|Synaptic vesicle cycle
Glyma.02G085300.1	yellow	Small subunit ribosomal protein S2e	Ribosome
Glyma.02G095000.2	yellow	Large subunit ribosomal protein L23Ae	Ribosome
Glyma.02G097300.1	yellow	Translation initiation factor eIF-3 subunit 3	RNA transport|Measles
Glyma.02G106600.1	yellow	Origin recognition complex subunit 6	Cell cycle|Cell cycle - yeast|Meiosis - yeast
Glyma.02G107100.1	yellow	Large subunit ribosomal protein L34e	Ribosome
Glyma.02G112400.2	yellow	Translation initiation factor eIF-5A
Glyma.02G131700.1	yellow	ABA responsive element binding factor	Plant hormone signal transduction
Glyma.02G135700.1	yellow	Kinesin family member 15
Glyma.02G143200.1	yellow	Histone H2A	Alcoholism|Systemic lupus erythematosus
Glyma.02G145000.2	yellow	NIMA (never in mitosis gene a)-related kinase [EC:2.7.11.1]
Glyma.02G157700.2	yellow	Condensin complex subunit 1	Cell cycle - yeast
Glyma.02G161600.2	yellow	E3 ubiquitin-protein ligase RNF115/126 [EC:6.3.2.19]
Glyma.02G161600.3	yellow	E3 ubiquitin-protein ligase RNF115/126 [EC:6.3.2.19]
Glyma.02G185200.1	yellow	AP2-like factor, ANT lineage
Glyma.02G214300.1	yellow	Kinesin family member 4/7/21/27
Glyma.02G224100.1	yellow	Histone H2A	Alcoholism|Systemic lupus erythematosus
Glyma.02G227200.1	yellow	Omega-3 fatty acid desaturase (delta-15 desaturase) [EC:1.14.19.-]	Biosynthesis of unsaturated fatty acids|Fatty acid metabolism
Glyma.02G240200.2	yellow	Phytoene synthase [EC:2.5.1.32]	Carotenoid biosynthesis|Biosynthesis of terpenoids and steroids|Metabolic pathways|Biosynthesis of secondary metabolites
Glyma.02G250900.2	yellow	Histone acetyltransferase 1 [EC:2.3.1.48]	Alcoholism
Glyma.02G253500.1	yellow	Large subunit ribosomal protein L35Ae	Ribosome
Glyma.02G253500.2	yellow	Large subunit ribosomal protein L35Ae	Ribosome
Glyma.02G263200.1	yellow	Small subunit ribosomal protein S4e	Ribosome
Glyma.02G277600.1	yellow	Cyclin B	FoxO signaling pathway|Cell cycle|p53 signaling pathway|Progesterone-mediated oocyte maturation
Glyma.02G286600.1	yellow	DNA primase small subunit [EC:2.7.7.-]	Purine metabolism|Pyrimidine metabolism|Metabolic pathways|DNA replication
Glyma.02G294600.4	yellow	Molecular chaperone GrpE
Glyma.02G295800.1	yellow	Cell division protein FtsZ	Cell cycle - Caulobacter
Glyma.03G002400.1	yellow	Translation initiation factor eIF-3 subunit 9	RNA transport
Glyma.03G019200.1	yellow	Lysophosphatidylcholine acyltransferase / lyso-PAF acetyltransferase [EC:2.3.1.23 2.3.1.67]	Glycerophospholipid metabolism|Ether lipid metabolism|Metabolic pathways
Glyma.03G021700.2	yellow	Aurora kinase, other [EC:2.7.11.1]
Glyma.03G025400.1	yellow	RING finger protein 113A
Glyma.03G033200.1	yellow	Putative holliday junction resolvase [EC:3.1.-.-]
Glyma.03G083100.1	yellow	Sterol 3beta-glucosyltransferase [EC:2.4.1.173]
Glyma.03G086100.1	yellow	FK506-binding protein 2 [EC:5.2.1.8]
Glyma.03G108900.1	yellow	Tryptophanyl-tRNA synthetase [EC:6.1.1.2]	Aminoacyl-tRNA biosynthesis
Glyma.03G109000.1	yellow	Lysyl-tRNA synthetase, class II [EC:6.1.1.6]	Aminoacyl-tRNA biosynthesis
Glyma.03G114300.1	yellow	Homeobox-leucine zipper protein
Glyma.03G125800.1	yellow	Chaperonin GroES
Glyma.03G142300.1	yellow	Small subunit ribosomal protein S20e	Ribosome
Glyma.03G148100.1	yellow	Histone H2A	Alcoholism|Systemic lupus erythematosus
Glyma.03G158100.1	yellow	Histone H2A	Alcoholism|Systemic lupus erythematosus
Glyma.03G158400.1	yellow	Tryptophan synthase alpha chain [EC:4.2.1.20]	Glycine, serine and threonine metabolism|Phenylalanine, tyrosine and tryptophan biosynthesis|Metabolic pathways|Biosynthesis of secondary metabolites|Biosynthesis of amino acids
Glyma.03G161300.1	yellow	Poly [ADP-ribose] polymerase [EC:2.4.2.30]	Base excision repair
Glyma.03G184000.1	yellow	S-adenosylmethionine synthetase [EC:2.5.1.6]	Cysteine and methionine metabolism|Metabolic pathways|Biosynthesis of secondary metabolites|Biosynthesis of amino acids
Glyma.03G195600.1	yellow	Ribonucleoside-diphosphate reductase subunit M2 [EC:1.17.4.1]	Purine metabolism|Pyrimidine metabolism|Glutathione metabolism|Metabolic pathways|p53 signaling pathway
Glyma.03G197300.1	yellow	Kinesin family member 11
Glyma.03G207500.1	yellow	Large subunit ribosomal protein L21e	Ribosome
Glyma.03G211900.1	yellow	Wee1-like protein kinase [EC:2.7.11.1]	Cell cycle
Glyma.03G216600.1	yellow	Large subunit ribosomal protein L19e	Ribosome
Glyma.03G217500.1	yellow	1,4-beta-D-xylan synthase [EC:2.4.2.24]	Starch and sucrose metabolism|Amino sugar and nucleotide sugar metabolism|Metabolic pathways
Glyma.03G219200.1	yellow	Minichromosome maintenance protein 7 (cell division control protein 47)	DNA replication|Cell cycle|Cell cycle - yeast|Meiosis - yeast
Glyma.03G228900.2	yellow	ATP citrate (pro-S)-lyase [EC:2.3.3.8]	Citrate cycle (TCA cycle)|Carbon fixation pathways in prokaryotes|Metabolic pathways|Biosynthesis of secondary metabolites|Microbial metabolism in diverse environments|Biosynthesis of antibiotics
Glyma.03G232000.1	yellow	Protein disulfide-isomerase A6 [EC:5.3.4.1]	Protein processing in endoplasmic reticulum
Glyma.03G241100.1	yellow	Small subunit ribosomal protein S14e	Ribosome
Glyma.03G246100.1	yellow	NIMA (never in mitosis gene a)-related kinase [EC:2.7.11.1]
Glyma.03G247000.2	yellow	GDP-D-mannose 3', 5'-epimerase [EC:5.1.3.18 5.1.3.-]	Ascorbate and aldarate metabolism|Amino sugar and nucleotide sugar metabolism|Metabolic pathways|Biosynthesis of secondary metabolites
Glyma.03G255000.1	yellow	Plant G-box-binding factor
Glyma.03G255800.2	yellow	Tubulin gamma
Glyma.04G000400.1	yellow	Alpha-1,3-mannosyl-glycoprotein beta-1,2-N-acetylglucosaminyltransferase [EC:2.4.1.101]	N-Glycan biosynthesis|Various types of N-glycan biosynthesis|Metabolic pathways
Glyma.04G001100.1	yellow	Cyclin B	FoxO signaling pathway|Cell cycle|p53 signaling pathway|Progesterone-mediated oocyte maturation
Glyma.04G003800.1	yellow	Minichromosome maintenance protein 10
Glyma.04G023900.1	yellow	Tubulin beta	Phagosome|Gap junction|Pathogenic Escherichia coli infection
Glyma.04G041500.2	yellow	Cathepsin V [EC:3.4.22.43]
Glyma.04G042000.1	yellow	Cyclin D3, plant	Plant hormone signal transduction
Glyma.04G043400.1	yellow	Cyclin A	Cell cycle|AMPK signaling pathway|Progesterone-mediated oocyte maturation|Hepatitis B|Epstein-Barr virus infection|Viral carcinogenesis
Glyma.04G043600.1	yellow	Cyclin A	Cell cycle|AMPK signaling pathway|Progesterone-mediated oocyte maturation|Hepatitis B|Epstein-Barr virus infection|Viral carcinogenesis
Glyma.04G053600.1	yellow	Preprotein translocase subunit SecA	Protein export|Bacterial secretion system
Glyma.04G059600.1	yellow	Peroxidase [EC:1.11.1.7]	Phenylpropanoid biosynthesis|Metabolic pathways|Biosynthesis of secondary metabolites
Glyma.04G071700.1	yellow	Protein phosphatase 2 (formerly 2A), regulatory subunit B'	mRNA surveillance pathway|Sphingolipid signaling pathway|Meiosis - yeast|Oocyte meiosis|PI3K-Akt signaling pathway|AMPK signaling pathway|Adrenergic signaling in cardiomyocytes|Dopaminergic synapse
Glyma.04G074200.1	yellow	Protein arginine N-methyltransferase 5 [EC:2.1.1.125]	RNA transport|Cell cycle - yeast
Glyma.04G083200.1	yellow	Aquaporin TIP
Glyma.04G087100.1	yellow	Aurora kinase, other [EC:2.7.11.1]
Glyma.04G106300.1	yellow	WD40 repeat-containing protein SMU1
Glyma.04G166700.2	yellow	Peptidyl-prolyl cis-trans isomerase NIMA-interacting 4 [EC:5.2.1.8]
Glyma.04G186000.1	yellow	Transitional endoplasmic reticulum ATPase	Protein processing in endoplasmic reticulum|Legionellosis
Glyma.04G187600.3	yellow	DNA (cytosine-5-)-methyltransferase [EC:2.1.1.37]	Cysteine and methionine metabolism|Metabolic pathways|MicroRNAs in cancer
Glyma.04G200700.1	yellow	RRNA 2'-O-methyltransferase fibrillarin [EC:2.1.1.-]	Ribosome biogenesis in eukaryotes
Glyma.04G206100.1	yellow	1-phosphatidylinositol-4-phosphate 5-kinase [EC:2.7.1.68]	Inositol phosphate metabolism|Metabolic pathways|Phosphatidylinositol signaling system|Endocytosis|Fc gamma R-mediated phagocytosis|Regulation of actin cytoskeleton|Choline metabolism in cancer
Glyma.04G217300.1	yellow	Ribonucleoside-diphosphate reductase subunit M1 [EC:1.17.4.1]	Purine metabolism|Pyrimidine metabolism|Glutathione metabolism|Metabolic pathways
Glyma.04G223000.1	yellow	Two-component response regulator ARR-A family	Plant hormone signal transduction
Glyma.04G246600.1	yellow	Cyclin A	Cell cycle|AMPK signaling pathway|Progesterone-mediated oocyte maturation|Hepatitis B|Epstein-Barr virus infection|Viral carcinogenesis
Glyma.04G248900.1	yellow	Replication factor C subunit 3/5	DNA replication|Nucleotide excision repair|Mismatch repair
Glyma.04G252700.1	yellow	Serine/threonine-protein kinase TTK/MPS1 [EC:2.7.12.1]	Cell cycle|Cell cycle - yeast
Glyma.05G011300.1	yellow	Argonaute
Glyma.05G011700.1	yellow	Bile acid:Na+ symporter, BASS family
Glyma.05G012700.1	yellow	TatD-related deoxyribonuclease
Glyma.05G016600.1	yellow	H/ACA ribonucleoprotein complex subunit 2	Ribosome biogenesis in eukaryotes
Glyma.05G026200.1	yellow	Geranylgeranyl reductase [EC:1.3.1.83]	Porphyrin and chlorophyll metabolism|Terpenoid backbone biosynthesis|Metabolic pathways|Biosynthesis of secondary metabolites
Glyma.05G028000.1	yellow	Small subunit ribosomal protein S9e	Ribosome
Glyma.05G033800.1	yellow	Ribosomal RNA small subunit methyltransferase G [EC:2.1.1.170]
Glyma.05G035200.1	yellow	Rho family, other
Glyma.05G045200.1	yellow	Nucleoside-diphosphate kinase [EC:2.7.4.6]	Purine metabolism|Pyrimidine metabolism|Metabolic pathways|Biosynthesis of secondary metabolites|Biosynthesis of antibiotics
Glyma.05G046300.1	yellow	Adenylate kinase [EC:2.7.4.3]	Purine metabolism|Metabolic pathways|Biosynthesis of secondary metabolites|Biosynthesis of antibiotics
Glyma.05G048400.1	yellow	DCMP deaminase [EC:3.5.4.12]	Pyrimidine metabolism|Metabolic pathways
Glyma.05G052600.3	yellow	Small subunit ribosomal protein S13e	Ribosome
Glyma.05G056400.1	yellow	Transaldolase [EC:2.2.1.2]	Pentose phosphate pathway|Metabolic pathways|Biosynthesis of secondary metabolites|Microbial metabolism in diverse environments|Biosynthesis of antibiotics|Carbon metabolism|Biosynthesis of amino acids
Glyma.05G056500.4	yellow	Adenine phosphoribosyltransferase [EC:2.4.2.7]	Purine metabolism|Metabolic pathways
Glyma.05G066800.1	yellow	Protein phosphatase 3, regulatory subunit	MAPK signaling pathway|Calcium signaling pathway|cGMP-PKG signaling pathway|Oocyte meiosis|Apoptosis|Wnt signaling pathway|Axon guidance|VEGF signaling pathway|Osteoclast differentiation|Natural killer cell mediated cytotoxicity|T cell receptor signaling
Glyma.05G067400.3	yellow	Large subunit ribosomal protein L37Ae	Ribosome
Glyma.05G097300.1	yellow	Cyclin D3, plant	Plant hormone signal transduction
Glyma.05G099000.3	yellow	Mortality factor 4-like protein 1
Glyma.05G114900.1	yellow	Elongation factor EF-1 alpha subunit [EC:3.6.5.3]	RNA transport|Legionellosis
Glyma.05G129700.1	yellow	Minichromosome maintenance protein 3	DNA replication|Cell cycle|Cell cycle - yeast|Meiosis - yeast
Glyma.05G141000.1	yellow	Pyruvate dehydrogenase E1 component subunit beta [EC:1.2.4.1]	Glycolysis / Gluconeogenesis|Citrate cycle (TCA cycle)|Pyruvate metabolism|Metabolic pathways|Biosynthesis of secondary metabolites|Microbial metabolism in diverse environments|Biosynthesis of antibiotics|Carbon metabolism|HIF-1 signaling pathway|Glucagon
Glyma.05G146000.1	yellow	Urease [EC:3.5.1.5]	Arginine biosynthesis|Purine metabolism|Metabolic pathways|Microbial metabolism in diverse environments
Glyma.05G148900.1	yellow	DNA primase large subunit [EC:2.7.7.-]	Purine metabolism|Pyrimidine metabolism|Metabolic pathways|DNA replication
Glyma.05G149100.1	yellow	Rho GDP-dissociation inhibitor	Neurotrophin signaling pathway|Vasopressin-regulated water reabsorption
Glyma.05G169000.1	yellow	Kinetochore protein Nuf2
Glyma.05G184700.1	yellow	Iron-sulfur cluster assembly protein
Glyma.05G186900.1	yellow	Ribonucleoside-diphosphate reductase subunit M1 [EC:1.17.4.1]	Purine metabolism|Pyrimidine metabolism|Glutathione metabolism|Metabolic pathways
Glyma.05G188600.1	yellow	Histone H3	Alcoholism|Transcriptional misregulation in cancer|Systemic lupus erythematosus
Glyma.05G188700.1	yellow	Histone H3	Alcoholism|Transcriptional misregulation in cancer|Systemic lupus erythematosus
Glyma.05G197200.1	yellow	1-phosphatidylinositol-4-phosphate 5-kinase [EC:2.7.1.68]	Inositol phosphate metabolism|Metabolic pathways|Phosphatidylinositol signaling system|Endocytosis|Fc gamma R-mediated phagocytosis|Regulation of actin cytoskeleton|Choline metabolism in cancer
Glyma.05G198300.1	yellow	Calcium-dependent protein kinase [EC:2.7.11.1]	Plant-pathogen interaction|Toxoplasmosis
Glyma.05G206600.1	yellow	Serine racemase [EC:5.1.1.18]	Glycine, serine and threonine metabolism
Glyma.05G208700.1	yellow	Aquaporin PIP
Glyma.05G221100.1	yellow	Acetyl-CoA carboxylase, biotin carboxylase subunit [EC:6.4.1.2 6.3.4.14]	Fatty acid biosynthesis|Tetracycline biosynthesis|Pyruvate metabolism|Propanoate metabolism|Carbon fixation pathways in prokaryotes|Metabolic pathways|Biosynthesis of secondary metabolites|Microbial metabolism in diverse environments|Biosynthesis of antib
Glyma.05G223800.1	yellow	Large subunit ribosomal protein L31e	Ribosome
Glyma.05G226000.1	yellow	Pectinesterase [EC:3.1.1.11]	Pentose and glucuronate interconversions|Starch and sucrose metabolism|Metabolic pathways
Glyma.05G236700.1	yellow	Aspartyl-tRNA synthetase [EC:6.1.1.12]	Aminoacyl-tRNA biosynthesis
Glyma.06G001800.1	yellow	Large subunit ribosomal protein L3	Ribosome
Glyma.06G002000.1	yellow	Mlo protein
Glyma.06G013600.1	yellow	Phosphatidylinositol glycan, class X	Glycosylphosphatidylinositol(GPI)-anchor biosynthesis|Metabolic pathways
Glyma.06G021000.1	yellow	Prolyl 4-hydroxylase [EC:1.14.11.2]	Arginine and proline metabolism|Metabolic pathways
Glyma.06G029800.1	yellow	AP-4 complex subunit mu-1	Lysosome
Glyma.06G030400.1	yellow	Glucose-1-phosphate adenylyltransferase [EC:2.7.7.27]	Starch and sucrose metabolism|Amino sugar and nucleotide sugar metabolism|Metabolic pathways|Biosynthesis of secondary metabolites
Glyma.06G039700.1	yellow	Light-harvesting complex I chlorophyll a/b binding protein 5	Photosynthesis - antenna proteins
Glyma.06G043900.1	yellow	Cyclin A	Cell cycle|AMPK signaling pathway|Progesterone-mediated oocyte maturation|Hepatitis B|Epstein-Barr virus infection|Viral carcinogenesis
Glyma.06G044000.1	yellow	Cyclin A	Cell cycle|AMPK signaling pathway|Progesterone-mediated oocyte maturation|Hepatitis B|Epstein-Barr virus infection|Viral carcinogenesis
Glyma.06G049000.1	yellow	RNA-binding protein Musashi	mRNA surveillance pathway
Glyma.06G049200.1	yellow	AP2-like factor, ANT lineage
Glyma.06G052100.1	yellow	Glycine dehydrogenase [EC:1.4.4.2]	Glycine, serine and threonine metabolism|Glyoxylate and dicarboxylate metabolism|Metabolic pathways|Biosynthesis of secondary metabolites|Biosynthesis of antibiotics|Carbon metabolism
Glyma.06G082200.1	yellow	Lupus La protein	Systemic lupus erythematosus
Glyma.06G086600.1	yellow	Homeobox-leucine zipper protein
Glyma.06G087800.3	yellow	Malate dehydrogenase (oxaloacetate-decarboxylating)(NADP+) [EC:1.1.1.40]	Pyruvate metabolism|Carbon fixation in photosynthetic organisms|Metabolic pathways|Microbial metabolism in diverse environments|Carbon metabolism
Glyma.06G088500.7	yellow	Poly(A) polymerase [EC:2.7.7.19]	mRNA surveillance pathway
Glyma.06G088800.1	yellow	Aurora kinase, other [EC:2.7.11.1]
Glyma.06G091600.1	yellow	Glutamyl-tRNA reductase [EC:1.2.1.70]	Porphyrin and chlorophyll metabolism|Metabolic pathways|Biosynthesis of secondary metabolites
Glyma.06G096400.2	yellow	DNA-directed RNA polymerases I, II, and III subunit RPABC5	Purine metabolism|Pyrimidine metabolism|Metabolic pathways|RNA polymerase|Cytosolic DNA-sensing pathway|Huntington's disease|Epstein-Barr virus infection
Glyma.06G096700.1	yellow	Argininosuccinate lyase [EC:4.3.2.1]	Arginine biosynthesis|Alanine, aspartate and glutamate metabolism|Metabolic pathways|Biosynthesis of secondary metabolites|Biosynthesis of antibiotics|Biosynthesis of amino acids
Glyma.06G109800.1	yellow	Serine/threonine-protein kinase TTK/MPS1 [EC:2.7.12.1]	Cell cycle|Cell cycle - yeast
Glyma.06G112900.1	yellow	Long-chain acyl-CoA synthetase [EC:6.2.1.3]	Fatty acid biosynthesis|Fatty acid degradation|Metabolic pathways|Fatty acid metabolism|PPAR signaling pathway|Peroxisome|Adipocytokine signaling pathway
Glyma.06G116100.1	yellow	Cyclin A	Cell cycle|AMPK signaling pathway|Progesterone-mediated oocyte maturation|Hepatitis B|Epstein-Barr virus infection|Viral carcinogenesis
Glyma.06G122600.2	yellow	Alcohol dehydrogenase [EC:1.1.1.1]	Glycolysis / Gluconeogenesis|Fatty acid degradation|Tyrosine metabolism|Chloroalkane and chloroalkene degradation|Naphthalene degradation|Retinol metabolism|Metabolism of xenobiotics by cytochrome P450|Drug metabolism - cytochrome P450|Metabolic pathways|
Glyma.06G138600.1	yellow	Large subunit ribosomal protein L9e	Ribosome
Glyma.06G148300.2	yellow	26S proteasome regulatory subunit N5	Proteasome|Epstein-Barr virus infection
Glyma.06G148500.1	yellow	Ribonucleoside-diphosphate reductase subunit M1 [EC:1.17.4.1]	Purine metabolism|Pyrimidine metabolism|Glutathione metabolism|Metabolic pathways
Glyma.06G159500.1	yellow	1-phosphatidylinositol-4-phosphate 5-kinase [EC:2.7.1.68]	Inositol phosphate metabolism|Metabolic pathways|Phosphatidylinositol signaling system|Endocytosis|Fc gamma R-mediated phagocytosis|Regulation of actin cytoskeleton|Choline metabolism in cancer
Glyma.06G164800.1	yellow	RRNA 2'-O-methyltransferase fibrillarin [EC:2.1.1.-]	Ribosome biogenesis in eukaryotes
Glyma.06G170800.1	yellow	SWI/SNF-related matrix-associated actin-dependent regulator of chromatin subfamily D
Glyma.06G178300.1	yellow	Large subunit ribosomal protein L27Ae	Ribosome
Glyma.06G180000.1	yellow	Transitional endoplasmic reticulum ATPase	Protein processing in endoplasmic reticulum|Legionellosis
Glyma.06G193200.1	yellow	Template-activating factor I
Glyma.06G193200.2	yellow	Template-activating factor I
Glyma.06G206800.1	yellow	Chromosome transmission fidelity protein 4
Glyma.06G228700.1	yellow	Anaphase-promoting complex subunit 6	Cell cycle|Cell cycle - yeast|Meiosis - yeast|Oocyte meiosis|Ubiquitin mediated proteolysis|Progesterone-mediated oocyte maturation|HTLV-I infection
Glyma.06G255000.1	yellow	Ubiquitin carboxyl-terminal hydrolase 5/13 [EC:3.1.2.15]
Glyma.06G290600.2	yellow	Solute carrier family 25 (mitochondrial carrier; adenine nucleotide translocator)	Calcium signaling pathway|cGMP-PKG signaling pathway|Parkinson's disease|Huntington's disease|HTLV-I infection
Glyma.06G308100.1	yellow	Condensin complex subunit 2	Cell cycle - yeast
Glyma.07G005200.1	yellow	Kinesin family member 2/24
Glyma.07G005200.2	yellow	Kinesin family member 2/24
Glyma.07G034000.1	yellow	Microtubule-severing ATPase [EC:3.6.4.3]
Glyma.07G034100.1	yellow	Cyclin A	Cell cycle|AMPK signaling pathway|Progesterone-mediated oocyte maturation|Hepatitis B|Epstein-Barr virus infection|Viral carcinogenesis
Glyma.07G034800.3	yellow	Lipoxygenase [EC:1.13.11.12]	Linoleic acid metabolism|alpha-Linolenic acid metabolism|Metabolic pathways|Biosynthesis of secondary metabolites
Glyma.07G036800.1	yellow	Charged multivesicular body protein 2A	Endocytosis
Glyma.07G039800.1	yellow	Flavonoid 3'-monooxygenase [EC:1.14.13.21]	Flavonoid biosynthesis|Flavone and flavonol biosynthesis|Metabolic pathways|Biosynthesis of secondary metabolites
Glyma.07G046200.1	yellow	Ubiquitin-conjugating enzyme E2 J2 [EC:6.3.2.19]	Ubiquitin mediated proteolysis|Protein processing in endoplasmic reticulum|Parkinson's disease
Glyma.07G049600.1	yellow	Pyruvate dehydrogenase E1 component subunit alpha [EC:1.2.4.1]	Glycolysis / Gluconeogenesis|Citrate cycle (TCA cycle)|Pyruvate metabolism|Metabolic pathways|Biosynthesis of secondary metabolites|Microbial metabolism in diverse environments|Biosynthesis of antibiotics|Carbon metabolism|HIF-1 signaling pathway|Glucagon
Glyma.07G054800.1	yellow	Auxin response factor	Plant hormone signal transduction
Glyma.07G059700.3	yellow	A/G-specific adenine glycosylase [EC:3.2.2.-]	Base excision repair
Glyma.07G059900.1	yellow	Large subunit ribosomal protein L5e	Ribosome
Glyma.07G059900.2	yellow	Large subunit ribosomal protein L5e	Ribosome
Glyma.07G060300.1	yellow	Dihydrodipicolinate reductase [EC:1.3.1.26]	Monobactam biosynthesis|Lysine biosynthesis|Metabolic pathways|Biosynthesis of secondary metabolites|Microbial metabolism in diverse environments|Biosynthesis of antibiotics|Biosynthesis of amino acids
Glyma.07G060400.1	yellow	Plant G-box-binding factor
Glyma.07G064600.3	yellow	3-methyl-2-oxobutanoate hydroxymethyltransferase [EC:2.1.2.11]	Pantothenate and CoA biosynthesis|Metabolic pathways|Biosynthesis of secondary metabolites
Glyma.07G070200.1	yellow	Phosphatidylinositol-4-phosphate 3-kinase [EC:2.7.1.154]
Glyma.07G084200.1	yellow	Rho family, other
Glyma.07G100200.2	yellow	Cyclin-dependent kinase 7 [EC:2.7.11.22]	Basal transcription factors|Nucleotide excision repair|Cell cycle
Glyma.07G102900.1	yellow	Aldose 1-epimerase [EC:5.1.3.3]	Glycolysis / Gluconeogenesis|Galactose metabolism|Metabolic pathways|Biosynthesis of secondary metabolites|Microbial metabolism in diverse environments|Biosynthesis of antibiotics
Glyma.07G127500.1	yellow	Large subunit ribosomal protein L31e	Ribosome
Glyma.07G132100.1	yellow	Kinesin family member 22
Glyma.07G149400.1	yellow	Alcohol dehydrogenase [EC:1.1.1.1]	Glycolysis / Gluconeogenesis|Fatty acid degradation|Tyrosine metabolism|Chloroalkane and chloroalkene degradation|Naphthalene degradation|Retinol metabolism|Metabolism of xenobiotics by cytochrome P450|Drug metabolism - cytochrome P450|Metabolic pathways|
Glyma.07G151300.1	yellow	Omega-3 fatty acid desaturase (delta-15 desaturase) [EC:1.14.19.-]	Biosynthesis of unsaturated fatty acids|Fatty acid metabolism
Glyma.07G173700.3	yellow	Arabidopsis histidine kinase 2/3/4 (cytokinin receptor) [EC:2.7.13.3]	Plant hormone signal transduction
Glyma.07G184300.1	yellow	Heat shock 70kDa protein 1/8	Spliceosome|MAPK signaling pathway|Protein processing in endoplasmic reticulum|Endocytosis|Antigen processing and presentation|Estrogen signaling pathway|Legionellosis|Toxoplasmosis|Measles|Influenza A|Epstein-Barr virus infection
Glyma.07G186700.2	yellow	Kinesin family member C1
Glyma.07G202200.1	yellow	Auxin response factor	Plant hormone signal transduction
Glyma.07G202500.1	yellow	Histone H3	Alcoholism|Transcriptional misregulation in cancer|Systemic lupus erythematosus
Glyma.07G213100.1	yellow	ABA responsive element binding factor	Plant hormone signal transduction
Glyma.07G233800.1	yellow	S-adenosylmethionine synthetase [EC:2.5.1.6]	Cysteine and methionine metabolism|Metabolic pathways|Biosynthesis of secondary metabolites|Biosynthesis of amino acids
Glyma.07G238400.1	yellow	Minichromosome maintenance protein 2	DNA replication|Cell cycle|Cell cycle - yeast|Meiosis - yeast
Glyma.07G241600.2	yellow	Dihydrolipoamide dehydrogenase [EC:1.8.1.4]	Glycolysis / Gluconeogenesis|Citrate cycle (TCA cycle)|Glycine, serine and threonine metabolism|Valine, leucine and isoleucine degradation|Pyruvate metabolism|Glyoxylate and dicarboxylate metabolism|Metabolic pathways|Biosynthesis of secondary metabolites
Glyma.07G245700.1	yellow	Lysyl-tRNA synthetase, class II [EC:6.1.1.6]	Aminoacyl-tRNA biosynthesis
Glyma.07G260300.1	yellow	Peroxidase [EC:1.11.1.7]	Phenylpropanoid biosynthesis|Metabolic pathways|Biosynthesis of secondary metabolites
Glyma.07G261900.1	yellow	U3 small nucleolar RNA-associated protein 6	Ribosome biogenesis in eukaryotes
Glyma.08G001700.4	yellow	Glucose inhibited division protein A
Glyma.08G004600.1	yellow	1-phosphatidylinositol-4-phosphate 5-kinase [EC:2.7.1.68]	Inositol phosphate metabolism|Metabolic pathways|Phosphatidylinositol signaling system|Endocytosis|Fc gamma R-mediated phagocytosis|Regulation of actin cytoskeleton|Choline metabolism in cancer
Glyma.08G005600.1	yellow	Calcium-dependent protein kinase [EC:2.7.11.1]	Plant-pathogen interaction|Toxoplasmosis
Glyma.08G015300.1	yellow	Aquaporin PIP
Glyma.08G027600.2	yellow	Acetyl-CoA carboxylase, biotin carboxylase subunit [EC:6.4.1.2 6.3.4.14]	Fatty acid biosynthesis|Tetracycline biosynthesis|Pyruvate metabolism|Propanoate metabolism|Carbon fixation pathways in prokaryotes|Metabolic pathways|Biosynthesis of secondary metabolites|Microbial metabolism in diverse environments|Biosynthesis of antib
Glyma.08G028400.5	yellow	Glycogen operon protein GlgX [EC:3.2.1.-]	Starch and sucrose metabolism|Metabolic pathways|Biosynthesis of secondary metabolites
Glyma.08G047100.1	yellow	Aspartyl-tRNA(Asn)/glutamyl-tRNA (Gln) amidotransferase subunit B [EC:6.3.5.6 6.3.5.7]	Aminoacyl-tRNA biosynthesis|Metabolic pathways
Glyma.08G062500.1	yellow	Kinesin family member C1
Glyma.08G065100.1	yellow	Heat shock 70kDa protein 1/8	Spliceosome|MAPK signaling pathway|Protein processing in endoplasmic reticulum|Endocytosis|Antigen processing and presentation|Estrogen signaling pathway|Legionellosis|Toxoplasmosis|Measles|Influenza A|Epstein-Barr virus infection
Glyma.08G078600.1	yellow	Cyclin-dependent kinase 1 [EC:2.7.11.22]	Cell cycle|Oocyte meiosis|p53 signaling pathway|Gap junction|Progesterone-mediated oocyte maturation|Herpes simplex infection|Epstein-Barr virus infection|Viral carcinogenesis
Glyma.08G079500.1	yellow	DNA polymerase delta subunit 4	Purine metabolism|Pyrimidine metabolism|Metabolic pathways|DNA replication|Base excision repair|Nucleotide excision repair|Mismatch repair|Homologous recombination|HTLV-I infection
Glyma.08G084400.1	yellow	Minichromosome maintenance protein 3	DNA replication|Cell cycle|Cell cycle - yeast|Meiosis - yeast
Glyma.08G096300.1	yellow	Pyruvate dehydrogenase E1 component subunit beta [EC:1.2.4.1]	Glycolysis / Gluconeogenesis|Citrate cycle (TCA cycle)|Pyruvate metabolism|Metabolic pathways|Biosynthesis of secondary metabolites|Microbial metabolism in diverse environments|Biosynthesis of antibiotics|Carbon metabolism|HIF-1 signaling pathway|Glucagon
Glyma.08G105600.1	yellow	DNA primase large subunit [EC:2.7.7.-]	Purine metabolism|Pyrimidine metabolism|Metabolic pathways|DNA replication
Glyma.08G114100.1	yellow	Large subunit ribosomal protein L32e	Ribosome
Glyma.08G124400.1	yellow	Homeobox-leucine zipper protein
Glyma.08G127200.1	yellow	UDP-glucose:glycoprotein glucosyltransferase [EC:2.4.1.-]	Protein processing in endoplasmic reticulum
Glyma.08G141700.1	yellow	Large subunit ribosomal protein L6e	Ribosome
Glyma.08G145900.1	yellow	Cinnamyl-alcohol dehydrogenase [EC:1.1.1.195]	Phenylpropanoid biosynthesis|Metabolic pathways|Biosynthesis of secondary metabolites
Glyma.08G148100.1	yellow	UDP-glucose 4,6-dehydratase [EC:4.2.1.76]	Amino sugar and nucleotide sugar metabolism
Glyma.08G174300.1	yellow	Kinesin family member C2/C3
Glyma.08G189600.1	yellow	Lipoxygenase [EC:1.13.11.12]	Linoleic acid metabolism|alpha-Linolenic acid metabolism|Metabolic pathways|Biosynthesis of secondary metabolites
Glyma.08G204700.1	yellow	Homeobox-leucine zipper protein
Glyma.08G205700.1	yellow	Kinesin family member 2/24
Glyma.08G207900.1	yellow	Auxin-responsive protein IAA	Plant hormone signal transduction
Glyma.08G222200.1	yellow	Ca2+-transporting ATPase [EC:3.6.3.8]
Glyma.08G223800.2	yellow	UV excision repair protein RAD23	Nucleotide excision repair|Protein processing in endoplasmic reticulum
Glyma.08G227400.1	yellow	Histone H3	Alcoholism|Transcriptional misregulation in cancer|Systemic lupus erythematosus
Glyma.08G236400.1	yellow	Ribosomal RNA large subunit methyltransferase N [EC:2.1.1.-]
Glyma.08G236400.2	yellow	Ribosomal RNA large subunit methyltransferase N [EC:2.1.1.-]
Glyma.08G245000.1	yellow	Histone H3	Alcoholism|Transcriptional misregulation in cancer|Systemic lupus erythematosus
Glyma.08G257100.1	yellow	Large subunit ribosomal protein L30e	Ribosome
Glyma.08G265200.1	yellow	Calcium-binding protein CML	Plant-pathogen interaction
Glyma.08G284800.1	yellow	Signal recognition particle receptor subunit beta	Protein export
Glyma.08G288100.3	yellow	Spermidine synthase [EC:2.5.1.16]	Cysteine and methionine metabolism|Arginine and proline metabolism|beta-Alanine metabolism|Glutathione metabolism|Metabolic pathways
Glyma.08G292400.1	yellow	Two-component response regulator ARR-A family	Plant hormone signal transduction
Glyma.08G301300.1	yellow	Large subunit ribosomal protein L34e	Ribosome
Glyma.08G312300.1	yellow	Tryptophan synthase beta chain [EC:4.2.1.20]	Glycine, serine and threonine metabolism|Phenylalanine, tyrosine and tryptophan biosynthesis|Metabolic pathways|Biosynthesis of secondary metabolites|Biosynthesis of amino acids
Glyma.08G330200.1	yellow	Mono-ADP-ribosyltransferase sirtuin 6 [EC:2.4.2.31]	Central carbon metabolism in cancer
Glyma.08G333800.1	yellow	Cell division control protein 6	Cell cycle|Cell cycle - yeast|Meiosis - yeast
Glyma.08G349200.1	yellow	Fatty acyl-ACP thioesterase A [EC:3.1.2.14 3.1.2.-]	Fatty acid biosynthesis
Glyma.08G349400.1	yellow	Cell division control protein 45	Cell cycle|Cell cycle - yeast|Meiosis - yeast
Glyma.08G350600.2	yellow	Small ubiquitin-related modifier	RNA transport
Glyma.08G353900.1	yellow	Large subunit ribosomal protein L13Ae	Ribosome
Glyma.08G354000.1	yellow	Large subunit ribosomal protein L13Ae	Ribosome
Glyma.09G000100.1	yellow	Ribonuclease P/MRP protein subunit POP1 [EC:3.1.26.5]	Ribosome biogenesis in eukaryotes|RNA transport
Glyma.09G007300.1	yellow	Large subunit ribosomal protein L4	Ribosome
Glyma.09G007900.1	yellow	Pyrophosphate--fructose-6-phosphate 1-phosphotransferase [EC:2.7.1.90]	Fructose and mannose metabolism
Glyma.09G010300.1	yellow	Rho GDP-dissociation inhibitor	Neurotrophin signaling pathway|Vasopressin-regulated water reabsorption
Glyma.09G010700.1	yellow	Solute carrier family 13 (sodium-dependent dicarboxylate transporter), member 2/3/5
Glyma.09G017000.1	yellow	Alpha-1,4-galacturonosyltransferase [EC:2.4.1.43]	Starch and sucrose metabolism|Amino sugar and nucleotide sugar metabolism
Glyma.09G021000.3	yellow	Cysteine desulfurase / selenocysteine lyase [EC:2.8.1.7 4.4.1.16]	Selenocompound metabolism|Metabolic pathways
Glyma.09G022900.1	yellow	Peroxidase [EC:1.11.1.7]	Phenylpropanoid biosynthesis|Metabolic pathways|Biosynthesis of secondary metabolites
Glyma.09G023600.2	yellow	Homeobox-leucine zipper protein
Glyma.09G038100.1	yellow	Large subunit ribosomal protein L29e	Ribosome
Glyma.09G047300.1	yellow	Minichromosome maintenance protein 6	DNA replication|Cell cycle|Cell cycle - yeast|Meiosis - yeast
Glyma.09G064600.1	yellow	5'-nucleotidase [EC:3.1.3.5]	Purine metabolism|Pyrimidine metabolism|Nicotinate and nicotinamide metabolism|Metabolic pathways|Biosynthesis of secondary metabolites
Glyma.09G071300.1	yellow	Phosphatidylinositol-4-phosphate 3-kinase [EC:2.7.1.154]
Glyma.09G094800.1	yellow	Large subunit ribosomal protein L39e	Ribosome
Glyma.09G109700.1	yellow	Homeobox-leucine zipper protein
Glyma.09G117900.1	yellow	PIN; auxin efflux carrier family
Glyma.09G132200.1	yellow	Beta-carotene hydroxylase [EC:1.14.13.-]	Carotenoid biosynthesis|Metabolic pathways|Biosynthesis of secondary metabolites
Glyma.09G160500.1	yellow	Aquaporin TIP
Glyma.09G189300.1	yellow	Coniferyl-aldehyde dehydrogenase [EC:1.2.1.68]	Phenylpropanoid biosynthesis
Glyma.09G191700.1	yellow	Enoyl-CoA hydratase/3-hydroxyacyl-CoA dehydrogenase [EC:4.2.1.17 1.1.1.35 1.1.1.211]	Fatty acid degradation|alpha-Linolenic acid metabolism|Metabolic pathways|Biosynthesis of secondary metabolites|Fatty acid metabolism
Glyma.09G192700.1	yellow	Rho family, other
Glyma.09G193800.1	yellow	Lactoylglutathione lyase [EC:4.4.1.5]	Pyruvate metabolism|MAPK signaling pathway - yeast
Glyma.09G196800.1	yellow	Mlo protein
Glyma.09G202000.1	yellow	Glycine hydroxymethyltransferase [EC:2.1.2.1]	Glycine, serine and threonine metabolism|Cyanoamino acid metabolism|Glyoxylate and dicarboxylate metabolism|One carbon pool by folate|Methane metabolism|Metabolic pathways|Biosynthesis of secondary metabolites|Microbial metabolism in diverse environments|
Glyma.09G222100.1	yellow	YEATS domain-containing protein 4
Glyma.09G222700.1	yellow	Amidophosphoribosyltransferase [EC:2.4.2.14]	Purine metabolism|Alanine, aspartate and glutamate metabolism|Metabolic pathways|Biosynthesis of secondary metabolites|Biosynthesis of antibiotics
Glyma.09G234800.2	yellow	Pectinesterase [EC:3.1.1.11]	Pentose and glucuronate interconversions|Starch and sucrose metabolism|Metabolic pathways
Glyma.09G240600.1	yellow	Voltage-dependent anion channel	Calcium signaling pathway|cGMP-PKG signaling pathway|Parkinson's disease|Huntington's disease|Influenza A|HTLV-I infection
Glyma.09G241800.1	yellow	Homeobox-leucine zipper protein
Glyma.09G261600.1	yellow	Myb proto-oncogene protein, plant
Glyma.09G262900.1	yellow	Malate dehydrogenase (decarboxylating) [EC:1.1.1.39]	Pyruvate metabolism|Carbon fixation in photosynthetic organisms|Metabolic pathways|Microbial metabolism in diverse environments|Carbon metabolism
Glyma.09G285500.1	yellow	Protein arginine N-methyltransferase 6 [EC:2.1.1.-]
Glyma.10G002400.1	yellow	Large subunit ribosomal protein L30e	Ribosome
Glyma.10G010800.1	yellow	Long-chain acyl-CoA synthetase [EC:6.2.1.3]	Fatty acid biosynthesis|Fatty acid degradation|Metabolic pathways|Fatty acid metabolism|PPAR signaling pathway|Peroxisome|Adipocytokine signaling pathway
Glyma.10G022600.1	yellow	U3 small nucleolar RNA-associated protein 15	Ribosome biogenesis in eukaryotes
Glyma.10G029000.1	yellow	NIMA (never in mitosis gene a)-related kinase [EC:2.7.11.1]
Glyma.10G031200.1	yellow	Histone H2A	Alcoholism|Systemic lupus erythematosus
Glyma.10G044300.1	yellow	Glutamate N-acetyltransferase / amino-acid N-acetyltransferase [EC:2.3.1.35 2.3.1.1]	Arginine biosynthesis|Metabolic pathways|Biosynthesis of secondary metabolites|Biosynthesis of antibiotics|2-Oxocarboxylic acid metabolism|Biosynthesis of amino acids
Glyma.10G045900.1	yellow	Large subunit ribosomal protein L35e	Ribosome
Glyma.10G059900.2	yellow	Rab family, other
Glyma.10G118100.1	yellow	Fused [EC:2.7.11.1]	Hedgehog signaling pathway|Pathways in cancer|Basal cell carcinoma
Glyma.10G120700.1	yellow	Cathepsin V [EC:3.4.22.43]
Glyma.10G123200.3	yellow	U2 small nuclear ribonucleoprotein A'	Spliceosome
Glyma.10G127800.1	yellow	Chaperonin GroEL	RNA degradation|Type I diabetes mellitus|Legionellosis|Tuberculosis
Glyma.10G133500.1	yellow	Histone H2A	Alcoholism|Systemic lupus erythematosus
Glyma.10G141800.3	yellow	Flap endonuclease-1 [EC:3.-.-.-]	DNA replication|Base excision repair|Non-homologous end-joining
Glyma.10G156000.2	yellow	Signal peptidase complex subunit 3 [EC:3.4.-.-]	Protein export
Glyma.10G157800.1	yellow	Histidine-containing phosphotransfer peotein	Plant hormone signal transduction
Glyma.10G161400.1	yellow	NIMA (never in mitosis gene a)-related kinase [EC:2.7.11.1]
Glyma.10G162000.1	yellow	GDP-D-mannose 3', 5'-epimerase [EC:5.1.3.18 5.1.3.-]	Ascorbate and aldarate metabolism|Amino sugar and nucleotide sugar metabolism|Metabolic pathways|Biosynthesis of secondary metabolites
Glyma.10G172700.1	yellow	Methionine-gamma-lyase [EC:4.4.1.11]	Cysteine and methionine metabolism|Selenocompound metabolism
Glyma.10G174400.1	yellow	Aquaporin TIP
Glyma.10G180600.3	yellow	Cryptochrome 2	Circadian rhythm - plant
Glyma.10G197100.2	yellow	Large subunit ribosomal protein L6	Ribosome
Glyma.10G198500.1	yellow	Histone H2B	Alcoholism|Viral carcinogenesis|Systemic lupus erythematosus
Glyma.10G222500.1	yellow	Peroxidase [EC:1.11.1.7]	Phenylpropanoid biosynthesis|Metabolic pathways|Biosynthesis of secondary metabolites
Glyma.10G235100.1	yellow	Tubulin beta	Phagosome|Gap junction|Pathogenic Escherichia coli infection
Glyma.10G238100.1	yellow	Homeobox-leucine zipper protein
Glyma.10G239500.1	yellow	Valyl-tRNA synthetase [EC:6.1.1.9]	Aminoacyl-tRNA biosynthesis
Glyma.10G243200.1	yellow	Meiotic recombination protein DMC1	Meiosis - yeast
Glyma.10G255100.1	yellow	Pyruvate kinase [EC:2.7.1.40]	Glycolysis / Gluconeogenesis|Purine metabolism|Pyruvate metabolism|Metabolic pathways|Biosynthesis of secondary metabolites|Microbial metabolism in diverse environments|Biosynthesis of antibiotics|Carbon metabolism|Biosynthesis of amino acids|Glucagon sig
Glyma.10G258300.1	yellow	Cell cycle arrest protein BUB3	Cell cycle|Cell cycle - yeast|HTLV-I infection
Glyma.10G268100.1	yellow	Origin recognition complex subunit 4	Cell cycle|Cell cycle - yeast|Meiosis - yeast
Glyma.10G278100.3	yellow	Vesicle-associated membrane protein 72
Glyma.11G012100.2	yellow	Ribonuclease P protein subunit POP4 [EC:3.1.26.5]	Ribosome biogenesis in eukaryotes|RNA transport
Glyma.11G012400.1	yellow	Cell division cycle 20, cofactor of APC complex	Cell cycle|Cell cycle - yeast|Meiosis - yeast|Oocyte meiosis|Ubiquitin mediated proteolysis|HTLV-I infection|Viral carcinogenesis
Glyma.11G017200.1	yellow	E3 ubiquitin-protein ligase UBR7
Glyma.11G017200.3	yellow	E3 ubiquitin-protein ligase UBR7
Glyma.11G023200.1	yellow	Aquaporin PIP
Glyma.11G024100.1	yellow	Glutathione peroxidase [EC:1.11.1.9]	Glutathione metabolism|Arachidonic acid metabolism|Thyroid hormone synthesis
Glyma.11G029500.1	yellow	Deoxyribodipyrimidine photo-lyase [EC:4.1.99.3]
Glyma.11G034700.1	yellow	Large subunit ribosomal protein L15e	Ribosome
Glyma.11G040400.1	yellow	Ras-related protein Rab-6A
Glyma.11G050400.1	yellow	Prolyl 4-hydroxylase [EC:1.14.11.2]	Arginine and proline metabolism|Metabolic pathways
Glyma.11G054100.1	yellow	Enhancer of zeste [EC:2.1.1.43]	MicroRNAs in cancer
Glyma.11G062900.1	yellow	Clathrin heavy chain	Lysosome|Endocytosis|Synaptic vesicle cycle|Endocrine and other factor-regulated calcium reabsorption|Huntington's disease|Bacterial invasion of epithelial cells
Glyma.11G064600.1	yellow	Xaa-Pro aminopeptidase [EC:3.4.11.9]
Glyma.11G065500.1	yellow	Tyrosyl-tRNA synthetase [EC:6.1.1.1]	Aminoacyl-tRNA biosynthesis
Glyma.11G074100.1	yellow	Ferulate-5-hydroxylase [EC:1.14.-.-]	Phenylpropanoid biosynthesis|Metabolic pathways|Biosynthesis of secondary metabolites
Glyma.11G083600.1	yellow	DNA (cytosine-5-)-methyltransferase [EC:2.1.1.37]	Cysteine and methionine metabolism|Metabolic pathways|MicroRNAs in cancer
Glyma.11G084500.1	yellow	Cyclin B	FoxO signaling pathway|Cell cycle|p53 signaling pathway|Progesterone-mediated oocyte maturation
Glyma.11G094700.1	yellow	Hydroxymethylbilane synthase [EC:2.5.1.61]	Porphyrin and chlorophyll metabolism|Metabolic pathways|Biosynthesis of secondary metabolites
Glyma.11G095700.2	yellow	Ubiquitin-conjugating enzyme E2 C [EC:6.3.2.19]	Ubiquitin mediated proteolysis
Glyma.11G102600.2	yellow	Transcription elongation regulator 1	Spliceosome
Glyma.11G103500.1	yellow	Delta24-sterol reductase [EC:1.3.1.72]	Steroid biosynthesis|Metabolic pathways|Biosynthesis of secondary metabolites
Glyma.11G103500.2	yellow	Delta24-sterol reductase [EC:1.3.1.72]	Steroid biosynthesis|Metabolic pathways|Biosynthesis of secondary metabolites
Glyma.11G103700.1	yellow	Large subunit ribosomal protein L7Ae	Ribosome
Glyma.11G111500.1	yellow	Endoglucanase [EC:3.2.1.4]	Starch and sucrose metabolism|Metabolic pathways
Glyma.11G113300.1	yellow	Minichromosome maintenance protein 4 (cell division control protein 54)	DNA replication|Cell cycle|Cell cycle - yeast|Meiosis - yeast
Glyma.11G119300.1	yellow	ATP-dependent Clp protease, protease subunit [EC:3.4.21.92]	Cell cycle - Caulobacter
Glyma.11G130200.1	yellow	Lipoxygenase [EC:1.13.11.12]	Linoleic acid metabolism|alpha-Linolenic acid metabolism|Metabolic pathways|Biosynthesis of secondary metabolites
Glyma.11G130900.1	yellow	Histone H3	Alcoholism|Transcriptional misregulation in cancer|Systemic lupus erythematosus
Glyma.11G132300.1	yellow	Beta-glucosidase [EC:3.2.1.21]	Cyanoamino acid metabolism|Starch and sucrose metabolism|Phenylpropanoid biosynthesis|Metabolic pathways|Biosynthesis of secondary metabolites
Glyma.11G135700.1	yellow	Tropine dehydrogenase [EC:1.1.1.206]	Tropane, piperidine and pyridine alkaloid biosynthesis|Metabolic pathways|Biosynthesis of secondary metabolites
Glyma.11G143400.2	yellow	Large subunit ribosomal protein L23Ae	Ribosome
Glyma.11G145800.1	yellow	Homeobox-leucine zipper protein
Glyma.11G164500.1	yellow	[acyl-carrier-protein] S-malonyltransferase [EC:2.3.1.39]	Fatty acid biosynthesis|Metabolic pathways|Fatty acid metabolism
Glyma.11G174100.1	yellow	Omega-3 fatty acid desaturase (delta-15 desaturase) [EC:1.14.19.-]	Biosynthesis of unsaturated fatty acids|Fatty acid metabolism
Glyma.11G177800.1	yellow	Histone H2A	Alcoholism|Systemic lupus erythematosus
Glyma.11G177900.1	yellow	Histone H2A	Alcoholism|Systemic lupus erythematosus
Glyma.11G178200.1	yellow	Histone H2A	Alcoholism|Systemic lupus erythematosus
Glyma.11G185500.1	yellow	T-complex protein 1 subunit beta
Glyma.11G210700.1	yellow	Lysyl-tRNA synthetase, class II [EC:6.1.1.6]	Aminoacyl-tRNA biosynthesis
Glyma.11G226800.1	yellow	Large subunit ribosomal protein L32e	Ribosome
Glyma.11G231000.3	yellow	Large subunit ribosomal protein L10Ae	Ribosome
Glyma.11G239200.1	yellow	EREBP-like factor
Glyma.12G006000.1	yellow	DNA-directed RNA polymerase III subunit RPC4	Purine metabolism|Pyrimidine metabolism|Metabolic pathways|RNA polymerase|Cytosolic DNA-sensing pathway|Epstein-Barr virus infection
Glyma.12G021800.1	yellow	Ubiquitin-conjugating enzyme E2 C [EC:6.3.2.19]	Ubiquitin mediated proteolysis
Glyma.12G021800.2	yellow	Ubiquitin-conjugating enzyme E2 C [EC:6.3.2.19]	Ubiquitin mediated proteolysis
Glyma.12G024800.1	yellow	Peptidyl-tRNA hydrolase, PTH2 family [EC:3.1.1.29]
Glyma.12G028300.1	yellow	Delta24-sterol reductase [EC:1.3.1.72]	Steroid biosynthesis|Metabolic pathways|Biosynthesis of secondary metabolites
Glyma.12G028500.1	yellow	Large subunit ribosomal protein L7Ae	Ribosome
Glyma.12G033100.1	yellow	Histone-binding protein RBBP4
Glyma.12G039200.1	yellow	Minichromosome maintenance protein 4 (cell division control protein 54)	DNA replication|Cell cycle|Cell cycle - yeast|Meiosis - yeast
Glyma.12G041000.1	yellow	Dihydrofolate reductase / thymidylate synthase [EC:1.5.1.3 2.1.1.45]	Pyrimidine metabolism|One carbon pool by folate|Folate biosynthesis|Metabolic pathways
Glyma.12G044500.1	yellow	ATP-dependent Clp protease, protease subunit [EC:3.4.21.92]	Cell cycle - Caulobacter
Glyma.12G054400.1	yellow	Beta-glucosidase [EC:3.2.1.21]	Cyanoamino acid metabolism|Starch and sucrose metabolism|Phenylpropanoid biosynthesis|Metabolic pathways|Biosynthesis of secondary metabolites
Glyma.12G055200.1	yellow	Histone H3	Alcoholism|Transcriptional misregulation in cancer|Systemic lupus erythematosus
Glyma.12G057800.3	yellow	Nucleolar GTP-binding protein	Ribosome biogenesis in eukaryotes
Glyma.12G066700.2	yellow	Large subunit ribosomal protein L23Ae	Ribosome
Glyma.12G067700.1	yellow	Protein disulfide-isomerase A1 [EC:5.3.4.1]	Protein processing in endoplasmic reticulum
Glyma.12G073700.1	yellow	Extracellular signal-regulated kinase 1/2 [EC:2.7.11.24]	MAPK signaling pathway|ErbB signaling pathway|MAPK signaling pathway - fly|Ras signaling pathway|Rap1 signaling pathway|cGMP-PKG signaling pathway|cAMP signaling pathway|Chemokine signaling pathway|HIF-1 signaling pathway|FoxO signaling pathway|Sphingolip
Glyma.12G073700.2	yellow	Extracellular signal-regulated kinase 1/2 [EC:2.7.11.24]	MAPK signaling pathway|ErbB signaling pathway|MAPK signaling pathway - fly|Ras signaling pathway|Rap1 signaling pathway|cGMP-PKG signaling pathway|cAMP signaling pathway|Chemokine signaling pathway|HIF-1 signaling pathway|FoxO signaling pathway|Sphingolip
Glyma.12G074500.1	yellow	Histone H2A	Alcoholism|Systemic lupus erythematosus
Glyma.12G081500.1	yellow	Large subunit ribosomal protein L9	Ribosome
Glyma.12G096100.1	yellow	Replication factor C subunit 1	DNA replication|Nucleotide excision repair|Mismatch repair
Glyma.12G096700.1	yellow	Condensin complex subunit 2	Cell cycle - yeast
Glyma.12G120600.1	yellow	Rho family, other
Glyma.12G169500.1	yellow	Ferredoxin	Photosynthesis
Glyma.12G182700.1	yellow	Peptidylprolyl isomerase domain and WD repeat-containing protein 1 [EC:5.2.1.8]
Glyma.12G205900.1	yellow	Tyrosine aminotransferase [EC:2.6.1.5]	Ubiquinone and other terpenoid-quinone biosynthesis|Cysteine and methionine metabolism|Tyrosine metabolism|Phenylalanine metabolism|Phenylalanine, tyrosine and tryptophan biosynthesis|Novobiocin biosynthesis|Isoquinoline alkaloid biosynthesis|Tropane, pip
Glyma.12G223000.2	yellow	Nuclear GTP-binding protein	Ribosome biogenesis in eukaryotes
Glyma.12G236300.1	yellow	Nucleolar protein 4	Ribosome biogenesis in eukaryotes
Glyma.12G236600.1	yellow	Structural maintenance of chromosome 2	Cell cycle - yeast
Glyma.12G240000.1	yellow	Beta-glucosidase [EC:3.2.1.21]	Cyanoamino acid metabolism|Starch and sucrose metabolism|Phenylpropanoid biosynthesis|Metabolic pathways|Biosynthesis of secondary metabolites
Glyma.13G010100.1	yellow	Long-chain acyl-CoA synthetase [EC:6.2.1.3]	Fatty acid biosynthesis|Fatty acid degradation|Metabolic pathways|Fatty acid metabolism|PPAR signaling pathway|Peroxisome|Adipocytokine signaling pathway
Glyma.13G025800.1	yellow	Thymidine kinase [EC:2.7.1.21]	Pyrimidine metabolism|Drug metabolism - other enzymes|Metabolic pathways
Glyma.13G031500.1	yellow	Cyclin A	Cell cycle|AMPK signaling pathway|Progesterone-mediated oocyte maturation|Hepatitis B|Epstein-Barr virus infection|Viral carcinogenesis
Glyma.13G049500.1	yellow	Tryptophan synthase beta chain [EC:4.2.1.20]	Glycine, serine and threonine metabolism|Phenylalanine, tyrosine and tryptophan biosynthesis|Metabolic pathways|Biosynthesis of secondary metabolites|Biosynthesis of amino acids
Glyma.13G051200.1	yellow	Large subunit ribosomal protein L32e	Ribosome
Glyma.13G062800.1	yellow	Structural maintenance of chromosome 4	Cell cycle - yeast
Glyma.13G079900.1	yellow	Long-chain acyl-CoA synthetase [EC:6.2.1.3]	Fatty acid biosynthesis|Fatty acid degradation|Metabolic pathways|Fatty acid metabolism|PPAR signaling pathway|Peroxisome|Adipocytokine signaling pathway
Glyma.13G094900.1	yellow	Xyloglucan:xyloglucosyl transferase [EC:2.4.1.207]
Glyma.13G096800.1	yellow	Replication factor A2	DNA replication|Nucleotide excision repair|Mismatch repair|Homologous recombination|Fanconi anemia pathway
Glyma.13G105600.2	yellow	Nucleosome assembly protein 1-like 1
Glyma.13G121100.1	yellow	Blocked early in transport 1	SNARE interactions in vesicular transport
Glyma.13G126400.1	yellow	Large subunit ribosomal protein L23e	Ribosome
Glyma.13G128000.1	yellow	3-oxoacyl-[acyl-carrier-protein] synthase II [EC:2.3.1.179]	Fatty acid biosynthesis|Biotin metabolism|Metabolic pathways|Fatty acid metabolism
Glyma.13G131900.1	yellow	Glutamate N-acetyltransferase / amino-acid N-acetyltransferase [EC:2.3.1.35 2.3.1.1]	Arginine biosynthesis|Metabolic pathways|Biosynthesis of secondary metabolites|Biosynthesis of antibiotics|2-Oxocarboxylic acid metabolism|Biosynthesis of amino acids
Glyma.13G133900.1	yellow	Large subunit ribosomal protein L35e	Ribosome
Glyma.13G137100.1	yellow	Small subunit ribosomal protein S23e	Ribosome
Glyma.13G140700.1	yellow	Diaminopimelate decarboxylase [EC:4.1.1.20]	Lysine biosynthesis|Metabolic pathways|Biosynthesis of secondary metabolites|Microbial metabolism in diverse environments|Biosynthesis of antibiotics|Biosynthesis of amino acids
Glyma.13G145000.1	yellow	Phenylalanine ammonia-lyase [EC:4.3.1.24]	Phenylalanine metabolism|Phenylpropanoid biosynthesis|Metabolic pathways|Biosynthesis of secondary metabolites
Glyma.13G150900.1	yellow	Delta14-sterol reductase [EC:1.3.1.70]	Steroid biosynthesis|Metabolic pathways|Biosynthesis of secondary metabolites|Biosynthesis of antibiotics
Glyma.13G153700.1	yellow	Phosphoribosylformimino-5-aminoimidazole carboxamide ribotide isomerase [EC:5.3.1.16]	Histidine metabolism|Metabolic pathways|Biosynthesis of secondary metabolites|Biosynthesis of amino acids
Glyma.13G156400.1	yellow	Minichromosome maintenance protein 5 (cell division control protein 46)	DNA replication|Cell cycle|Cell cycle - yeast|Meiosis - yeast
Glyma.13G165200.3	yellow	Small subunit ribosomal protein S11e	Ribosome
Glyma.13G173100.1	yellow	Histone H3	Alcoholism|Transcriptional misregulation in cancer|Systemic lupus erythematosus
Glyma.13G195700.1	yellow	Mitochondrial inner membrane protease subunit 1 [EC:3.4.99.-]	Protein export
Glyma.13G202100.1	yellow	Structural maintenance of chromosome 2	Cell cycle - yeast
Glyma.13G224300.22	yellow	Protein brassinosteroid insensitive 2 [EC:2.7.11.1]	Plant hormone signal transduction
Glyma.13G231700.1	yellow	Pyruvate decarboxylase [EC:4.1.1.1]	Glycolysis / Gluconeogenesis|Metabolic pathways|Biosynthesis of secondary metabolites|Biosynthesis of antibiotics
Glyma.13G232100.1	yellow	THO complex subunit 7	RNA transport
Glyma.13G251100.1	yellow	Kinesin family member C1
Glyma.13G264300.1	yellow	Bile acid:Na+ symporter, BASS family
Glyma.13G269000.1	yellow	Rab family, other
Glyma.13G278500.1	yellow	Nuclear GTP-binding protein	Ribosome biogenesis in eukaryotes
Glyma.13G280200.1	yellow	Large subunit ribosomal protein L5e	Ribosome
Glyma.13G280300.1	yellow	Large subunit ribosomal protein L5e	Ribosome
Glyma.13G316400.1	yellow	Large subunit ribosomal protein L10Ae	Ribosome
Glyma.13G320900.1	yellow	Serine/threonine kinase 23 [EC:2.7.11.1]
Glyma.13G330400.1	yellow	Non-specific serine/threonine protein kinase [EC:2.7.11.1]
Glyma.13G332700.1	yellow	Large subunit ribosomal protein L23Ae	Ribosome
Glyma.13G332700.2	yellow	Large subunit ribosomal protein L23Ae	Ribosome
Glyma.13G333900.1	yellow	Histone H2A	Alcoholism|Systemic lupus erythematosus
Glyma.13G334300.1	yellow	Histone H2A	Alcoholism|Systemic lupus erythematosus
Glyma.13G342000.1	yellow	Histone H3	Alcoholism|Transcriptional misregulation in cancer|Systemic lupus erythematosus
Glyma.13G343600.3	yellow	Protein farnesyltransferase/geranylgeranyltransferase type-1 subunit alpha [EC:2.5.1.58 2.5.1.59]	Terpenoid backbone biosynthesis|Biosynthesis of antibiotics
Glyma.13G345600.1	yellow	Large subunit ribosomal protein L38e	Ribosome
Glyma.13G347600.2	yellow	Lipoxygenase [EC:1.13.11.12]	Linoleic acid metabolism|alpha-Linolenic acid metabolism|Metabolic pathways|Biosynthesis of secondary metabolites
Glyma.13G347800.1	yellow	Lipoxygenase [EC:1.13.11.12]	Linoleic acid metabolism|alpha-Linolenic acid metabolism|Metabolic pathways|Biosynthesis of secondary metabolites
Glyma.13G350500.3	yellow	Histone-binding protein RBBP4
Glyma.13G352500.1	yellow	Trans-aconitate 2-methyltransferase [EC:2.1.1.144]
Glyma.13G356000.1	yellow	Aquaporin TIP
Glyma.13G358700.1	yellow	Kinesin family member 2/24
Glyma.13G363900.1	yellow	Nuclear pore complex protein Nup93	RNA transport
Glyma.13G371600.1	yellow	UV excision repair protein RAD23	Nucleotide excision repair|Protein processing in endoplasmic reticulum
Glyma.14G017600.1	yellow	Cell division protein FtsZ	Cell cycle - Caulobacter
Glyma.14G025300.1	yellow	DNA polymerase I [EC:2.7.7.7]	Purine metabolism|Pyrimidine metabolism|Metabolic pathways|DNA replication|Base excision repair|Nucleotide excision repair|Homologous recombination
Glyma.14G037100.1	yellow	Cyclin B	FoxO signaling pathway|Cell cycle|p53 signaling pathway|Progesterone-mediated oocyte maturation
Glyma.14G039000.3	yellow	E3 ubiquitin-protein ligase RNF115/126 [EC:6.3.2.19]
Glyma.14G053200.1	yellow	Protein transport protein SEC61 subunit gamma and related proteins	Protein export|Protein processing in endoplasmic reticulum|Phagosome|Vibrio cholerae infection
Glyma.14G056500.1	yellow	Mannosyl-glycoprotein endo-beta-N-acetylglucosaminidase [EC:3.2.1.96]	Other glycan degradation
Glyma.14G056900.1	yellow	Small subunit ribosomal protein S4e	Ribosome
Glyma.14G061500.1	yellow	Aquaporin PIP
Glyma.14G062900.1	yellow	Large subunit ribosomal protein L35Ae	Ribosome
Glyma.14G071000.1	yellow	26S proteasome regulatory subunit T4	Proteasome|Epstein-Barr virus infection
Glyma.14G082100.1	yellow	Origin recognition complex subunit 2	Cell cycle|Cell cycle - yeast|Meiosis - yeast
Glyma.14G085200.1	yellow	Kinesin family member 4/7/21/27
Glyma.14G102600.1	yellow	3-hydroxyisobutyryl-CoA hydrolase [EC:3.1.2.4]	Valine, leucine and isoleucine degradation|beta-Alanine metabolism|Propanoate metabolism|Metabolic pathways|Carbon metabolism
Glyma.14G133400.1	yellow	Replication factor A2	DNA replication|Nucleotide excision repair|Mismatch repair|Homologous recombination|Fanconi anemia pathway
Glyma.14G154200.1	yellow	Cyclin A	Cell cycle|AMPK signaling pathway|Progesterone-mediated oocyte maturation|Hepatitis B|Epstein-Barr virus infection|Viral carcinogenesis
Glyma.14G181800.2	yellow	Kinesin family member 4/7/21/27
Glyma.14G187800.3	yellow	Large subunit ribosomal protein L10e	Ribosome
Glyma.14G190800.1	yellow	Histone H2A	Alcoholism|Systemic lupus erythematosus
Glyma.14G207800.1	yellow	DUTP pyrophosphatase [EC:3.6.1.23]	Pyrimidine metabolism|Metabolic pathways
Glyma.14G208600.1	yellow	Small subunit ribosomal protein S26e	Ribosome
Glyma.14G217300.1	yellow	3-isopropylmalate/(R)-2-methylmalate dehydratase large subunit [EC:4.2.1.33 4.2.1.35]	Valine, leucine and isoleucine biosynthesis|C5-Branched dibasic acid metabolism|Metabolic pathways|Biosynthesis of secondary metabolites|2-Oxocarboxylic acid metabolism|Biosynthesis of amino acids
Glyma.14G224000.2	yellow	Phosphatidylinositol-4-phosphate 3-kinase [EC:2.7.1.154]
Glyma.15G001600.1	yellow	Ca2+:H+ antiporter
Glyma.15G015300.1	yellow	Kinesin family member 2/24
Glyma.15G017900.1	yellow	Ribonuclease Z [EC:3.1.26.11]	RNA transport
Glyma.15G018100.1	yellow	Aquaporin TIP
Glyma.15G022700.1	yellow	Large subunit ribosomal protein L28e	Ribosome
Glyma.15G026300.1	yellow	Lipoxygenase [EC:1.13.11.12]	Linoleic acid metabolism|alpha-Linolenic acid metabolism|Metabolic pathways|Biosynthesis of secondary metabolites
Glyma.15G032300.1	yellow	Histone H3	Alcoholism|Transcriptional misregulation in cancer|Systemic lupus erythematosus
Glyma.15G034300.1	yellow	Origin recognition complex subunit 1	Cell cycle|Cell cycle - yeast|Meiosis - yeast
Glyma.15G040200.1	yellow	Histone H2A	Alcoholism|Systemic lupus erythematosus
Glyma.15G041500.2	yellow	Large subunit ribosomal protein L23Ae	Ribosome
Glyma.15G052500.1	yellow	3R-hydroxymyristoyl ACP dehydrase [EC:4.2.1.-]	Fatty acid biosynthesis|Biotin metabolism|Metabolic pathways|Fatty acid metabolism
Glyma.15G063200.1	yellow	Kinesin family member C1
Glyma.15G066900.1	yellow	3'(2'), 5'-bisphosphate nucleotidase [EC:3.1.3.7]	Sulfur metabolism|Metabolic pathways|Microbial metabolism in diverse environments|Biosynthesis of antibiotics
Glyma.15G073000.2	yellow	Allantoinase [EC:3.5.2.5]	Purine metabolism|Metabolic pathways|Microbial metabolism in diverse environments
Glyma.15G112300.1	yellow	Pyrophosphate--fructose-6-phosphate 1-phosphotransferase [EC:2.7.1.90]	Fructose and mannose metabolism
Glyma.15G122600.1	yellow	Alpha-1,4-galacturonosyltransferase [EC:2.4.1.43]	Starch and sucrose metabolism|Amino sugar and nucleotide sugar metabolism
Glyma.15G129700.1	yellow	Homeobox-leucine zipper protein
Glyma.15G136800.1	yellow	Small subunit ribosomal protein S1	Ribosome
Glyma.15G143100.1	yellow	Dihydrolipoamide dehydrogenase [EC:1.8.1.4]	Glycolysis / Gluconeogenesis|Citrate cycle (TCA cycle)|Glycine, serine and threonine metabolism|Valine, leucine and isoleucine degradation|Pyruvate metabolism|Glyoxylate and dicarboxylate metabolism|Metabolic pathways|Biosynthesis of secondary metabolites
Glyma.15G154900.2	yellow	Minichromosome maintenance protein 6	DNA replication|Cell cycle|Cell cycle - yeast|Meiosis - yeast
Glyma.15G158900.1	yellow	Cell division protease FtsH [EC:3.4.24.-]
Glyma.15G170600.1	yellow	Recombination protein RecA	Homologous recombination
Glyma.15G170700.1	yellow	Nucleosome assembly protein 1-like 1
Glyma.15G195500.1	yellow	Large subunit ribosomal protein L32e	Ribosome
Glyma.15G215900.1	yellow	Chlorophyll(ide) b reductase [EC:1.1.1.294]	Porphyrin and chlorophyll metabolism|Metabolic pathways|Biosynthesis of secondary metabolites
Glyma.15G217300.1	yellow	DNA-3-methyladenine glycosylase I [EC:3.2.2.20]	Base excision repair
Glyma.15G222200.1	yellow	Histone H3	Alcoholism|Transcriptional misregulation in cancer|Systemic lupus erythematosus
Glyma.15G252800.1	yellow	Kinesin family member C2/C3
Glyma.15G259400.1	yellow	Myb proto-oncogene protein, plant
Glyma.15G269500.1	yellow	DNA-directed RNA polymerases I, II, and III subunit RPABC3	Purine metabolism|Pyrimidine metabolism|Metabolic pathways|RNA polymerase|Cytosolic DNA-sensing pathway|Huntington's disease|Epstein-Barr virus infection
Glyma.15G274000.1	yellow	Telomerase reverse transcriptase [EC:2.7.7.49]	HTLV-I infection
Glyma.15G276000.1	yellow	DNA topoisomerase II [EC:5.99.1.3]
Glyma.16G003100.1	yellow	TRNA pseudouridine synthase A [EC:5.4.99.12]
Glyma.16G018300.1	yellow	Pyruvate dehydrogenase E1 component subunit alpha [EC:1.2.4.1]	Glycolysis / Gluconeogenesis|Citrate cycle (TCA cycle)|Pyruvate metabolism|Metabolic pathways|Biosynthesis of secondary metabolites|Microbial metabolism in diverse environments|Biosynthesis of antibiotics|Carbon metabolism|HIF-1 signaling pathway|Glucagon
Glyma.16G045000.1	yellow	Xyloglucan:xyloglucosyl transferase [EC:2.4.1.207]
Glyma.16G050800.1	yellow	Translocon-associated protein subunit beta	Protein processing in endoplasmic reticulum
Glyma.16G056300.1	yellow	Ribonucleoside-diphosphate reductase subunit M2 [EC:1.17.4.1]	Purine metabolism|Pyrimidine metabolism|Glutathione metabolism|Metabolic pathways|p53 signaling pathway
Glyma.16G062100.3	yellow	Ubiquinol-cytochrome c reductase cytochrome c1 subunit [EC:1.10.2.2]	Oxidative phosphorylation|Metabolic pathways|Two-component system|Cardiac muscle contraction|Non-alcoholic fatty liver disease (NAFLD)|Alzheimer's disease|Parkinson's disease|Huntington's disease
Glyma.16G077900.2	yellow	ATP-dependent Clp protease adaptor protein ClpS
Glyma.16G087700.1	yellow	Small subunit ribosomal protein S8e	Ribosome
Glyma.16G103500.1	yellow	DNA (cytosine-5-)-methyltransferase [EC:2.1.1.37]	Cysteine and methionine metabolism|Metabolic pathways|MicroRNAs in cancer
Glyma.16G115700.2	yellow	2-acylglycerol O-acyltransferase 2 [EC:2.3.1.22]	Glycerolipid metabolism|Fat digestion and absorption
Glyma.16G124500.1	yellow	Cell cycle checkpoint protein	Cell cycle - yeast|Meiosis - yeast
Glyma.16G151200.1	yellow	Syntaxin 1B/2/3	SNARE interactions in vesicular transport|Synaptic vesicle cycle
Glyma.16G179100.1	yellow	Beta-carotene hydroxylase [EC:1.14.13.-]	Carotenoid biosynthesis|Metabolic pathways|Biosynthesis of secondary metabolites
Glyma.16G207300.1	yellow	Small subunit ribosomal protein S3e	Ribosome
Glyma.16G207400.1	yellow	Small subunit ribosomal protein S3e	Ribosome
Glyma.16G210000.1	yellow	Aquaporin TIP
Glyma.16G216100.1	yellow	Peptide chain release factor eRF subunit 1	mRNA surveillance pathway
Glyma.17G001400.4	yellow	Elongation factor EF-1 gamma subunit	Legionellosis
Glyma.17G001900.2	yellow	Survival of motor neuron-related-splicing factor 30	Spliceosome
Glyma.17G010600.3	yellow	Jumonji domain-containing protein 1 [EC:1.14.11.-]	Transcriptional misregulation in cancer
Glyma.17G010900.1	yellow	Peroxidase [EC:1.11.1.7]	Phenylpropanoid biosynthesis|Metabolic pathways|Biosynthesis of secondary metabolites
Glyma.17G012200.1	yellow	U3 small nucleolar RNA-associated protein 6	Ribosome biogenesis in eukaryotes
Glyma.17G029800.1	yellow	U3 small nucleolar RNA-associated protein 5	Ribosome biogenesis in eukaryotes
Glyma.17G032200.2	yellow	Large subunit ribosomal protein L29e	Ribosome
Glyma.17G035000.1	yellow	Minichromosome maintenance protein 2	DNA replication|Cell cycle|Cell cycle - yeast|Meiosis - yeast
Glyma.17G035800.1	yellow	Galactokinase [EC:2.7.1.6]	Galactose metabolism|Amino sugar and nucleotide sugar metabolism|Metabolic pathways
Glyma.17G045000.1	yellow	DNA repair protein RAD51	Homologous recombination|Fanconi anemia pathway|Pathways in cancer|Pancreatic cancer
Glyma.17G053100.1	yellow	THO complex subunit 6	RNA transport
Glyma.17G069700.1	yellow	Putative hydrolases of HD superfamily
Glyma.17G092900.1	yellow	ER degradation enhancer, mannosidase alpha-like 1	Protein processing in endoplasmic reticulum
Glyma.17G098600.1	yellow	Small subunit ribosomal protein S9e	Ribosome
Glyma.17G104000.1	yellow	Minichromosome maintenance protein 5 (cell division control protein 46)	DNA replication|Cell cycle|Cell cycle - yeast|Meiosis - yeast
Glyma.17G127400.1	yellow	Nucleoside-diphosphate kinase [EC:2.7.4.6]	Purine metabolism|Pyrimidine metabolism|Metabolic pathways|Biosynthesis of secondary metabolites|Biosynthesis of antibiotics
Glyma.17G143200.1	yellow	Large subunit ribosomal protein L15e	Ribosome
Glyma.17G149800.1	yellow	Novel plant SNARE
Glyma.17G153400.1	yellow	BR-signaling kinase [EC:2.7.11.1]	Plant hormone signal transduction
Glyma.17G163200.1	yellow	Peroxidase [EC:1.11.1.7]	Phenylpropanoid biosynthesis|Metabolic pathways|Biosynthesis of secondary metabolites
Glyma.17G166000.1	yellow	Geranyl diphosphate synthase [EC:2.5.1.1]	Terpenoid backbone biosynthesis|Metabolic pathways|Biosynthesis of secondary metabolites|Biosynthesis of antibiotics
Glyma.17G166400.1	yellow	Small subunit ribosomal protein S26e	Ribosome
Glyma.17G167700.1	yellow	Cyclin D3, plant	Plant hormone signal transduction
Glyma.17G169100.1	yellow	ATP-dependent Clp protease adaptor protein ClpS
Glyma.17G178800.1	yellow	Serine/threonine-protein kinase SRK2 [EC:2.7.11.1]	Plant hormone signal transduction
Glyma.17G201400.1	yellow	Hypothetical protein
Glyma.17G202200.1	yellow	Replication factor A2	DNA replication|Nucleotide excision repair|Mismatch repair|Homologous recombination|Fanconi anemia pathway
Glyma.17G221400.1	yellow	Peroxidase [EC:1.11.1.7]	Phenylpropanoid biosynthesis|Metabolic pathways|Biosynthesis of secondary metabolites
Glyma.17G233900.1	yellow	U3 small nucleolar RNA-associated protein 4	Ribosome biogenesis in eukaryotes
Glyma.17G237200.1	yellow	Cyclin A	Cell cycle|AMPK signaling pathway|Progesterone-mediated oocyte maturation|Hepatitis B|Epstein-Barr virus infection|Viral carcinogenesis
Glyma.17G239500.4	yellow	Kinesin family member 4/7/21/27
Glyma.17G247300.1	yellow	Small subunit ribosomal protein S9	Ribosome
Glyma.17G262300.1	yellow	Phosphatidylinositol-4-phosphate 3-kinase [EC:2.7.1.154]
Glyma.18G007500.1	yellow	Large subunit ribosomal protein L17e	Ribosome
Glyma.18G009200.1	yellow	3-oxoacyl-[acyl-carrier protein] reductase [EC:1.1.1.100]	Fatty acid biosynthesis|Biotin metabolism|Biosynthesis of unsaturated fatty acids|Metabolic pathways|Fatty acid metabolism
Glyma.18G009300.1	yellow	DNA polymerase alpha subunit B	Purine metabolism|Pyrimidine metabolism|Metabolic pathways|DNA replication
Glyma.18G024800.1	yellow	Translation initiation factor eIF-2 alpha subunit	RNA transport|Protein processing in endoplasmic reticulum|Non-alcoholic fatty liver disease (NAFLD)|Hepatitis C|Measles|Influenza A|Herpes simplex infection
Glyma.18G042200.1	yellow	Phosphatidylinositol-4-phosphate 3-kinase [EC:2.7.1.154]
Glyma.18G048400.1	yellow	DUTP pyrophosphatase [EC:3.6.1.23]	Pyrimidine metabolism|Metabolic pathways
Glyma.18G062900.1	yellow	Peptidylprolyl isomerase [EC:5.2.1.8]
Glyma.18G064300.1	yellow	Histone H2A	Alcoholism|Systemic lupus erythematosus
Glyma.18G064400.1	yellow	Histone H2A	Alcoholism|Systemic lupus erythematosus
Glyma.18G066900.2	yellow	Cell division control protein 6	Cell cycle|Cell cycle - yeast|Meiosis - yeast
Glyma.18G067800.1	yellow	Proliferating cell nuclear antigen	DNA replication|Base excision repair|Nucleotide excision repair|Mismatch repair|Cell cycle|Hepatitis B|HTLV-I infection
Glyma.18G110000.1	yellow	Large subunit ribosomal protein L18Ae	Ribosome
Glyma.18G179600.1	yellow	DNA-directed RNA polymerase III subunit RPC10	Purine metabolism|Pyrimidine metabolism|Metabolic pathways|RNA polymerase|Cytosolic DNA-sensing pathway|Epstein-Barr virus infection
Glyma.18G180900.6	yellow	Kinesin family member 22
Glyma.18G181300.1	yellow	Myb proto-oncogene protein, plant
Glyma.18G195700.1	yellow	Acetyl-CoA carboxylase carboxyl transferase subunit alpha [EC:6.4.1.2]	Fatty acid biosynthesis|Tetracycline biosynthesis|Pyruvate metabolism|Propanoate metabolism|Carbon fixation pathways in prokaryotes|Metabolic pathways|Biosynthesis of secondary metabolites|Microbial metabolism in diverse environments|Biosynthesis of antib
Glyma.18G195900.1	yellow	Acetyl-CoA carboxylase carboxyl transferase subunit alpha [EC:6.4.1.2]	Fatty acid biosynthesis|Tetracycline biosynthesis|Pyruvate metabolism|Propanoate metabolism|Carbon fixation pathways in prokaryotes|Metabolic pathways|Biosynthesis of secondary metabolites|Microbial metabolism in diverse environments|Biosynthesis of antib
Glyma.18G202600.1	yellow	Omega-3 fatty acid desaturase (delta-15 desaturase) [EC:1.14.19.-]	Biosynthesis of unsaturated fatty acids|Fatty acid metabolism
Glyma.18G215700.2	yellow	Alpha-galactosidase [EC:3.2.1.22]	Galactose metabolism|Glycerolipid metabolism|Sphingolipid metabolism|Glycosphingolipid biosynthesis - globo series
Glyma.18G225700.1	yellow	Phosphatidylinositol-4-phosphate 3-kinase [EC:2.7.1.154]
Glyma.18G229300.1	yellow	Malate dehydrogenase (decarboxylating) [EC:1.1.1.39]	Pyruvate metabolism|Carbon fixation in photosynthetic organisms|Metabolic pathways|Microbial metabolism in diverse environments|Carbon metabolism
Glyma.18G229300.2	yellow	Malate dehydrogenase (decarboxylating) [EC:1.1.1.39]	Pyruvate metabolism|Carbon fixation in photosynthetic organisms|Metabolic pathways|Microbial metabolism in diverse environments|Carbon metabolism
Glyma.18G230600.1	yellow	Myb proto-oncogene protein, plant
Glyma.18G234600.1	yellow	L-3-cyanoalanine synthase/ cysteine synthase [EC:2.5.1.47 4.4.1.9]	Cysteine and methionine metabolism|Cyanoamino acid metabolism|Sulfur metabolism|Metabolic pathways|Biosynthesis of secondary metabolites|Microbial metabolism in diverse environments|Biosynthesis of antibiotics|Carbon metabolism|Biosynthesis of amino acids
Glyma.18G255700.1	yellow	Voltage-dependent anion channel	Calcium signaling pathway|cGMP-PKG signaling pathway|Parkinson's disease|Huntington's disease|Influenza A|HTLV-I infection
Glyma.18G265300.1	yellow	Acetyl-CoA carboxylase biotin carboxyl carrier protein	Fatty acid biosynthesis|Tetracycline biosynthesis|Pyruvate metabolism|Propanoate metabolism|Carbon fixation pathways in prokaryotes|Metabolic pathways|Biosynthesis of secondary metabolites|Microbial metabolism in diverse environments|Biosynthesis of antib
Glyma.18G266200.1	yellow	Histone H3	Alcoholism|Transcriptional misregulation in cancer|Systemic lupus erythematosus
Glyma.18G281200.1	yellow	Large subunit ribosomal protein L30e	Ribosome
Glyma.18G286400.1	yellow	Large subunit ribosomal protein L23Ae	Ribosome
Glyma.18G286400.2	yellow	Large subunit ribosomal protein L23Ae	Ribosome
Glyma.19G005200.3	yellow	Denticleless
Glyma.19G006400.2	yellow	Arf/Sar family, other
Glyma.19G022800.1	yellow	Structural maintenance of chromosome 4	Cell cycle - yeast
Glyma.19G036900.2	yellow	CDK-activating kinase assembly factor MAT1	Basal transcription factors|Nucleotide excision repair
Glyma.19G045500.1	yellow	DNA-directed RNA polymerases I and III subunit RPAC2	Purine metabolism|Pyrimidine metabolism|Metabolic pathways|RNA polymerase|Cytosolic DNA-sensing pathway|Epstein-Barr virus infection
Glyma.19G076200.1	yellow	Chitinase [EC:3.2.1.14]	Amino sugar and nucleotide sugar metabolism
Glyma.19G087600.1	yellow	Protoporphyrinogen oxidase [EC:1.3.3.4]	Porphyrin and chlorophyll metabolism|Metabolic pathways|Biosynthesis of secondary metabolites
Glyma.19G101600.1	yellow	Nuclear cap-binding protein subunit 1	RNA transport|mRNA surveillance pathway|Spliceosome
Glyma.19G119000.1	yellow	Cytochrome-b5 reductase [EC:1.6.2.2]	Amino sugar and nucleotide sugar metabolism
Glyma.19G125400.1	yellow	Nascent polypeptide-associated complex subunit alpha
Glyma.19G127200.1	yellow	Cyclin B	FoxO signaling pathway|Cell cycle|p53 signaling pathway|Progesterone-mediated oocyte maturation
Glyma.19G128300.1	yellow	Chaperonin GroES
Glyma.19G147500.3	yellow	DNA polymerase delta subunit 2	Purine metabolism|Pyrimidine metabolism|Metabolic pathways|DNA replication|Base excision repair|Nucleotide excision repair|Mismatch repair|Homologous recombination|HTLV-I infection
Glyma.19G149000.1	yellow	Homeobox-leucine zipper protein
Glyma.19G151400.1	yellow	Histone H2A	Alcoholism|Systemic lupus erythematosus
Glyma.19G160800.2	yellow	Tryptophan synthase alpha chain [EC:4.2.1.20]	Glycine, serine and threonine metabolism|Phenylalanine, tyrosine and tryptophan biosynthesis|Metabolic pathways|Biosynthesis of secondary metabolites|Biosynthesis of amino acids
Glyma.19G181300.1	yellow	Aquaporin PIP
Glyma.19G186000.1	yellow	Triosephosphate isomerase (TIM) [EC:5.3.1.1]	Glycolysis / Gluconeogenesis|Fructose and mannose metabolism|Inositol phosphate metabolism|Carbon fixation in photosynthetic organisms|Metabolic pathways|Biosynthesis of secondary metabolites|Microbial metabolism in diverse environments|Biosynthesis of an
Glyma.19G195300.1	yellow	Kinesin family member 11
Glyma.19G195400.1	yellow	Beta-fructofuranosidase [EC:3.2.1.26]	Galactose metabolism|Starch and sucrose metabolism|Metabolic pathways
Glyma.19G196700.4	yellow	Lysosomal Pro-X carboxypeptidase [EC:3.4.16.2]	Renin-angiotensin system|Protein digestion and absorption
Glyma.19G204400.3	yellow	Protein phosphatase 2 (formerly 2A), catalytic subunit [EC:3.1.3.16]	mRNA surveillance pathway|Sphingolipid signaling pathway|Cell cycle - yeast|Meiosis - yeast|Oocyte meiosis|PI3K-Akt signaling pathway|AMPK signaling pathway|Adrenergic signaling in cardiomyocytes|TGF-beta signaling pathway|Hippo signaling pathway|Hippo si
Glyma.19G211800.1	yellow	Large subunit ribosomal protein L18e	Ribosome
Glyma.19G213200.2	yellow	Large subunit ribosomal protein L19e	Ribosome
Glyma.19G214100.1	yellow	1,4-beta-D-xylan synthase [EC:2.4.2.24]	Starch and sucrose metabolism|Amino sugar and nucleotide sugar metabolism|Metabolic pathways
Glyma.19G216100.1	yellow	Minichromosome maintenance protein 7 (cell division control protein 47)	DNA replication|Cell cycle|Cell cycle - yeast|Meiosis - yeast
Glyma.19G236200.1	yellow	Mevalonate kinase [EC:2.7.1.36]	Terpenoid backbone biosynthesis|Metabolic pathways|Biosynthesis of secondary metabolites|Biosynthesis of antibiotics|Peroxisome
Glyma.19G242700.1	yellow	Small subunit ribosomal protein S24e	Ribosome
Glyma.19G243600.1	yellow	NIMA (never in mitosis gene a)-related kinase [EC:2.7.11.1]
Glyma.19G244600.2	yellow	GDP-D-mannose 3', 5'-epimerase [EC:5.1.3.18 5.1.3.-]	Ascorbate and aldarate metabolism|Amino sugar and nucleotide sugar metabolism|Metabolic pathways|Biosynthesis of secondary metabolites
Glyma.20G000400.1	yellow	Protein arginine N-methyltransferase 6 [EC:2.1.1.-]
Glyma.20G057600.1	yellow	Cytochrome-b5 reductase [EC:1.6.2.2]	Amino sugar and nucleotide sugar metabolism
Glyma.20G059200.1	yellow	Thymidine kinase [EC:2.7.1.21]	Pyrimidine metabolism|Drug metabolism - other enzymes|Metabolic pathways
Glyma.20G060100.2	yellow	Long-chain acyl-CoA synthetase [EC:6.2.1.3]	Fatty acid biosynthesis|Fatty acid degradation|Metabolic pathways|Fatty acid metabolism|PPAR signaling pathway|Peroxisome|Adipocytokine signaling pathway
Glyma.20G069700.1	yellow	Fused [EC:2.7.11.1]	Hedgehog signaling pathway|Pathways in cancer|Basal cell carcinoma
Glyma.20G079300.1	yellow	Chaperonin GroEL	RNA degradation|Type I diabetes mellitus|Legionellosis|Tuberculosis
Glyma.20G083800.1	yellow	Histone H2A	Alcoholism|Systemic lupus erythematosus
Glyma.20G090300.2	yellow	Flap endonuclease-1 [EC:3.-.-.-]	DNA replication|Base excision repair|Non-homologous end-joining
Glyma.20G106900.1	yellow	Translation initiation factor IF-3
Glyma.20G123000.1	yellow	Origin recognition complex subunit 4	Cell cycle|Cell cycle - yeast|Meiosis - yeast
Glyma.20G126700.1	yellow	Cyclin D3, plant	Plant hormone signal transduction
Glyma.20G132800.1	yellow	Cell cycle arrest protein BUB3	Cell cycle|Cell cycle - yeast|HTLV-I infection
Glyma.20G145800.1	yellow	Serine/threonine-protein kinase WNK1 [EC:2.7.11.1]
Glyma.20G149400.1	yellow	Small subunit ribosomal protein S3Ae	Ribosome
Glyma.20G149400.3	yellow	Small subunit ribosomal protein S3Ae	Ribosome
Glyma.20G150200.2	yellow	1,2-dihydroxy-3-keto-5-methylthiopentene dioxygenase [EC:1.13.11.53 1.13.11.54]	Cysteine and methionine metabolism|Metabolic pathways
Glyma.20G157800.1	yellow	Cleavage and polyadenylation specificity factor subunit 5	mRNA surveillance pathway
Glyma.20G159200.1	yellow	Tubulin beta	Phagosome|Gap junction|Pathogenic Escherichia coli infection
Glyma.20G160500.1	yellow	Large subunit ribosomal protein L36e	Ribosome
Glyma.20G164500.1	yellow	Pyruvate kinase [EC:2.7.1.40]	Glycolysis / Gluconeogenesis|Purine metabolism|Pyruvate metabolism|Metabolic pathways|Biosynthesis of secondary metabolites|Microbial metabolism in diverse environments|Biosynthesis of antibiotics|Carbon metabolism|Biosynthesis of amino acids|Glucagon sig
Glyma.20G179700.1	yellow	Aquaporin PIP
Glyma.20G192600.1	yellow	Rab family, other
Glyma.20G218800.2	yellow	HIV Tat-specific factor 1
Glyma.20G223200.2	yellow	Threonine aldolase [EC:4.1.2.5]	Glycine, serine and threonine metabolism|Metabolic pathways|Biosynthesis of secondary metabolites|Microbial metabolism in diverse environments|Biosynthesis of antibiotics|Biosynthesis of amino acids
Glyma.20G224100.5	yellow	NIMA (never in mitosis gene a)-related kinase [EC:2.7.11.1]
Glyma.20G228100.1	yellow	Small subunit ribosomal protein S24e	Ribosome
Glyma.U033600.1	yellow	Histone H2A	Alcoholism|Systemic lupus erythematosus
Glyma.01G005400.2	royalblue	6-phosphofructokinase [EC:2.7.1.11]	Glycolysis / Gluconeogenesis|Pentose phosphate pathway|Fructose and mannose metabolism|Galactose metabolism|Methane metabolism|Metabolic pathways|Biosynthesis of secondary metabolites|Microbial metabolism in diverse environments|Biosynthesis of antibiotic
Glyma.01G200200.1	royalblue	Pyruvate kinase [EC:2.7.1.40]	Glycolysis / Gluconeogenesis|Purine metabolism|Pyruvate metabolism|Metabolic pathways|Biosynthesis of secondary metabolites|Microbial metabolism in diverse environments|Biosynthesis of antibiotics|Carbon metabolism|Biosynthesis of amino acids|Glucagon sig
Glyma.01G204600.1	royalblue	Glutamate dehydrogenase (NAD(P)+) [EC:1.4.1.3]	Arginine biosynthesis|Alanine, aspartate and glutamate metabolism|D-Glutamine and D-glutamate metabolism|Nitrogen metabolism|Metabolic pathways|Carbon metabolism|Proximal tubule bicarbonate reclamation
Glyma.02G020000.1	royalblue	Ubiquitin-conjugating enzyme E2 A [EC:6.3.2.19]	Ubiquitin mediated proteolysis
Glyma.02G136000.1	royalblue	ATP-dependent Clp protease adaptor protein ClpS
Glyma.02G244600.1	royalblue	Myb proto-oncogene protein, plant
Glyma.02G293500.2	royalblue	Aspartate carbamoyltransferase catalytic subunit [EC:2.1.3.2]	Pyrimidine metabolism|Alanine, aspartate and glutamate metabolism|Metabolic pathways
Glyma.03G122000.1	royalblue	P-coumarate 3-hydroxylase [EC:1.14.13.-]	Phenylpropanoid biosynthesis|Flavonoid biosynthesis|Stilbenoid, diarylheptanoid and gingerol biosynthesis|Metabolic pathways|Biosynthesis of secondary metabolites
Glyma.04G028900.1	royalblue	Cytokinin dehydrogenase [EC:1.5.99.12]	Zeatin biosynthesis
Glyma.04G101500.1	royalblue	Cryptochrome 1	Circadian rhythm - plant
Glyma.04G153700.1	royalblue	Cellulose synthase A [EC:2.4.1.12]
Glyma.04G173300.1	royalblue	Ubiquitin-conjugating enzyme E2 A [EC:6.3.2.19]	Ubiquitin mediated proteolysis
Glyma.04G199200.2	royalblue	Ubiquitin-conjugating enzyme (huntingtin interacting protein 2) [EC:6.3.2.19]	Ubiquitin mediated proteolysis
Glyma.05G001200.1	royalblue	Translation initiation factor eIF-5	RNA transport
Glyma.05G167700.1	royalblue	Acetolactate synthase I/III small subunit [EC:2.2.1.6]	Valine, leucine and isoleucine biosynthesis|Butanoate metabolism|C5-Branched dibasic acid metabolism|Pantothenate and CoA biosynthesis|Metabolic pathways|Biosynthesis of secondary metabolites|Biosynthesis of antibiotics|2-Oxocarboxylic acid metabolism|Bio
Glyma.05G169400.1	royalblue	1-phosphatidylinositol-4-phosphate 5-kinase [EC:2.7.1.68]	Inositol phosphate metabolism|Metabolic pathways|Phosphatidylinositol signaling system|Endocytosis|Fc gamma R-mediated phagocytosis|Regulation of actin cytoskeleton|Choline metabolism in cancer
Glyma.05G209200.1	royalblue	Aminopeptidase N [EC:3.4.11.2]	Glutathione metabolism|Metabolic pathways
Glyma.05G211700.1	royalblue	1-aminocyclopropane-1-carboxylate synthase [EC:4.4.1.14]	Cysteine and methionine metabolism|Metabolic pathways|Biosynthesis of secondary metabolites
Glyma.05G213800.1	royalblue	V-type H+-transporting ATPase subunit E [EC:3.6.3.14]	Oxidative phosphorylation|Metabolic pathways|Phagosome|Synaptic vesicle cycle|Collecting duct acid secretion|Vibrio cholerae infection|Epithelial cell signaling in Helicobacter pylori infection|Rheumatoid arthritis
Glyma.06G060100.1	royalblue	Peroxidase [EC:1.11.1.7]	Phenylpropanoid biosynthesis|Metabolic pathways|Biosynthesis of secondary metabolites
Glyma.06G128600.1	royalblue	Dipeptidyl-peptidase 4 [EC:3.4.14.5]	Protein digestion and absorption
Glyma.06G210400.1	royalblue	Transcription initiation factor TFIIE subunit alpha	Basal transcription factors|Epstein-Barr virus infection|Viral carcinogenesis
Glyma.06G225500.1	royalblue	Cellulose synthase A [EC:2.4.1.12]
Glyma.06G225500.2	royalblue	Cellulose synthase A [EC:2.4.1.12]
Glyma.07G001500.1	royalblue	Inorganic pyrophosphatase [EC:3.6.1.1]	Oxidative phosphorylation
Glyma.07G007400.1	royalblue	Translation initiation factor eIF-4A	RNA transport
Glyma.07G021600.1	royalblue	Shikimate O-hydroxycinnamoyltransferase [EC:2.3.1.133]	Phenylpropanoid biosynthesis|Flavonoid biosynthesis|Stilbenoid, diarylheptanoid and gingerol biosynthesis|Metabolic pathways|Biosynthesis of secondary metabolites
Glyma.07G022300.2	royalblue	Xyloglucan fucosyltransferase [EC:2.4.1.-]
Glyma.07G038200.1	royalblue	AP2-like factor, ANT lineage
Glyma.07G039900.1	royalblue	Lipoxygenase [EC:1.13.11.12]	Linoleic acid metabolism|alpha-Linolenic acid metabolism|Metabolic pathways|Biosynthesis of secondary metabolites
Glyma.07G056400.1	royalblue	Cyclic nucleotide gated channel, other eukaryote	Plant-pathogen interaction
Glyma.07G130900.2	royalblue	Bud site selection protein 31	Spliceosome
Glyma.08G047200.2	royalblue	Glutathione peroxidase [EC:1.11.1.9]	Glutathione metabolism|Arachidonic acid metabolism|Thyroid hormone synthesis
Glyma.08G105000.1	royalblue	Arabidopsis histidine kinase 2/3/4 (cytokinin receptor) [EC:2.7.13.3]	Plant hormone signal transduction
Glyma.08G180800.1	royalblue	Brassinosteroid insensitive 1-associated receptor kinase 1 [EC:2.7.10.1 2.7.11.1]	Plant hormone signal transduction|Plant-pathogen interaction
Glyma.08G220200.2	royalblue	Shikimate O-hydroxycinnamoyltransferase [EC:2.3.1.133]	Phenylpropanoid biosynthesis|Flavonoid biosynthesis|Stilbenoid, diarylheptanoid and gingerol biosynthesis|Metabolic pathways|Biosynthesis of secondary metabolites
Glyma.08G319400.1	royalblue	Glutamine amidotransferase / cyclase [EC:2.4.2.- 4.1.3.-]	Histidine metabolism|Metabolic pathways|Biosynthesis of secondary metabolites|Biosynthesis of amino acids
Glyma.09G029400.1	royalblue	Ent-kaurenoic acid hydroxylase [EC:1.14.13.79]	Diterpenoid biosynthesis|Metabolic pathways|Biosynthesis of secondary metabolites
Glyma.09G030300.3	royalblue	UDP-arabinose 4-epimerase [EC:5.1.3.5]	Amino sugar and nucleotide sugar metabolism|Metabolic pathways
Glyma.09G051100.1	royalblue	Cellulose synthase A [EC:2.4.1.12]
Glyma.10G051400.2	royalblue	Syntaxin of plants SYP7	SNARE interactions in vesicular transport
Glyma.10G062200.1	royalblue	UDP-glucosyl transferase 73C [EC:2.4.1.-]	Biosynthesis of secondary metabolites
Glyma.10G067500.1	royalblue	Monodehydroascorbate reductase (NADH) [EC:1.6.5.4]	Ascorbate and aldarate metabolism|Metabolic pathways
Glyma.10G212200.1	royalblue	Ubiquitin-conjugating enzyme E2 C [EC:6.3.2.19]	Ubiquitin mediated proteolysis
Glyma.10G262400.1	royalblue	Cinnamyl-alcohol dehydrogenase [EC:1.1.1.195]	Phenylpropanoid biosynthesis|Metabolic pathways|Biosynthesis of secondary metabolites
Glyma.11G111400.1	royalblue	Fructose-bisphosphate aldolase, class I [EC:4.1.2.13]	Glycolysis / Gluconeogenesis|Pentose phosphate pathway|Fructose and mannose metabolism|Methane metabolism|Carbon fixation in photosynthetic organisms|Metabolic pathways|Biosynthesis of secondary metabolites|Microbial metabolism in diverse environments|Bio
Glyma.11G151700.1	royalblue	Xanthoxin dehydrogenase [EC:1.1.1.288]	Carotenoid biosynthesis|Metabolic pathways|Biosynthesis of secondary metabolites
Glyma.13G085100.3	royalblue	Transcription factor TGA	Plant hormone signal transduction
Glyma.13G089200.1	royalblue	Cryptochrome 1	Circadian rhythm - plant
Glyma.13G089200.2	royalblue	Cryptochrome 1	Circadian rhythm - plant
Glyma.13G095600.2	royalblue	4-coumarate--CoA ligase [EC:6.2.1.12]	Ubiquinone and other terpenoid-quinone biosynthesis|Phenylalanine metabolism|Phenylpropanoid biosynthesis|Metabolic pathways|Biosynthesis of secondary metabolites
Glyma.13G109700.2	royalblue	12-oxophytodienoic acid reductase [EC:1.3.1.42]	alpha-Linolenic acid metabolism|Metabolic pathways|Biosynthesis of secondary metabolites
Glyma.13G146600.1	royalblue	Rab family, other
Glyma.14G011000.1	royalblue	Uridine kinase [EC:2.7.1.48]	Pyrimidine metabolism|Drug metabolism - other enzymes|Metabolic pathways
Glyma.14G021000.1	royalblue	Aspartate carbamoyltransferase catalytic subunit [EC:2.1.3.2]	Pyrimidine metabolism|Alanine, aspartate and glutamate metabolism|Metabolic pathways
Glyma.14G023900.3	royalblue	Peptide-methionine (S)-S-oxide reductase [EC:1.8.4.11]
Glyma.14G092800.1	royalblue	Legumain [EC:3.4.22.34]	Lysosome|Antigen processing and presentation
Glyma.14G167000.1	royalblue	Transcription factor TGA	Plant hormone signal transduction
Glyma.14G176700.1	royalblue	Serine/threonine-protein kinase SRK2 [EC:2.7.11.1]	Plant hormone signal transduction
Glyma.15G157100.1	royalblue	Cellulose synthase A [EC:2.4.1.12]
Glyma.15G268800.2	royalblue	Callose synthase [EC:2.4.1.-]
Glyma.16G041200.1	royalblue	Glutamate dehydrogenase (NAD(P)+) [EC:1.4.1.3]	Arginine biosynthesis|Alanine, aspartate and glutamate metabolism|D-Glutamine and D-glutamate metabolism|Nitrogen metabolism|Metabolic pathways|Carbon metabolism|Proximal tubule bicarbonate reclamation
Glyma.16G041200.4	royalblue	Glutamate dehydrogenase (NAD(P)+) [EC:1.4.1.3]	Arginine biosynthesis|Alanine, aspartate and glutamate metabolism|D-Glutamine and D-glutamate metabolism|Nitrogen metabolism|Metabolic pathways|Carbon metabolism|Proximal tubule bicarbonate reclamation
Glyma.16G096500.3	royalblue	CTP synthase [EC:6.3.4.2]	Pyrimidine metabolism|Metabolic pathways
Glyma.16G155100.1	royalblue	Aquaporin PIP
Glyma.16G155700.1	royalblue	Glutathione reductase (NADPH) [EC:1.8.1.7]	Glutathione metabolism|Thyroid hormone synthesis
Glyma.17G045800.1	royalblue	Sucrose synthase [EC:2.4.1.13]	Starch and sucrose metabolism|Metabolic pathways
Glyma.17G101700.5	royalblue	Ribulose-phosphate 3-epimerase [EC:5.1.3.1]	Pentose phosphate pathway|Pentose and glucuronate interconversions|Carbon fixation in photosynthetic organisms|Metabolic pathways|Biosynthesis of secondary metabolites|Microbial metabolism in diverse environments|Biosynthesis of antibiotics|Carbon metabol
Glyma.17G120300.2	royalblue	Protein phosphatase 2 (formerly 2A), regulatory subunit B'	mRNA surveillance pathway|Sphingolipid signaling pathway|Meiosis - yeast|Oocyte meiosis|PI3K-Akt signaling pathway|AMPK signaling pathway|Adrenergic signaling in cardiomyocytes|Dopaminergic synapse
Glyma.17G120300.4	royalblue	Protein phosphatase 2 (formerly 2A), regulatory subunit B'	mRNA surveillance pathway|Sphingolipid signaling pathway|Meiosis - yeast|Oocyte meiosis|PI3K-Akt signaling pathway|AMPK signaling pathway|Adrenergic signaling in cardiomyocytes|Dopaminergic synapse
Glyma.18G034400.2	royalblue	Mannose-1-phosphate guanylyltransferase [EC:2.7.7.22]	Fructose and mannose metabolism|Amino sugar and nucleotide sugar metabolism|Metabolic pathways|Biosynthesis of secondary metabolites
Glyma.18G134600.4	royalblue	Gluconokinase [EC:2.7.1.12]	Pentose phosphate pathway|Metabolic pathways|Biosynthesis of secondary metabolites|Microbial metabolism in diverse environments|Biosynthesis of antibiotics|Carbon metabolism
Glyma.18G298200.1	royalblue	2-alkenal reductase [EC:1.3.1.74]
Glyma.19G126000.1	royalblue	P-coumarate 3-hydroxylase [EC:1.14.13.-]	Phenylpropanoid biosynthesis|Flavonoid biosynthesis|Stilbenoid, diarylheptanoid and gingerol biosynthesis|Metabolic pathways|Biosynthesis of secondary metabolites
Glyma.20G128600.1	royalblue	Cinnamyl-alcohol dehydrogenase [EC:1.1.1.195]	Phenylpropanoid biosynthesis|Metabolic pathways|Biosynthesis of secondary metabolites
Glyma.20G144600.3	royalblue	Lipoxygenase [EC:1.13.11.12]	Linoleic acid metabolism|alpha-Linolenic acid metabolism|Metabolic pathways|Biosynthesis of secondary metabolites
Glyma.02G048600.1	lightyellow	Naringenin 3-dioxygenase [EC:1.14.11.9]	Flavonoid biosynthesis|Metabolic pathways|Biosynthesis of secondary metabolites
Glyma.02G067300.1	lightyellow	Small subunit ribosomal protein S27e	Ribosome
Glyma.02G134800.7	lightyellow	Peptidyl-prolyl isomerase D (cyclophilin D) [EC:5.2.1.8]
Glyma.02G225000.1	lightyellow	Beta-glucosidase [EC:3.2.1.21]	Cyanoamino acid metabolism|Starch and sucrose metabolism|Phenylpropanoid biosynthesis|Metabolic pathways|Biosynthesis of secondary metabolites
Glyma.03G018600.1	lightyellow	Ubiquitin related modifier 1	Sulfur relay system
Glyma.03G109200.2	lightyellow	Protein mago nashi	RNA transport|mRNA surveillance pathway|Spliceosome
Glyma.03G109200.3	lightyellow	Protein mago nashi	RNA transport|mRNA surveillance pathway|Spliceosome
Glyma.03G119400.1	lightyellow	Delta(3,5)-Delta(2,4)-dienoyl-CoA isomerase [EC:5.3.3.-]	Peroxisome
Glyma.03G129100.1	lightyellow	Pyrroline-5-carboxylate reductase [EC:1.5.1.2]	Arginine and proline metabolism|Metabolic pathways|Biosynthesis of secondary metabolites|Biosynthesis of antibiotics|Biosynthesis of amino acids
Glyma.03G168700.1	lightyellow	S-(hydroxymethyl)glutathione dehydrogenase / alcohol dehydrogenase [EC:1.1.1.284 1.1.1.1]	Glycolysis / Gluconeogenesis|Fatty acid degradation|Tyrosine metabolism|Chloroalkane and chloroalkene degradation|Naphthalene degradation|Methane metabolism|Retinol metabolism|Metabolism of xenobiotics by cytochrome P450|Drug metabolism - cytochrome P450|
Glyma.04G221600.2	lightyellow	KUP system potassium uptake protein
Glyma.05G102600.1	lightyellow	Ca2+:H+ antiporter
Glyma.05G125700.2	lightyellow	ATP-dependent DNA helicase 2 subunit 2	Non-homologous end-joining
Glyma.05G130300.2	lightyellow	DNA-directed RNA polymerase II subunit RPB7	Purine metabolism|Pyrimidine metabolism|Metabolic pathways|RNA polymerase|Huntington's disease|Epstein-Barr virus infection
Glyma.05G130300.4	lightyellow	DNA-directed RNA polymerase II subunit RPB7	Purine metabolism|Pyrimidine metabolism|Metabolic pathways|RNA polymerase|Huntington's disease|Epstein-Barr virus infection
Glyma.05G141300.2	lightyellow	(S)-2-hydroxy-acid oxidase [EC:1.1.3.15]	Glyoxylate and dicarboxylate metabolism|Metabolic pathways|Biosynthesis of secondary metabolites|Microbial metabolism in diverse environments|Biosynthesis of antibiotics|Carbon metabolism|Peroxisome
Glyma.05G141300.3	lightyellow	(S)-2-hydroxy-acid oxidase [EC:1.1.3.15]	Glyoxylate and dicarboxylate metabolism|Metabolic pathways|Biosynthesis of secondary metabolites|Microbial metabolism in diverse environments|Biosynthesis of antibiotics|Carbon metabolism|Peroxisome
Glyma.05G141300.5	lightyellow	(S)-2-hydroxy-acid oxidase [EC:1.1.3.15]	Glyoxylate and dicarboxylate metabolism|Metabolic pathways|Biosynthesis of secondary metabolites|Microbial metabolism in diverse environments|Biosynthesis of antibiotics|Carbon metabolism|Peroxisome
Glyma.05G219500.1	lightyellow	NAD+ synthase (glutamine-hydrolysing) [EC:6.3.5.1]	Nicotinate and nicotinamide metabolism|Metabolic pathways
Glyma.05G235000.2	lightyellow	Ubiquitin-conjugating enzyme E2 variant
Glyma.05G243400.5	lightyellow	G1 to S phase transition protein	mRNA surveillance pathway
Glyma.06G078200.1	lightyellow	Ribonuclease H2 subunit B	DNA replication
Glyma.06G078200.3	lightyellow	Ribonuclease H2 subunit B	DNA replication
Glyma.06G211400.2	lightyellow	Charged multivesicular body protein 3	Endocytosis
Glyma.06G307800.1	lightyellow	Carboxymethylenebutenolidase [EC:3.1.1.45]	Chlorocyclohexane and chlorobenzene degradation|Fluorobenzoate degradation|Toluene degradation|Metabolic pathways|Biosynthesis of secondary metabolites|Microbial metabolism in diverse environments|Biosynthesis of antibiotics
Glyma.06G307800.3	lightyellow	Carboxymethylenebutenolidase [EC:3.1.1.45]	Chlorocyclohexane and chlorobenzene degradation|Fluorobenzoate degradation|Toluene degradation|Metabolic pathways|Biosynthesis of secondary metabolites|Microbial metabolism in diverse environments|Biosynthesis of antibiotics
Glyma.07G013200.1	lightyellow	IAA-amino acid hydrolase [EC:3.5.1.-]
Glyma.07G013300.1	lightyellow	IAA-amino acid hydrolase [EC:3.5.1.-]
Glyma.07G081200.1	lightyellow	THO complex subunit 7	RNA transport
Glyma.08G001700.1	lightyellow	Glucose inhibited division protein A
Glyma.08G019700.1	lightyellow	Calcium-dependent protein kinase [EC:2.7.11.1]	Plant-pathogen interaction|Toxoplasmosis
Glyma.08G114000.1	lightyellow	Large subunit ribosomal protein L32e	Ribosome
Glyma.08G210900.3	lightyellow	Peptide deformylase [EC:3.5.1.88]
Glyma.08G310400.1	lightyellow	Large subunit ribosomal protein L14	Ribosome
Glyma.08G310400.2	lightyellow	Large subunit ribosomal protein L14	Ribosome
Glyma.08G367700.1	lightyellow	Queuine tRNA-ribosyltransferase [EC:2.4.2.29]
Glyma.09G052000.1	lightyellow	Cu2+-exporting ATPase [EC:3.6.3.4]
Glyma.10G175400.1	lightyellow	Translation initiation factor eIF-6	Ribosome biogenesis in eukaryotes
Glyma.10G175500.1	lightyellow	Translation initiation factor eIF-6	Ribosome biogenesis in eukaryotes
Glyma.11G133600.1	lightyellow	Nucleolar GTP-binding protein	Ribosome biogenesis in eukaryotes
Glyma.12G079700.2	lightyellow	Lactoylglutathione lyase [EC:4.4.1.5]	Pyruvate metabolism|MAPK signaling pathway - yeast
Glyma.12G086700.1	lightyellow	Histone deacetylase 1/2 [EC:3.5.1.98]	Cell cycle|Notch signaling pathway|Thyroid hormone signaling pathway|Huntington's disease|Alcoholism|Epstein-Barr virus infection|Pathways in cancer|Transcriptional misregulation in cancer|Viral carcinogenesis|Chronic myeloid leukemia
Glyma.12G092300.1	lightyellow	Beta-cyano-L-alanine hydratase/nitrilase [EC:3.5.5.1 3.5.5.4]	Cyanoamino acid metabolism|Metabolic pathways|Biosynthesis of secondary metabolites
Glyma.12G153000.1	lightyellow	Fructose-bisphosphate aldolase, class I [EC:4.1.2.13]	Glycolysis / Gluconeogenesis|Pentose phosphate pathway|Fructose and mannose metabolism|Methane metabolism|Carbon fixation in photosynthetic organisms|Metabolic pathways|Biosynthesis of secondary metabolites|Microbial metabolism in diverse environments|Bio
Glyma.12G168500.3	lightyellow	Protein transport protein SEC61 subunit gamma and related proteins	Protein export|Protein processing in endoplasmic reticulum|Phagosome|Vibrio cholerae infection
Glyma.12G241100.1	lightyellow	NADPH2:quinone reductase [EC:1.6.5.5]
Glyma.13G000200.1	lightyellow	Methionyl-tRNA synthetase [EC:6.1.1.10]	Selenocompound metabolism|Aminoacyl-tRNA biosynthesis
Glyma.13G137100.3	lightyellow	Small subunit ribosomal protein S23e	Ribosome
Glyma.13G168700.2	lightyellow	Formate dehydrogenase [EC:1.2.1.2]	Glyoxylate and dicarboxylate metabolism|Methane metabolism|Metabolic pathways|Microbial metabolism in diverse environments|Carbon metabolism
Glyma.13G190900.1	lightyellow	Mitochondrial inner membrane protease subunit 1 [EC:3.4.99.-]	Protein export
Glyma.13G190900.4	lightyellow	Mitochondrial inner membrane protease subunit 1 [EC:3.4.99.-]	Protein export
Glyma.13G195700.2	lightyellow	Mitochondrial inner membrane protease subunit 1 [EC:3.4.99.-]	Protein export
Glyma.13G245300.1	lightyellow	Large subunit ribosomal protein L26e	Ribosome
Glyma.14G013400.1	lightyellow	Nicotinamide mononucleotide adenylyltransferase [EC:2.7.7.1 2.7.7.18]	Nicotinate and nicotinamide metabolism|Metabolic pathways
Glyma.14G013400.2	lightyellow	Nicotinamide mononucleotide adenylyltransferase [EC:2.7.7.1 2.7.7.18]	Nicotinate and nicotinamide metabolism|Metabolic pathways
Glyma.14G013400.3	lightyellow	Nicotinamide mononucleotide adenylyltransferase [EC:2.7.7.1 2.7.7.18]	Nicotinate and nicotinamide metabolism|Metabolic pathways
Glyma.14G044000.1	lightyellow	Chloride channel, nucleotide-sensitive, 1A	RNA transport
Glyma.14G104400.1	lightyellow	Peroxidase [EC:1.11.1.7]	Phenylpropanoid biosynthesis|Metabolic pathways|Biosynthesis of secondary metabolites
Glyma.14G177200.3	lightyellow	L-ascorbate peroxidase [EC:1.11.1.11]	Ascorbate and aldarate metabolism|Glutathione metabolism
Glyma.15G033500.1	lightyellow	Zinc transporter, ZIP family
Glyma.15G033500.2	lightyellow	Zinc transporter, ZIP family
Glyma.15G033500.3	lightyellow	Zinc transporter, ZIP family
Glyma.15G043200.2	lightyellow	Histone H2A	Alcoholism|Systemic lupus erythematosus
Glyma.16G101900.1	lightyellow	Capping protein (actin filament) muscle Z-line, beta	Endocytosis
Glyma.16G118000.1	lightyellow	Polygalacturonase [EC:3.2.1.15]	Pentose and glucuronate interconversions|Starch and sucrose metabolism|Metabolic pathways
Glyma.16G127500.1	lightyellow	Small subunit ribosomal protein S4e	Ribosome
Glyma.16G148500.1	lightyellow	Small subunit ribosomal protein S27e	Ribosome
Glyma.18G026400.3	lightyellow	Phosphoribosylanthranilate isomerase [EC:5.3.1.24]	Phenylalanine, tyrosine and tryptophan biosynthesis|Metabolic pathways|Biosynthesis of secondary metabolites|Biosynthesis of amino acids
Glyma.18G027400.1	lightyellow	Peptidylprolyl isomerase [EC:5.2.1.8]
Glyma.18G118500.1	lightyellow	Homeobox-leucine zipper protein
Glyma.18G232000.1	lightyellow	Palmitoyl-CoA hydrolase [EC:3.1.2.2]	Fatty acid elongation|Biosynthesis of unsaturated fatty acids|Metabolic pathways|Biosynthesis of secondary metabolites
Glyma.18G262500.2	lightyellow	Pectinesterase [EC:3.1.1.11]	Pentose and glucuronate interconversions|Starch and sucrose metabolism|Metabolic pathways
Glyma.19G001200.1	lightyellow	Translation initiation factor eIF-5	RNA transport
Glyma.19G027900.2	lightyellow	ATP-dependent Clp protease ATP-binding subunit ClpB
Glyma.19G072400.2	lightyellow	COP9 signalosome complex subunit 2
Glyma.19G091200.3	lightyellow	Putative translation factor
Glyma.19G097900.1	lightyellow	Nicotinamide mononucleotide adenylyltransferase [EC:2.7.7.1 2.7.7.18]	Nicotinate and nicotinamide metabolism|Metabolic pathways
Glyma.19G120400.1	lightyellow	2-isopropylmalate synthase [EC:2.3.3.13]	Valine, leucine and isoleucine biosynthesis|Pyruvate metabolism|Metabolic pathways|Biosynthesis of secondary metabolites|2-Oxocarboxylic acid metabolism|Biosynthesis of amino acids
Glyma.19G187400.1	lightyellow	UDP-glucosyl transferase 73C [EC:2.4.1.-]	Biosynthesis of secondary metabolites
Glyma.19G240400.4	lightyellow	Cu/Zn superoxide dismutase [EC:1.15.1.1]	Peroxisome|Amyotrophic lateral sclerosis (ALS)|Huntington's disease|Prion diseases
Glyma.19G262700.1	lightyellow	EREBP-like factor
Glyma.20G160400.1	lightyellow	Large subunit ribosomal protein L36e	Ribosome
Glyma.01G176300.1	lightgreen	ADP-ribosylation factor-like 2
Glyma.01G225700.2	lightgreen	E3 ubiquitin-protein ligase UBR7
Glyma.02G064900.1	lightgreen	Signal recognition particle subunit SRP19	Protein export
Glyma.02G152200.1	lightgreen	Polycomb protein EED
Glyma.02G199700.4	lightgreen	Ubiquitin-conjugating enzyme E2 variant
Glyma.02G216100.1	lightgreen	Transcription initiation factor TFIIA small subunit	Basal transcription factors|Viral carcinogenesis
Glyma.02G251100.1	lightgreen	Delta-1-pyrroline-5-carboxylate synthetase [EC:2.7.2.11 1.2.1.41]	Arginine and proline metabolism|Metabolic pathways|Biosynthesis of secondary metabolites|Biosynthesis of amino acids
Glyma.02G278800.1	lightgreen	Pre-mRNA branch site protein p14	Spliceosome
Glyma.03G004100.1	lightgreen	Calmodulin	Ras signaling pathway|Rap1 signaling pathway|Calcium signaling pathway|cGMP-PKG signaling pathway|cAMP signaling pathway|Phosphatidylinositol signaling system|Oocyte meiosis|Adrenergic signaling in cardiomyocytes|Vascular smooth muscle contraction|Plant-p
Glyma.03G073300.2	lightgreen	20S proteasome subunit alpha 2 [EC:3.4.25.1]	Proteasome
Glyma.03G088500.1	lightgreen	DNA-directed RNA polymerase II subunit RPB4	Purine metabolism|Pyrimidine metabolism|Metabolic pathways|RNA polymerase|Huntington's disease|Epstein-Barr virus infection
Glyma.03G097100.1	lightgreen	Putative hemolysin
Glyma.03G151500.1	lightgreen	Glutathione peroxidase [EC:1.11.1.9]	Glutathione metabolism|Arachidonic acid metabolism|Thyroid hormone synthesis
Glyma.03G203800.2	lightgreen	Dihydroneopterin aldolase [EC:4.1.2.25]	Folate biosynthesis|Metabolic pathways
Glyma.03G241300.2	lightgreen	Small subunit ribosomal protein S14e	Ribosome
Glyma.03G255000.3	lightgreen	Plant G-box-binding factor
Glyma.04G029800.1	lightgreen	AP-4 complex subunit mu-1	Lysosome
Glyma.04G210200.1	lightgreen	Charged multivesicular body protein 6	Endocytosis
Glyma.04G232900.2	lightgreen	PUA domain protein
Glyma.04G249300.1	lightgreen	20S proteasome subunit beta 3 [EC:3.4.25.1]	Proteasome
Glyma.05G024200.1	lightgreen	Translation initiation factor eIF-5A
Glyma.05G052400.1	lightgreen	Small subunit ribosomal protein S13e	Ribosome
Glyma.05G052600.1	lightgreen	Small subunit ribosomal protein S13e	Ribosome
Glyma.05G067300.1	lightgreen	Casein kinase II subunit beta	Ribosome biogenesis in eukaryotes|NF-kappa B signaling pathway|Wnt signaling pathway|Adherens junction|Tight junction|Circadian rhythm - plant|Measles|Herpes simplex infection|Epstein-Barr virus infection
Glyma.05G079400.1	lightgreen	COP9 signalosome complex subunit 2
Glyma.05G099500.1	lightgreen	Small subunit ribosomal protein S26e	Ribosome
Glyma.05G151700.1	lightgreen	Bud site selection protein 31	Spliceosome
Glyma.05G156100.1	lightgreen	Large subunit ribosomal protein L32e	Ribosome
Glyma.05G214100.1	lightgreen	V-type H+-transporting ATPase subunit E [EC:3.6.3.14]	Oxidative phosphorylation|Metabolic pathways|Phagosome|Synaptic vesicle cycle|Collecting duct acid secretion|Vibrio cholerae infection|Epithelial cell signaling in Helicobacter pylori infection|Rheumatoid arthritis
Glyma.07G028400.1	lightgreen	Ubiquinone biosynthesis methyltransferase [EC:2.1.1.-]	Ubiquinone and other terpenoid-quinone biosynthesis|Metabolic pathways|Biosynthesis of secondary metabolites
Glyma.07G080100.1	lightgreen	Ubiquitin related modifier 1	Sulfur relay system
Glyma.07G115900.1	lightgreen	Nucleoside-diphosphate kinase [EC:2.7.4.6]	Purine metabolism|Pyrimidine metabolism|Metabolic pathways|Biosynthesis of secondary metabolites|Biosynthesis of antibiotics
Glyma.08G008000.1	lightgreen	Signal recognition particle subunit SRP68	Protein export
Glyma.08G030200.1	lightgreen	F-type H+-transporting ATPase subunit g [EC:3.6.3.14]	Oxidative phosphorylation|Metabolic pathways
Glyma.08G085100.3	lightgreen	DNA-directed RNA polymerase II subunit RPB7	Purine metabolism|Pyrimidine metabolism|Metabolic pathways|RNA polymerase|Huntington's disease|Epstein-Barr virus infection
Glyma.08G133800.1	lightgreen	Rab family, other
Glyma.08G190400.2	lightgreen	Phospholipid-translocating ATPase [EC:3.6.3.1]
Glyma.09G156600.1	lightgreen	Small subunit ribosomal protein S3e	Ribosome
Glyma.09G239000.1	lightgreen	Large subunit ribosomal protein L34e	Ribosome
Glyma.10G034800.2	lightgreen	Blocked early in transport 1	SNARE interactions in vesicular transport
Glyma.10G039900.1	lightgreen	Large subunit ribosomal protein L23e	Ribosome
Glyma.10G101400.1	lightgreen	E3 ubiquitin-protein ligase RNF115/126 [EC:6.3.2.19]
Glyma.10G167500.1	lightgreen	Exosome complex component CSL4	RNA degradation
Glyma.10G184800.1	lightgreen	DNA-repair protein XRCC4	Non-homologous end-joining
Glyma.10G278500.1	lightgreen	Ribonuclease H2 subunit A [EC:3.1.26.4]	DNA replication
Glyma.10G291500.1	lightgreen	Large subunit ribosomal protein L35e	Ribosome
Glyma.10G295800.1	lightgreen	Survival of motor neuron protein-interacting protein 1	RNA transport
Glyma.11G011200.1	lightgreen	NADH dehydrogenase (ubiquinone) 1 alpha subcomplex 12 [EC:1.6.5.3 1.6.99.3]	Oxidative phosphorylation|Metabolic pathways|Non-alcoholic fatty liver disease (NAFLD)|Alzheimer's disease|Parkinson's disease|Huntington's disease
Glyma.11G015900.2	lightgreen	Ribosomal RNA assembly protein
Glyma.12G044500.2	lightgreen	ATP-dependent Clp protease, protease subunit [EC:3.4.21.92]	Cell cycle - Caulobacter
Glyma.12G073900.1	lightgreen	Pseudo-response regulator 7	Circadian rhythm - plant
Glyma.13G094000.1	lightgreen	ADP-ribosylation factor-like 1
Glyma.13G241500.2	lightgreen	NADH dehydrogenase (ubiquinone) Fe-S protein 8 [EC:1.6.5.3 1.6.99.3]	Oxidative phosphorylation|Metabolic pathways|Non-alcoholic fatty liver disease (NAFLD)|Alzheimer's disease|Parkinson's disease|Huntington's disease
Glyma.13G258500.1	lightgreen	Peptidylprolyl isomerase [EC:5.2.1.8]
Glyma.13G307600.1	lightgreen	Syntaxin 1B/2/3	SNARE interactions in vesicular transport|Synaptic vesicle cycle
Glyma.13G318200.1	lightgreen	Large subunit ribosomal protein LP2	Ribosome
Glyma.13G367100.1	lightgreen	Protein phosphatase 3, regulatory subunit	MAPK signaling pathway|Calcium signaling pathway|cGMP-PKG signaling pathway|Oocyte meiosis|Apoptosis|Wnt signaling pathway|Axon guidance|VEGF signaling pathway|Osteoclast differentiation|Natural killer cell mediated cytotoxicity|T cell receptor signaling
Glyma.14G040600.1	lightgreen	Calmodulin	Ras signaling pathway|Rap1 signaling pathway|Calcium signaling pathway|cGMP-PKG signaling pathway|cAMP signaling pathway|Phosphatidylinositol signaling system|Oocyte meiosis|Adrenergic signaling in cardiomyocytes|Vascular smooth muscle contraction|Plant-p
Glyma.14G162300.1	lightgreen	Glutamate synthase (NADPH/NADH) [EC:1.4.1.13 1.4.1.14]	Alanine, aspartate and glutamate metabolism|Nitrogen metabolism|Metabolic pathways|Biosynthesis of secondary metabolites|Microbial metabolism in diverse environments|Biosynthesis of antibiotics|Biosynthesis of amino acids
Glyma.14G187700.1	lightgreen	Hydroxyacylglutathione hydrolase [EC:3.1.2.6]	Pyruvate metabolism
Glyma.14G214600.1	lightgreen	Arf/Sar family, other
Glyma.15G006300.2	lightgreen	Protein phosphatase 3, regulatory subunit	MAPK signaling pathway|Calcium signaling pathway|cGMP-PKG signaling pathway|Oocyte meiosis|Apoptosis|Wnt signaling pathway|Axon guidance|VEGF signaling pathway|Osteoclast differentiation|Natural killer cell mediated cytotoxicity|T cell receptor signaling
Glyma.15G030700.1	lightgreen	Protein farnesyltransferase/geranylgeranyltransferase type-1 subunit alpha [EC:2.5.1.58 2.5.1.59]	Terpenoid backbone biosynthesis|Biosynthesis of antibiotics
Glyma.15G055100.1	lightgreen	Calcium-binding protein CML	Plant-pathogen interaction
Glyma.15G066000.1	lightgreen	Nitric oxide synthase-interacting protein
Glyma.15G071900.2	lightgreen	NADH dehydrogenase (ubiquinone) Fe-S protein 8 [EC:1.6.5.3 1.6.99.3]	Oxidative phosphorylation|Metabolic pathways|Non-alcoholic fatty liver disease (NAFLD)|Alzheimer's disease|Parkinson's disease|Huntington's disease
Glyma.15G097500.1	lightgreen	Protein mago nashi	RNA transport|mRNA surveillance pathway|Spliceosome
Glyma.15G147700.1	lightgreen	Small subunit ribosomal protein S21e	Ribosome
Glyma.16G001700.1	lightgreen	Rab family, other
Glyma.16G001700.3	lightgreen	Rab family, other
Glyma.16G080700.1	lightgreen	5-hydroxyisourate hydrolase / 2-oxo-4-hydroxy-4-carboxy-5-ureidoimidazoline decarboxylase [EC:3.5.2.17 4.1.1.-]	Purine metabolism|Metabolic pathways
Glyma.17G025800.1	lightgreen	Vesicle-associated membrane protein 72
Glyma.17G127100.1	lightgreen	26S proteasome regulatory subunit N7	Proteasome|Epstein-Barr virus infection
Glyma.17G142800.1	lightgreen	Formyltetrahydrofolate deformylase [EC:3.5.1.10]	Glyoxylate and dicarboxylate metabolism|One carbon pool by folate
Glyma.17G253600.1	lightgreen	26S proteasome regulatory subunit T4	Proteasome|Epstein-Barr virus infection
Glyma.18G125500.1	lightgreen	Voltage-dependent anion channel	Calcium signaling pathway|cGMP-PKG signaling pathway|Parkinson's disease|Huntington's disease|Influenza A|HTLV-I infection
Glyma.18G237300.1	lightgreen	STE24 endopeptidase [EC:3.4.24.84]	Terpenoid backbone biosynthesis|Biosynthesis of antibiotics
Glyma.18G281300.1	lightgreen	Peptide alpha-N-acetyltransferase [EC:2.3.1.88]
Glyma.19G028700.1	lightgreen	Small subunit ribosomal protein S19e	Ribosome
Glyma.19G121500.2	lightgreen	COP9 signalosome complex subunit 2
Glyma.19G125800.1	lightgreen	4-alpha-glucanotransferase [EC:2.4.1.25]	Starch and sucrose metabolism|Metabolic pathways
Glyma.19G190900.1	lightgreen	Enolase [EC:4.2.1.11]	Glycolysis / Gluconeogenesis|Methane metabolism|Metabolic pathways|Biosynthesis of secondary metabolites|Microbial metabolism in diverse environments|Biosynthesis of antibiotics|Carbon metabolism|Biosynthesis of amino acids|RNA degradation|HIF-1 signaling
Glyma.19G200600.1	lightgreen	TatD DNase family protein [EC:3.1.21.-]
Glyma.19G203300.1	lightgreen	Small subunit ribosomal protein S28e	Ribosome
Glyma.20G009100.2	lightgreen	Acetyl-CoA acyltransferase 1 [EC:2.3.1.16]	Fatty acid degradation|Valine, leucine and isoleucine degradation|alpha-Linolenic acid metabolism|Biosynthesis of unsaturated fatty acids|Metabolic pathways|Biosynthesis of secondary metabolites|Biosynthesis of antibiotics|Fatty acid metabolism|PPAR signa
Glyma.20G052000.1	lightgreen	Phosphatidylinositol glycan, class A [EC:2.4.1.198]	Glycosylphosphatidylinositol(GPI)-anchor biosynthesis|Metabolic pathways
Glyma.20G077400.3	lightgreen	Nucleoside-triphosphate pyrophosphatase [EC:3.6.1.19]	Purine metabolism|Pyrimidine metabolism|Drug metabolism - other enzymes|Metabolic pathways
Glyma.20G110200.1	lightgreen	Lipoic acid synthetase [EC:2.8.1.8]	Lipoic acid metabolism|Metabolic pathways
Glyma.20G193100.2	lightgreen	Large subunit ribosomal protein L6	Ribosome
Glyma.20G194500.1	lightgreen	Charged multivesicular body protein 5	Endocytosis
Glyma.01G010200.1	green	Phosphoribulokinase [EC:2.7.1.19]	Carbon fixation in photosynthetic organisms|Metabolic pathways|Microbial metabolism in diverse environments|Carbon metabolism
Glyma.01G018400.1	green	Transcription factor MYC2	Plant hormone signal transduction
Glyma.01G044600.1	green	Homeobox-leucine zipper protein
Glyma.01G048400.1	green	Ribonuclease T2 [EC:3.1.27.1]
Glyma.01G096600.1	green	Transcription factor MYC2	Plant hormone signal transduction
Glyma.01G113200.1	green	Glycerol-3-phosphate acyltransferase [EC:2.3.1.15]	Glycerolipid metabolism|Glycerophospholipid metabolism|Metabolic pathways|Biosynthesis of secondary metabolites
Glyma.01G115900.1	green	Light-harvesting complex II chlorophyll a/b binding protein 4	Photosynthesis - antenna proteins|Metabolic pathways
Glyma.01G117800.1	green	Aprataxin [EC:3.-.-.-]
Glyma.01G131100.1	green	Aspartate aminotransferase, mitchondrial [EC:2.6.1.1]	Arginine biosynthesis|Alanine, aspartate and glutamate metabolism|Cysteine and methionine metabolism|Arginine and proline metabolism|Tyrosine metabolism|Phenylalanine metabolism|Phenylalanine, tyrosine and tryptophan biosynthesis|Carbon fixation in photos
Glyma.01G137700.1	green	Pectinesterase [EC:3.1.1.11]	Pentose and glucuronate interconversions|Starch and sucrose metabolism|Metabolic pathways
Glyma.01G139500.1	green	UDP-glucuronate 4-epimerase [EC:5.1.3.6]	Starch and sucrose metabolism|Amino sugar and nucleotide sugar metabolism|Metabolic pathways
Glyma.01G156700.1	green	Hydroxymethylglutaryl-CoA reductase (NADPH) [EC:1.1.1.34]	Terpenoid backbone biosynthesis|Metabolic pathways|Biosynthesis of secondary metabolites|Biosynthesis of antibiotics|AMPK signaling pathway|Bile secretion
Glyma.01G163100.1	green	Peroxidase [EC:1.11.1.7]	Phenylpropanoid biosynthesis|Metabolic pathways|Biosynthesis of secondary metabolites
Glyma.01G168000.1	green	V-type H+-transporting ATPase 16kDa proteolipid subunit [EC:3.6.3.14]	Oxidative phosphorylation|Metabolic pathways|Lysosome|Phagosome|Synaptic vesicle cycle|Collecting duct acid secretion|Vibrio cholerae infection|Epithelial cell signaling in Helicobacter pylori infection|Tuberculosis|Rheumatoid arthritis
Glyma.01G171100.1	green	Peroxidase [EC:1.11.1.7]	Phenylpropanoid biosynthesis|Metabolic pathways|Biosynthesis of secondary metabolites
Glyma.01G180800.1	green	Photosystem II oxygen-evolving enhancer protein 1	Photosynthesis|Metabolic pathways
Glyma.01G184300.3	green	Phosphatidylinositol-4-phosphate 3-kinase [EC:2.7.1.154]
Glyma.01G189700.1	green	Cyclin D3, plant	Plant hormone signal transduction
Glyma.01G199700.1	green	Glycine cleavage system H protein	Glycine, serine and threonine metabolism|Glyoxylate and dicarboxylate metabolism|Metabolic pathways|Biosynthesis of secondary metabolites|Biosynthesis of antibiotics
Glyma.01G199700.2	green	Glycine cleavage system H protein	Glycine, serine and threonine metabolism|Glyoxylate and dicarboxylate metabolism|Metabolic pathways|Biosynthesis of secondary metabolites|Biosynthesis of antibiotics
Glyma.01G201400.1	green	Phosphoacetylglucosamine mutase [EC:5.4.2.3]	Amino sugar and nucleotide sugar metabolism|Biosynthesis of antibiotics
Glyma.01G204200.1	green	Serine/threonine-protein kinase SRK2 [EC:2.7.11.1]	Plant hormone signal transduction
Glyma.01G204200.2	green	Serine/threonine-protein kinase SRK2 [EC:2.7.11.1]	Plant hormone signal transduction
Glyma.01G204200.3	green	Serine/threonine-protein kinase SRK2 [EC:2.7.11.1]	Plant hormone signal transduction
Glyma.01G204200.4	green	Serine/threonine-protein kinase SRK2 [EC:2.7.11.1]	Plant hormone signal transduction
Glyma.01G210800.1	green	Adenine phosphoribosyltransferase [EC:2.4.2.7]	Purine metabolism|Metabolic pathways
Glyma.01G215400.1	green	3,5-epimerase/4-reductase [EC:5.1.3.- 1.1.1.-]	Amino sugar and nucleotide sugar metabolism|Polyketide sugar unit biosynthesis|Biosynthesis of antibiotics
Glyma.01G215500.1	green	Hydroxymethylglutaryl-CoA synthase [EC:2.3.3.10]	Synthesis and degradation of ketone bodies|Valine, leucine and isoleucine degradation|Butanoate metabolism|Terpenoid backbone biosynthesis|Metabolic pathways|Biosynthesis of secondary metabolites|Biosynthesis of antibiotics
Glyma.01G215500.2	green	Hydroxymethylglutaryl-CoA synthase [EC:2.3.3.10]	Synthesis and degradation of ketone bodies|Valine, leucine and isoleucine degradation|Butanoate metabolism|Terpenoid backbone biosynthesis|Metabolic pathways|Biosynthesis of secondary metabolites|Biosynthesis of antibiotics
Glyma.01G222000.1	green	Extracellular signal-regulated kinase 1/2 [EC:2.7.11.24]	MAPK signaling pathway|ErbB signaling pathway|MAPK signaling pathway - fly|Ras signaling pathway|Rap1 signaling pathway|cGMP-PKG signaling pathway|cAMP signaling pathway|Chemokine signaling pathway|HIF-1 signaling pathway|FoxO signaling pathway|Sphingolip
Glyma.01G225700.1	green	E3 ubiquitin-protein ligase UBR7
Glyma.01G225700.4	green	E3 ubiquitin-protein ligase UBR7
Glyma.01G227400.1	green	Hydroxymethylbilane synthase [EC:2.5.1.61]	Porphyrin and chlorophyll metabolism|Metabolic pathways|Biosynthesis of secondary metabolites
Glyma.02G005500.2	green	Malate dehydrogenase [EC:1.1.1.37]	Citrate cycle (TCA cycle)|Cysteine and methionine metabolism|Pyruvate metabolism|Glyoxylate and dicarboxylate metabolism|Carbon fixation in photosynthetic organisms|Metabolic pathways|Biosynthesis of secondary metabolites|Microbial metabolism in diverse e
Glyma.02G010600.1	green	Glycerol-3-phosphate acyltransferase [EC:2.3.1.15]	Glycerolipid metabolism|Glycerophospholipid metabolism|Metabolic pathways|Biosynthesis of secondary metabolites
Glyma.02G028000.1	green	Gelatinase A [EC:3.4.24.24]
Glyma.02G037000.1	green	Ubiquinone biosynthesis methyltransferase [EC:2.1.1.-]	Ubiquinone and other terpenoid-quinone biosynthesis|Metabolic pathways|Biosynthesis of secondary metabolites
Glyma.02G041900.1	green	Phosphoserine aminotransferase [EC:2.6.1.52]	Glycine, serine and threonine metabolism|Methane metabolism|Vitamin B6 metabolism|Metabolic pathways|Microbial metabolism in diverse environments|Biosynthesis of antibiotics|Carbon metabolism|Biosynthesis of amino acids
Glyma.02G047600.1	green	Ferredoxin--NADP+ reductase [EC:1.18.1.2]	Photosynthesis|Metabolic pathways
Glyma.02G052700.1	green	Peroxidase [EC:1.11.1.7]	Phenylpropanoid biosynthesis|Metabolic pathways|Biosynthesis of secondary metabolites
Glyma.02G059600.1	green	Calcium-binding protein CML	Plant-pathogen interaction
Glyma.02G061100.1	green	Photosystem II oxygen-evolving enhancer protein 1	Photosynthesis|Metabolic pathways
Glyma.02G064700.1	green	Light-harvesting complex I chlorophyll a/b binding protein 1	Photosynthesis - antenna proteins
Glyma.02G068900.1	green	Xyloglucan:xyloglucosyl transferase [EC:2.4.1.207]
Glyma.02G076000.1	green	Transcription initiation factor TFIID subunit 9 / adenylate kinase [EC:2.7.4.3]	Basal transcription factors
Glyma.02G080800.1	green	Light-harvesting complex II chlorophyll a/b binding protein 1	Photosynthesis - antenna proteins|Metabolic pathways
Glyma.02G080900.1	green	Cellulose synthase A [EC:2.4.1.12]
Glyma.02G087400.1	green	AP2-like factor, euAP2 lineage
Glyma.02G094900.1	green	Photosystem II oxygen-evolving enhancer protein 2	Photosynthesis|Metabolic pathways
Glyma.02G108100.1	green	Beta-1,3-galactosyltransferase [EC:2.4.1.-]	Various types of N-glycan biosynthesis
Glyma.02G116900.1	green	Dehydrogenase/reductase SDR family member 4 [EC:1.1.-.-]	Retinol metabolism|Metabolic pathways|Peroxisome
Glyma.02G120200.1	green	6-phosphogluconolactonase [EC:3.1.1.31]	Pentose phosphate pathway|Metabolic pathways|Biosynthesis of secondary metabolites|Microbial metabolism in diverse environments|Biosynthesis of antibiotics|Carbon metabolism
Glyma.02G120400.1	green	2-amino-4-hydroxy-6-hydroxymethyldihydropteridine diphosphokinase / dihydropteroate synthase [EC:2.7.6.3 2.5.1.15]	Folate biosynthesis|Metabolic pathways
Glyma.02G123800.1	green	DNA-3-methyladenine glycosylase I [EC:3.2.2.20]	Base excision repair
Glyma.02G132100.1	green	Ferredoxin-nitrite reductase [EC:1.7.7.1]	Nitrogen metabolism|Microbial metabolism in diverse environments
Glyma.02G132200.1	green	(+)-abscisic acid 8'-hydroxylase [EC:1.14.13.93]	Carotenoid biosynthesis
Glyma.02G141700.1	green	Photosystem II PsbW protein	Photosynthesis|Metabolic pathways
Glyma.02G142500.1	green	Auxin-responsive protein IAA	Plant hormone signal transduction
Glyma.02G168000.2	green	Homogentisate solanesyltransferase	Ubiquinone and other terpenoid-quinone biosynthesis
Glyma.02G169200.1	green	Protein phosphatase 2 (formerly 2A), catalytic subunit [EC:3.1.3.16]	mRNA surveillance pathway|Sphingolipid signaling pathway|Cell cycle - yeast|Meiosis - yeast|Oocyte meiosis|PI3K-Akt signaling pathway|AMPK signaling pathway|Adrenergic signaling in cardiomyocytes|TGF-beta signaling pathway|Hippo signaling pathway|Hippo si
Glyma.02G186100.2	green	Ca2+-transporting ATPase [EC:3.6.3.8]
Glyma.02G198400.1	green	Peroxiredoxin (alkyl hydroperoxide reductase subunit C) [EC:1.11.1.15]
Glyma.02G202500.1	green	Glyceraldehyde-3-phosphate dehydrogenase (NADP) [EC:1.2.1.9]	Glycolysis / Gluconeogenesis|Pentose phosphate pathway|Metabolic pathways|Microbial metabolism in diverse environments|Carbon metabolism
Glyma.02G209000.1	green	L-ascorbate peroxidase [EC:1.11.1.11]	Ascorbate and aldarate metabolism|Glutathione metabolism
Glyma.02G218300.1	green	Glutamyl-tRNA reductase [EC:1.2.1.70]	Porphyrin and chlorophyll metabolism|Metabolic pathways|Biosynthesis of secondary metabolites
Glyma.02G240200.1	green	Phytoene synthase [EC:2.5.1.32]	Carotenoid biosynthesis|Biosynthesis of terpenoids and steroids|Metabolic pathways|Biosynthesis of secondary metabolites
Glyma.02G240200.7	green	Phytoene synthase [EC:2.5.1.32]	Carotenoid biosynthesis|Biosynthesis of terpenoids and steroids|Metabolic pathways|Biosynthesis of secondary metabolites
Glyma.02G245800.1	green	Fructokinase [EC:2.7.1.4]	Fructose and mannose metabolism|Starch and sucrose metabolism|Amino sugar and nucleotide sugar metabolism|Metabolic pathways
Glyma.02G250800.1	green	Mannose-1-phosphate guanylyltransferase [EC:2.7.7.22]	Fructose and mannose metabolism|Amino sugar and nucleotide sugar metabolism|Metabolic pathways|Biosynthesis of secondary metabolites
Glyma.02G255000.2	green	Aquaporin PIP
Glyma.02G257200.1	green	Phospholipase C, delta [EC:3.1.4.11]	Inositol phosphate metabolism|Metabolic pathways|Calcium signaling pathway|Phosphatidylinositol signaling system|Thyroid hormone signaling pathway
Glyma.02G259500.1	green	Peroxidase [EC:1.11.1.7]	Phenylpropanoid biosynthesis|Metabolic pathways|Biosynthesis of secondary metabolites
Glyma.02G274000.1	green	S-(hydroxymethyl)glutathione dehydrogenase / alcohol dehydrogenase [EC:1.1.1.284 1.1.1.1]	Glycolysis / Gluconeogenesis|Fatty acid degradation|Tyrosine metabolism|Chloroalkane and chloroalkene degradation|Naphthalene degradation|Methane metabolism|Retinol metabolism|Metabolism of xenobiotics by cytochrome P450|Drug metabolism - cytochrome P450|
Glyma.02G274100.1	green	S-(hydroxymethyl)glutathione dehydrogenase / alcohol dehydrogenase [EC:1.1.1.284 1.1.1.1]	Glycolysis / Gluconeogenesis|Fatty acid degradation|Tyrosine metabolism|Chloroalkane and chloroalkene degradation|Naphthalene degradation|Methane metabolism|Retinol metabolism|Metabolism of xenobiotics by cytochrome P450|Drug metabolism - cytochrome P450|
Glyma.02G289700.1	green	DNA polymerase I [EC:2.7.7.7]	Purine metabolism|Pyrimidine metabolism|Metabolic pathways|DNA replication|Base excision repair|Nucleotide excision repair|Homologous recombination
Glyma.02G291300.1	green	Calcium-dependent protein kinase [EC:2.7.11.1]	Plant-pathogen interaction|Toxoplasmosis
Glyma.02G305400.1	green	Light-harvesting complex II chlorophyll a/b binding protein 2	Photosynthesis - antenna proteins|Metabolic pathways
Glyma.02G305400.2	green	Light-harvesting complex II chlorophyll a/b binding protein 2	Photosynthesis - antenna proteins|Metabolic pathways
Glyma.02G309500.1	green	Light-harvesting complex I chlorophyll a/b binding protein 3	Photosynthesis - antenna proteins
Glyma.03G005700.1	green	2-isopropylmalate synthase [EC:2.3.3.13]	Valine, leucine and isoleucine biosynthesis|Pyruvate metabolism|Metabolic pathways|Biosynthesis of secondary metabolites|2-Oxocarboxylic acid metabolism|Biosynthesis of amino acids
Glyma.03G006700.1	green	Cysteine synthase A [EC:2.5.1.47]	Cysteine and methionine metabolism|Sulfur metabolism|Metabolic pathways|Biosynthesis of secondary metabolites|Microbial metabolism in diverse environments|Biosynthesis of antibiotics|Carbon metabolism|Biosynthesis of amino acids
Glyma.03G011000.1	green	BR-signaling kinase [EC:2.7.11.1]	Plant hormone signal transduction
Glyma.03G027300.1	green	UDP-glucuronate 4-epimerase [EC:5.1.3.6]	Starch and sucrose metabolism|Amino sugar and nucleotide sugar metabolism|Metabolic pathways
Glyma.03G028000.1	green	Arginase [EC:3.5.3.1]	Arginine biosynthesis|Arginine and proline metabolism|Metabolic pathways|Biosynthesis of secondary metabolites|Biosynthesis of antibiotics|Biosynthesis of amino acids|Amoebiasis
Glyma.03G029400.1	green	Pectinesterase [EC:3.1.1.11]	Pentose and glucuronate interconversions|Starch and sucrose metabolism|Metabolic pathways
Glyma.03G029900.1	green	Beta-carotene 15,15'-monooxygenase [EC:1.14.99.36]	Bisphenol degradation|Polycyclic aromatic hydrocarbon degradation|Aminobenzoate degradation|Limonene and pinene degradation|Stilbenoid, diarylheptanoid and gingerol biosynthesis|Metabolic pathways|Biosynthesis of secondary metabolites|Microbial metabolism
Glyma.03G037900.1	green	Peroxidase [EC:1.11.1.7]	Phenylpropanoid biosynthesis|Metabolic pathways|Biosynthesis of secondary metabolites
Glyma.03G060300.1	green	Light-harvesting complex II chlorophyll a/b binding protein 4	Photosynthesis - antenna proteins|Metabolic pathways
Glyma.03G069400.1	green	Delta-1-pyrroline-5-carboxylate synthetase [EC:2.7.2.11 1.2.1.41]	Arginine and proline metabolism|Metabolic pathways|Biosynthesis of secondary metabolites|Biosynthesis of amino acids
Glyma.03G069600.3	green	Uracil phosphoribosyltransferase [EC:2.4.2.9]	Pyrimidine metabolism|Metabolic pathways
Glyma.03G078300.1	green	Sulfoquinovosyltransferase [EC:2.4.1.-]	Glycerolipid metabolism|Metabolic pathways
Glyma.03G078600.1	green	Glycerol-3-phosphate acyltransferase [EC:2.3.1.15]	Glycerolipid metabolism|Glycerophospholipid metabolism|Metabolic pathways|Biosynthesis of secondary metabolites
Glyma.03G081900.1	green	Myb proto-oncogene protein, plant
Glyma.03G097600.1	green	2-alkenal reductase [EC:1.3.1.74]
Glyma.03G104700.1	green	Hydroquinone glucosyltransferase [EC:2.4.1.218]
Glyma.03G104800.1	green	Hydroquinone glucosyltransferase [EC:2.4.1.218]
Glyma.03G109500.1	green	Nucleoside-diphosphate kinase [EC:2.7.4.6]	Purine metabolism|Pyrimidine metabolism|Metabolic pathways|Biosynthesis of secondary metabolites|Biosynthesis of antibiotics
Glyma.03G114600.1	green	Photosystem II oxygen-evolving enhancer protein 3	Photosynthesis|Metabolic pathways
Glyma.03G119500.1	green	Magnesium-protoporphyrin IX monomethyl ester (oxidative) cyclase [EC:1.14.13.81]	Porphyrin and chlorophyll metabolism|Metabolic pathways|Biosynthesis of secondary metabolites
Glyma.03G131100.3	green	UDP-sulfoquinovose synthase [EC:3.13.1.1]	Amino sugar and nucleotide sugar metabolism|Glycerolipid metabolism
Glyma.03G137000.1	green	Magnesium chelatase subunit H [EC:6.6.1.1]	Porphyrin and chlorophyll metabolism|Metabolic pathways|Biosynthesis of secondary metabolites
Glyma.03G159100.2	green	Photosystem II PsbW protein	Photosynthesis|Metabolic pathways
Glyma.03G181600.1	green	Phenylalanine ammonia-lyase [EC:4.3.1.24]	Phenylalanine metabolism|Phenylpropanoid biosynthesis|Metabolic pathways|Biosynthesis of secondary metabolites
Glyma.03G181700.1	green	Phenylalanine ammonia-lyase [EC:4.3.1.24]	Phenylalanine metabolism|Phenylpropanoid biosynthesis|Metabolic pathways|Biosynthesis of secondary metabolites
Glyma.03G184500.1	green	Xyloglucan:xyloglucosyl transferase [EC:2.4.1.207]
Glyma.03G186200.1	green	Rab family, other
Glyma.03G196900.1	green	Signal recognition particle subunit SRP54	Protein export|Bacterial secretion system
Glyma.03G203800.1	green	Dihydroneopterin aldolase [EC:4.1.2.25]	Folate biosynthesis|Metabolic pathways
Glyma.03G210800.1	green	Peptide chain release factor RF-1
Glyma.03G223000.2	green	S-adenosylmethionine synthetase [EC:2.5.1.6]	Cysteine and methionine metabolism|Metabolic pathways|Biosynthesis of secondary metabolites|Biosynthesis of amino acids
Glyma.03G239000.1	green	Mevalonate kinase [EC:2.7.1.36]	Terpenoid backbone biosynthesis|Metabolic pathways|Biosynthesis of secondary metabolites|Biosynthesis of antibiotics|Peroxisome
Glyma.03G242900.1	green	Cu/Zn superoxide dismutase [EC:1.15.1.1]	Peroxisome|Amyotrophic lateral sclerosis (ALS)|Huntington's disease|Prion diseases
Glyma.03G242900.2	green	Cu/Zn superoxide dismutase [EC:1.15.1.1]	Peroxisome|Amyotrophic lateral sclerosis (ALS)|Huntington's disease|Prion diseases
Glyma.03G242900.3	green	Cu/Zn superoxide dismutase [EC:1.15.1.1]	Peroxisome|Amyotrophic lateral sclerosis (ALS)|Huntington's disease|Prion diseases
Glyma.03G244800.2	green	Cysteine synthase A [EC:2.5.1.47]	Cysteine and methionine metabolism|Sulfur metabolism|Metabolic pathways|Biosynthesis of secondary metabolites|Microbial metabolism in diverse environments|Biosynthesis of antibiotics|Carbon metabolism|Biosynthesis of amino acids
Glyma.03G246800.1	green	Calcium-binding protein CML	Plant-pathogen interaction
Glyma.03G247200.2	green	Sec-independent protein translocase protein TatA	Protein export|Bacterial secretion system
Glyma.03G262300.2	green	Light-harvesting complex I chlorophyll a/b binding protein 2	Photosynthesis - antenna proteins
Glyma.04G002200.1	green	Cytoplasmic tRNA 2-thiolation protein 1 [EC:2.7.7.-]	Sulfur relay system
Glyma.04G002300.1	green	Large subunit ribosomal protein L3	Ribosome
Glyma.04G015400.2	green	Peptidylprolyl isomerase [EC:5.2.1.8]
Glyma.04G015900.1	green	Glyceraldehyde-3-phosphate dehydrogenase (NADP+) (phosphorylating) [EC:1.2.1.13]	Carbon fixation in photosynthetic organisms|Metabolic pathways|Microbial metabolism in diverse environments|Carbon metabolism
Glyma.04G015900.2	green	Glyceraldehyde-3-phosphate dehydrogenase (NADP+) (phosphorylating) [EC:1.2.1.13]	Carbon fixation in photosynthetic organisms|Metabolic pathways|Microbial metabolism in diverse environments|Carbon metabolism
Glyma.04G015900.3	green	Glyceraldehyde-3-phosphate dehydrogenase (NADP+) (phosphorylating) [EC:1.2.1.13]	Carbon fixation in photosynthetic organisms|Metabolic pathways|Microbial metabolism in diverse environments|Carbon metabolism
Glyma.04G020300.1	green	Plastocyanin	Photosynthesis
Glyma.04G041300.1	green	Kinesin family member 4/7/21/27
Glyma.04G041300.2	green	Kinesin family member 4/7/21/27
Glyma.04G042300.1	green	Myb proto-oncogene protein, plant
Glyma.04G047900.1	green	AP2-like factor, ANT lineage
Glyma.04G064300.1	green	Tyrosyl-DNA phosphodiesterase 1 [EC:3.1.4.-]
Glyma.04G066000.1	green	F-type H+-transporting ATPase subunit b [EC:3.6.3.14]	Oxidative phosphorylation|Photosynthesis|Metabolic pathways
Glyma.04G069100.1	green	GTP-binding nuclear protein Ran	Ribosome biogenesis in eukaryotes|RNA transport|HTLV-I infection|Epstein-Barr virus infection
Glyma.04G083100.1	green	Lactoylglutathione lyase [EC:4.4.1.5]	Pyruvate metabolism|MAPK signaling pathway - yeast
Glyma.04G094900.1	green	DNA-directed RNA polymerases I, II, and III subunit RPABC5	Purine metabolism|Pyrimidine metabolism|Metabolic pathways|RNA polymerase|Cytosolic DNA-sensing pathway|Huntington's disease|Epstein-Barr virus infection
Glyma.04G105500.1	green	Lipoxygenase [EC:1.13.11.12]	Linoleic acid metabolism|alpha-Linolenic acid metabolism|Metabolic pathways|Biosynthesis of secondary metabolites
Glyma.04G105900.1	green	Lipoxygenase [EC:1.13.11.12]	Linoleic acid metabolism|alpha-Linolenic acid metabolism|Metabolic pathways|Biosynthesis of secondary metabolites
Glyma.04G112800.1	green	Photosystem I subunit V	Photosynthesis|Metabolic pathways
Glyma.04G136600.1	green	Calcium-binding protein CML	Plant-pathogen interaction
Glyma.04G144300.1	green	Enolase [EC:4.2.1.11]	Glycolysis / Gluconeogenesis|Methane metabolism|Metabolic pathways|Biosynthesis of secondary metabolites|Microbial metabolism in diverse environments|Biosynthesis of antibiotics|Carbon metabolism|Biosynthesis of amino acids|RNA degradation|HIF-1 signaling
Glyma.04G167900.1	green	Light-harvesting complex I chlorophyll a/b binding protein 4	Photosynthesis - antenna proteins
Glyma.04G167900.2	green	Light-harvesting complex I chlorophyll a/b binding protein 4	Photosynthesis - antenna proteins
Glyma.04G167900.3	green	Light-harvesting complex I chlorophyll a/b binding protein 4	Photosynthesis - antenna proteins
Glyma.04G177900.1	green	Two-component response regulator ARR-A family	Plant hormone signal transduction
Glyma.04G188700.1	green	Elongation factor EF-Tu [EC:3.6.5.3]
Glyma.04G190700.1	green	Cathepsin V [EC:3.4.22.43]
Glyma.04G194800.1	green	Calcium-binding protein CML	Plant-pathogen interaction
Glyma.04G196100.1	green	Acetolactate synthase I/II/III large subunit [EC:2.2.1.6]	Valine, leucine and isoleucine biosynthesis|Butanoate metabolism|C5-Branched dibasic acid metabolism|Pantothenate and CoA biosynthesis|Metabolic pathways|Biosynthesis of secondary metabolites|Biosynthesis of antibiotics|2-Oxocarboxylic acid metabolism|Bio
Glyma.04G196700.1	green	Phospholipase C [EC:3.1.4.3]	Inositol phosphate metabolism|Glycerophospholipid metabolism|Ether lipid metabolism|Metabolic pathways|Biosynthesis of secondary metabolites|Thyroid hormone signaling pathway
Glyma.04G206300.2	green	GTP-binding protein LepA	Legionellosis
Glyma.04G215800.5	green	Photosystem I subunit PsaN	Photosynthesis|Metabolic pathways
Glyma.04G240800.1	green	Alcohol dehydrogenase [EC:1.1.1.1]	Glycolysis / Gluconeogenesis|Fatty acid degradation|Tyrosine metabolism|Chloroalkane and chloroalkene degradation|Naphthalene degradation|Retinol metabolism|Metabolism of xenobiotics by cytochrome P450|Drug metabolism - cytochrome P450|Metabolic pathways|
Glyma.04G248500.1	green	Aldehyde dehydrogenase (NAD+) [EC:1.2.1.3]	Glycolysis / Gluconeogenesis|Pentose and glucuronate interconversions|Ascorbate and aldarate metabolism|Fatty acid degradation|Valine, leucine and isoleucine degradation|Lysine degradation|Arginine and proline metabolism|Histidine metabolism|Tryptophan me
Glyma.05G007100.2	green	Carbonic anhydrase [EC:4.2.1.1]	Nitrogen metabolism
Glyma.05G012200.1	green	Protein phosphatase 2 (formerly 2A), regulatory subunit B'	mRNA surveillance pathway|Sphingolipid signaling pathway|Meiosis - yeast|Oocyte meiosis|PI3K-Akt signaling pathway|AMPK signaling pathway|Adrenergic signaling in cardiomyocytes|Dopaminergic synapse
Glyma.05G018800.2	green	MADS-box transcription factor, plant
Glyma.05G022900.1	green	Photosystem I subunit III	Photosynthesis|Metabolic pathways
Glyma.05G023100.1	green	Synaptosomal-associated protein, 29kDa	SNARE interactions in vesicular transport
Glyma.05G029700.1	green	Voltage-dependent anion channel	Calcium signaling pathway|cGMP-PKG signaling pathway|Parkinson's disease|Huntington's disease|Influenza A|HTLV-I infection
Glyma.05G045900.1	green	Malate synthase [EC:2.3.3.9]	Pyruvate metabolism|Glyoxylate and dicarboxylate metabolism|Metabolic pathways|Biosynthesis of secondary metabolites|Microbial metabolism in diverse environments|Carbon metabolism
Glyma.05G053600.1	green	ATP-dependent Clp protease, protease subunit [EC:3.4.21.92]	Cell cycle - Caulobacter
Glyma.05G055500.1	green	Elongation factor EF-G [EC:3.6.5.3]
Glyma.05G055700.1	green	Legumain [EC:3.4.22.34]	Lysosome|Antigen processing and presentation
Glyma.05G062700.1	green	Homeobox-leucine zipper protein
Glyma.05G065900.1	green	ATP-dependent Clp protease, protease subunit [EC:3.4.21.92]	Cell cycle - Caulobacter
Glyma.05G085400.2	green	Kinesin family member 4/7/21/27
Glyma.05G098600.1	green	Lipoxygenase [EC:1.13.11.12]	Linoleic acid metabolism|alpha-Linolenic acid metabolism|Metabolic pathways|Biosynthesis of secondary metabolites
Glyma.05G112100.1	green	Ferredoxin	Photosynthesis
Glyma.05G128000.1	green	Light-harvesting complex II chlorophyll a/b binding protein 1	Photosynthesis - antenna proteins|Metabolic pathways
Glyma.05G132000.1	green	Cell division protease FtsH [EC:3.4.24.-]
Glyma.05G132500.1	green	Large subunit ribosomal protein L35Ae	Ribosome
Glyma.05G141300.4	green	(S)-2-hydroxy-acid oxidase [EC:1.1.3.15]	Glyoxylate and dicarboxylate metabolism|Metabolic pathways|Biosynthesis of secondary metabolites|Microbial metabolism in diverse environments|Biosynthesis of antibiotics|Carbon metabolism|Peroxisome
Glyma.05G151200.2	green	Long-chain acyl-CoA synthetase [EC:6.2.1.3]	Fatty acid biosynthesis|Fatty acid degradation|Metabolic pathways|Fatty acid metabolism|PPAR signaling pathway|Peroxisome|Adipocytokine signaling pathway
Glyma.05G153500.1	green	Geranylgeranyl transferase type-2 subunit beta [EC:2.5.1.60]
Glyma.05G170300.1	green	UDP-arabinose 4-epimerase [EC:5.1.3.5]	Amino sugar and nucleotide sugar metabolism|Metabolic pathways
Glyma.05G172300.1	green	Photosystem II PsbY protein	Photosynthesis|Metabolic pathways
Glyma.05G182600.1	green	Alanine-glyoxylate transaminase / (R)-3-amino-2-methylpropionate-pyruvate transaminase [EC:2.6.1.44 2.6.1.40]	Alanine, aspartate and glutamate metabolism|Glycine, serine and threonine metabolism|Metabolic pathways|Biosynthesis of secondary metabolites
Glyma.05G189900.1	green	Uridylate kinase [EC:2.7.4.22]	Pyrimidine metabolism|Metabolic pathways
Glyma.05G193600.1	green	Glucose inhibited division protein A
Glyma.05G200500.1	green	Magnesium-protoporphyrin O-methyltransferase [EC:2.1.1.11]	Porphyrin and chlorophyll metabolism|Metabolic pathways|Biosynthesis of secondary metabolites
Glyma.05G209400.1	green	Ubiquitin-conjugating enzyme E2 H [EC:6.3.2.19]	Ubiquitin mediated proteolysis
Glyma.05G222000.2	green	Galactokinase [EC:2.7.1.6]	Galactose metabolism|Amino sugar and nucleotide sugar metabolism|Metabolic pathways
Glyma.05G222900.1	green	Xaa-Pro dipeptidase [EC:3.4.13.9]
Glyma.05G227400.3	green	Malate dehydrogenase (oxaloacetate-decarboxylating)(NADP+) [EC:1.1.1.40]	Pyruvate metabolism|Carbon fixation in photosynthetic organisms|Metabolic pathways|Microbial metabolism in diverse environments|Carbon metabolism
Glyma.05G228500.2	green	Lactoylglutathione lyase [EC:4.4.1.5]	Pyruvate metabolism|MAPK signaling pathway - yeast
Glyma.05G231900.1	green	Coniferyl-aldehyde dehydrogenase [EC:1.2.1.68]	Phenylpropanoid biosynthesis
Glyma.05G237000.2	green	Phosphoglucomutase [EC:5.4.2.2]	Glycolysis / Gluconeogenesis|Pentose phosphate pathway|Galactose metabolism|Purine metabolism|Starch and sucrose metabolism|Amino sugar and nucleotide sugar metabolism|Streptomycin biosynthesis|Metabolic pathways|Biosynthesis of secondary metabolites|Micr
Glyma.06G001100.1	green	Alanyl-tRNA synthetase [EC:6.1.1.7]	Aminoacyl-tRNA biosynthesis
Glyma.06G011700.1	green	Glucose-1-phosphate adenylyltransferase [EC:2.7.7.27]	Starch and sucrose metabolism|Amino sugar and nucleotide sugar metabolism|Metabolic pathways|Biosynthesis of secondary metabolites
Glyma.06G015900.2	green	Glyceraldehyde-3-phosphate dehydrogenase (NADP+) (phosphorylating) [EC:1.2.1.13]	Carbon fixation in photosynthetic organisms|Metabolic pathways|Microbial metabolism in diverse environments|Carbon metabolism
Glyma.06G020400.1	green	Plastocyanin	Photosynthesis
Glyma.06G033900.1	green	DNA-3-methyladenine glycosylase I [EC:3.2.2.20]	Base excision repair
Glyma.06G042400.1	green	Kinesin family member 4/7/21/27
Glyma.06G043400.1	green	F-box protein GID2	Plant hormone signal transduction
Glyma.06G054000.1	green	Protein phosphatase 2C [EC:3.1.3.16]	Plant hormone signal transduction|Insulin resistance
Glyma.06G067400.1	green	F-type H+-transporting ATPase subunit b [EC:3.6.3.14]	Oxidative phosphorylation|Photosynthesis|Metabolic pathways
Glyma.06G068200.3	green	L-ascorbate peroxidase [EC:1.11.1.11]	Ascorbate and aldarate metabolism|Glutathione metabolism
Glyma.06G084600.2	green	Aquaporin TIP
Glyma.06G088000.1	green	Tryptophanyl-tRNA synthetase [EC:6.1.1.2]	Aminoacyl-tRNA biosynthesis
Glyma.06G109200.1	green	Nitrate reductase (NADH) [EC:1.7.1.1]	Nitrogen metabolism|Microbial metabolism in diverse environments
Glyma.06G120300.1	green	2-oxoisovalerate dehydrogenase E1 component, alpha subunit [EC:1.2.4.4]	Valine, leucine and isoleucine degradation|Metabolic pathways|Biosynthesis of secondary metabolites|Biosynthesis of antibiotics
Glyma.06G127200.1	green	Phosphomevalonate kinase [EC:2.7.4.2]	Terpenoid backbone biosynthesis|Metabolic pathways|Biosynthesis of secondary metabolites|Biosynthesis of antibiotics
Glyma.06G137200.1	green	Flavonol 3-O-methyltransferase [EC:2.1.1.76]	Flavone and flavonol biosynthesis
Glyma.06G137300.1	green	Flavonol 3-O-methyltransferase [EC:2.1.1.76]	Flavone and flavonol biosynthesis
Glyma.06G143800.1	green	KUP system potassium uptake protein
Glyma.06G143800.10	green	KUP system potassium uptake protein
Glyma.06G143800.7	green	KUP system potassium uptake protein
Glyma.06G143800.8	green	KUP system potassium uptake protein
Glyma.06G143800.9	green	KUP system potassium uptake protein
Glyma.06G146400.1	green	4-alpha-glucanotransferase [EC:2.4.1.25]	Starch and sucrose metabolism|Metabolic pathways
Glyma.06G150300.1	green	Photosystem I subunit PsaN	Photosynthesis|Metabolic pathways
Glyma.06G155000.1	green	Gibberellin 20-oxidase [EC:1.14.11.12]	Diterpenoid biosynthesis|Metabolic pathways|Biosynthesis of secondary metabolites
Glyma.06G159400.1	green	GTP-binding protein LepA	Legionellosis
Glyma.06G162300.2	green	Respiratory burst oxidase [EC:1.6.3.- 1.11.1.-]	Plant-pathogen interaction
Glyma.06G169700.1	green	Acetolactate synthase I/II/III large subunit [EC:2.2.1.6]	Valine, leucine and isoleucine biosynthesis|Butanoate metabolism|C5-Branched dibasic acid metabolism|Pantothenate and CoA biosynthesis|Metabolic pathways|Biosynthesis of secondary metabolites|Biosynthesis of antibiotics|2-Oxocarboxylic acid metabolism|Bio
Glyma.06G176900.1	green	Elongation factor EF-Tu [EC:3.6.5.3]
Glyma.06G182100.1	green	Type II pantothenate kinase [EC:2.7.1.33]	Pantothenate and CoA biosynthesis|Metabolic pathways
Glyma.06G183900.1	green	Aldehyde dehydrogenase (NAD+) [EC:1.2.1.3]	Glycolysis / Gluconeogenesis|Pentose and glucuronate interconversions|Ascorbate and aldarate metabolism|Fatty acid degradation|Valine, leucine and isoleucine degradation|Lysine degradation|Arginine and proline metabolism|Histidine metabolism|Tryptophan me
Glyma.06G190400.1	green	Voltage-dependent anion channel	Calcium signaling pathway|cGMP-PKG signaling pathway|Parkinson's disease|Huntington's disease|Influenza A|HTLV-I infection
Glyma.06G194900.1	green	Light-harvesting complex I chlorophyll a/b binding protein 4	Photosynthesis - antenna proteins
Glyma.06G211300.1	green	Fatty acyl-ACP thioesterase B [EC:3.1.2.14 3.1.2.-]	Fatty acid biosynthesis|Metabolic pathways|Fatty acid metabolism
Glyma.06G218300.1	green	Myo-inositol-1(or 4)-monophosphatase [EC:3.1.3.25]	Streptomycin biosynthesis|Inositol phosphate metabolism|Metabolic pathways|Phosphatidylinositol signaling system
Glyma.06G219600.2	green	DNA-3-methyladenine glycosylase I [EC:3.2.2.20]	Base excision repair
Glyma.06G223700.1	green	Protein transport protein SEC61 subunit alpha	Protein export|Protein processing in endoplasmic reticulum|Phagosome|Vibrio cholerae infection
Glyma.06G235900.1	green	Tyrosine aminotransferase [EC:2.6.1.5]	Ubiquinone and other terpenoid-quinone biosynthesis|Cysteine and methionine metabolism|Tyrosine metabolism|Phenylalanine metabolism|Phenylalanine, tyrosine and tryptophan biosynthesis|Novobiocin biosynthesis|Isoquinoline alkaloid biosynthesis|Tropane, pip
Glyma.06G247100.1	green	Protochlorophyllide reductase [EC:1.3.1.33]	Porphyrin and chlorophyll metabolism|Metabolic pathways|Biosynthesis of secondary metabolites
Glyma.06G295700.1	green	Flavonol 3-O-methyltransferase [EC:2.1.1.76]	Flavone and flavonol biosynthesis
Glyma.06G295700.2	green	Flavonol 3-O-methyltransferase [EC:2.1.1.76]	Flavone and flavonol biosynthesis
Glyma.06G305000.3	green	Glutamate receptor, ionotropic, other eukaryote
Glyma.06G307000.1	green	Aquaporin SIP
Glyma.06G321900.1	green	Photosystem I subunit V	Photosynthesis|Metabolic pathways
Glyma.07G003400.1	green	D-3-phosphoglycerate dehydrogenase [EC:1.1.1.95]	Glycine, serine and threonine metabolism|Methane metabolism|Metabolic pathways|Microbial metabolism in diverse environments|Biosynthesis of antibiotics|Carbon metabolism|Biosynthesis of amino acids
Glyma.07G006900.1	green	Lipoxygenase [EC:1.13.11.12]	Linoleic acid metabolism|alpha-Linolenic acid metabolism|Metabolic pathways|Biosynthesis of secondary metabolites
Glyma.07G007000.2	green	Lipoxygenase [EC:1.13.11.12]	Linoleic acid metabolism|alpha-Linolenic acid metabolism|Metabolic pathways|Biosynthesis of secondary metabolites
Glyma.07G018000.1	green	Aquaporin TIP
Glyma.07G019500.1	green	Homeobox-leucine zipper protein
Glyma.07G019700.1	green	Photosystem I subunit VI	Photosynthesis|Metabolic pathways
Glyma.07G019700.2	green	Photosystem I subunit VI	Photosynthesis|Metabolic pathways
Glyma.07G021000.1	green	AP2-like factor, ANT lineage
Glyma.07G023700.1	green	Cinnamoyl-CoA reductase [EC:1.2.1.44]	Phenylpropanoid biosynthesis|Metabolic pathways|Biosynthesis of secondary metabolites
Glyma.07G034900.1	green	Lipoxygenase [EC:1.13.11.12]	Linoleic acid metabolism|alpha-Linolenic acid metabolism|Metabolic pathways|Biosynthesis of secondary metabolites
Glyma.07G047600.2	green	Light-harvesting complex I chlorophyll a/b binding protein 2	Photosynthesis - antenna proteins
Glyma.07G052800.1	green	Rab family, other
Glyma.07G071800.1	green	Diaminohydroxyphosphoribosylaminopyrimidine deaminase / 5-amino-6-(5-phosphoribosylamino)uracil reductase [EC:3.5.4.26 1.1.1.193]	Riboflavin metabolism|Metabolic pathways|Biosynthesis of secondary metabolites
Glyma.07G074700.1	green	Malate dehydrogenase (decarboxylating) [EC:1.1.1.39]	Pyruvate metabolism|Carbon fixation in photosynthetic organisms|Metabolic pathways|Microbial metabolism in diverse environments|Carbon metabolism
Glyma.07G076800.2	green	Homeobox-leucine zipper protein
Glyma.07G087400.1	green	Coniferyl-aldehyde dehydrogenase [EC:1.2.1.68]	Phenylpropanoid biosynthesis
Glyma.07G097000.1	green	Chlorophyllase [EC:3.1.1.14]	Porphyrin and chlorophyll metabolism|Metabolic pathways|Biosynthesis of secondary metabolites
Glyma.07G100500.1	green	Beta-glucosidase [EC:3.2.1.21]	Cyanoamino acid metabolism|Starch and sucrose metabolism|Phenylpropanoid biosynthesis|Metabolic pathways|Biosynthesis of secondary metabolites
Glyma.07G102700.1	green	Phosphoethanolamine N-methyltransferase [EC:2.1.1.103]	Glycerophospholipid metabolism
Glyma.07G110300.1	green	Hydroquinone glucosyltransferase [EC:2.4.1.218]
Glyma.07G110900.1	green	Cytochrome P450, family 51 (sterol 14-demethylase) [EC:1.14.13.70]	Steroid biosynthesis|Metabolic pathways|Biosynthesis of secondary metabolites|Biosynthesis of antibiotics
Glyma.07G112000.1	green	Photosystem II oxygen-evolving enhancer protein 3	Photosynthesis|Metabolic pathways
Glyma.07G112000.2	green	Photosystem II oxygen-evolving enhancer protein 3	Photosynthesis|Metabolic pathways
Glyma.07G126600.1	green	Inositol oxygenase [EC:1.13.99.1]	Ascorbate and aldarate metabolism|Inositol phosphate metabolism
Glyma.07G136000.1	green	Tropine dehydrogenase [EC:1.1.1.206]	Tropane, piperidine and pyridine alkaloid biosynthesis|Metabolic pathways|Biosynthesis of secondary metabolites
Glyma.07G137300.5	green	Delta-1-pyrroline-5-carboxylate synthetase [EC:2.7.2.11 1.2.1.41]	Arginine and proline metabolism|Metabolic pathways|Biosynthesis of secondary metabolites|Biosynthesis of amino acids
Glyma.07G142700.1	green	Fructose-1,6-bisphosphatase I [EC:3.1.3.11]	Glycolysis / Gluconeogenesis|Pentose phosphate pathway|Fructose and mannose metabolism|Methane metabolism|Carbon fixation in photosynthetic organisms|Metabolic pathways|Biosynthesis of secondary metabolites|Microbial metabolism in diverse environments|Bio
Glyma.07G146800.1	green	Glycerol-3-phosphate acyltransferase [EC:2.3.1.15]	Glycerolipid metabolism|Glycerophospholipid metabolism|Metabolic pathways|Biosynthesis of secondary metabolites
Glyma.07G155900.1	green	Small subunit ribosomal protein S17	Ribosome
Glyma.07G161900.1	green	Long-chain acyl-CoA synthetase [EC:6.2.1.3]	Fatty acid biosynthesis|Fatty acid degradation|Metabolic pathways|Fatty acid metabolism|PPAR signaling pathway|Peroxisome|Adipocytokine signaling pathway
Glyma.07G161900.2	green	Long-chain acyl-CoA synthetase [EC:6.2.1.3]	Fatty acid biosynthesis|Fatty acid degradation|Metabolic pathways|Fatty acid metabolism|PPAR signaling pathway|Peroxisome|Adipocytokine signaling pathway
Glyma.07G162900.1	green	Hydroperoxide dehydratase [EC:4.2.1.92]	alpha-Linolenic acid metabolism|Metabolic pathways|Biosynthesis of secondary metabolites
Glyma.07G175000.6	green	Anthranilate synthase component II [EC:4.1.3.27]	Phenylalanine, tyrosine and tryptophan biosynthesis|Metabolic pathways|Biosynthesis of secondary metabolites|Biosynthesis of amino acids
Glyma.07G180100.1	green	Acetyl-CoA acyltransferase 1 [EC:2.3.1.16]	Fatty acid degradation|Valine, leucine and isoleucine degradation|alpha-Linolenic acid metabolism|Biosynthesis of unsaturated fatty acids|Metabolic pathways|Biosynthesis of secondary metabolites|Biosynthesis of antibiotics|Fatty acid metabolism|PPAR signa
Glyma.07G182100.1	green	Beta-ureidopropionase [EC:3.5.1.6]	Pyrimidine metabolism|beta-Alanine metabolism|Pantothenate and CoA biosynthesis|Drug metabolism - other enzymes|Metabolic pathways
Glyma.07G212800.2	green	Ferredoxin-nitrite reductase [EC:1.7.7.1]	Nitrogen metabolism|Microbial metabolism in diverse environments
Glyma.07G228300.1	green	[ribulose-bisphosphate carboxylase]-lysine N-methyltransferase [EC:2.1.1.127]
Glyma.07G240600.1	green	Ubiquitin-conjugating enzyme E2 J1 [EC:6.3.2.19]	Ubiquitin mediated proteolysis|Protein processing in endoplasmic reticulum|Parkinson's disease
Glyma.07G241900.1	green	Arf/Sar family, other
Glyma.07G246400.1	green	Enoyl-CoA hydratase/3-hydroxyacyl-CoA dehydrogenase [EC:4.2.1.17 1.1.1.35 1.1.1.211]	Fatty acid degradation|alpha-Linolenic acid metabolism|Metabolic pathways|Biosynthesis of secondary metabolites|Fatty acid metabolism
Glyma.07G254600.1	green	UDP-glucosyl transferase 73C [EC:2.4.1.-]	Biosynthesis of secondary metabolites
Glyma.07G258700.1	green	Beta-glucosidase [EC:3.2.1.21]	Cyanoamino acid metabolism|Starch and sucrose metabolism|Phenylpropanoid biosynthesis|Metabolic pathways|Biosynthesis of secondary metabolites
Glyma.07G258800.1	green	Beta-carotene 15,15'-monooxygenase [EC:1.14.99.36]	Bisphenol degradation|Polycyclic aromatic hydrocarbon degradation|Aminobenzoate degradation|Limonene and pinene degradation|Stilbenoid, diarylheptanoid and gingerol biosynthesis|Metabolic pathways|Biosynthesis of secondary metabolites|Microbial metabolism
Glyma.07G260300.4	green	Peroxidase [EC:1.11.1.7]	Phenylpropanoid biosynthesis|Metabolic pathways|Biosynthesis of secondary metabolites
Glyma.07G261400.3	green	Lactoylglutathione lyase [EC:4.4.1.5]	Pyruvate metabolism|MAPK signaling pathway - yeast
Glyma.07G261400.4	green	Lactoylglutathione lyase [EC:4.4.1.5]	Pyruvate metabolism|MAPK signaling pathway - yeast
Glyma.07G261400.5	green	Lactoylglutathione lyase [EC:4.4.1.5]	Pyruvate metabolism|MAPK signaling pathway - yeast
Glyma.07G262100.1	green	Aminomethyltransferase [EC:2.1.2.10]	Glycine, serine and threonine metabolism|Glyoxylate and dicarboxylate metabolism|One carbon pool by folate|Metabolic pathways|Biosynthesis of secondary metabolites|Biosynthesis of antibiotics|Carbon metabolism
Glyma.07G263100.1	green	Leucyl-tRNA synthetase [EC:6.1.1.4]	Aminoacyl-tRNA biosynthesis
Glyma.08G002700.1	green	Aldehyde dehydrogenase (NAD+) [EC:1.2.1.3]	Glycolysis / Gluconeogenesis|Pentose and glucuronate interconversions|Ascorbate and aldarate metabolism|Fatty acid degradation|Valine, leucine and isoleucine degradation|Lysine degradation|Arginine and proline metabolism|Histidine metabolism|Tryptophan me
Glyma.08G007900.1	green	Magnesium-protoporphyrin O-methyltransferase [EC:2.1.1.11]	Porphyrin and chlorophyll metabolism|Metabolic pathways|Biosynthesis of secondary metabolites
Glyma.08G016100.3	green	Ubiquitin-conjugating enzyme E2 D/E [EC:6.3.2.19]	Ubiquitin mediated proteolysis|Protein processing in endoplasmic reticulum
Glyma.08G020600.1	green	V-type H+-transporting ATPase subunit E [EC:3.6.3.14]	Oxidative phosphorylation|Metabolic pathways|Phagosome|Synaptic vesicle cycle|Collecting duct acid secretion|Vibrio cholerae infection|Epithelial cell signaling in Helicobacter pylori infection|Rheumatoid arthritis
Glyma.08G022500.1	green	Nucleoside-diphosphate kinase [EC:2.7.4.6]	Purine metabolism|Pyrimidine metabolism|Metabolic pathways|Biosynthesis of secondary metabolites|Biosynthesis of antibiotics
Glyma.08G028200.2	green	Ethanolamine-phosphate cytidylyltransferase [EC:2.7.7.14]	Phosphonate and phosphinate metabolism|Glycerophospholipid metabolism|Metabolic pathways
Glyma.08G028200.4	green	Ethanolamine-phosphate cytidylyltransferase [EC:2.7.7.14]	Phosphonate and phosphinate metabolism|Glycerophospholipid metabolism|Metabolic pathways
Glyma.08G030000.1	green	Xaa-Pro dipeptidase [EC:3.4.13.9]
Glyma.08G035400.1	green	Lactoylglutathione lyase [EC:4.4.1.5]	Pyruvate metabolism|MAPK signaling pathway - yeast
Glyma.08G049000.3	green	Arabidopsis histidine kinase 2/3/4 (cytokinin receptor) [EC:2.7.13.3]	Plant hormone signal transduction
Glyma.08G053500.1	green	Calcium-binding protein CML	Plant-pathogen interaction
Glyma.08G063800.1	green	Malate dehydrogenase [EC:1.1.1.37]	Citrate cycle (TCA cycle)|Cysteine and methionine metabolism|Pyruvate metabolism|Glyoxylate and dicarboxylate metabolism|Carbon fixation in photosynthetic organisms|Metabolic pathways|Biosynthesis of secondary metabolites|Microbial metabolism in diverse e
Glyma.08G070600.1	green	1,4-dihydroxy-2-naphthoate octaprenyltransferase [EC:2.5.1.74 2.5.1.-]	Ubiquinone and other terpenoid-quinone biosynthesis|Metabolic pathways|Biosynthesis of secondary metabolites
Glyma.08G073700.1	green	TatD-related deoxyribonuclease
Glyma.08G074000.1	green	Light-harvesting complex II chlorophyll a/b binding protein 6	Photosynthesis - antenna proteins|Metabolic pathways
Glyma.08G082900.1	green	Light-harvesting complex II chlorophyll a/b binding protein 1	Photosynthesis - antenna proteins|Metabolic pathways
Glyma.08G086600.1	green	Cell division protease FtsH [EC:3.4.24.-]
Glyma.08G087500.1	green	6,7-dimethyl-8-ribityllumazine synthase [EC:2.5.1.78]	Riboflavin metabolism|Metabolic pathways|Biosynthesis of secondary metabolites
Glyma.08G088000.1	green	Peroxiredoxin 6, 1-Cys peroxiredoxin [EC:1.11.1.7 1.11.1.15 3.1.1.-]	Phenylpropanoid biosynthesis|Metabolic pathways|Biosynthesis of secondary metabolites
Glyma.08G089700.1	green	Peptidylprolyl isomerase [EC:5.2.1.8]
Glyma.08G117500.2	green	Cellulose synthase A [EC:2.4.1.12]
Glyma.08G126100.1	green	Acetolactate synthase I/III small subunit [EC:2.2.1.6]	Valine, leucine and isoleucine biosynthesis|Butanoate metabolism|C5-Branched dibasic acid metabolism|Pantothenate and CoA biosynthesis|Metabolic pathways|Biosynthesis of secondary metabolites|Biosynthesis of antibiotics|2-Oxocarboxylic acid metabolism|Bio
Glyma.08G126800.1	green	Ferredoxin	Photosynthesis
Glyma.08G132800.1	green	Homeobox-leucine zipper protein
Glyma.08G132800.2	green	Homeobox-leucine zipper protein
Glyma.08G138200.1	green	Myo-inositol-1-phosphate synthase [EC:5.5.1.4]	Streptomycin biosynthesis|Inositol phosphate metabolism|Metabolic pathways|Biosynthesis of antibiotics
Glyma.08G138200.2	green	Myo-inositol-1-phosphate synthase [EC:5.5.1.4]	Streptomycin biosynthesis|Inositol phosphate metabolism|Metabolic pathways|Biosynthesis of antibiotics
Glyma.08G138200.3	green	Myo-inositol-1-phosphate synthase [EC:5.5.1.4]	Streptomycin biosynthesis|Inositol phosphate metabolism|Metabolic pathways|Biosynthesis of antibiotics
Glyma.08G147500.1	green	Uridylate kinase [EC:2.7.4.22]	Pyrimidine metabolism|Metabolic pathways
Glyma.08G150400.1	green	Beta-glucosidase [EC:3.2.1.21]	Cyanoamino acid metabolism|Starch and sucrose metabolism|Phenylpropanoid biosynthesis|Metabolic pathways|Biosynthesis of secondary metabolites
Glyma.08G150500.1	green	Beta-glucosidase [EC:3.2.1.21]	Cyanoamino acid metabolism|Starch and sucrose metabolism|Phenylpropanoid biosynthesis|Metabolic pathways|Biosynthesis of secondary metabolites
Glyma.08G157800.1	green	Molybdenum cofactor biosynthesis protein	Folate biosynthesis|Metabolic pathways|Sulfur relay system
Glyma.08G159900.1	green	ATP citrate (pro-S)-lyase [EC:2.3.3.8]	Citrate cycle (TCA cycle)|Carbon fixation pathways in prokaryotes|Metabolic pathways|Biosynthesis of secondary metabolites|Microbial metabolism in diverse environments|Biosynthesis of antibiotics
Glyma.08G159900.2	green	ATP citrate (pro-S)-lyase [EC:2.3.3.8]	Citrate cycle (TCA cycle)|Carbon fixation pathways in prokaryotes|Metabolic pathways|Biosynthesis of secondary metabolites|Microbial metabolism in diverse environments|Biosynthesis of antibiotics
Glyma.08G165500.1	green	Phosphoglycerate kinase [EC:2.7.2.3]	Glycolysis / Gluconeogenesis|Carbon fixation in photosynthetic organisms|Metabolic pathways|Biosynthesis of secondary metabolites|Microbial metabolism in diverse environments|Biosynthesis of antibiotics|Carbon metabolism|Biosynthesis of amino acids
Glyma.08G167100.1	green	Thiosulfate/3-mercaptopyruvate sulfurtransferase [EC:2.8.1.1 2.8.1.2]	Cysteine and methionine metabolism|Sulfur metabolism|Metabolic pathways|Microbial metabolism in diverse environments|Sulfur relay system
Glyma.08G173700.1	green	Photosystem II 10kDa protein	Photosynthesis|Metabolic pathways
Glyma.08G180000.1	green	Light-harvesting complex II chlorophyll a/b binding protein 6	Photosynthesis - antenna proteins|Metabolic pathways
Glyma.08G189300.1	green	Lipoxygenase [EC:1.13.11.12]	Linoleic acid metabolism|alpha-Linolenic acid metabolism|Metabolic pathways|Biosynthesis of secondary metabolites
Glyma.08G189800.1	green	Lipoxygenase [EC:1.13.11.12]	Linoleic acid metabolism|alpha-Linolenic acid metabolism|Metabolic pathways|Biosynthesis of secondary metabolites
Glyma.08G197000.1	green	IAA-amino acid hydrolase [EC:3.5.1.-]
Glyma.08G199300.1	green	Inositol oxygenase [EC:1.13.99.1]	Ascorbate and aldarate metabolism|Inositol phosphate metabolism
Glyma.08G203000.1	green	Aquaporin TIP
Glyma.08G204800.1	green	Photosystem I subunit VI	Photosynthesis|Metabolic pathways
Glyma.08G220800.1	green	AP2-like factor, ANT lineage
Glyma.08G223300.1	green	D-3-phosphoglycerate dehydrogenase [EC:1.1.1.95]	Glycine, serine and threonine metabolism|Methane metabolism|Metabolic pathways|Microbial metabolism in diverse environments|Biosynthesis of antibiotics|Carbon metabolism|Biosynthesis of amino acids
Glyma.08G249900.1	green	Reversibly glycosylated polypeptide/UDP-arabinopyranose mutase [EC:2.4.1.- 5.4.99.-]	Amino sugar and nucleotide sugar metabolism
Glyma.08G256600.1	green	Allene oxide cyclase [EC:5.3.99.6]	alpha-Linolenic acid metabolism|Metabolic pathways|Biosynthesis of secondary metabolites
Glyma.08G263200.1	green	DNA-3-methyladenine glycosylase I [EC:3.2.2.20]	Base excision repair
Glyma.08G264900.2	green	Non-specific serine/threonine protein kinase [EC:2.7.11.1]
Glyma.08G274400.1	green	Glycine hydroxymethyltransferase [EC:2.1.2.1]	Glycine, serine and threonine metabolism|Cyanoamino acid metabolism|Glyoxylate and dicarboxylate metabolism|One carbon pool by folate|Methane metabolism|Metabolic pathways|Biosynthesis of secondary metabolites|Microbial metabolism in diverse environments|
Glyma.08G277100.1	green	1-deoxy-D-xylulose-5-phosphate synthase [EC:2.2.1.7]	Thiamine metabolism|Terpenoid backbone biosynthesis|Metabolic pathways|Biosynthesis of secondary metabolites|Biosynthesis of antibiotics
Glyma.08G288100.1	green	Spermidine synthase [EC:2.5.1.16]	Cysteine and methionine metabolism|Arginine and proline metabolism|beta-Alanine metabolism|Glutathione metabolism|Metabolic pathways
Glyma.08G302600.2	green	Alanine-glyoxylate transaminase / serine-glyoxylate transaminase / serine-pyruvate transaminase [EC:2.6.1.44 2.6.1.45 2.6.1.51]	Alanine, aspartate and glutamate metabolism|Glycine, serine and threonine metabolism|Glyoxylate and dicarboxylate metabolism|Methane metabolism|Metabolic pathways|Biosynthesis of secondary metabolites|Microbial metabolism in diverse environments|Biosynthe
Glyma.08G302600.4	green	Alanine-glyoxylate transaminase / serine-glyoxylate transaminase / serine-pyruvate transaminase [EC:2.6.1.44 2.6.1.45 2.6.1.51]	Alanine, aspartate and glutamate metabolism|Glycine, serine and threonine metabolism|Glyoxylate and dicarboxylate metabolism|Methane metabolism|Metabolic pathways|Biosynthesis of secondary metabolites|Microbial metabolism in diverse environments|Biosynthe
Glyma.08G304200.1	green	Photosystem II oxygen-evolving enhancer protein 2	Photosynthesis|Metabolic pathways
Glyma.08G306200.1	green	Phytoene synthase [EC:2.5.1.32]	Carotenoid biosynthesis|Biosynthesis of terpenoids and steroids|Metabolic pathways|Biosynthesis of secondary metabolites
Glyma.08G323200.1	green	Disease resistance protein RPM1	Plant-pathogen interaction
Glyma.08G343800.1	green	Small subunit ribosomal protein S6e	Ribosome|HIF-1 signaling pathway|mTOR signaling pathway|PI3K-Akt signaling pathway|Insulin signaling pathway|Proteoglycans in cancer
Glyma.08G346700.1	green	FK506-binding protein 4/5 [EC:5.2.1.8]	Estrogen signaling pathway
Glyma.09G001200.1	green	NADPH2:quinone reductase [EC:1.6.5.5]
Glyma.09G010800.1	green	Solute carrier family 13 (sodium-dependent dicarboxylate transporter), member 2/3/5
Glyma.09G015500.1	green	4-nitrophenyl phosphatase [EC:3.1.3.41]	Aminobenzoate degradation|Microbial metabolism in diverse environments
Glyma.09G015600.1	green	Farnesyl diphosphate synthase [EC:2.5.1.1 2.5.1.10]	Terpenoid backbone biosynthesis|Metabolic pathways|Biosynthesis of secondary metabolites|Biosynthesis of antibiotics|Influenza A|HTLV-I infection
Glyma.09G019800.1	green	Vesicle-associated membrane protein 72
Glyma.09G022400.1	green	Peroxidase [EC:1.11.1.7]	Phenylpropanoid biosynthesis|Metabolic pathways|Biosynthesis of secondary metabolites
Glyma.09G030300.5	green	UDP-arabinose 4-epimerase [EC:5.1.3.5]	Amino sugar and nucleotide sugar metabolism|Metabolic pathways
Glyma.09G036300.1	green	Ubiquitin-conjugating enzyme E2 J1 [EC:6.3.2.19]	Ubiquitin mediated proteolysis|Protein processing in endoplasmic reticulum|Parkinson's disease
Glyma.09G044300.1	green	Kinesin family member 2/24
Glyma.09G066200.1	green	Lycopene epsilon cyclase [EC:1.14.-.-]	Carotenoid biosynthesis|Metabolic pathways|Biosynthesis of secondary metabolites
Glyma.09G071400.1	green	Light-harvesting complex I chlorophyll a/b binding protein 2	Photosynthesis - antenna proteins
Glyma.09G077600.1	green	Large subunit ribosomal protein L18	Ribosome
Glyma.09G087700.1	green	Photosystem I subunit X	Photosynthesis|Metabolic pathways
Glyma.09G102100.1	green	7-cyano-7-deazaguanine reductase [EC:1.7.1.13]
Glyma.09G102500.1	green	Calcium-binding protein CML	Plant-pathogen interaction
Glyma.09G148600.1	green	Peroxidase [EC:1.11.1.7]	Phenylpropanoid biosynthesis|Metabolic pathways|Biosynthesis of secondary metabolites
Glyma.09G154700.1	green	Light-harvesting complex II chlorophyll a/b binding protein 5	Photosynthesis - antenna proteins|Metabolic pathways
Glyma.09G181000.1	green	Chlorophyllase [EC:3.1.1.14]	Porphyrin and chlorophyll metabolism|Metabolic pathways|Biosynthesis of secondary metabolites
Glyma.09G186500.1	green	Ferulate-5-hydroxylase [EC:1.14.-.-]	Phenylpropanoid biosynthesis|Metabolic pathways|Biosynthesis of secondary metabolites
Glyma.09G186500.2	green	Ferulate-5-hydroxylase [EC:1.14.-.-]	Phenylpropanoid biosynthesis|Metabolic pathways|Biosynthesis of secondary metabolites
Glyma.09G186800.1	green	Cholestenol delta-isomerase [EC:5.3.3.5]	Steroid biosynthesis|Metabolic pathways|Biosynthesis of secondary metabolites
Glyma.09G194200.2	green	Protein kinase A [EC:2.7.11.11]	MAPK signaling pathway|Ras signaling pathway|Calcium signaling pathway|cAMP signaling pathway|Chemokine signaling pathway|Meiosis - yeast|Oocyte meiosis|Apoptosis|Adrenergic signaling in cardiomyocytes|Vascular smooth muscle contraction|Wnt signaling path
Glyma.09G199800.1	green	AP2-like factor, ANT lineage
Glyma.09G206500.1	green	E3 ubiquitin-protein ligase RNF14 [EC:6.3.2.19]
Glyma.09G210900.1	green	Phosphoribulokinase [EC:2.7.1.19]	Carbon fixation in photosynthetic organisms|Metabolic pathways|Microbial metabolism in diverse environments|Carbon metabolism
Glyma.09G223700.1	green	MFS transporter, OPA family, solute carrier family 37 (glycerol-3-phosphate transporter), member 1/2
Glyma.09G238200.1	green	Aquaporin NIP
Glyma.09G239800.1	green	Aldose 1-epimerase [EC:5.1.3.3]	Glycolysis / Gluconeogenesis|Galactose metabolism|Metabolic pathways|Biosynthesis of secondary metabolites|Microbial metabolism in diverse environments|Biosynthesis of antibiotics
Glyma.09G250200.1	green	Isopentenyl-diphosphate delta-isomerase [EC:5.3.3.2]	Terpenoid backbone biosynthesis|Metabolic pathways|Biosynthesis of secondary metabolites|Biosynthesis of antibiotics
Glyma.09G250800.1	green	Photosystem I subunit XI	Photosynthesis|Metabolic pathways
Glyma.09G255500.1	green	Large subunit ribosomal protein L5	Ribosome
Glyma.09G262400.1	green	Phosphomannomutase [EC:5.4.2.8]	Fructose and mannose metabolism|Amino sugar and nucleotide sugar metabolism|Metabolic pathways|Biosynthesis of secondary metabolites
Glyma.09G273100.1	green	Ubiquitin-conjugating enzyme E2 D/E [EC:6.3.2.19]	Ubiquitin mediated proteolysis|Protein processing in endoplasmic reticulum
Glyma.10G003200.1	green	Chlorophyllase [EC:3.1.1.14]	Porphyrin and chlorophyll metabolism|Metabolic pathways|Biosynthesis of secondary metabolites
Glyma.10G008500.1	green	Ethylene receptor [EC:2.7.13.-]	Plant hormone signal transduction
Glyma.10G011000.1	green	Glycerol-3-phosphate acyltransferase [EC:2.3.1.15]	Glycerolipid metabolism|Glycerophospholipid metabolism|Metabolic pathways|Biosynthesis of secondary metabolites
Glyma.10G022900.1	green	Gibberellin receptor GID1 [EC:3.-.-.-]	Plant hormone signal transduction
Glyma.10G030600.1	green	MPBQ/MSBQ methyltransferase	Ubiquinone and other terpenoid-quinone biosynthesis|Metabolic pathways|Biosynthesis of secondary metabolites
Glyma.10G031900.1	green	Auxin-responsive protein IAA	Plant hormone signal transduction
Glyma.10G032200.1	green	Photosystem II PsbW protein	Photosynthesis|Metabolic pathways
Glyma.10G040600.1	green	Photosystem II 13kDa protein	Photosynthesis|Metabolic pathways
Glyma.10G042000.1	green	Photosystem I subunit IV	Photosynthesis|Metabolic pathways
Glyma.10G042100.1	green	Photosystem I subunit IV	Photosynthesis|Metabolic pathways
Glyma.10G058900.1	green	Protein phosphatase 2 (formerly 2A), regulatory subunit B'	mRNA surveillance pathway|Sphingolipid signaling pathway|Meiosis - yeast|Oocyte meiosis|PI3K-Akt signaling pathway|AMPK signaling pathway|Adrenergic signaling in cardiomyocytes|Dopaminergic synapse
Glyma.10G059200.1	green	Carbonic anhydrase [EC:4.2.1.1]	Nitrogen metabolism
Glyma.10G059400.1	green	Carbonic anhydrase [EC:4.2.1.1]	Nitrogen metabolism
Glyma.10G062900.1	green	Carotenoid epsilon-ring hydroxylase	Carotenoid biosynthesis|Metabolic pathways|Biosynthesis of secondary metabolites
Glyma.10G063100.1	green	Nucleobase:cation symporter-1, NCS1 family
Glyma.10G066700.1	green	Fructose-bisphosphate aldolase, class I [EC:4.1.2.13]	Glycolysis / Gluconeogenesis|Pentose phosphate pathway|Fructose and mannose metabolism|Methane metabolism|Carbon fixation in photosynthetic organisms|Metabolic pathways|Biosynthesis of secondary metabolites|Microbial metabolism in diverse environments|Bio
Glyma.10G078400.1	green	Peroxiredoxin (alkyl hydroperoxide reductase subunit C) [EC:1.11.1.15]
Glyma.10G097800.1	green	Magnesium chelatase subunit H [EC:6.6.1.1]	Porphyrin and chlorophyll metabolism|Metabolic pathways|Biosynthesis of secondary metabolites
Glyma.10G111800.1	green	SLC10A7, P7; solute carrier family 10 (sodium/bile acid cotransporter), member 7
Glyma.10G113100.1	green	Thioredoxin reductase (NADPH) [EC:1.8.1.9]	Pyrimidine metabolism|Selenocompound metabolism
Glyma.10G120300.1	green	Calcium-dependent protein kinase [EC:2.7.11.1]	Plant-pathogen interaction|Toxoplasmosis
Glyma.10G139500.1	green	Peptidyl-prolyl cis-trans isomerase B (cyclophilin B) [EC:5.2.1.8]
Glyma.10G156900.2	green	Phosphoribosylamine--glycine ligase [EC:6.3.4.13]	Purine metabolism|Metabolic pathways|Biosynthesis of secondary metabolites|Biosynthesis of antibiotics
Glyma.10G161900.1	green	Calcium-binding protein CML	Plant-pathogen interaction
Glyma.10G162000.2	green	GDP-D-mannose 3', 5'-epimerase [EC:5.1.3.18 5.1.3.-]	Ascorbate and aldarate metabolism|Amino sugar and nucleotide sugar metabolism|Metabolic pathways|Biosynthesis of secondary metabolites
Glyma.10G170500.1	green	Ubiquitin carboxyl-terminal hydrolase L5 [EC:3.4.19.12]
Glyma.10G177200.1	green	Light-harvesting complex II chlorophyll a/b binding protein 5	Photosynthesis - antenna proteins|Metabolic pathways
Glyma.10G202400.1	green	Beta-carotene 15,15'-monooxygenase [EC:1.14.99.36]	Bisphenol degradation|Polycyclic aromatic hydrocarbon degradation|Aminobenzoate degradation|Limonene and pinene degradation|Stilbenoid, diarylheptanoid and gingerol biosynthesis|Metabolic pathways|Biosynthesis of secondary metabolites|Microbial metabolism
Glyma.10G211600.1	green	Para-aminobenzoate synthetase [EC:2.6.1.85]	Folate biosynthesis
Glyma.10G212500.1	green	Hydroxymandelonitrile lyase [EC:4.1.2.11]	Cyanoamino acid metabolism|Biosynthesis of secondary metabolites
Glyma.10G216700.1	green	Large subunit ribosomal protein L21	Ribosome
Glyma.10G220100.1	green	Rab family, other
Glyma.10G222400.1	green	Peroxidase [EC:1.11.1.7]	Phenylpropanoid biosynthesis|Metabolic pathways|Biosynthesis of secondary metabolites
Glyma.10G223500.3	green	Cellulose synthase A [EC:2.4.1.12]
Glyma.10G230000.1	green	Suppressor of G2 allele of SKP1	NOD-like receptor signaling pathway|Plant-pathogen interaction
Glyma.10G242600.1	green	3'-phosphoadenosine 5'-phosphosulfate synthase [EC:2.7.7.4 2.7.1.25]	Purine metabolism|Monobactam biosynthesis|Selenocompound metabolism|Sulfur metabolism|Metabolic pathways|Microbial metabolism in diverse environments|Biosynthesis of antibiotics
Glyma.10G249000.1	green	Photosystem I subunit II	Photosynthesis|Metabolic pathways
Glyma.10G289600.1	green	Methionyl-tRNA synthetase [EC:6.1.1.10]	Selenocompound metabolism|Aminoacyl-tRNA biosynthesis
Glyma.10G292200.1	green	Chalcone isomerase [EC:5.5.1.6]	Flavonoid biosynthesis|Metabolic pathways|Biosynthesis of secondary metabolites
Glyma.11G015400.1	green	Hydroxymethylbilane synthase [EC:2.5.1.61]	Porphyrin and chlorophyll metabolism|Metabolic pathways|Biosynthesis of secondary metabolites
Glyma.11G015800.1	green	Hexokinase [EC:2.7.1.1]	Glycolysis / Gluconeogenesis|Fructose and mannose metabolism|Galactose metabolism|Starch and sucrose metabolism|Amino sugar and nucleotide sugar metabolism|Streptomycin biosynthesis|Butirosin and neomycin biosynthesis|Metabolic pathways|Biosynthesis of se
Glyma.11G027000.1	green	Hydroxymethylglutaryl-CoA synthase [EC:2.3.3.10]	Synthesis and degradation of ketone bodies|Valine, leucine and isoleucine degradation|Butanoate metabolism|Terpenoid backbone biosynthesis|Metabolic pathways|Biosynthesis of secondary metabolites|Biosynthesis of antibiotics
Glyma.11G028200.1	green	Aminotransferase
Glyma.11G034000.1	green	Aquaporin TIP
Glyma.11G038800.1	green	Serine/threonine-protein kinase SRK2 [EC:2.7.11.1]	Plant hormone signal transduction
Glyma.11G038800.3	green	Serine/threonine-protein kinase SRK2 [EC:2.7.11.1]	Plant hormone signal transduction
Glyma.11G042200.1	green	Glycine cleavage system H protein	Glycine, serine and threonine metabolism|Glyoxylate and dicarboxylate metabolism|Metabolic pathways|Biosynthesis of secondary metabolites|Biosynthesis of antibiotics
Glyma.11G043300.1	green	Acetylornithine deacetylase [EC:3.5.1.16]	Arginine biosynthesis|Metabolic pathways|Biosynthesis of secondary metabolites|Biosynthesis of antibiotics|2-Oxocarboxylic acid metabolism|Biosynthesis of amino acids
Glyma.11G044800.1	green	Xyloglucan:xyloglucosyl transferase [EC:2.4.1.207]
Glyma.11G047200.1	green	Amino-acid N-acetyltransferase [EC:2.3.1.1]	Arginine biosynthesis|Metabolic pathways|Biosynthesis of secondary metabolites|Biosynthesis of antibiotics|2-Oxocarboxylic acid metabolism|Biosynthesis of amino acids
Glyma.11G049600.1	green	Peroxidase [EC:1.11.1.7]	Phenylpropanoid biosynthesis|Metabolic pathways|Biosynthesis of secondary metabolites
Glyma.11G054500.1	green	Caffeoyl-CoA O-methyltransferase [EC:2.1.1.104]	Phenylalanine metabolism|Phenylpropanoid biosynthesis|Flavonoid biosynthesis|Stilbenoid, diarylheptanoid and gingerol biosynthesis|Metabolic pathways|Biosynthesis of secondary metabolites
Glyma.11G054500.2	green	Caffeoyl-CoA O-methyltransferase [EC:2.1.1.104]	Phenylalanine metabolism|Phenylpropanoid biosynthesis|Flavonoid biosynthesis|Stilbenoid, diarylheptanoid and gingerol biosynthesis|Metabolic pathways|Biosynthesis of secondary metabolites
Glyma.11G058000.2	green	Phosphatidylinositol-4-phosphate 3-kinase [EC:2.7.1.154]
Glyma.11G061300.1	green	Photosystem II oxygen-evolving enhancer protein 1	Photosynthesis|Metabolic pathways
Glyma.11G076000.1	green	Large subunit ribosomal protein L8e	Ribosome
Glyma.11G077600.1	green	Ferredoxin--NADP+ reductase [EC:1.18.1.2]	Photosynthesis|Metabolic pathways
Glyma.11G078000.1	green	Mlo protein
Glyma.11G079000.1	green	3-isopropylmalate dehydrogenase [EC:1.1.1.85]	Valine, leucine and isoleucine biosynthesis|C5-Branched dibasic acid metabolism|Metabolic pathways|Biosynthesis of secondary metabolites|2-Oxocarboxylic acid metabolism|Biosynthesis of amino acids
Glyma.11G080300.1	green	Peroxidase [EC:1.11.1.7]	Phenylpropanoid biosynthesis|Metabolic pathways|Biosynthesis of secondary metabolites
Glyma.11G087100.1	green	Glutamate receptor, ionotropic, other eukaryote
Glyma.11G087100.3	green	Glutamate receptor, ionotropic, other eukaryote
Glyma.11G110000.1	green	DNA integrity scanning protein
Glyma.11G112000.1	green	Farnesyl-diphosphate farnesyltransferase [EC:2.5.1.21]	Steroid biosynthesis|Sesquiterpenoid and triterpenoid biosynthesis|Metabolic pathways|Biosynthesis of secondary metabolites|Biosynthesis of antibiotics
Glyma.11G112000.2	green	Farnesyl-diphosphate farnesyltransferase [EC:2.5.1.21]	Steroid biosynthesis|Sesquiterpenoid and triterpenoid biosynthesis|Metabolic pathways|Biosynthesis of secondary metabolites|Biosynthesis of antibiotics
Glyma.11G120600.1	green	Lysocardiolipin and lysophospholipid acyltransferase [EC:2.3.1.- 2.3.1.51]	Glycerolipid metabolism|Glycerophospholipid metabolism|Metabolic pathways|Biosynthesis of secondary metabolites
Glyma.11G124500.1	green	Chitinase [EC:3.2.1.14]	Amino sugar and nucleotide sugar metabolism
Glyma.11G124900.1	green	Peptidylprolyl isomerase [EC:5.2.1.8]
Glyma.11G130300.1	green	Lipoxygenase [EC:1.13.11.12]	Linoleic acid metabolism|alpha-Linolenic acid metabolism|Metabolic pathways|Biosynthesis of secondary metabolites
Glyma.11G133300.1	green	Aldehyde dehydrogenase (NAD+) [EC:1.2.1.3]	Glycolysis / Gluconeogenesis|Pentose and glucuronate interconversions|Ascorbate and aldarate metabolism|Fatty acid degradation|Valine, leucine and isoleucine degradation|Lysine degradation|Arginine and proline metabolism|Histidine metabolism|Tryptophan me
Glyma.11G133600.2	green	Nucleolar GTP-binding protein	Ribosome biogenesis in eukaryotes
Glyma.11G151400.1	green	Xanthoxin dehydrogenase [EC:1.1.1.288]	Carotenoid biosynthesis|Metabolic pathways|Biosynthesis of secondary metabolites
Glyma.11G155100.1	green	Two-component response regulator ARR-A family	Plant hormone signal transduction
Glyma.11G157700.1	green	Protein arginine N-methyltransferase 3 [EC:2.1.1.-]
Glyma.11G161600.1	green	Peroxidase [EC:1.11.1.7]	Phenylpropanoid biosynthesis|Metabolic pathways|Biosynthesis of secondary metabolites
Glyma.11G172400.1	green	DNA-directed RNA polymerase I subunit RPA12	Purine metabolism|Pyrimidine metabolism|Metabolic pathways|RNA polymerase
Glyma.11G190200.1	green	UDP-apiose/xylose synthase	Amino sugar and nucleotide sugar metabolism|Metabolic pathways
Glyma.11G192700.4	green	Cu/Zn superoxide dismutase [EC:1.15.1.1]	Peroxisome|Amyotrophic lateral sclerosis (ALS)|Huntington's disease|Prion diseases
Glyma.11G194300.1	green	Lactoylglutathione lyase [EC:4.4.1.5]	Pyruvate metabolism|MAPK signaling pathway - yeast
Glyma.11G213000.1	green	Glutamate decarboxylase [EC:4.1.1.15]	Alanine, aspartate and glutamate metabolism|beta-Alanine metabolism|Taurine and hypotaurine metabolism|Butanoate metabolism|Metabolic pathways|Biosynthesis of secondary metabolites|GABAergic synapse|Type I diabetes mellitus
Glyma.11G226900.2	green	Sedoheptulose-bisphosphatase [EC:3.1.3.37]	Carbon fixation in photosynthetic organisms|Metabolic pathways|Microbial metabolism in diverse environments|Carbon metabolism
Glyma.11G238800.1	green	Myo-inositol-1-phosphate synthase [EC:5.5.1.4]	Streptomycin biosynthesis|Inositol phosphate metabolism|Metabolic pathways|Biosynthesis of antibiotics
Glyma.11G248700.2	green	Urease [EC:3.5.1.5]	Arginine biosynthesis|Purine metabolism|Metabolic pathways|Microbial metabolism in diverse environments
Glyma.11G254700.1	green	Adenosylhomocysteinase [EC:3.3.1.1]	Cysteine and methionine metabolism|Metabolic pathways
Glyma.12G021100.1	green	Hydroxymethylbilane synthase [EC:2.5.1.61]	Porphyrin and chlorophyll metabolism|Metabolic pathways|Biosynthesis of secondary metabolites
Glyma.12G025400.1	green	Large subunit ribosomal protein L7/L12	Ribosome
Glyma.12G038200.1	green	Farnesyl-diphosphate farnesyltransferase [EC:2.5.1.21]	Steroid biosynthesis|Sesquiterpenoid and triterpenoid biosynthesis|Metabolic pathways|Biosynthesis of secondary metabolites|Biosynthesis of antibiotics
Glyma.12G038200.3	green	Farnesyl-diphosphate farnesyltransferase [EC:2.5.1.21]	Steroid biosynthesis|Sesquiterpenoid and triterpenoid biosynthesis|Metabolic pathways|Biosynthesis of secondary metabolites|Biosynthesis of antibiotics
Glyma.12G045700.1	green	Lysocardiolipin and lysophospholipid acyltransferase [EC:2.3.1.- 2.3.1.51]	Glycerolipid metabolism|Glycerophospholipid metabolism|Metabolic pathways|Biosynthesis of secondary metabolites
Glyma.12G049200.1	green	Chitinase [EC:3.2.1.14]	Amino sugar and nucleotide sugar metabolism
Glyma.12G049500.1	green	Peptidylprolyl isomerase [EC:5.2.1.8]
Glyma.12G054700.1	green	Lipoxygenase [EC:1.13.11.12]	Linoleic acid metabolism|alpha-Linolenic acid metabolism|Metabolic pathways|Biosynthesis of secondary metabolites
Glyma.12G057400.1	green	Aldehyde dehydrogenase (NAD+) [EC:1.2.1.3]	Glycolysis / Gluconeogenesis|Pentose and glucuronate interconversions|Ascorbate and aldarate metabolism|Fatty acid degradation|Valine, leucine and isoleucine degradation|Lysine degradation|Arginine and proline metabolism|Histidine metabolism|Tryptophan me
Glyma.12G059100.1	green	Tropine dehydrogenase [EC:1.1.1.206]	Tropane, piperidine and pyridine alkaloid biosynthesis|Metabolic pathways|Biosynthesis of secondary metabolites
Glyma.12G075800.1	green	Homeobox-leucine zipper protein
Glyma.12G086700.2	green	Histone deacetylase 1/2 [EC:3.5.1.98]	Cell cycle|Notch signaling pathway|Thyroid hormone signaling pathway|Huntington's disease|Alcoholism|Epstein-Barr virus infection|Pathways in cancer|Transcriptional misregulation in cancer|Viral carcinogenesis|Chronic myeloid leukemia
Glyma.12G089200.1	green	Ferredoxin	Photosynthesis
Glyma.12G109800.1	green	Flavonol 3-O-methyltransferase [EC:2.1.1.76]	Flavone and flavonol biosynthesis
Glyma.12G165300.1	green	Rab family, other
Glyma.12G169400.1	green	Ferredoxin	Photosynthesis
Glyma.12G178800.1	green	Cu/Zn superoxide dismutase [EC:1.15.1.1]	Peroxisome|Amyotrophic lateral sclerosis (ALS)|Huntington's disease|Prion diseases
Glyma.12G192200.3	green	Carboxymethylenebutenolidase [EC:3.1.1.45]	Chlorocyclohexane and chlorobenzene degradation|Fluorobenzoate degradation|Toluene degradation|Metabolic pathways|Biosynthesis of secondary metabolites|Microbial metabolism in diverse environments|Biosynthesis of antibiotics
Glyma.12G193400.1	green	2-alkenal reductase [EC:1.3.1.74]
Glyma.12G193500.1	green	2-alkenal reductase [EC:1.3.1.74]
Glyma.12G195500.1	green	Peroxidase [EC:1.11.1.7]	Phenylpropanoid biosynthesis|Metabolic pathways|Biosynthesis of secondary metabolites
Glyma.12G199400.1	green	Cytochrome b6-f complex iron-sulfur subunit [EC:1.10.99.1]	Photosynthesis|Metabolic pathways
Glyma.12G210600.1	green	Phosphoenolpyruvate carboxylase [EC:4.1.1.31]	Pyruvate metabolism|Methane metabolism|Carbon fixation in photosynthetic organisms|Carbon fixation pathways in prokaryotes|Metabolic pathways|Microbial metabolism in diverse environments|Carbon metabolism
Glyma.12G211900.1	green	Peroxidase [EC:1.11.1.7]	Phenylpropanoid biosynthesis|Metabolic pathways|Biosynthesis of secondary metabolites
Glyma.12G219300.1	green	Light-harvesting complex II chlorophyll a/b binding protein 3	Photosynthesis - antenna proteins|Metabolic pathways
Glyma.12G222200.1	green	Protochlorophyllide reductase [EC:1.3.1.33]	Porphyrin and chlorophyll metabolism|Metabolic pathways|Biosynthesis of secondary metabolites
Glyma.12G222900.1	green	Beta-glucosidase [EC:3.2.1.21]	Cyanoamino acid metabolism|Starch and sucrose metabolism|Phenylpropanoid biosynthesis|Metabolic pathways|Biosynthesis of secondary metabolites
Glyma.13G010100.2	green	Long-chain acyl-CoA synthetase [EC:6.2.1.3]	Fatty acid biosynthesis|Fatty acid degradation|Metabolic pathways|Fatty acid metabolism|PPAR signaling pathway|Peroxisome|Adipocytokine signaling pathway
Glyma.13G035200.1	green	Alcohol dehydrogenase [EC:1.1.1.1]	Glycolysis / Gluconeogenesis|Fatty acid degradation|Tyrosine metabolism|Chloroalkane and chloroalkene degradation|Naphthalene degradation|Retinol metabolism|Metabolism of xenobiotics by cytochrome P450|Drug metabolism - cytochrome P450|Metabolic pathways|
Glyma.13G038600.1	green	Acyl-[acyl-carrier-protein] desaturase [EC:1.14.19.2]	Fatty acid biosynthesis|Biosynthesis of unsaturated fatty acids|Fatty acid metabolism
Glyma.13G042800.1	green	1,4-dihydroxy-2-naphthoate octaprenyltransferase [EC:2.5.1.74 2.5.1.-]	Ubiquinone and other terpenoid-quinone biosynthesis|Metabolic pathways|Biosynthesis of secondary metabolites
Glyma.13G049700.1	green	Proline dehydrogenase [EC:1.5.99.8]	Arginine and proline metabolism|Metabolic pathways|Biosynthesis of secondary metabolites|Biosynthesis of antibiotics
Glyma.13G051000.1	green	3'-phosphoadenosine 5'-phosphosulfate synthase [EC:2.7.7.4 2.7.1.25]	Purine metabolism|Monobactam biosynthesis|Selenocompound metabolism|Sulfur metabolism|Metabolic pathways|Microbial metabolism in diverse environments|Biosynthesis of antibiotics
Glyma.13G053000.1	green	Reversibly glycosylated polypeptide/UDP-arabinopyranose mutase [EC:2.4.1.- 5.4.99.-]	Amino sugar and nucleotide sugar metabolism
Glyma.13G062700.1	green	Starch synthase [EC:2.4.1.21]	Starch and sucrose metabolism|Metabolic pathways|Biosynthesis of secondary metabolites
Glyma.13G065400.1	green	H+-transporting ATPase [EC:3.6.3.6]	Oxidative phosphorylation
Glyma.13G078400.1	green	Chlorophyllide a oxygenase [EC:1.13.12.14]	Porphyrin and chlorophyll metabolism|Metabolic pathways|Biosynthesis of secondary metabolites
Glyma.13G082300.1	green	Flavonol synthase [EC:1.14.11.23]	Flavonoid biosynthesis|Metabolic pathways|Biosynthesis of secondary metabolites
Glyma.13G084000.1	green	Nitrate reductase (NADH) [EC:1.7.1.1]	Nitrogen metabolism|Microbial metabolism in diverse environments
Glyma.13G098500.1	green	Glucose-6-phosphate 1-epimerase [EC:5.1.3.15]	Glycolysis / Gluconeogenesis|Metabolic pathways|Biosynthesis of secondary metabolites|Microbial metabolism in diverse environments|Biosynthesis of antibiotics
Glyma.13G106900.1	green	Mitogen-activated protein kinase kinase 1 [EC:2.7.12.2]	MAPK signaling pathway|ErbB signaling pathway|MAPK signaling pathway - fly|Ras signaling pathway|Rap1 signaling pathway|cGMP-PKG signaling pathway|cAMP signaling pathway|Chemokine signaling pathway|HIF-1 signaling pathway|FoxO signaling pathway|Sphingolip
Glyma.13G113200.1	green	Peroxiredoxin Q/BCP [EC:1.11.1.15]
Glyma.13G116700.2	green	Phytepsin [EC:3.4.23.40]
Glyma.13G127200.1	green	Photosystem II 13kDa protein	Photosynthesis|Metabolic pathways
Glyma.13G129400.1	green	Photosystem I subunit IV	Photosynthesis|Metabolic pathways
Glyma.13G129500.1	green	Photosystem I subunit IV	Photosynthesis|Metabolic pathways
Glyma.13G146300.1	green	Aquaporin TIP
Glyma.13G146700.1	green	1-phosphatidylinositol-4-phosphate 5-kinase [EC:2.7.1.68]	Inositol phosphate metabolism|Metabolic pathways|Phosphatidylinositol signaling system|Endocytosis|Fc gamma R-mediated phagocytosis|Regulation of actin cytoskeleton|Choline metabolism in cancer
Glyma.13G177900.1	green	Small subunit ribosomal protein S5	Ribosome
Glyma.13G178600.1	green	Large subunit ribosomal protein L30e	Ribosome
Glyma.13G204800.1	green	F-type H+-transporting ATPase subunit gamma [EC:3.6.3.14]	Oxidative phosphorylation|Photosynthesis|Metabolic pathways
Glyma.13G204800.2	green	F-type H+-transporting ATPase subunit gamma [EC:3.6.3.14]	Oxidative phosphorylation|Photosynthesis|Metabolic pathways
Glyma.13G210800.3	green	Glutamine synthetase [EC:6.3.1.2]	Arginine biosynthesis|Alanine, aspartate and glutamate metabolism|Glyoxylate and dicarboxylate metabolism|Nitrogen metabolism|Metabolic pathways|Microbial metabolism in diverse environments|Biosynthesis of amino acids|Two-component system|Glutamatergic sy
Glyma.13G219400.1	green	Lactocepin [EC:3.4.21.96]
Glyma.13G224900.1	green	Aquaporin NIP
Glyma.13G232500.1	green	Magnesium chelatase subunit I [EC:6.6.1.1]	Porphyrin and chlorophyll metabolism|Metabolic pathways|Biosynthesis of secondary metabolites
Glyma.13G240600.1	green	Allantoinase [EC:3.5.2.5]	Purine metabolism|Metabolic pathways|Microbial metabolism in diverse environments
Glyma.13G255800.1	green	Flavonol 3-O-glucosyltransferase [EC:2.4.1.91]	Flavone and flavonol biosynthesis|Metabolic pathways|Biosynthesis of secondary metabolites
Glyma.13G257200.1	green	Carbonic anhydrase [EC:4.2.1.1]	Nitrogen metabolism
Glyma.13G267900.1	green	Gamma-glutamyl hydrolase [EC:3.4.19.9]	Folate biosynthesis
Glyma.13G282000.1	green	Light-harvesting complex II chlorophyll a/b binding protein 3	Photosynthesis - antenna proteins|Metabolic pathways
Glyma.13G290700.1	green	Phosphoenolpyruvate carboxylase [EC:4.1.1.31]	Pyruvate metabolism|Methane metabolism|Carbon fixation in photosynthetic organisms|Carbon fixation pathways in prokaryotes|Metabolic pathways|Microbial metabolism in diverse environments|Carbon metabolism
Glyma.13G291300.1	green	Ketol-acid reductoisomerase [EC:1.1.1.86]	Valine, leucine and isoleucine biosynthesis|Pantothenate and CoA biosynthesis|Metabolic pathways|Biosynthesis of secondary metabolites|Biosynthesis of antibiotics|2-Oxocarboxylic acid metabolism|Biosynthesis of amino acids
Glyma.13G293200.1	green	Rab family, other
Glyma.13G295500.1	green	Solute carrier family 25 (mitochondrial carrier; adenine nucleotide translocator)	Calcium signaling pathway|cGMP-PKG signaling pathway|Parkinson's disease|Huntington's disease|HTLV-I infection
Glyma.13G302900.1	green	Cytochrome b6-f complex iron-sulfur subunit [EC:1.10.99.1]	Photosynthesis|Metabolic pathways
Glyma.13G307000.1	green	Peroxidase [EC:1.11.1.7]	Phenylpropanoid biosynthesis|Metabolic pathways|Biosynthesis of secondary metabolites
Glyma.13G320500.1	green	UDP-apiose/xylose synthase	Amino sugar and nucleotide sugar metabolism|Metabolic pathways
Glyma.13G321700.1	green	Serine carboxypeptidase 1 [EC:3.4.16.-]
Glyma.13G333100.1	green	Aquaporin TIP
Glyma.13G336200.1	green	Triosephosphate isomerase (TIM) [EC:5.3.1.1]	Glycolysis / Gluconeogenesis|Fructose and mannose metabolism|Inositol phosphate metabolism|Carbon fixation in photosynthetic organisms|Metabolic pathways|Biosynthesis of secondary metabolites|Microbial metabolism in diverse environments|Biosynthesis of an
Glyma.13G340900.2	green	Zinc transporter, ZIP family
Glyma.13G343000.1	green	Myrosinase [EC:3.2.1.147]
Glyma.13G346700.1	green	Chitinase [EC:3.2.1.14]	Amino sugar and nucleotide sugar metabolism
Glyma.13G347700.1	green	Lipoxygenase [EC:1.13.11.12]	Linoleic acid metabolism|alpha-Linolenic acid metabolism|Metabolic pathways|Biosynthesis of secondary metabolites
Glyma.13G353500.1	green	Mitochondrial processing peptidase [EC:3.4.24.64]
Glyma.13G357200.1	green	Small subunit ribosomal protein S17	Ribosome
Glyma.13G357300.2	green	Photosystem I subunit VI	Photosynthesis|Metabolic pathways
Glyma.13G371000.1	green	Shikimate O-hydroxycinnamoyltransferase [EC:2.3.1.133]	Phenylpropanoid biosynthesis|Flavonoid biosynthesis|Stilbenoid, diarylheptanoid and gingerol biosynthesis|Metabolic pathways|Biosynthesis of secondary metabolites
Glyma.14G003400.1	green	Light-harvesting complex I chlorophyll a/b binding protein 3	Photosynthesis - antenna proteins
Glyma.14G004600.1	green	Acetyl-CoA C-acetyltransferase [EC:2.3.1.9]	Fatty acid degradation|Synthesis and degradation of ketone bodies|Valine, leucine and isoleucine degradation|Lysine degradation|Benzoate degradation|Tryptophan metabolism|Pyruvate metabolism|Glyoxylate and dicarboxylate metabolism|Propanoate metabolism|Bu
Glyma.14G008000.1	green	Light-harvesting complex II chlorophyll a/b binding protein 2	Photosynthesis - antenna proteins|Metabolic pathways
Glyma.14G009100.5	green	Phytochromobilin:ferredoxin oxidoreductase [EC:1.3.7.4]	Porphyrin and chlorophyll metabolism
Glyma.14G010900.1	green	Fructose-bisphosphate aldolase, class I [EC:4.1.2.13]	Glycolysis / Gluconeogenesis|Pentose phosphate pathway|Fructose and mannose metabolism|Methane metabolism|Carbon fixation in photosynthetic organisms|Metabolic pathways|Biosynthesis of secondary metabolites|Microbial metabolism in diverse environments|Bio
Glyma.14G031200.1	green	Phytoene synthase [EC:2.5.1.32]	Carotenoid biosynthesis|Biosynthesis of terpenoids and steroids|Metabolic pathways|Biosynthesis of secondary metabolites
Glyma.14G031800.1	green	Photosystem II oxygen-evolving enhancer protein 2	Photosynthesis|Metabolic pathways
Glyma.14G053700.1	green	Peroxidase [EC:1.11.1.7]	Phenylpropanoid biosynthesis|Metabolic pathways|Biosynthesis of secondary metabolites
Glyma.14G065900.1	green	Mannose-1-phosphate guanylyltransferase [EC:2.7.7.22]	Fructose and mannose metabolism|Amino sugar and nucleotide sugar metabolism|Metabolic pathways|Biosynthesis of secondary metabolites
Glyma.14G086500.1	green	Myb proto-oncogene protein, plant
Glyma.14G094700.1	green	Glycine dehydrogenase [EC:1.4.4.2]	Glycine, serine and threonine metabolism|Glyoxylate and dicarboxylate metabolism|Metabolic pathways|Biosynthesis of secondary metabolites|Biosynthesis of antibiotics|Carbon metabolism
Glyma.14G099200.1	green	Spermidine synthase [EC:2.5.1.16]	Cysteine and methionine metabolism|Arginine and proline metabolism|beta-Alanine metabolism|Glutathione metabolism|Metabolic pathways
Glyma.14G101200.1	green	Glutathione peroxidase [EC:1.11.1.9]	Glutathione metabolism|Arachidonic acid metabolism|Thyroid hormone synthesis
Glyma.14G117200.1	green	Beta-carotene 15,15'-monooxygenase [EC:1.14.99.36]	Bisphenol degradation|Polycyclic aromatic hydrocarbon degradation|Aminobenzoate degradation|Limonene and pinene degradation|Stilbenoid, diarylheptanoid and gingerol biosynthesis|Metabolic pathways|Biosynthesis of secondary metabolites|Microbial metabolism
Glyma.14G118200.1	green	F-box and leucine-rich repeat protein 1 (S-phase kinase-associated protein 2)	FoxO signaling pathway|Cell cycle|Ubiquitin mediated proteolysis|Herpes simplex infection|Epstein-Barr virus infection|Pathways in cancer|Viral carcinogenesis|Small cell lung cancer
Glyma.14G121400.1	green	Acyl-[acyl-carrier-protein] desaturase [EC:1.14.19.2]	Fatty acid biosynthesis|Biosynthesis of unsaturated fatty acids|Fatty acid metabolism
Glyma.14G146100.1	green	EREBP-like factor
Glyma.14G150600.1	green	Chlorophyllide a oxygenase [EC:1.13.12.14]	Porphyrin and chlorophyll metabolism|Metabolic pathways|Biosynthesis of secondary metabolites
Glyma.14G160600.1	green	RNA polymerase sigma factor
Glyma.14G173500.1	green	Lipoxygenase [EC:1.13.11.12]	Linoleic acid metabolism|alpha-Linolenic acid metabolism|Metabolic pathways|Biosynthesis of secondary metabolites
Glyma.14G177200.1	green	L-ascorbate peroxidase [EC:1.11.1.11]	Ascorbate and aldarate metabolism|Glutathione metabolism
Glyma.14G184500.5	green	Glycine hydroxymethyltransferase [EC:2.1.2.1]	Glycine, serine and threonine metabolism|Cyanoamino acid metabolism|Glyoxylate and dicarboxylate metabolism|One carbon pool by folate|Methane metabolism|Metabolic pathways|Biosynthesis of secondary metabolites|Microbial metabolism in diverse environments|
Glyma.14G185700.1	green	Glutamyl-tRNA reductase [EC:1.2.1.70]	Porphyrin and chlorophyll metabolism|Metabolic pathways|Biosynthesis of secondary metabolites
Glyma.14G194300.1	green	Omega-3 fatty acid desaturase (delta-15 desaturase) [EC:1.14.19.-]	Biosynthesis of unsaturated fatty acids|Fatty acid metabolism
Glyma.14G209700.1	green	Phytoene synthase [EC:2.5.1.32]	Carotenoid biosynthesis|Biosynthesis of terpenoids and steroids|Metabolic pathways|Biosynthesis of secondary metabolites
Glyma.14G219300.1	green	Tubulin beta	Phagosome|Gap junction|Pathogenic Escherichia coli infection
Glyma.15G005400.2	green	3-isopropylmalate dehydrogenase [EC:1.1.1.85]	Valine, leucine and isoleucine biosynthesis|C5-Branched dibasic acid metabolism|Metabolic pathways|Biosynthesis of secondary metabolites|2-Oxocarboxylic acid metabolism|Biosynthesis of amino acids
Glyma.15G016300.1	green	Photosystem I subunit VI	Photosynthesis|Metabolic pathways
Glyma.15G016400.1	green	Small subunit ribosomal protein S17	Ribosome
Glyma.15G020900.6	green	6-phosphofructokinase [EC:2.7.1.11]	Glycolysis / Gluconeogenesis|Pentose phosphate pathway|Fructose and mannose metabolism|Galactose metabolism|Methane metabolism|Metabolic pathways|Biosynthesis of secondary metabolites|Microbial metabolism in diverse environments|Biosynthesis of antibiotic
Glyma.15G026400.1	green	Lipoxygenase [EC:1.13.11.12]	Linoleic acid metabolism|alpha-Linolenic acid metabolism|Metabolic pathways|Biosynthesis of secondary metabolites
Glyma.15G026400.2	green	Lipoxygenase [EC:1.13.11.12]	Linoleic acid metabolism|alpha-Linolenic acid metabolism|Metabolic pathways|Biosynthesis of secondary metabolites
Glyma.15G026500.1	green	Lipoxygenase [EC:1.13.11.12]	Linoleic acid metabolism|alpha-Linolenic acid metabolism|Metabolic pathways|Biosynthesis of secondary metabolites
Glyma.15G030100.1	green	Calcium-binding protein CML	Plant-pathogen interaction
Glyma.15G031400.1	green	Beta-glucosidase [EC:3.2.1.21]	Cyanoamino acid metabolism|Starch and sucrose metabolism|Phenylpropanoid biosynthesis|Metabolic pathways|Biosynthesis of secondary metabolites
Glyma.15G034400.1	green	Aldehyde dehydrogenase (NAD+) [EC:1.2.1.3]	Glycolysis / Gluconeogenesis|Pentose and glucuronate interconversions|Ascorbate and aldarate metabolism|Fatty acid degradation|Valine, leucine and isoleucine degradation|Lysine degradation|Arginine and proline metabolism|Histidine metabolism|Tryptophan me
Glyma.15G043600.1	green	Non-specific serine/threonine protein kinase [EC:2.7.11.1]
Glyma.15G050600.1	green	Histidine decarboxylase [EC:4.1.1.22]	Histidine metabolism|Metabolic pathways|Biosynthesis of secondary metabolites
Glyma.15G050600.2	green	Histidine decarboxylase [EC:4.1.1.22]	Histidine metabolism|Metabolic pathways|Biosynthesis of secondary metabolites
Glyma.15G052400.1	green	Light-harvesting complex II chlorophyll a/b binding protein 6	Photosynthesis - antenna proteins|Metabolic pathways
Glyma.15G052400.2	green	Light-harvesting complex II chlorophyll a/b binding protein 6	Photosynthesis - antenna proteins|Metabolic pathways
Glyma.15G055500.1	green	Dihydropyrimidinase [EC:3.5.2.2]	Pyrimidine metabolism|beta-Alanine metabolism|Pantothenate and CoA biosynthesis|Drug metabolism - other enzymes|Metabolic pathways
Glyma.15G057700.1	green	Carbonic anhydrase [EC:4.2.1.1]	Nitrogen metabolism
Glyma.15G057700.2	green	Carbonic anhydrase [EC:4.2.1.1]	Nitrogen metabolism
Glyma.15G065800.2	green	Ubiquitin thioesterase protein OTUB1 [EC:3.4.-.-]
Glyma.15G074000.1	green	Callose synthase [EC:2.4.1.-]
Glyma.15G080200.1	green	Magnesium chelatase subunit I [EC:6.6.1.1]	Porphyrin and chlorophyll metabolism|Metabolic pathways|Biosynthesis of secondary metabolites
Glyma.15G102000.2	green	Glutamine synthetase [EC:6.3.1.2]	Arginine biosynthesis|Alanine, aspartate and glutamate metabolism|Glyoxylate and dicarboxylate metabolism|Nitrogen metabolism|Metabolic pathways|Microbial metabolism in diverse environments|Biosynthesis of amino acids|Two-component system|Glutamatergic sy
Glyma.15G102000.3	green	Glutamine synthetase [EC:6.3.1.2]	Arginine biosynthesis|Alanine, aspartate and glutamate metabolism|Glyoxylate and dicarboxylate metabolism|Nitrogen metabolism|Metabolic pathways|Microbial metabolism in diverse environments|Biosynthesis of amino acids|Two-component system|Glutamatergic sy
Glyma.15G107900.1	green	F-type H+-transporting ATPase subunit gamma [EC:3.6.3.14]	Oxidative phosphorylation|Photosynthesis|Metabolic pathways
Glyma.15G107900.2	green	F-type H+-transporting ATPase subunit gamma [EC:3.6.3.14]	Oxidative phosphorylation|Photosynthesis|Metabolic pathways
Glyma.15G128700.1	green	Peroxidase [EC:1.11.1.7]	Phenylpropanoid biosynthesis|Metabolic pathways|Biosynthesis of secondary metabolites
Glyma.15G129200.1	green	Peroxidase [EC:1.11.1.7]	Phenylpropanoid biosynthesis|Metabolic pathways|Biosynthesis of secondary metabolites
Glyma.15G136200.1	green	Ribose 5-phosphate isomerase A [EC:5.3.1.6]	Pentose phosphate pathway|Carbon fixation in photosynthetic organisms|Metabolic pathways|Biosynthesis of secondary metabolites|Microbial metabolism in diverse environments|Biosynthesis of antibiotics|Carbon metabolism|Biosynthesis of amino acids
Glyma.15G140200.1	green	ATP citrate (pro-S)-lyase [EC:2.3.3.8]	Citrate cycle (TCA cycle)|Carbon fixation pathways in prokaryotes|Metabolic pathways|Biosynthesis of secondary metabolites|Microbial metabolism in diverse environments|Biosynthesis of antibiotics
Glyma.15G148800.1	green	Kinesin family member 2/24
Glyma.15G169100.1	green	Xyloglucan:xyloglucosyl transferase [EC:2.4.1.207]
Glyma.15G170300.1	green	Cytokinin dehydrogenase [EC:1.5.99.12]	Zeatin biosynthesis
Glyma.15G172200.1	green	Lycopene epsilon cyclase [EC:1.14.-.-]	Carotenoid biosynthesis|Metabolic pathways|Biosynthesis of secondary metabolites
Glyma.15G179400.1	green	Light-harvesting complex I chlorophyll a/b binding protein 2	Photosynthesis - antenna proteins
Glyma.15G185000.1	green	Large subunit ribosomal protein L18	Ribosome
Glyma.15G194300.1	green	Photosystem I subunit X	Photosynthesis|Metabolic pathways
Glyma.15G203100.1	green	Adenylate kinase [EC:2.7.4.3]	Purine metabolism|Metabolic pathways|Biosynthesis of secondary metabolites|Biosynthesis of antibiotics
Glyma.15G209000.1	green	Large subunit ribosomal protein L13	Ribosome
Glyma.15G253700.1	green	Photosystem II 10kDa protein	Photosynthesis|Metabolic pathways
Glyma.15G256900.1	green	Elongation factor EF-2 [EC:3.6.5.3]	AMPK signaling pathway|Oxytocin signaling pathway
Glyma.15G260300.1	green	Thiosulfate/3-mercaptopyruvate sulfurtransferase [EC:2.8.1.1 2.8.1.2]	Cysteine and methionine metabolism|Sulfur metabolism|Metabolic pathways|Microbial metabolism in diverse environments|Sulfur relay system
Glyma.15G261900.1	green	Phosphoglycerate kinase [EC:2.7.2.3]	Glycolysis / Gluconeogenesis|Carbon fixation in photosynthetic organisms|Metabolic pathways|Biosynthesis of secondary metabolites|Microbial metabolism in diverse environments|Biosynthesis of antibiotics|Carbon metabolism|Biosynthesis of amino acids
Glyma.15G267000.1	green	ATP citrate (pro-S)-lyase [EC:2.3.3.8]	Citrate cycle (TCA cycle)|Carbon fixation pathways in prokaryotes|Metabolic pathways|Biosynthesis of secondary metabolites|Microbial metabolism in diverse environments|Biosynthesis of antibiotics
Glyma.15G267000.2	green	ATP citrate (pro-S)-lyase [EC:2.3.3.8]	Citrate cycle (TCA cycle)|Carbon fixation pathways in prokaryotes|Metabolic pathways|Biosynthesis of secondary metabolites|Microbial metabolism in diverse environments|Biosynthesis of antibiotics
Glyma.16G016100.1	green	Light-harvesting complex I chlorophyll a/b binding protein 2	Photosynthesis - antenna proteins
Glyma.16G021800.1	green	Rab family, other
Glyma.16G034300.2	green	Dihydroneopterin aldolase [EC:4.1.2.25]	Folate biosynthesis|Metabolic pathways
Glyma.16G035000.1	green	Ubiquitin-conjugating enzyme E2 H [EC:6.3.2.19]	Ubiquitin mediated proteolysis
Glyma.16G038300.4	green	5-methyltetrahydropteroyltriglutamate--homocysteine methyltransferase [EC:2.1.1.14]	Cysteine and methionine metabolism|Selenocompound metabolism|Metabolic pathways|Biosynthesis of secondary metabolites|Biosynthesis of amino acids
Glyma.16G043400.1	green	Apyrase [EC:3.6.1.5]	Purine metabolism|Pyrimidine metabolism
Glyma.16G043500.1	green	Apyrase [EC:3.6.1.5]	Purine metabolism|Pyrimidine metabolism
Glyma.16G043500.3	green	Apyrase [EC:3.6.1.5]	Purine metabolism|Pyrimidine metabolism
Glyma.16G044500.1	green	Peptide chain release factor eRF subunit 1	mRNA surveillance pathway
Glyma.16G044900.1	green	Glyceraldehyde-3-phosphate dehydrogenase (NADP+) (phosphorylating) [EC:1.2.1.13]	Carbon fixation in photosynthetic organisms|Metabolic pathways|Microbial metabolism in diverse environments|Carbon metabolism
Glyma.16G046500.1	green	Small subunit ribosomal protein S27e	Ribosome
Glyma.16G096500.1	green	CTP synthase [EC:6.3.4.2]	Pyrimidine metabolism|Metabolic pathways
Glyma.16G096600.1	green	Non-specific serine/threonine protein kinase [EC:2.7.11.1]
Glyma.16G113000.1	green	Hydroxymethylglutaryl-CoA reductase (NADPH) [EC:1.1.1.34]	Terpenoid backbone biosynthesis|Metabolic pathways|Biosynthesis of secondary metabolites|Biosynthesis of antibiotics|AMPK signaling pathway|Bile secretion
Glyma.16G126400.1	green	Alpha-mannosidase [EC:3.2.1.24]	Other glycan degradation
Glyma.16G127300.1	green	Ferredoxin--NADP+ reductase [EC:1.18.1.2]	Photosynthesis|Metabolic pathways
Glyma.16G131700.1	green	Aldehyde dehydrogenase (NAD+) [EC:1.2.1.3]	Glycolysis / Gluconeogenesis|Pentose and glucuronate interconversions|Ascorbate and aldarate metabolism|Fatty acid degradation|Valine, leucine and isoleucine degradation|Lysine degradation|Arginine and proline metabolism|Histidine metabolism|Tryptophan me
Glyma.16G134900.1	green	GTP-binding protein Era
Glyma.16G142500.1	green	Calcium-binding protein CML	Plant-pathogen interaction
Glyma.16G143600.1	green	Photosystem II oxygen-evolving enhancer protein 1	Photosynthesis|Metabolic pathways
Glyma.16G145300.1	green	Hydroxymandelonitrile lyase [EC:4.1.2.11]	Cyanoamino acid metabolism|Biosynthesis of secondary metabolites
Glyma.16G149300.1	green	Beta-carotene 15,15'-monooxygenase [EC:1.14.99.36]	Bisphenol degradation|Polycyclic aromatic hydrocarbon degradation|Aminobenzoate degradation|Limonene and pinene degradation|Stilbenoid, diarylheptanoid and gingerol biosynthesis|Metabolic pathways|Biosynthesis of secondary metabolites|Microbial metabolism
Glyma.16G150300.2	green	Xyloglucan:xyloglucosyl transferase [EC:2.4.1.207]
Glyma.16G158700.1	green	AarF domain-containing kinase
Glyma.16G162600.1	green	Light-harvesting complex II chlorophyll a/b binding protein 1	Photosynthesis - antenna proteins|Metabolic pathways
Glyma.16G165200.1	green	Light-harvesting complex II chlorophyll a/b binding protein 1	Photosynthesis - antenna proteins|Metabolic pathways
Glyma.16G165500.1	green	Light-harvesting complex II chlorophyll a/b binding protein 1	Photosynthesis - antenna proteins|Metabolic pathways
Glyma.16G165800.1	green	Light-harvesting complex II chlorophyll a/b binding protein 1	Photosynthesis - antenna proteins|Metabolic pathways
Glyma.16G165900.1	green	Cellulose synthase A [EC:2.4.1.12]
Glyma.16G168000.2	green	Fructose-1,6-bisphosphatase I [EC:3.1.3.11]	Glycolysis / Gluconeogenesis|Pentose phosphate pathway|Fructose and mannose metabolism|Methane metabolism|Carbon fixation in photosynthetic organisms|Metabolic pathways|Biosynthesis of secondary metabolites|Microbial metabolism in diverse environments|Bio
Glyma.16G176200.2	green	Suppressor of G2 allele of SKP1	NOD-like receptor signaling pathway|Plant-pathogen interaction
Glyma.16G200300.1	green	Peroxidase [EC:1.11.1.7]	Phenylpropanoid biosynthesis|Metabolic pathways|Biosynthesis of secondary metabolites
Glyma.16G205200.1	green	Light-harvesting complex II chlorophyll a/b binding protein 5	Photosynthesis - antenna proteins|Metabolic pathways
Glyma.17G003900.1	green	Alpha-1,4-galacturonosyltransferase [EC:2.4.1.43]	Starch and sucrose metabolism|Amino sugar and nucleotide sugar metabolism
Glyma.17G008800.1	green	Rho GDP-dissociation inhibitor	Neurotrophin signaling pathway|Vasopressin-regulated water reabsorption
Glyma.17G009800.1	green	Aminocyclopropanecarboxylate oxidase [EC:1.14.17.4]	Cysteine and methionine metabolism|Metabolic pathways|Biosynthesis of secondary metabolites
Glyma.17G013800.1	green	Calcium-dependent protein kinase [EC:2.7.11.1]	Plant-pathogen interaction|Toxoplasmosis
Glyma.17G015400.1	green	Beta-carotene 15,15'-monooxygenase [EC:1.14.99.36]	Bisphenol degradation|Polycyclic aromatic hydrocarbon degradation|Aminobenzoate degradation|Limonene and pinene degradation|Stilbenoid, diarylheptanoid and gingerol biosynthesis|Metabolic pathways|Biosynthesis of secondary metabolites|Microbial metabolism
Glyma.17G021800.1	green	1-deoxy-D-xylulose-5-phosphate synthase [EC:2.2.1.7]	Thiamine metabolism|Terpenoid backbone biosynthesis|Metabolic pathways|Biosynthesis of secondary metabolites|Biosynthesis of antibiotics
Glyma.17G026600.1	green	Isoleucyl-tRNA synthetase [EC:6.1.1.5]	Aminoacyl-tRNA biosynthesis
Glyma.17G037700.1	green	Small subunit ribosomal protein S1	Ribosome
Glyma.17G039000.1	green	S-adenosylmethionine synthetase [EC:2.5.1.6]	Cysteine and methionine metabolism|Metabolic pathways|Biosynthesis of secondary metabolites|Biosynthesis of amino acids
Glyma.17G043200.1	green	Phytepsin [EC:3.4.23.40]
Glyma.17G046500.1	green	Peroxiredoxin Q/BCP [EC:1.11.1.15]
Glyma.17G047000.3	green	3-oxoacyl-[acyl-carrier-protein] synthase II [EC:2.3.1.179]	Fatty acid biosynthesis|Biotin metabolism|Metabolic pathways|Fatty acid metabolism
Glyma.17G052000.1	green	Threonine synthase [EC:4.2.3.1]	Glycine, serine and threonine metabolism|Vitamin B6 metabolism|Metabolic pathways|Biosynthesis of secondary metabolites|Microbial metabolism in diverse environments|Biosynthesis of amino acids
Glyma.17G066400.1	green	ADP-ribosylation factor-like 1
Glyma.17G073800.1	green	Leucyl aminopeptidase [EC:3.4.11.1]	Glutathione metabolism|Metabolic pathways
Glyma.17G075300.1	green	Glyceraldehyde-3-phosphate dehydrogenase (NADP) [EC:1.2.1.9]	Glycolysis / Gluconeogenesis|Pentose phosphate pathway|Metabolic pathways|Microbial metabolism in diverse environments|Carbon metabolism
Glyma.17G076100.1	green	Chitinase [EC:3.2.1.14]	Amino sugar and nucleotide sugar metabolism
Glyma.17G077000.1	green	UDPglucose 6-dehydrogenase [EC:1.1.1.22]	Pentose and glucuronate interconversions|Ascorbate and aldarate metabolism|Starch and sucrose metabolism|Amino sugar and nucleotide sugar metabolism|Metabolic pathways
Glyma.17G091000.1	green	Aldehyde dehydrogenase (NAD+) [EC:1.2.1.3]	Glycolysis / Gluconeogenesis|Pentose and glucuronate interconversions|Ascorbate and aldarate metabolism|Fatty acid degradation|Valine, leucine and isoleucine degradation|Lysine degradation|Arginine and proline metabolism|Histidine metabolism|Tryptophan me
Glyma.17G092400.4	green	Spermidine synthase [EC:2.5.1.16]	Cysteine and methionine metabolism|Arginine and proline metabolism|beta-Alanine metabolism|Glutathione metabolism|Metabolic pathways
Glyma.17G096100.1	green	H+-transporting ATPase [EC:3.6.3.6]	Oxidative phosphorylation
Glyma.17G100700.1	green	Geranylgeranyl reductase [EC:1.3.1.83]	Porphyrin and chlorophyll metabolism|Terpenoid backbone biosynthesis|Metabolic pathways|Biosynthesis of secondary metabolites
Glyma.17G119400.1	green	Argonaute
Glyma.17G128300.4	green	Adenylate kinase [EC:2.7.4.3]	Purine metabolism|Metabolic pathways|Biosynthesis of secondary metabolites|Biosynthesis of antibiotics
Glyma.17G137600.1	green	Elongation factor EF-G [EC:3.6.5.3]
Glyma.17G137800.1	green	Legumain [EC:3.4.22.34]	Lysosome|Antigen processing and presentation
Glyma.17G138500.1	green	Beta-fructofuranosidase [EC:3.2.1.26]	Galactose metabolism|Starch and sucrose metabolism|Metabolic pathways
Glyma.17G171100.1	green	Caffeoyl-CoA O-methyltransferase [EC:2.1.1.104]	Phenylalanine metabolism|Phenylpropanoid biosynthesis|Flavonoid biosynthesis|Stilbenoid, diarylheptanoid and gingerol biosynthesis|Metabolic pathways|Biosynthesis of secondary metabolites
Glyma.17G171100.2	green	Caffeoyl-CoA O-methyltransferase [EC:2.1.1.104]	Phenylalanine metabolism|Phenylpropanoid biosynthesis|Flavonoid biosynthesis|Stilbenoid, diarylheptanoid and gingerol biosynthesis|Metabolic pathways|Biosynthesis of secondary metabolites
Glyma.17G174500.1	green	Zeaxanthin epoxidase [EC:1.14.13.90]	Carotenoid biosynthesis|Metabolic pathways|Biosynthesis of secondary metabolites
Glyma.17G199200.1	green	H+-transporting ATPase [EC:3.6.3.6]	Oxidative phosphorylation
Glyma.17G225500.1	green	Spermidine synthase [EC:2.5.1.16]	Cysteine and methionine metabolism|Arginine and proline metabolism|beta-Alanine metabolism|Glutathione metabolism|Metabolic pathways
Glyma.17G228800.1	green	Glycine dehydrogenase [EC:1.4.4.2]	Glycine, serine and threonine metabolism|Glyoxylate and dicarboxylate metabolism|Metabolic pathways|Biosynthesis of secondary metabolites|Biosynthesis of antibiotics|Carbon metabolism
Glyma.17G242200.1	green	(+)-abscisic acid 8'-hydroxylase [EC:1.14.13.93]	Carotenoid biosynthesis
Glyma.17G258300.2	green	Tubulin beta	Phagosome|Gap junction|Pathogenic Escherichia coli infection
Glyma.17G262400.2	green	Light-harvesting complex II chlorophyll a/b binding protein 7	Photosynthesis - antenna proteins
Glyma.18G014900.1	green	Homeobox-leucine zipper protein
Glyma.18G021100.1	green	Gamma-glutamyltranspeptidase [EC:2.3.2.2]	Taurine and hypotaurine metabolism|Cyanoamino acid metabolism|Glutathione metabolism|Metabolic pathways
Glyma.18G024600.1	green	Ferritin heavy chain [EC:1.16.3.1]	Mineral absorption
Glyma.18G027300.1	green	Phospholipase C, delta [EC:3.1.4.11]	Inositol phosphate metabolism|Metabolic pathways|Calcium signaling pathway|Phosphatidylinositol signaling system|Thyroid hormone signaling pathway
Glyma.18G030400.1	green	Sedoheptulose-bisphosphatase [EC:3.1.3.37]	Carbon fixation in photosynthetic organisms|Metabolic pathways|Microbial metabolism in diverse environments|Carbon metabolism
Glyma.18G034300.1	green	Delta-1-pyrroline-5-carboxylate synthetase [EC:2.7.2.11 1.2.1.41]	Arginine and proline metabolism|Metabolic pathways|Biosynthesis of secondary metabolites|Biosynthesis of amino acids
Glyma.18G048900.1	green	Werner syndrome ATP-dependent helicase [EC:3.6.4.12]
Glyma.18G049200.1	green	Large subunit ribosomal protein L17	Ribosome
Glyma.18G055300.1	green	Peroxidase [EC:1.11.1.7]	Phenylpropanoid biosynthesis|Metabolic pathways|Biosynthesis of secondary metabolites
Glyma.18G080300.1	green	Beta-carotene 15,15'-monooxygenase [EC:1.14.99.36]	Bisphenol degradation|Polycyclic aromatic hydrocarbon degradation|Aminobenzoate degradation|Limonene and pinene degradation|Stilbenoid, diarylheptanoid and gingerol biosynthesis|Metabolic pathways|Biosynthesis of secondary metabolites|Microbial metabolism
Glyma.18G111900.1	green	Phytoene synthase [EC:2.5.1.32]	Carotenoid biosynthesis|Biosynthesis of terpenoids and steroids|Metabolic pathways|Biosynthesis of secondary metabolites
Glyma.18G114900.1	green	Photosystem II oxygen-evolving enhancer protein 2	Photosynthesis|Metabolic pathways
Glyma.18G116900.1	green	Alanine-glyoxylate transaminase / serine-glyoxylate transaminase / serine-pyruvate transaminase [EC:2.6.1.44 2.6.1.45 2.6.1.51]	Alanine, aspartate and glutamate metabolism|Glycine, serine and threonine metabolism|Glyoxylate and dicarboxylate metabolism|Methane metabolism|Metabolic pathways|Biosynthesis of secondary metabolites|Microbial metabolism in diverse environments|Biosynthe
Glyma.18G119100.1	green	Large subunit ribosomal protein L34e	Ribosome
Glyma.18G137300.1	green	Aldehyde dehydrogenase (NAD+) [EC:1.2.1.3]	Glycolysis / Gluconeogenesis|Pentose and glucuronate interconversions|Ascorbate and aldarate metabolism|Fatty acid degradation|Valine, leucine and isoleucine degradation|Lysine degradation|Arginine and proline metabolism|Histidine metabolism|Tryptophan me
Glyma.18G138400.2	green	Carbonic anhydrase [EC:4.2.1.1]	Nitrogen metabolism
Glyma.18G139700.4	green	Naphthoate synthase [EC:4.1.3.36]	Ubiquinone and other terpenoid-quinone biosynthesis|Metabolic pathways|Biosynthesis of secondary metabolites
Glyma.18G144100.1	green	SLC20A, PIT; solute carrier family 20 (sodium-dependent phosphate transporter)
Glyma.18G151400.2	green	Myb proto-oncogene protein, plant
Glyma.18G177900.1	green	Calcium-binding protein CML	Plant-pathogen interaction
Glyma.18G181300.2	green	Myb proto-oncogene protein, plant
Glyma.18G193600.1	green	Fructose-1,6-bisphosphatase I [EC:3.1.3.11]	Glycolysis / Gluconeogenesis|Pentose phosphate pathway|Fructose and mannose metabolism|Methane metabolism|Carbon fixation in photosynthetic organisms|Metabolic pathways|Biosynthesis of secondary metabolites|Microbial metabolism in diverse environments|Bio
Glyma.18G196000.1	green	Acetyl-CoA carboxylase carboxyl transferase subunit alpha [EC:6.4.1.2]	Fatty acid biosynthesis|Tetracycline biosynthesis|Pyruvate metabolism|Propanoate metabolism|Carbon fixation pathways in prokaryotes|Metabolic pathways|Biosynthesis of secondary metabolites|Microbial metabolism in diverse environments|Biosynthesis of antib
Glyma.18G197800.1	green	Glycerol-3-phosphate acyltransferase [EC:2.3.1.15]	Glycerolipid metabolism|Glycerophospholipid metabolism|Metabolic pathways|Biosynthesis of secondary metabolites
Glyma.18G198300.1	green	Aquaporin PIP
Glyma.18G213900.1	green	Elongation factor EF-P
Glyma.18G225800.3	green	Homeobox-leucine zipper protein
Glyma.18G229800.1	green	Phosphomannomutase [EC:5.4.2.8]	Fructose and mannose metabolism|Amino sugar and nucleotide sugar metabolism|Metabolic pathways|Biosynthesis of secondary metabolites
Glyma.18G237400.1	green	Large subunit ribosomal protein L5	Ribosome
Glyma.18G241700.1	green	Photosystem I subunit XI	Photosynthesis|Metabolic pathways
Glyma.18G258400.1	green	Homeobox-leucine zipper protein
Glyma.18G259500.1	green	Aquaporin NIP
Glyma.18G259500.3	green	Aquaporin NIP
Glyma.18G262500.1	green	Pectinesterase [EC:3.1.1.11]	Pentose and glucuronate interconversions|Starch and sucrose metabolism|Metabolic pathways
Glyma.18G286500.1	green	Photosystem II oxygen-evolving enhancer protein 2	Photosynthesis|Metabolic pathways
Glyma.18G291900.1	green	ATP-dependent Clp protease, protease subunit [EC:3.4.21.92]	Cell cycle - Caulobacter
Glyma.19G001700.1	green	Methionyl aminopeptidase [EC:3.4.11.18]
Glyma.19G007700.1	green	Carbonic anhydrase [EC:4.2.1.1]	Nitrogen metabolism
Glyma.19G007700.6	green	Carbonic anhydrase [EC:4.2.1.1]	Nitrogen metabolism
Glyma.19G014500.1	green	Gelatinase A [EC:3.4.24.24]
Glyma.19G019200.1	green	H+-transporting ATPase [EC:3.6.3.6]	Oxidative phosphorylation
Glyma.19G020700.1	green	Aldose 1-epimerase [EC:5.1.3.3]	Glycolysis / Gluconeogenesis|Galactose metabolism|Metabolic pathways|Biosynthesis of secondary metabolites|Microbial metabolism in diverse environments|Biosynthesis of antibiotics
Glyma.19G022900.1	green	Starch synthase [EC:2.4.1.21]	Starch and sucrose metabolism|Metabolic pathways|Biosynthesis of secondary metabolites
Glyma.19G033800.1	green	Reversibly glycosylated polypeptide/UDP-arabinopyranose mutase [EC:2.4.1.- 5.4.99.-]	Amino sugar and nucleotide sugar metabolism
Glyma.19G043000.1	green	Proline dehydrogenase [EC:1.5.99.8]	Arginine and proline metabolism|Metabolic pathways|Biosynthesis of secondary metabolites|Biosynthesis of antibiotics
Glyma.19G050500.1	green	Lathosterol oxidase [EC:1.14.21.6]	Steroid biosynthesis|Metabolic pathways|Biosynthesis of secondary metabolites|Biosynthesis of antibiotics
Glyma.19G066200.1	green	Peroxidase [EC:1.11.1.7]	Phenylpropanoid biosynthesis|Metabolic pathways|Biosynthesis of secondary metabolites
Glyma.19G066700.1	green	SLC24A6, NCKX6; solute carrier family 24 (sodium/potassium/calcium exchanger), member 6
Glyma.19G082300.3	green	Glucose-6-phosphate 1-dehydrogenase [EC:1.1.1.49]	Pentose phosphate pathway|Glutathione metabolism|Metabolic pathways|Biosynthesis of secondary metabolites|Microbial metabolism in diverse environments|Biosynthesis of antibiotics|Carbon metabolism|Central carbon metabolism in cancer
Glyma.19G102100.1	green	Aspartate kinase [EC:2.7.2.4]	Glycine, serine and threonine metabolism|Monobactam biosynthesis|Cysteine and methionine metabolism|Lysine biosynthesis|Metabolic pathways|Biosynthesis of secondary metabolites|Microbial metabolism in diverse environments|Biosynthesis of antibiotics|2-Oxo
Glyma.19G105100.1	green	Chalcone synthase [EC:2.3.1.74]	Flavonoid biosynthesis|Metabolic pathways|Biosynthesis of secondary metabolites|Circadian rhythm - plant
Glyma.19G105700.1	green	Small subunit ribosomal protein S27e	Ribosome
Glyma.19G106700.1	green	Xyloglucan:xyloglucosyl transferase [EC:2.4.1.207]
Glyma.19G106800.1	green	Glyceraldehyde-3-phosphate dehydrogenase (NADP+) (phosphorylating) [EC:1.2.1.13]	Carbon fixation in photosynthetic organisms|Metabolic pathways|Microbial metabolism in diverse environments|Carbon metabolism
Glyma.19G116700.1	green	Polyribonucleotide nucleotidyltransferase [EC:2.7.7.8]	Purine metabolism|Pyrimidine metabolism|RNA degradation
Glyma.19G117100.1	green	SLC24A6, NCKX6; solute carrier family 24 (sodium/potassium/calcium exchanger), member 6
Glyma.19G123800.1	green	Magnesium-protoporphyrin IX monomethyl ester (oxidative) cyclase [EC:1.14.13.81]	Porphyrin and chlorophyll metabolism|Metabolic pathways|Biosynthesis of secondary metabolites
Glyma.19G130000.1	green	DNA gyrase subunit B [EC:5.99.1.3]
Glyma.19G139300.1	green	Magnesium chelatase subunit H [EC:6.6.1.1]	Porphyrin and chlorophyll metabolism|Metabolic pathways|Biosynthesis of secondary metabolites
Glyma.19G141200.1	green	Guanylate kinase [EC:2.7.4.8]	Purine metabolism|Metabolic pathways
Glyma.19G147400.1	green	Omega-6 fatty acid desaturase (delta-12 desaturase) [EC:1.14.19.-]	Biosynthesis of unsaturated fatty acids|Fatty acid metabolism
Glyma.19G147400.2	green	Omega-6 fatty acid desaturase (delta-12 desaturase) [EC:1.14.19.-]	Biosynthesis of unsaturated fatty acids|Fatty acid metabolism
Glyma.19G154100.3	green	Glutathione peroxidase [EC:1.11.1.9]	Glutathione metabolism|Arachidonic acid metabolism|Thyroid hormone synthesis
Glyma.19G161400.1	green	Photosystem II PsbW protein	Photosynthesis|Metabolic pathways
Glyma.19G170100.1	green	S-(hydroxymethyl)glutathione dehydrogenase / alcohol dehydrogenase [EC:1.1.1.284 1.1.1.1]	Glycolysis / Gluconeogenesis|Fatty acid degradation|Tyrosine metabolism|Chloroalkane and chloroalkene degradation|Naphthalene degradation|Methane metabolism|Retinol metabolism|Metabolism of xenobiotics by cytochrome P450|Drug metabolism - cytochrome P450|
Glyma.19G184900.1	green	Xyloglucan:xyloglucosyl transferase [EC:2.4.1.207]
Glyma.19G201200.1	green	Dihydroneopterin aldolase [EC:4.1.2.25]	Folate biosynthesis|Metabolic pathways
Glyma.19G205100.2	green	Small subunit ribosomal protein S28e	Ribosome
Glyma.19G212800.1	green	Sucrose synthase [EC:2.4.1.13]	Starch and sucrose metabolism|Metabolic pathways
Glyma.19G228800.1	green	Arf/Sar family, other
Glyma.19G239100.1	green	Histidine-containing phosphotransfer peotein	Plant hormone signal transduction
Glyma.19G240400.1	green	Cu/Zn superoxide dismutase [EC:1.15.1.1]	Peroxisome|Amyotrophic lateral sclerosis (ALS)|Huntington's disease|Prion diseases
Glyma.19G244300.1	green	Calcium-binding protein CML	Plant-pathogen interaction
Glyma.19G244600.1	green	GDP-D-mannose 3', 5'-epimerase [EC:5.1.3.18 5.1.3.-]	Ascorbate and aldarate metabolism|Amino sugar and nucleotide sugar metabolism|Metabolic pathways|Biosynthesis of secondary metabolites
Glyma.19G251000.1	green	Violaxanthin de-epoxidase [EC:1.10.99.3]	Carotenoid biosynthesis|Metabolic pathways|Biosynthesis of secondary metabolites
Glyma.19G252700.3	green	Glucose-6-phosphate 1-epimerase [EC:5.1.3.15]	Glycolysis / Gluconeogenesis|Metabolic pathways|Biosynthesis of secondary metabolites|Microbial metabolism in diverse environments|Biosynthesis of antibiotics
Glyma.19G252700.4	green	Glucose-6-phosphate 1-epimerase [EC:5.1.3.15]	Glycolysis / Gluconeogenesis|Metabolic pathways|Biosynthesis of secondary metabolites|Microbial metabolism in diverse environments|Biosynthesis of antibiotics
Glyma.19G254500.1	green	Hydroquinone glucosyltransferase [EC:2.4.1.218]
Glyma.19G256800.1	green	EREBP-like factor
Glyma.20G002700.1	green	Beta-carotene 15,15'-monooxygenase [EC:1.14.99.36]	Bisphenol degradation|Polycyclic aromatic hydrocarbon degradation|Aminobenzoate degradation|Limonene and pinene degradation|Stilbenoid, diarylheptanoid and gingerol biosynthesis|Metabolic pathways|Biosynthesis of secondary metabolites|Microbial metabolism
Glyma.20G007900.1	green	Long-chain acyl-CoA synthetase [EC:6.2.1.3]	Fatty acid biosynthesis|Fatty acid degradation|Metabolic pathways|Fatty acid metabolism|PPAR signaling pathway|Peroxisome|Adipocytokine signaling pathway
Glyma.20G015100.1	green	Vitellogenic carboxypeptidase-like protein [EC:3.4.16.-]
Glyma.20G019600.1	green	Glycine cleavage system H protein	Glycine, serine and threonine metabolism|Glyoxylate and dicarboxylate metabolism|Metabolic pathways|Biosynthesis of secondary metabolites|Biosynthesis of antibiotics
Glyma.20G019700.1	green	Glycine cleavage system H protein	Glycine, serine and threonine metabolism|Glyoxylate and dicarboxylate metabolism|Metabolic pathways|Biosynthesis of secondary metabolites|Biosynthesis of antibiotics
Glyma.20G031600.1	green	[ribulose-bisphosphate carboxylase]-lysine N-methyltransferase [EC:2.1.1.127]
Glyma.20G050300.1	green	S-(hydroxymethyl)glutathione dehydrogenase / alcohol dehydrogenase [EC:1.1.1.284 1.1.1.1]	Glycolysis / Gluconeogenesis|Fatty acid degradation|Tyrosine metabolism|Chloroalkane and chloroalkene degradation|Naphthalene degradation|Methane metabolism|Retinol metabolism|Metabolism of xenobiotics by cytochrome P450|Drug metabolism - cytochrome P450|
Glyma.20G054000.1	green	Lipoxygenase [EC:1.13.11.12]	Linoleic acid metabolism|alpha-Linolenic acid metabolism|Metabolic pathways|Biosynthesis of secondary metabolites
Glyma.20G058000.1	green	Hydroxymethylglutaryl-CoA reductase (NADPH) [EC:1.1.1.34]	Terpenoid backbone biosynthesis|Metabolic pathways|Biosynthesis of secondary metabolites|Biosynthesis of antibiotics|AMPK signaling pathway|Bile secretion
Glyma.20G091200.1	green	Phytochrome-interacting factor 3	Plant hormone signal transduction|Circadian rhythm - plant
Glyma.20G102700.1	green	Molybdenum cofactor biosynthesis protein	Folate biosynthesis|Metabolic pathways|Sulfur relay system
Glyma.20G109900.1	green	Diphosphomevalonate decarboxylase [EC:4.1.1.33]	Terpenoid backbone biosynthesis|Metabolic pathways|Biosynthesis of secondary metabolites|Biosynthesis of antibiotics
Glyma.20G111100.2	green	Vesicle-associated membrane protein 72
Glyma.20G116100.1	green	Large subunit ribosomal protein L15	Ribosome
Glyma.20G136200.1	green	Pyruvate kinase [EC:2.7.1.40]	Glycolysis / Gluconeogenesis|Purine metabolism|Pyruvate metabolism|Metabolic pathways|Biosynthesis of secondary metabolites|Microbial metabolism in diverse environments|Biosynthesis of antibiotics|Carbon metabolism|Biosynthesis of amino acids|Glucagon sig
Glyma.20G144700.1	green	Photosystem I subunit II	Photosynthesis|Metabolic pathways
Glyma.20G144700.2	green	Photosystem I subunit II	Photosynthesis|Metabolic pathways
Glyma.20G148900.2	green	Homocysteine S-methyltransferase [EC:2.1.1.10]	Cysteine and methionine metabolism|Metabolic pathways|Biosynthesis of secondary metabolites
Glyma.20G151500.1	green	3'-phosphoadenosine 5'-phosphosulfate synthase [EC:2.7.7.4 2.7.1.25]	Purine metabolism|Monobactam biosynthesis|Selenocompound metabolism|Sulfur metabolism|Metabolic pathways|Microbial metabolism in diverse environments|Biosynthesis of antibiotics
Glyma.20G160400.4	green	Large subunit ribosomal protein L36e	Ribosome
Glyma.20G164900.1	green	Chitinase [EC:3.2.1.14]	Amino sugar and nucleotide sugar metabolism
Glyma.20G169200.1	green	Peroxidase [EC:1.11.1.7]	Phenylpropanoid biosynthesis|Metabolic pathways|Biosynthesis of secondary metabolites
Glyma.20G170600.1	green	Small subunit ribosomal protein S1	Ribosome
Glyma.20G171600.1	green	Rab family, other
Glyma.20G175300.1	green	Large subunit ribosomal protein L21	Ribosome
Glyma.20G188000.1	green	Beta-carotene 15,15'-monooxygenase [EC:1.14.99.36]	Bisphenol degradation|Polycyclic aromatic hydrocarbon degradation|Aminobenzoate degradation|Limonene and pinene degradation|Stilbenoid, diarylheptanoid and gingerol biosynthesis|Metabolic pathways|Biosynthesis of secondary metabolites|Microbial metabolism
Glyma.20G189300.1	green	Pyruvate kinase [EC:2.7.1.40]	Glycolysis / Gluconeogenesis|Purine metabolism|Pyruvate metabolism|Metabolic pathways|Biosynthesis of secondary metabolites|Microbial metabolism in diverse environments|Biosynthesis of antibiotics|Carbon metabolism|Biosynthesis of amino acids|Glucagon sig
Glyma.20G192700.2	green	Cycloartenol synthase [EC:5.4.99.8]	Steroid biosynthesis|Metabolic pathways|Biosynthesis of secondary metabolites
Glyma.20G209700.1	green	Myb proto-oncogene protein, plant
Glyma.20G212900.1	green	Light-harvesting complex II chlorophyll a/b binding protein 5	Photosynthesis - antenna proteins|Metabolic pathways
Glyma.20G223300.3	green	Pre-mRNA-splicing factor CDC5/CEF1	Spliceosome
Glyma.20G224300.4	green	Calcium-binding protein CML	Plant-pathogen interaction
Glyma.20G224400.1	green	GDP-D-mannose 3', 5'-epimerase [EC:5.1.3.18 5.1.3.-]	Ascorbate and aldarate metabolism|Amino sugar and nucleotide sugar metabolism|Metabolic pathways|Biosynthesis of secondary metabolites
Glyma.20G224400.5	green	GDP-D-mannose 3', 5'-epimerase [EC:5.1.3.18 5.1.3.-]	Ascorbate and aldarate metabolism|Amino sugar and nucleotide sugar metabolism|Metabolic pathways|Biosynthesis of secondary metabolites
Glyma.20G228000.1	green	Serine/threonine-protein kinase WNK1 [EC:2.7.11.1]
Glyma.20G228900.2	green	Cysteine synthase A [EC:2.5.1.47]	Cysteine and methionine metabolism|Sulfur metabolism|Metabolic pathways|Biosynthesis of secondary metabolites|Microbial metabolism in diverse environments|Biosynthesis of antibiotics|Carbon metabolism|Biosynthesis of amino acids
Glyma.20G230800.2	green	Histidine-containing phosphotransfer peotein	Plant hormone signal transduction
Glyma.20G241500.1	green	Chalcone isomerase [EC:5.5.1.6]	Flavonoid biosynthesis|Metabolic pathways|Biosynthesis of secondary metabolites
Glyma.20G243500.1	green	Transketolase [EC:2.2.1.1]	Pentose phosphate pathway|Carbon fixation in photosynthetic organisms|Biosynthesis of ansamycins|Metabolic pathways|Biosynthesis of secondary metabolites|Microbial metabolism in diverse environments|Biosynthesis of antibiotics|Carbon metabolism|Biosynthes
Glyma.U019600.2	green	Mlo protein
Glyma.01G008300.1	darkturquoise	Histidine-containing phosphotransfer peotein	Plant hormone signal transduction
Glyma.01G022500.1	darkturquoise	AP2-like factor, ANT lineage
Glyma.01G055500.1	darkturquoise	26S proteasome non-ATPase regulatory subunit 10
Glyma.01G061100.1	darkturquoise	Beta-carotene 15,15'-monooxygenase [EC:1.14.99.36]	Bisphenol degradation|Polycyclic aromatic hydrocarbon degradation|Aminobenzoate degradation|Limonene and pinene degradation|Stilbenoid, diarylheptanoid and gingerol biosynthesis|Metabolic pathways|Biosynthesis of secondary metabolites|Microbial metabolism
Glyma.01G081400.1	darkturquoise	Xyloglucan:xyloglucosyl transferase [EC:2.4.1.207]
Glyma.01G092900.1	darkturquoise	Phospholipid-translocating ATPase [EC:3.6.3.1]
Glyma.01G118000.1	darkturquoise	Pyruvate decarboxylase [EC:4.1.1.1]	Glycolysis / Gluconeogenesis|Metabolic pathways|Biosynthesis of secondary metabolites|Biosynthesis of antibiotics
Glyma.01G165000.1	darkturquoise	Alpha-mannosidase [EC:3.2.1.24]	Other glycan degradation
Glyma.01G170000.1	darkturquoise	Cytochrome P450, family 90, subfamily C, polypeptide 1 [EC:1.14.-.-]	Brassinosteroid biosynthesis|Metabolic pathways|Biosynthesis of secondary metabolites
Glyma.01G183500.2	darkturquoise	Serine/threonine-protein kinase SRK2 [EC:2.7.11.1]	Plant hormone signal transduction
Glyma.01G232400.1	darkturquoise	4-coumarate--CoA ligase [EC:6.2.1.12]	Ubiquinone and other terpenoid-quinone biosynthesis|Phenylalanine metabolism|Phenylpropanoid biosynthesis|Metabolic pathways|Biosynthesis of secondary metabolites
Glyma.02G019100.1	darkturquoise	Homeobox-leucine zipper protein
Glyma.02G078800.1	darkturquoise	Beta-carotene 15,15'-monooxygenase [EC:1.14.99.36]	Bisphenol degradation|Polycyclic aromatic hydrocarbon degradation|Aminobenzoate degradation|Limonene and pinene degradation|Stilbenoid, diarylheptanoid and gingerol biosynthesis|Metabolic pathways|Biosynthesis of secondary metabolites|Microbial metabolism
Glyma.02G087900.1	darkturquoise	Methionine-gamma-lyase [EC:4.4.1.11]	Cysteine and methionine metabolism|Selenocompound metabolism
Glyma.02G095200.1	darkturquoise	Hexosaminidase [EC:3.2.1.52]	Other glycan degradation|Amino sugar and nucleotide sugar metabolism|Glycosaminoglycan degradation|Glycosphingolipid biosynthesis - globo series|Glycosphingolipid biosynthesis - ganglio series|Metabolic pathways|Lysosome
Glyma.02G123000.2	darkturquoise	Lysosomal Pro-X carboxypeptidase [EC:3.4.16.2]	Renin-angiotensin system|Protein digestion and absorption
Glyma.02G226300.1	darkturquoise	DNA damage-binding protein 2	Nucleotide excision repair|p53 signaling pathway|Ubiquitin mediated proteolysis|Hepatitis B
Glyma.03G037800.1	darkturquoise	Peroxidase [EC:1.11.1.7]	Phenylpropanoid biosynthesis|Metabolic pathways|Biosynthesis of secondary metabolites
Glyma.03G093600.1	darkturquoise	Mlo protein
Glyma.03G095900.1	darkturquoise	Polygalacturonase [EC:3.2.1.15]	Pentose and glucuronate interconversions|Starch and sucrose metabolism|Metabolic pathways
Glyma.03G115800.1	darkturquoise	Hydroquinone glucosyltransferase [EC:2.4.1.218]
Glyma.03G126000.1	darkturquoise	PIN; auxin efflux carrier family
Glyma.03G134500.1	darkturquoise	UDP-glucosyl transferase 73C [EC:2.4.1.-]	Biosynthesis of secondary metabolites
Glyma.03G154700.1	darkturquoise	Ent-copalyl diphosphate synthase [EC:5.5.1.13]	Diterpenoid biosynthesis|Metabolic pathways|Biosynthesis of secondary metabolites
Glyma.03G156500.2	darkturquoise	Homocysteine S-methyltransferase [EC:2.1.1.10]	Cysteine and methionine metabolism|Metabolic pathways|Biosynthesis of secondary metabolites
Glyma.03G162800.2	darkturquoise	MFS transporter, PHS family, inorganic phosphate transporter
Glyma.03G208100.1	darkturquoise	Peroxidase [EC:1.11.1.7]	Phenylpropanoid biosynthesis|Metabolic pathways|Biosynthesis of secondary metabolites
Glyma.03G218500.1	darkturquoise	DNA-directed RNA polymerase III subunit RPC8	Purine metabolism|Pyrimidine metabolism|Metabolic pathways|RNA polymerase|Cytosolic DNA-sensing pathway|Epstein-Barr virus infection
Glyma.03G239600.1	darkturquoise	Signal peptidase complex subunit 3 [EC:3.4.-.-]	Protein export
Glyma.03G242400.5	darkturquoise	3-dehydroquinate dehydratase / shikimate dehydrogenase [EC:4.2.1.10 1.1.1.25]	Phenylalanine, tyrosine and tryptophan biosynthesis|Metabolic pathways|Biosynthesis of secondary metabolites|Biosynthesis of antibiotics|Biosynthesis of amino acids
Glyma.03G242400.7	darkturquoise	3-dehydroquinate dehydratase / shikimate dehydrogenase [EC:4.2.1.10 1.1.1.25]	Phenylalanine, tyrosine and tryptophan biosynthesis|Metabolic pathways|Biosynthesis of secondary metabolites|Biosynthesis of antibiotics|Biosynthesis of amino acids
Glyma.03G247000.1	darkturquoise	GDP-D-mannose 3', 5'-epimerase [EC:5.1.3.18 5.1.3.-]	Ascorbate and aldarate metabolism|Amino sugar and nucleotide sugar metabolism|Metabolic pathways|Biosynthesis of secondary metabolites
Glyma.03G254300.1	darkturquoise	Chitinase [EC:3.2.1.14]	Amino sugar and nucleotide sugar metabolism
Glyma.03G262600.1	darkturquoise	H+-transporting ATPase [EC:3.6.3.6]	Oxidative phosphorylation
Glyma.04G003200.1	darkturquoise	Aquaporin PIP
Glyma.04G032600.2	darkturquoise	Glucose-6-phosphate isomerase [EC:5.3.1.9]	Glycolysis / Gluconeogenesis|Pentose phosphate pathway|Starch and sucrose metabolism|Amino sugar and nucleotide sugar metabolism|Metabolic pathways|Biosynthesis of secondary metabolites|Microbial metabolism in diverse environments|Biosynthesis of antibiot
Glyma.04G124200.1	darkturquoise	ABA responsive element binding factor	Plant hormone signal transduction
Glyma.04G144900.1	darkturquoise	Phospholipid-translocating ATPase [EC:3.6.3.1]
Glyma.05G036300.1	darkturquoise	Spermidine synthase [EC:2.5.1.16]	Cysteine and methionine metabolism|Arginine and proline metabolism|beta-Alanine metabolism|Glutathione metabolism|Metabolic pathways
Glyma.05G149900.3	darkturquoise	Peptidylprolyl isomerase [EC:5.2.1.8]
Glyma.05G166400.2	darkturquoise	Homeobox-leucine zipper protein
Glyma.05G180600.3	darkturquoise	Myo-inositol-1-phosphate synthase [EC:5.5.1.4]	Streptomycin biosynthesis|Inositol phosphate metabolism|Metabolic pathways|Biosynthesis of antibiotics
Glyma.05G213800.2	darkturquoise	V-type H+-transporting ATPase subunit E [EC:3.6.3.14]	Oxidative phosphorylation|Metabolic pathways|Phagosome|Synaptic vesicle cycle|Collecting duct acid secretion|Vibrio cholerae infection|Epithelial cell signaling in Helicobacter pylori infection|Rheumatoid arthritis
Glyma.05G216600.1	darkturquoise	Long-chain acyl-CoA synthetase [EC:6.2.1.3]	Fatty acid biosynthesis|Fatty acid degradation|Metabolic pathways|Fatty acid metabolism|PPAR signaling pathway|Peroxisome|Adipocytokine signaling pathway
Glyma.05G224500.1	darkturquoise	Inositol oxygenase [EC:1.13.99.1]	Ascorbate and aldarate metabolism|Inositol phosphate metabolism
Glyma.06G027200.1	darkturquoise	MADS-box transcription factor, plant
Glyma.06G049500.1	darkturquoise	Squalene monooxygenase [EC:1.14.99.7]	Steroid biosynthesis|Sesquiterpenoid and triterpenoid biosynthesis|Metabolic pathways|Biosynthesis of secondary metabolites|Biosynthesis of antibiotics
Glyma.06G061700.1	darkturquoise	Chorismate mutase [EC:5.4.99.5]	Phenylalanine, tyrosine and tryptophan biosynthesis|Metabolic pathways|Biosynthesis of secondary metabolites|Biosynthesis of antibiotics|Biosynthesis of amino acids
Glyma.06G073000.1	darkturquoise	Protein phosphatase 2 (formerly 2A), regulatory subunit B'	mRNA surveillance pathway|Sphingolipid signaling pathway|Meiosis - yeast|Oocyte meiosis|PI3K-Akt signaling pathway|AMPK signaling pathway|Adrenergic signaling in cardiomyocytes|Dopaminergic synapse
Glyma.06G081900.1	darkturquoise	Minor histocompatibility antigen H13 [EC:3.4.23.-]
Glyma.06G081900.2	darkturquoise	Minor histocompatibility antigen H13 [EC:3.4.23.-]
Glyma.06G088700.1	darkturquoise	Aurora kinase, other [EC:2.7.11.1]
Glyma.06G101700.1	darkturquoise	3-deoxy-7-phosphoheptulonate synthase [EC:2.5.1.54]	Phenylalanine, tyrosine and tryptophan biosynthesis|Metabolic pathways|Biosynthesis of secondary metabolites|Biosynthesis of antibiotics|Biosynthesis of amino acids
Glyma.06G114800.1	darkturquoise	Protein disulfide-isomerase A1 [EC:5.3.4.1]	Protein processing in endoplasmic reticulum
Glyma.06G213300.1	darkturquoise	Argonaute
Glyma.06G285300.1	darkturquoise	Rab family, other
Glyma.06G288600.1	darkturquoise	Phosphatidylinositol-4-phosphate 3-kinase [EC:2.7.1.154]
Glyma.07G013900.2	darkturquoise	Inositol oxygenase [EC:1.13.99.1]	Ascorbate and aldarate metabolism|Inositol phosphate metabolism
Glyma.07G023900.2	darkturquoise	Small subunit ribosomal protein S12e	Ribosome
Glyma.07G030100.1	darkturquoise	Histidine-containing phosphotransfer peotein	Plant hormone signal transduction
Glyma.07G048900.1	darkturquoise	Flavonol 3-O-methyltransferase [EC:2.1.1.76]	Flavone and flavonol biosynthesis
Glyma.07G059000.1	darkturquoise	Tyrosine decarboxylase [EC:4.1.1.25]	Tyrosine metabolism|Isoquinoline alkaloid biosynthesis|Metabolic pathways|Biosynthesis of secondary metabolites
Glyma.07G081300.1	darkturquoise	MADS-box transcription factor, plant
Glyma.07G116500.1	darkturquoise	Hydroquinone glucosyltransferase [EC:2.4.1.218]
Glyma.07G124100.1	darkturquoise	Polygalacturonase [EC:3.2.1.15]	Pentose and glucuronate interconversions|Starch and sucrose metabolism|Metabolic pathways
Glyma.07G124100.2	darkturquoise	Polygalacturonase [EC:3.2.1.15]	Pentose and glucuronate interconversions|Starch and sucrose metabolism|Metabolic pathways
Glyma.07G210200.3	darkturquoise	Peptidyl-prolyl isomerase D (cyclophilin D) [EC:5.2.1.8]
Glyma.07G218000.1	darkturquoise	Homeobox-leucine zipper protein
Glyma.07G254000.1	darkturquoise	S-adenosylmethionine decarboxylase [EC:4.1.1.50]	Cysteine and methionine metabolism|Arginine and proline metabolism|Metabolic pathways
Glyma.07G263000.1	darkturquoise	Peroxidase [EC:1.11.1.7]	Phenylpropanoid biosynthesis|Metabolic pathways|Biosynthesis of secondary metabolites
Glyma.07G265900.1	darkturquoise	Solute carrier family 13 (sodium-dependent dicarboxylate transporter), member 2/3/5
Glyma.08G005400.1	darkturquoise	Myb proto-oncogene protein, plant
Glyma.08G011800.1	darkturquoise	UDP-glucose 4-epimerase [EC:5.1.3.2]	Galactose metabolism|Amino sugar and nucleotide sugar metabolism|Metabolic pathways
Glyma.08G028100.1	darkturquoise	Fe-S cluster assembly ATP-binding protein
Glyma.08G033000.1	darkturquoise	Pectinesterase [EC:3.1.1.11]	Pentose and glucuronate interconversions|Starch and sucrose metabolism|Metabolic pathways
Glyma.08G062000.1	darkturquoise	Anthocyanidin reductase [EC:1.3.1.77]	Flavonoid biosynthesis|Biosynthesis of secondary metabolites
Glyma.08G062000.2	darkturquoise	Anthocyanidin reductase [EC:1.3.1.77]	Flavonoid biosynthesis|Biosynthesis of secondary metabolites
Glyma.08G063700.1	darkturquoise	Squalene monooxygenase [EC:1.14.99.7]	Steroid biosynthesis|Sesquiterpenoid and triterpenoid biosynthesis|Metabolic pathways|Biosynthesis of secondary metabolites|Biosynthesis of antibiotics
Glyma.08G105700.1	darkturquoise	Rho GDP-dissociation inhibitor	Neurotrophin signaling pathway|Vasopressin-regulated water reabsorption
Glyma.08G117200.1	darkturquoise	Protein brassinosteroid insensitive 2 [EC:2.7.11.1]	Plant hormone signal transduction
Glyma.08G163900.1	darkturquoise	Ent-kaurene synthase [EC:4.2.3.19]	Diterpenoid biosynthesis|Metabolic pathways|Biosynthesis of secondary metabolites
Glyma.08G163900.4	darkturquoise	Ent-kaurene synthase [EC:4.2.3.19]	Diterpenoid biosynthesis|Metabolic pathways|Biosynthesis of secondary metabolites
Glyma.08G212800.1	darkturquoise	Histidine-containing phosphotransfer peotein	Plant hormone signal transduction
Glyma.08G279000.1	darkturquoise	AP2-like factor, ANT lineage
Glyma.09G003200.1	darkturquoise	Beta-glucosidase [EC:3.2.1.21]	Cyanoamino acid metabolism|Starch and sucrose metabolism|Phenylpropanoid biosynthesis|Metabolic pathways|Biosynthesis of secondary metabolites
Glyma.09G004400.2	darkturquoise	Adenylyl-sulfate reductase (glutathione) [EC:1.8.4.9]	Sulfur metabolism|Microbial metabolism in diverse environments
Glyma.09G025800.1	darkturquoise	Homeobox-leucine zipper protein
Glyma.09G048400.1	darkturquoise	Peroxidase [EC:1.11.1.7]	Phenylpropanoid biosynthesis|Metabolic pathways|Biosynthesis of secondary metabolites
Glyma.09G063500.1	darkturquoise	Cytokinin dehydrogenase [EC:1.5.99.12]	Zeatin biosynthesis
Glyma.09G076600.1	darkturquoise	Pectinesterase [EC:3.1.1.11]	Pentose and glucuronate interconversions|Starch and sucrose metabolism|Metabolic pathways
Glyma.09G178100.1	darkturquoise	Beta-glucosidase [EC:3.2.1.21]	Cyanoamino acid metabolism|Starch and sucrose metabolism|Phenylpropanoid biosynthesis|Metabolic pathways|Biosynthesis of secondary metabolites
Glyma.09G178100.2	darkturquoise	Beta-glucosidase [EC:3.2.1.21]	Cyanoamino acid metabolism|Starch and sucrose metabolism|Phenylpropanoid biosynthesis|Metabolic pathways|Biosynthesis of secondary metabolites
Glyma.09G178100.3	darkturquoise	Beta-glucosidase [EC:3.2.1.21]	Cyanoamino acid metabolism|Starch and sucrose metabolism|Phenylpropanoid biosynthesis|Metabolic pathways|Biosynthesis of secondary metabolites
Glyma.09G187300.3	darkturquoise	ATP-dependent Clp protease adaptor protein ClpS
Glyma.09G203500.1	darkturquoise	Phosphoenolpyruvate carboxykinase (ATP) [EC:4.1.1.49]	Glycolysis / Gluconeogenesis|Citrate cycle (TCA cycle)|Pyruvate metabolism|Carbon fixation in photosynthetic organisms|Metabolic pathways|Biosynthesis of secondary metabolites|Microbial metabolism in diverse environments|Biosynthesis of antibiotics|Carbon
Glyma.09G238800.1	darkturquoise	Myb proto-oncogene protein, plant
Glyma.09G282700.1	darkturquoise	Beta-carotene 15,15'-monooxygenase [EC:1.14.99.36]	Bisphenol degradation|Polycyclic aromatic hydrocarbon degradation|Aminobenzoate degradation|Limonene and pinene degradation|Stilbenoid, diarylheptanoid and gingerol biosynthesis|Metabolic pathways|Biosynthesis of secondary metabolites|Microbial metabolism
Glyma.10G209800.1	darkturquoise	Phenylalanine ammonia-lyase [EC:4.3.1.24]	Phenylalanine metabolism|Phenylpropanoid biosynthesis|Metabolic pathways|Biosynthesis of secondary metabolites
Glyma.11G010000.1	darkturquoise	Probable steroid reductase DET2 [EC:1.3.99.-]	Brassinosteroid biosynthesis|Metabolic pathways|Biosynthesis of secondary metabolites
Glyma.11G034000.2	darkturquoise	Aquaporin TIP
Glyma.11G039400.1	darkturquoise	Beta-amylase [EC:3.2.1.2]	Starch and sucrose metabolism|Metabolic pathways
Glyma.11G111100.1	darkturquoise	Fructose-bisphosphate aldolase, class I [EC:4.1.2.13]	Glycolysis / Gluconeogenesis|Pentose phosphate pathway|Fructose and mannose metabolism|Methane metabolism|Carbon fixation in photosynthetic organisms|Metabolic pathways|Biosynthesis of secondary metabolites|Microbial metabolism in diverse environments|Bio
Glyma.11G170300.1	darkturquoise	Asparagine synthase (glutamine-hydrolysing) [EC:6.3.5.4]	Alanine, aspartate and glutamate metabolism|Metabolic pathways|Biosynthesis of secondary metabolites
Glyma.11G176200.1	darkturquoise	Thiamine biosynthesis protein ThiC	Thiamine metabolism|Metabolic pathways
Glyma.11G176200.2	darkturquoise	Thiamine biosynthesis protein ThiC	Thiamine metabolism|Metabolic pathways
Glyma.11G191200.1	darkturquoise	Serine carboxypeptidase 1 [EC:3.4.16.-]
Glyma.11G192300.1	darkturquoise	Pheophorbide a oxygenase [EC:1.14.12.20]	Porphyrin and chlorophyll metabolism|Biosynthesis of secondary metabolites
Glyma.11G222400.1	darkturquoise	Tropine dehydrogenase [EC:1.1.1.206]	Tropane, piperidine and pyridine alkaloid biosynthesis|Metabolic pathways|Biosynthesis of secondary metabolites
Glyma.11G235800.1	darkturquoise	Gamma-glutamyltranspeptidase [EC:2.3.2.2]	Taurine and hypotaurine metabolism|Cyanoamino acid metabolism|Glutathione metabolism|Metabolic pathways
Glyma.12G006600.2	darkturquoise	Prefoldin beta subunit
Glyma.12G006600.3	darkturquoise	Prefoldin beta subunit
Glyma.12G045400.1	darkturquoise	Oligosaccharyltransferase complex subunit beta	N-Glycan biosynthesis|Various types of N-glycan biosynthesis|Metabolic pathways|Protein processing in endoplasmic reticulum
Glyma.12G156800.2	darkturquoise	Protein transport protein SEC61 subunit alpha	Protein export|Protein processing in endoplasmic reticulum|Phagosome|Vibrio cholerae infection
Glyma.12G168500.1	darkturquoise	Protein transport protein SEC61 subunit gamma and related proteins	Protein export|Protein processing in endoplasmic reticulum|Phagosome|Vibrio cholerae infection
Glyma.12G178000.1	darkturquoise	Xyloglucan:xyloglucosyl transferase [EC:2.4.1.207]
Glyma.12G179700.1	darkturquoise	Lysosomal Pro-X carboxypeptidase [EC:3.4.16.2]	Renin-angiotensin system|Protein digestion and absorption
Glyma.12G215600.1	darkturquoise	Histone H2A	Alcoholism|Systemic lupus erythematosus
Glyma.13G001200.1	darkturquoise	Methionine-gamma-lyase [EC:4.4.1.11]	Cysteine and methionine metabolism|Selenocompound metabolism
Glyma.13G046400.1	darkturquoise	Cytokinin trans-hydroxylase	Zeatin biosynthesis|Metabolic pathways|Biosynthesis of secondary metabolites
Glyma.13G052900.3	darkturquoise	Cytochrome P450, family 85, subfamily A, polypeptide 2 (brassinosteroid-6-oxidase 2) [EC:1.14.-.-]	Brassinosteroid biosynthesis|Metabolic pathways|Biosynthesis of secondary metabolites
Glyma.13G112700.2	darkturquoise	3-oxoacyl-[acyl-carrier-protein] synthase II [EC:2.3.1.179]	Fatty acid biosynthesis|Biotin metabolism|Metabolic pathways|Fatty acid metabolism
Glyma.13G114000.1	darkturquoise	Sucrose synthase [EC:2.4.1.13]	Starch and sucrose metabolism|Metabolic pathways
Glyma.13G147000.1	darkturquoise	Histone H2A	Alcoholism|Systemic lupus erythematosus
Glyma.13G285900.1	darkturquoise	Histone H2A	Alcoholism|Systemic lupus erythematosus
Glyma.13G287200.1	darkturquoise	Polycomb protein EED
Glyma.13G309200.1	darkturquoise	Myb proto-oncogene protein, plant
Glyma.13G317900.1	darkturquoise	Histidine-containing phosphotransfer peotein	Plant hormone signal transduction
Glyma.13G321200.1	darkturquoise	Serine carboxypeptidase 1 [EC:3.4.16.-]
Glyma.13G322500.1	darkturquoise	Xyloglucan:xyloglucosyl transferase [EC:2.4.1.207]
Glyma.13G358800.1	darkturquoise	Mitochondrial carrier protein, MC family
Glyma.13G361700.1	darkturquoise	Gibberellin 3-beta-dioxygenase [EC:1.14.11.15]	Diterpenoid biosynthesis|Biosynthesis of secondary metabolites
Glyma.14G042000.1	darkturquoise	S-(hydroxymethyl)glutathione dehydrogenase / alcohol dehydrogenase [EC:1.1.1.284 1.1.1.1]	Glycolysis / Gluconeogenesis|Fatty acid degradation|Tyrosine metabolism|Chloroalkane and chloroalkene degradation|Naphthalene degradation|Methane metabolism|Retinol metabolism|Metabolism of xenobiotics by cytochrome P450|Drug metabolism - cytochrome P450|
Glyma.14G061500.3	darkturquoise	Aquaporin PIP
Glyma.14G065200.3	darkturquoise	Protein phosphatase 1, catalytic subunit [EC:3.1.3.16]	mRNA surveillance pathway|cGMP-PKG signaling pathway|cAMP signaling pathway|Meiosis - yeast|Oocyte meiosis|Adrenergic signaling in cardiomyocytes|Vascular smooth muscle contraction|Hippo signaling pathway|Focal adhesion|Platelet activation|Long-term poten
Glyma.14G072800.1	darkturquoise	Bifunctional dihydroflavonol 4-reductase/flavanone 4-reductase [EC:1.1.1.219 1.1.1.234]	Flavonoid biosynthesis|Metabolic pathways|Biosynthesis of secondary metabolites
Glyma.14G096600.3	darkturquoise	Beta-fructofuranosidase [EC:3.2.1.26]	Galactose metabolism|Starch and sucrose metabolism|Metabolic pathways
Glyma.14G119000.1	darkturquoise	Myb proto-oncogene protein, plant
Glyma.14G167400.1	darkturquoise	Glycerol-3-phosphate acyltransferase [EC:2.3.1.15]	Glycerolipid metabolism|Glycerophospholipid metabolism|Metabolic pathways|Biosynthesis of secondary metabolites
Glyma.14G167400.2	darkturquoise	Glycerol-3-phosphate acyltransferase [EC:2.3.1.15]	Glycerolipid metabolism|Glycerophospholipid metabolism|Metabolic pathways|Biosynthesis of secondary metabolites
Glyma.14G192500.1	darkturquoise	Beta-carotene 15,15'-monooxygenase [EC:1.14.99.36]	Bisphenol degradation|Polycyclic aromatic hydrocarbon degradation|Aminobenzoate degradation|Limonene and pinene degradation|Stilbenoid, diarylheptanoid and gingerol biosynthesis|Metabolic pathways|Biosynthesis of secondary metabolites|Microbial metabolism
Glyma.14G211100.1	darkturquoise	Glutamate decarboxylase [EC:4.1.1.15]	Alanine, aspartate and glutamate metabolism|beta-Alanine metabolism|Taurine and hypotaurine metabolism|Butanoate metabolism|Metabolic pathways|Biosynthesis of secondary metabolites|GABAergic synapse|Type I diabetes mellitus
Glyma.15G015200.1	darkturquoise	Mitochondrial carrier protein, MC family
Glyma.15G030000.1	darkturquoise	Phosphatidylinositol-4-phosphate 3-kinase [EC:2.7.1.154]
Glyma.15G072800.1	darkturquoise	Sphingolipid delta-4 desaturase [EC:1.14.-.-]	Sphingolipid metabolism|Metabolic pathways|Sphingolipid signaling pathway
Glyma.15G083400.1	darkturquoise	Cathepsin V [EC:3.4.22.43]
Glyma.15G083700.2	darkturquoise	Cysteamine dioxygenase [EC:1.13.11.19]	Taurine and hypotaurine metabolism|Metabolic pathways
Glyma.15G155700.1	darkturquoise	Peroxidase [EC:1.11.1.7]	Phenylpropanoid biosynthesis|Metabolic pathways|Biosynthesis of secondary metabolites
Glyma.15G184400.1	darkturquoise	Pectinesterase [EC:3.1.1.11]	Pentose and glucuronate interconversions|Starch and sucrose metabolism|Metabolic pathways
Glyma.15G263100.1	darkturquoise	IMP dehydrogenase [EC:1.1.1.205]	Purine metabolism|Drug metabolism - other enzymes|Metabolic pathways|Biosynthesis of secondary metabolites
Glyma.16G009300.5	darkturquoise	Nucleoside-diphosphate kinase [EC:2.7.4.6]	Purine metabolism|Pyrimidine metabolism|Metabolic pathways|Biosynthesis of secondary metabolites|Biosynthesis of antibiotics
Glyma.16G052200.1	darkturquoise	Serine/threonine-protein kinase PBS1 [EC:2.7.11.1]	Plant-pathogen interaction
Glyma.16G066600.1	darkturquoise	Legumain [EC:3.4.22.34]	Lysosome|Antigen processing and presentation
Glyma.16G196700.2	darkturquoise	Homeobox-leucine zipper protein
Glyma.16G217800.2	darkturquoise	Homeobox-leucine zipper protein
Glyma.17G033600.2	darkturquoise	ATP citrate (pro-S)-lyase [EC:2.3.3.8]	Citrate cycle (TCA cycle)|Carbon fixation pathways in prokaryotes|Metabolic pathways|Biosynthesis of secondary metabolites|Microbial metabolism in diverse environments|Biosynthesis of antibiotics
Glyma.17G045800.2	darkturquoise	Sucrose synthase [EC:2.4.1.13]	Starch and sucrose metabolism|Metabolic pathways
Glyma.17G060400.1	darkturquoise	Cd2+/Zn2+-exporting ATPase [EC:3.6.3.3 3.6.3.5]
Glyma.17G061900.1	darkturquoise	Homogenitisate phytyltransferase	Ubiquinone and other terpenoid-quinone biosynthesis|Metabolic pathways|Biosynthesis of secondary metabolites
Glyma.17G078900.1	darkturquoise	Glycerophosphoryl diester phosphodiesterase [EC:3.1.4.46]	Glycerophospholipid metabolism
Glyma.17G083600.1	darkturquoise	Strictosidine synthase [EC:4.3.3.2]	Indole alkaloid biosynthesis|Metabolic pathways|Biosynthesis of secondary metabolites
Glyma.17G091100.3	darkturquoise	Spermidine synthase [EC:2.5.1.16]	Cysteine and methionine metabolism|Arginine and proline metabolism|beta-Alanine metabolism|Glutathione metabolism|Metabolic pathways
Glyma.17G098400.1	darkturquoise	Aldose 1-epimerase [EC:5.1.3.3]	Glycolysis / Gluconeogenesis|Galactose metabolism|Metabolic pathways|Biosynthesis of secondary metabolites|Microbial metabolism in diverse environments|Biosynthesis of antibiotics
Glyma.17G126400.1	darkturquoise	Beta-carotene 15,15'-monooxygenase [EC:1.14.99.36]	Bisphenol degradation|Polycyclic aromatic hydrocarbon degradation|Aminobenzoate degradation|Limonene and pinene degradation|Stilbenoid, diarylheptanoid and gingerol biosynthesis|Metabolic pathways|Biosynthesis of secondary metabolites|Microbial metabolism
Glyma.17G222700.3	darkturquoise	Chorismate mutase [EC:5.4.99.5]	Phenylalanine, tyrosine and tryptophan biosynthesis|Metabolic pathways|Biosynthesis of secondary metabolites|Biosynthesis of antibiotics|Biosynthesis of amino acids
Glyma.17G226700.3	darkturquoise	Guanine nucleotide binding protein (G protein), alpha, other
Glyma.17G252200.2	darkturquoise	Bifunctional dihydroflavonol 4-reductase/flavanone 4-reductase [EC:1.1.1.219 1.1.1.234]	Flavonoid biosynthesis|Metabolic pathways|Biosynthesis of secondary metabolites
Glyma.17G252200.3	darkturquoise	Bifunctional dihydroflavonol 4-reductase/flavanone 4-reductase [EC:1.1.1.219 1.1.1.234]	Flavonoid biosynthesis|Metabolic pathways|Biosynthesis of secondary metabolites
Glyma.18G006200.1	darkturquoise	Alkylated DNA repair protein alkB homolog 1
Glyma.18G028400.1	darkturquoise	Light-harvesting complex II chlorophyll a/b binding protein 4	Photosynthesis - antenna proteins|Metabolic pathways
Glyma.18G028400.2	darkturquoise	Light-harvesting complex II chlorophyll a/b binding protein 4	Photosynthesis - antenna proteins|Metabolic pathways
Glyma.18G028800.1	darkturquoise	Anthranilate synthase component I [EC:4.1.3.27]	Phenylalanine, tyrosine and tryptophan biosynthesis|Metabolic pathways|Biosynthesis of secondary metabolites|Biosynthesis of amino acids
Glyma.18G035100.1	darkturquoise	Tropine dehydrogenase [EC:1.1.1.206]	Tropane, piperidine and pyridine alkaloid biosynthesis|Metabolic pathways|Biosynthesis of secondary metabolites
Glyma.18G130200.1	darkturquoise	Xyloglucan:xyloglucosyl transferase [EC:2.4.1.207]
Glyma.18G224200.1	darkturquoise	Alpha-1,4-galacturonosyltransferase [EC:2.4.1.43]	Starch and sucrose metabolism|Amino sugar and nucleotide sugar metabolism
Glyma.18G297300.1	darkturquoise	Adenylate isopentenyltransferase (cytokinin synthase)	Zeatin biosynthesis|Metabolic pathways|Biosynthesis of secondary metabolites
Glyma.19G110000.1	darkturquoise	Xyloglucan:xyloglucosyl transferase [EC:2.4.1.207]
Glyma.19G128800.1	darkturquoise	PIN; auxin efflux carrier family
Glyma.19G131900.1	darkturquoise	Disease resistance protein RPM1	Plant-pathogen interaction
Glyma.19G218500.2	darkturquoise	DNA methyltransferase 1-associated protein 1
Glyma.19G239800.1	darkturquoise	3-dehydroquinate dehydratase / shikimate dehydrogenase [EC:4.2.1.10 1.1.1.25]	Phenylalanine, tyrosine and tryptophan biosynthesis|Metabolic pathways|Biosynthesis of secondary metabolites|Biosynthesis of antibiotics|Biosynthesis of amino acids
Glyma.19G240800.1	darkturquoise	Beta-carotene 15,15'-monooxygenase [EC:1.14.99.36]	Bisphenol degradation|Polycyclic aromatic hydrocarbon degradation|Aminobenzoate degradation|Limonene and pinene degradation|Stilbenoid, diarylheptanoid and gingerol biosynthesis|Metabolic pathways|Biosynthesis of secondary metabolites|Microbial metabolism
Glyma.20G016900.2	darkturquoise	Uridine monophosphate synthetase [EC:2.4.2.10 4.1.1.23]	Pyrimidine metabolism|Drug metabolism - other enzymes|Metabolic pathways
Glyma.20G029100.1	darkturquoise	Beta-fructofuranosidase [EC:3.2.1.26]	Galactose metabolism|Starch and sucrose metabolism|Metabolic pathways
Glyma.20G029100.2	darkturquoise	Beta-fructofuranosidase [EC:3.2.1.26]	Galactose metabolism|Starch and sucrose metabolism|Metabolic pathways
Glyma.20G067800.1	darkturquoise	Xyloglucan:xyloglucosyl transferase [EC:2.4.1.207]
Glyma.20G151400.1	darkturquoise	Argonaute
Glyma.20G161600.1	darkturquoise	U3 small nucleolar ribonucleoprotein protein IMP3	Ribosome biogenesis in eukaryotes
Glyma.20G176100.1	darkturquoise	Flavonol 3-O-methyltransferase [EC:2.1.1.76]	Flavone and flavonol biosynthesis
Glyma.20G223200.4	darkturquoise	Threonine aldolase [EC:4.1.2.5]	Glycine, serine and threonine metabolism|Metabolic pathways|Biosynthesis of secondary metabolites|Microbial metabolism in diverse environments|Biosynthesis of antibiotics|Biosynthesis of amino acids
Glyma.01G044600.4	darkorange	Homeobox-leucine zipper protein
Glyma.01G099800.1	darkorange	Delta-1-pyrroline-5-carboxylate synthetase [EC:2.7.2.11 1.2.1.41]	Arginine and proline metabolism|Metabolic pathways|Biosynthesis of secondary metabolites|Biosynthesis of amino acids
Glyma.02G119600.1	darkorange	Beta-carotene 15,15'-monooxygenase [EC:1.14.99.36]	Bisphenol degradation|Polycyclic aromatic hydrocarbon degradation|Aminobenzoate degradation|Limonene and pinene degradation|Stilbenoid, diarylheptanoid and gingerol biosynthesis|Metabolic pathways|Biosynthesis of secondary metabolites|Microbial metabolism
Glyma.03G019800.1	darkorange	Gibberellin 20-oxidase [EC:1.14.11.12]	Diterpenoid biosynthesis|Metabolic pathways|Biosynthesis of secondary metabolites
Glyma.03G185800.1	darkorange	Triosephosphate isomerase (TIM) [EC:5.3.1.1]	Glycolysis / Gluconeogenesis|Fructose and mannose metabolism|Inositol phosphate metabolism|Carbon fixation in photosynthetic organisms|Metabolic pathways|Biosynthesis of secondary metabolites|Microbial metabolism in diverse environments|Biosynthesis of an
Glyma.03G189900.1	darkorange	Beta-carotene 15,15'-monooxygenase [EC:1.14.99.36]	Bisphenol degradation|Polycyclic aromatic hydrocarbon degradation|Aminobenzoate degradation|Limonene and pinene degradation|Stilbenoid, diarylheptanoid and gingerol biosynthesis|Metabolic pathways|Biosynthesis of secondary metabolites|Microbial metabolism
Glyma.04G008300.1	darkorange	Fructose-bisphosphate aldolase, class I [EC:4.1.2.13]	Glycolysis / Gluconeogenesis|Pentose phosphate pathway|Fructose and mannose metabolism|Methane metabolism|Carbon fixation in photosynthetic organisms|Metabolic pathways|Biosynthesis of secondary metabolites|Microbial metabolism in diverse environments|Bio
Glyma.04G227700.1	darkorange	Flavonol 3-O-methyltransferase [EC:2.1.1.76]	Flavone and flavonol biosynthesis
Glyma.04G248300.2	darkorange	L-ascorbate peroxidase [EC:1.11.1.11]	Ascorbate and aldarate metabolism|Glutathione metabolism
Glyma.05G025300.4	darkorange	Ribulose-phosphate 3-epimerase [EC:5.1.3.1]	Pentose phosphate pathway|Pentose and glucuronate interconversions|Carbon fixation in photosynthetic organisms|Metabolic pathways|Biosynthesis of secondary metabolites|Microbial metabolism in diverse environments|Biosynthesis of antibiotics|Carbon metabol
Glyma.05G153200.1	darkorange	Chalcone synthase [EC:2.3.1.74]	Flavonoid biosynthesis|Metabolic pathways|Biosynthesis of secondary metabolites|Circadian rhythm - plant
Glyma.06G003200.1	darkorange	Aquaporin PIP
Glyma.06G007300.1	darkorange	Ribosome-binding factor A
Glyma.06G046400.1	darkorange	DNA excision repair protein ERCC-8	Nucleotide excision repair|Ubiquitin mediated proteolysis
Glyma.06G223700.2	darkorange	Protein transport protein SEC61 subunit alpha	Protein export|Protein processing in endoplasmic reticulum|Phagosome|Vibrio cholerae infection
Glyma.06G314400.2	darkorange	ABA responsive element binding factor	Plant hormone signal transduction
Glyma.07G124500.1	darkorange	Hexokinase [EC:2.7.1.1]	Glycolysis / Gluconeogenesis|Fructose and mannose metabolism|Galactose metabolism|Starch and sucrose metabolism|Amino sugar and nucleotide sugar metabolism|Streptomycin biosynthesis|Butirosin and neomycin biosynthesis|Metabolic pathways|Biosynthesis of se
Glyma.08G117500.1	darkorange	Cellulose synthase A [EC:2.4.1.12]
Glyma.08G121100.4	darkorange	Elongation factor 1 alpha-like protein	mRNA surveillance pathway|Legionellosis
Glyma.08G298400.1	darkorange	Homeobox-leucine zipper protein
Glyma.08G367000.1	darkorange	Hydroquinone glucosyltransferase [EC:2.4.1.218]
Glyma.09G103500.1	darkorange	Homogentisate solanesyltransferase	Ubiquinone and other terpenoid-quinone biosynthesis
Glyma.09G204500.1	darkorange	Transcription factor MYC2	Plant hormone signal transduction
Glyma.10G145200.1	darkorange	CCR4-NOT complex subunit CAF16	RNA degradation
Glyma.10G166000.2	darkorange	Threonine aldolase [EC:4.1.2.5]	Glycine, serine and threonine metabolism|Metabolic pathways|Biosynthesis of secondary metabolites|Microbial metabolism in diverse environments|Biosynthesis of antibiotics|Biosynthesis of amino acids
Glyma.11G223700.2	darkorange	Mannose-1-phosphate guanylyltransferase [EC:2.7.7.22]	Fructose and mannose metabolism|Amino sugar and nucleotide sugar metabolism|Metabolic pathways|Biosynthesis of secondary metabolites
Glyma.12G046000.1	darkorange	4-hydroxy-3-methylbut-2-enyl diphosphate reductase [EC:1.17.1.2]	Terpenoid backbone biosynthesis|Metabolic pathways|Biosynthesis of secondary metabolites|Biosynthesis of antibiotics
Glyma.12G173200.1	darkorange	(E)-4-hydroxy-3-methylbut-2-enyl-diphosphate synthase [EC:1.17.7.1]	Terpenoid backbone biosynthesis|Metabolic pathways|Biosynthesis of secondary metabolites|Biosynthesis of antibiotics
Glyma.13G072800.2	darkorange	E3 ubiquitin-protein ligase RNF115/126 [EC:6.3.2.19]
Glyma.14G082900.1	darkorange	(+)-abscisic acid 8'-hydroxylase [EC:1.14.13.93]	Carotenoid biosynthesis
Glyma.14G218800.1	darkorange	Hexokinase [EC:2.7.1.1]	Glycolysis / Gluconeogenesis|Fructose and mannose metabolism|Galactose metabolism|Starch and sucrose metabolism|Amino sugar and nucleotide sugar metabolism|Streptomycin biosynthesis|Butirosin and neomycin biosynthesis|Metabolic pathways|Biosynthesis of se
Glyma.15G002200.1	darkorange	Ent-kaurene oxidase [EC:1.14.13.78]	Diterpenoid biosynthesis|Metabolic pathways|Biosynthesis of secondary metabolites
Glyma.15G046400.6	darkorange	1-phosphatidylinositol-4-phosphate 5-kinase [EC:2.7.1.68]	Inositol phosphate metabolism|Metabolic pathways|Phosphatidylinositol signaling system|Endocytosis|Fc gamma R-mediated phagocytosis|Regulation of actin cytoskeleton|Choline metabolism in cancer
Glyma.15G087300.1	darkorange	Aquaporin NIP
Glyma.15G222400.1	darkorange	ABA responsive element binding factor	Plant hormone signal transduction
Glyma.15G243100.1	darkorange	All-trans-nonaprenyl-diphosphate synthase [EC:2.5.1.84 2.5.1.85]	Terpenoid backbone biosynthesis|Biosynthesis of secondary metabolites
Glyma.16G007400.1	darkorange	AP2-like factor, ANT lineage
Glyma.17G192200.1	darkorange	RNA polymerase sigma factor
Glyma.18G034400.1	darkorange	Mannose-1-phosphate guanylyltransferase [EC:2.7.7.22]	Fructose and mannose metabolism|Amino sugar and nucleotide sugar metabolism|Metabolic pathways|Biosynthesis of secondary metabolites
Glyma.18G065700.1	darkorange	Thiamine biosynthesis protein ThiC	Thiamine metabolism|Metabolic pathways
Glyma.18G105900.1	darkorange	Alpha-1,4-galacturonosyltransferase [EC:2.4.1.43]	Starch and sucrose metabolism|Amino sugar and nucleotide sugar metabolism
Glyma.18G123500.1	darkorange	Homeobox-leucine zipper protein
Glyma.18G148000.1	darkorange	AP2-like factor, ANT lineage
Glyma.01G029000.1	darkgrey	Signal recognition particle receptor subunit beta	Protein export
Glyma.01G052800.1	darkgrey	Vesicle transport through interaction with t-SNAREs 1	SNARE interactions in vesicular transport
Glyma.01G084700.1	darkgrey	ATP-dependent Clp protease adaptor protein ClpS
Glyma.01G099600.1	darkgrey	Unc51-like kinase [EC:2.7.11.1]	Regulation of autophagy|mTOR signaling pathway
Glyma.01G139600.1	darkgrey	3-phosphoshikimate 1-carboxyvinyltransferase [EC:2.5.1.19]	Phenylalanine, tyrosine and tryptophan biosynthesis|Metabolic pathways|Biosynthesis of secondary metabolites|Biosynthesis of antibiotics|Biosynthesis of amino acids
Glyma.01G153200.1	darkgrey	AP-4 complex subunit epsilon-1	Lysosome
Glyma.01G163900.1	darkgrey	S-phase kinase-associated protein 1	Cell cycle|Cell cycle - yeast|Oocyte meiosis|Ubiquitin mediated proteolysis|Protein processing in endoplasmic reticulum|Wnt signaling pathway|TGF-beta signaling pathway|Circadian rhythm|Herpes simplex infection
Glyma.01G192100.1	darkgrey	Casein kinase II subunit alpha [EC:2.7.11.1]	Ribosome biogenesis in eukaryotes|NF-kappa B signaling pathway|Wnt signaling pathway|Adherens junction|Tight junction|Circadian rhythm - plant|Measles|Herpes simplex infection|Epstein-Barr virus infection
Glyma.01G228400.1	darkgrey	NADH dehydrogenase (ubiquinone) 1 alpha subcomplex 12 [EC:1.6.5.3 1.6.99.3]	Oxidative phosphorylation|Metabolic pathways|Non-alcoholic fatty liver disease (NAFLD)|Alzheimer's disease|Parkinson's disease|Huntington's disease
Glyma.02G013600.1	darkgrey	20S proteasome subunit alpha 5 [EC:3.4.25.1]	Proteasome
Glyma.02G058800.4	darkgrey	Plant G-box-binding factor
Glyma.02G136300.1	darkgrey	ATP-dependent Clp protease adaptor protein ClpS
Glyma.02G236700.1	darkgrey	Translation initiation factor eIF-2 beta subunit	RNA transport
Glyma.02G244500.1	darkgrey	Arf/Sar family, other
Glyma.02G267800.2	darkgrey	E3 ubiquitin-protein ligase RFWD2 [EC:6.3.2.19]	p53 signaling pathway|Ubiquitin mediated proteolysis|Circadian rhythm - plant
Glyma.02G293600.1	darkgrey	Adenylyltransferase and sulfurtransferase	Sulfur relay system
Glyma.02G295600.1	darkgrey	Protein phosphatase [EC:3.1.3.16]
Glyma.03G020900.4	darkgrey	Phosphopantothenoylcysteine decarboxylase [EC:4.1.1.36]	Pantothenate and CoA biosynthesis|Metabolic pathways
Glyma.03G088400.1	darkgrey	STIP1 homology and U-box containing protein 1 [EC:6.3.2.19]	Ubiquitin mediated proteolysis|Protein processing in endoplasmic reticulum
Glyma.03G093200.1	darkgrey	5-hydroxyisourate hydrolase / 2-oxo-4-hydroxy-4-carboxy-5-ureidoimidazoline decarboxylase [EC:3.5.2.17 4.1.1.-]	Purine metabolism|Metabolic pathways
Glyma.03G093200.2	darkgrey	5-hydroxyisourate hydrolase / 2-oxo-4-hydroxy-4-carboxy-5-ureidoimidazoline decarboxylase [EC:3.5.2.17 4.1.1.-]	Purine metabolism|Metabolic pathways
Glyma.03G161000.2	darkgrey	Blocked early in transport 1	SNARE interactions in vesicular transport
Glyma.03G199900.1	darkgrey	Ubiquitin-conjugating enzyme E2 variant
Glyma.03G209900.1	darkgrey	Ring finger and CHY zinc finger domain-containing protein 1	p53 signaling pathway|Ubiquitin mediated proteolysis|Measles
Glyma.03G212300.2	darkgrey	Dephospho-CoA kinase [EC:2.7.1.24]	Pantothenate and CoA biosynthesis|Metabolic pathways
Glyma.04G020800.1	darkgrey	Prolyl 4-hydroxylase [EC:1.14.11.2]	Arginine and proline metabolism|Metabolic pathways
Glyma.04G046100.1	darkgrey	7-cyano-7-deazaguanine reductase [EC:1.7.1.13]
Glyma.04G053800.1	darkgrey	Protein phosphatase 2C [EC:3.1.3.16]	Plant hormone signal transduction|Insulin resistance
Glyma.04G210200.2	darkgrey	Charged multivesicular body protein 6	Endocytosis
Glyma.04G247500.2	darkgrey	F-box protein 9
Glyma.05G059400.1	darkgrey	Peroxin-19	Peroxisome
Glyma.05G067100.1	darkgrey	Casein kinase II subunit beta	Ribosome biogenesis in eukaryotes|NF-kappa B signaling pathway|Wnt signaling pathway|Adherens junction|Tight junction|Circadian rhythm - plant|Measles|Herpes simplex infection|Epstein-Barr virus infection
Glyma.05G127300.2	darkgrey	26S proteasome regulatory subunit N12	Proteasome|Epstein-Barr virus infection
Glyma.05G187700.1	darkgrey	Cinnamyl-alcohol dehydrogenase [EC:1.1.1.195]	Phenylpropanoid biosynthesis|Metabolic pathways|Biosynthesis of secondary metabolites
Glyma.05G191800.1	darkgrey	Ras-related protein Rab-18
Glyma.05G236100.1	darkgrey	NADH dehydrogenase (ubiquinone) Fe-S protein 8 [EC:1.6.5.3 1.6.99.3]	Oxidative phosphorylation|Metabolic pathways|Non-alcoholic fatty liver disease (NAFLD)|Alzheimer's disease|Parkinson's disease|Huntington's disease
Glyma.06G027900.1	darkgrey	Transcription initiation factor TFIIF subunit beta [EC:3.6.4.12]	Basal transcription factors
Glyma.06G070500.1	darkgrey	GTP-binding nuclear protein Ran	Ribosome biogenesis in eukaryotes|RNA transport|HTLV-I infection|Epstein-Barr virus infection
Glyma.06G126700.3	darkgrey	Spermidine synthase [EC:2.5.1.16]	Cysteine and methionine metabolism|Arginine and proline metabolism|beta-Alanine metabolism|Glutathione metabolism|Metabolic pathways
Glyma.06G155800.1	darkgrey	Charged multivesicular body protein 6	Endocytosis
Glyma.06G220300.2	darkgrey	1-acyl-sn-glycerol-3-phosphate acyltransferase [EC:2.3.1.51]	Glycerolipid metabolism|Glycerophospholipid metabolism|Metabolic pathways|Biosynthesis of secondary metabolites
Glyma.06G220500.1	darkgrey	Signal recognition particle receptor subunit alpha	Protein export
Glyma.07G002200.1	darkgrey	26S proteasome regulatory subunit T6	Proteasome|Epstein-Barr virus infection
Glyma.07G004300.2	darkgrey	Ca2+-transporting ATPase [EC:3.6.3.8]
Glyma.07G025200.2	darkgrey	Golgi SNAP receptor complex member 1	SNARE interactions in vesicular transport
Glyma.07G044300.3	darkgrey	EREBP-like factor
Glyma.07G046200.2	darkgrey	Ubiquitin-conjugating enzyme E2 J2 [EC:6.3.2.19]	Ubiquitin mediated proteolysis|Protein processing in endoplasmic reticulum|Parkinson's disease
Glyma.07G084000.1	darkgrey	DNA-directed RNA polymerases I, II, and III subunit RPABC1	Purine metabolism|Pyrimidine metabolism|Metabolic pathways|RNA polymerase|Cytosolic DNA-sensing pathway|Huntington's disease|Epstein-Barr virus infection
Glyma.07G104500.1	darkgrey	Glutamine synthetase [EC:6.3.1.2]	Arginine biosynthesis|Alanine, aspartate and glutamate metabolism|Glyoxylate and dicarboxylate metabolism|Nitrogen metabolism|Metabolic pathways|Microbial metabolism in diverse environments|Biosynthesis of amino acids|Two-component system|Glutamatergic sy
Glyma.07G112500.1	darkgrey	Actin related protein 2/3 complex, subunit 5	Endocytosis|Fc gamma R-mediated phagocytosis|Regulation of actin cytoskeleton|Bacterial invasion of epithelial cells|Pathogenic Escherichia coli infection|Shigellosis|Salmonella infection
Glyma.07G127300.1	darkgrey	Charged multivesicular body protein 4	Endocytosis
Glyma.07G168100.6	darkgrey	Ubiquitin-conjugating enzyme E2 variant
Glyma.07G215300.2	darkgrey	Polyadenylate-binding protein	RNA transport|mRNA surveillance pathway|RNA degradation
Glyma.07G235100.1	darkgrey	Molybdopterin synthase catalytic subunit [EC:2.-.-.-]	Folate biosynthesis|Metabolic pathways|Sulfur relay system
Glyma.07G250900.1	darkgrey	Ring finger and CHY zinc finger domain-containing protein 1	p53 signaling pathway|Ubiquitin mediated proteolysis|Measles
Glyma.07G257400.1	darkgrey	Slingshot	Regulation of actin cytoskeleton
Glyma.07G258000.1	darkgrey	Ubiquitin-activating enzyme E1 C [EC:6.3.2.19]	Ubiquitin mediated proteolysis
Glyma.08G020300.1	darkgrey	V-type H+-transporting ATPase subunit E [EC:3.6.3.14]	Oxidative phosphorylation|Metabolic pathways|Phagosome|Synaptic vesicle cycle|Collecting duct acid secretion|Vibrio cholerae infection|Epithelial cell signaling in Helicobacter pylori infection|Rheumatoid arthritis
Glyma.08G190300.1	darkgrey	Casein kinase 1 [EC:2.7.11.1]	Hedgehog signaling pathway
Glyma.08G196200.1	darkgrey	Glutamate dehydrogenase (NADP+) [EC:1.4.1.4]	Arginine biosynthesis|Alanine, aspartate and glutamate metabolism|Nitrogen metabolism|Metabolic pathways
Glyma.08G322600.1	darkgrey	Syntaxin of plants SYP5	SNARE interactions in vesicular transport
Glyma.08G322900.1	darkgrey	V-type H+-transporting ATPase subunit H [EC:3.6.3.14]	Oxidative phosphorylation|Metabolic pathways|Phagosome|Synaptic vesicle cycle|Collecting duct acid secretion|Vibrio cholerae infection|Epithelial cell signaling in Helicobacter pylori infection|Rheumatoid arthritis
Glyma.08G346000.2	darkgrey	Signal recognition particle subunit SRP9	Protein export
Glyma.09G016700.1	darkgrey	Rab family, other
Glyma.09G025600.2	darkgrey	Histidinol dehydrogenase [EC:1.1.1.23]	Histidine metabolism|Metabolic pathways|Biosynthesis of secondary metabolites|Biosynthesis of amino acids
Glyma.09G037400.1	darkgrey	DNA-directed RNA polymerase II subunit RPB9	Purine metabolism|Pyrimidine metabolism|Metabolic pathways|RNA polymerase|Huntington's disease|Epstein-Barr virus infection
Glyma.09G090900.1	darkgrey	Peptidyl-prolyl isomerase H (cyclophilin H) [EC:5.2.1.8]	Spliceosome
Glyma.09G097700.1	darkgrey	Synaptobrevin homolog YKT6	SNARE interactions in vesicular transport
Glyma.09G105000.2	darkgrey	Protein phosphatase 2 (formerly 2A), catalytic subunit [EC:3.1.3.16]	mRNA surveillance pathway|Sphingolipid signaling pathway|Cell cycle - yeast|Meiosis - yeast|Oocyte meiosis|PI3K-Akt signaling pathway|AMPK signaling pathway|Adrenergic signaling in cardiomyocytes|TGF-beta signaling pathway|Hippo signaling pathway|Hippo si
Glyma.09G124800.1	darkgrey	Ubiquitin-conjugating enzyme E2 variant
Glyma.09G164200.1	darkgrey	DNA-directed RNA polymerases I, II, and III subunit RPABC4	Purine metabolism|Pyrimidine metabolism|Metabolic pathways|RNA polymerase|Cytosolic DNA-sensing pathway|Huntington's disease|Epstein-Barr virus infection
[truncated: 5,397 more rows]

## Sheet: Table S9
Table S9 Genes list of V1 specific module
Gene_id	ModuleColors	Description	Kegg_term
Glyma.15G043200.2	lightyellow	Histone H2A	Alcoholism|Systemic lupus erythematosus
Glyma.03G129100.1	lightyellow	Pyrroline-5-carboxylate reductase [EC:1.5.1.2]	Arginine and proline metabolism|Metabolic pathways|Biosynthesis of secondary metabolites|Biosynthesis of antibiotics|Biosynthesis of amino acids
Glyma.14G177200.3	lightyellow	L-ascorbate peroxidase [EC:1.11.1.11]	Ascorbate and aldarate metabolism|Glutathione metabolism
Glyma.19G187400.1	lightyellow	UDP-glucosyl transferase 73C [EC:2.4.1.-]	Biosynthesis of secondary metabolites
Glyma.12G086700.1	lightyellow	Histone deacetylase 1/2 [EC:3.5.1.98]	Cell cycle|Notch signaling pathway|Thyroid hormone signaling pathway|Huntington's disease|Alcoholism|Epstein-Barr virus infection|Pathways in cancer|Transcriptional misregulation in cancer|Viral carcinogenesis|Chronic myeloid leukemia
Glyma.06G307800.1	lightyellow	Carboxymethylenebutenolidase [EC:3.1.1.45]	Chlorocyclohexane and chlorobenzene degradation|Fluorobenzoate degradation|Toluene degradation|Metabolic pathways|Biosynthesis of secondary metabolites|Microbial metabolism in diverse environments|Biosynthesis of antibiotics
Glyma.06G307800.3	lightyellow	Carboxymethylenebutenolidase [EC:3.1.1.45]	Chlorocyclohexane and chlorobenzene degradation|Fluorobenzoate degradation|Toluene degradation|Metabolic pathways|Biosynthesis of secondary metabolites|Microbial metabolism in diverse environments|Biosynthesis of antibiotics
Glyma.12G092300.1	lightyellow	Beta-cyano-L-alanine hydratase/nitrilase [EC:3.5.5.1 3.5.5.4]	Cyanoamino acid metabolism|Metabolic pathways|Biosynthesis of secondary metabolites
Glyma.02G225000.1	lightyellow	Beta-glucosidase [EC:3.2.1.21]	Cyanoamino acid metabolism|Starch and sucrose metabolism|Phenylpropanoid biosynthesis|Metabolic pathways|Biosynthesis of secondary metabolites
Glyma.06G078200.1	lightyellow	Ribonuclease H2 subunit B	DNA replication
Glyma.06G078200.3	lightyellow	Ribonuclease H2 subunit B	DNA replication
Glyma.06G211400.2	lightyellow	Charged multivesicular body protein 3	Endocytosis
Glyma.16G101900.1	lightyellow	Capping protein (actin filament) muscle Z-line, beta	Endocytosis
Glyma.18G232000.1	lightyellow	Palmitoyl-CoA hydrolase [EC:3.1.2.2]	Fatty acid elongation|Biosynthesis of unsaturated fatty acids|Metabolic pathways|Biosynthesis of secondary metabolites
Glyma.02G048600.1	lightyellow	Naringenin 3-dioxygenase [EC:1.14.11.9]	Flavonoid biosynthesis|Metabolic pathways|Biosynthesis of secondary metabolites
Glyma.03G168700.1	lightyellow	S-(hydroxymethyl)glutathione dehydrogenase / alcohol dehydrogenase [EC:1.1.1.284 1.1.1.1]	Glycolysis / Gluconeogenesis|Fatty acid degradation|Tyrosine metabolism|Chloroalkane and chloroalkene degradation|Naphthalene degradation|Methane metabolism|Retinol metabolism|Metabolism of xenobiotics by cytochrome P450|Drug metabolism - cytochrome P450|
Glyma.12G153000.1	lightyellow	Fructose-bisphosphate aldolase, class I [EC:4.1.2.13]	Glycolysis / Gluconeogenesis|Pentose phosphate pathway|Fructose and mannose metabolism|Methane metabolism|Carbon fixation in photosynthetic organisms|Metabolic pathways|Biosynthesis of secondary metabolites|Microbial metabolism in diverse environments|Bio
Glyma.05G141300.2	lightyellow	(S)-2-hydroxy-acid oxidase [EC:1.1.3.15]	Glyoxylate and dicarboxylate metabolism|Metabolic pathways|Biosynthesis of secondary metabolites|Microbial metabolism in diverse environments|Biosynthesis of antibiotics|Carbon metabolism|Peroxisome
Glyma.05G141300.3	lightyellow	(S)-2-hydroxy-acid oxidase [EC:1.1.3.15]	Glyoxylate and dicarboxylate metabolism|Metabolic pathways|Biosynthesis of secondary metabolites|Microbial metabolism in diverse environments|Biosynthesis of antibiotics|Carbon metabolism|Peroxisome
Glyma.05G141300.5	lightyellow	(S)-2-hydroxy-acid oxidase [EC:1.1.3.15]	Glyoxylate and dicarboxylate metabolism|Metabolic pathways|Biosynthesis of secondary metabolites|Microbial metabolism in diverse environments|Biosynthesis of antibiotics|Carbon metabolism|Peroxisome
Glyma.13G168700.2	lightyellow	Formate dehydrogenase [EC:1.2.1.2]	Glyoxylate and dicarboxylate metabolism|Methane metabolism|Metabolic pathways|Microbial metabolism in diverse environments|Carbon metabolism
Glyma.05G243400.5	lightyellow	G1 to S phase transition protein	mRNA surveillance pathway
Glyma.05G219500.1	lightyellow	NAD+ synthase (glutamine-hydrolysing) [EC:6.3.5.1]	Nicotinate and nicotinamide metabolism|Metabolic pathways
Glyma.14G013400.1	lightyellow	Nicotinamide mononucleotide adenylyltransferase [EC:2.7.7.1 2.7.7.18]	Nicotinate and nicotinamide metabolism|Metabolic pathways
Glyma.14G013400.2	lightyellow	Nicotinamide mononucleotide adenylyltransferase [EC:2.7.7.1 2.7.7.18]	Nicotinate and nicotinamide metabolism|Metabolic pathways
Glyma.14G013400.3	lightyellow	Nicotinamide mononucleotide adenylyltransferase [EC:2.7.7.1 2.7.7.18]	Nicotinate and nicotinamide metabolism|Metabolic pathways
Glyma.19G097900.1	lightyellow	Nicotinamide mononucleotide adenylyltransferase [EC:2.7.7.1 2.7.7.18]	Nicotinate and nicotinamide metabolism|Metabolic pathways
Glyma.05G125700.2	lightyellow	ATP-dependent DNA helicase 2 subunit 2	Non-homologous end-joining
Glyma.16G118000.1	lightyellow	Polygalacturonase [EC:3.2.1.15]	Pentose and glucuronate interconversions|Starch and sucrose metabolism|Metabolic pathways
Glyma.18G262500.2	lightyellow	Pectinesterase [EC:3.1.1.11]	Pentose and glucuronate interconversions|Starch and sucrose metabolism|Metabolic pathways
Glyma.03G119400.1	lightyellow	Delta(3,5)-Delta(2,4)-dienoyl-CoA isomerase [EC:5.3.3.-]	Peroxisome
Glyma.19G240400.4	lightyellow	Cu/Zn superoxide dismutase [EC:1.15.1.1]	Peroxisome|Amyotrophic lateral sclerosis (ALS)|Huntington's disease|Prion diseases
Glyma.18G026400.3	lightyellow	Phosphoribosylanthranilate isomerase [EC:5.3.1.24]	Phenylalanine, tyrosine and tryptophan biosynthesis|Metabolic pathways|Biosynthesis of secondary metabolites|Biosynthesis of amino acids
Glyma.14G104400.1	lightyellow	Peroxidase [EC:1.11.1.7]	Phenylpropanoid biosynthesis|Metabolic pathways|Biosynthesis of secondary metabolites
Glyma.08G019700.1	lightyellow	Calcium-dependent protein kinase [EC:2.7.11.1]	Plant-pathogen interaction|Toxoplasmosis
Glyma.13G190900.1	lightyellow	Mitochondrial inner membrane protease subunit 1 [EC:3.4.99.-]	Protein export
Glyma.13G190900.4	lightyellow	Mitochondrial inner membrane protease subunit 1 [EC:3.4.99.-]	Protein export
Glyma.13G195700.2	lightyellow	Mitochondrial inner membrane protease subunit 1 [EC:3.4.99.-]	Protein export
Glyma.12G168500.3	lightyellow	Protein transport protein SEC61 subunit gamma and related proteins	Protein export|Protein processing in endoplasmic reticulum|Phagosome|Vibrio cholerae infection
Glyma.05G130300.2	lightyellow	DNA-directed RNA polymerase II subunit RPB7	Purine metabolism|Pyrimidine metabolism|Metabolic pathways|RNA polymerase|Huntington's disease|Epstein-Barr virus infection
Glyma.05G130300.4	lightyellow	DNA-directed RNA polymerase II subunit RPB7	Purine metabolism|Pyrimidine metabolism|Metabolic pathways|RNA polymerase|Huntington's disease|Epstein-Barr virus infection
Glyma.12G079700.2	lightyellow	Lactoylglutathione lyase [EC:4.4.1.5]	Pyruvate metabolism|MAPK signaling pathway - yeast
Glyma.02G067300.1	lightyellow	Small subunit ribosomal protein S27e	Ribosome
Glyma.08G114000.1	lightyellow	Large subunit ribosomal protein L32e	Ribosome
Glyma.08G310400.1	lightyellow	Large subunit ribosomal protein L14	Ribosome
Glyma.08G310400.2	lightyellow	Large subunit ribosomal protein L14	Ribosome
Glyma.13G137100.3	lightyellow	Small subunit ribosomal protein S23e	Ribosome
Glyma.13G245300.1	lightyellow	Large subunit ribosomal protein L26e	Ribosome
Glyma.16G127500.1	lightyellow	Small subunit ribosomal protein S4e	Ribosome
Glyma.16G148500.1	lightyellow	Small subunit ribosomal protein S27e	Ribosome
Glyma.20G160400.1	lightyellow	Large subunit ribosomal protein L36e	Ribosome
Glyma.10G175400.1	lightyellow	Translation initiation factor eIF-6	Ribosome biogenesis in eukaryotes
Glyma.10G175500.1	lightyellow	Translation initiation factor eIF-6	Ribosome biogenesis in eukaryotes
Glyma.11G133600.1	lightyellow	Nucleolar GTP-binding protein	Ribosome biogenesis in eukaryotes
Glyma.07G081200.1	lightyellow	THO complex subunit 7	RNA transport
Glyma.14G044000.1	lightyellow	Chloride channel, nucleotide-sensitive, 1A	RNA transport
Glyma.19G001200.1	lightyellow	Translation initiation factor eIF-5	RNA transport
Glyma.03G109200.2	lightyellow	Protein mago nashi	RNA transport|mRNA surveillance pathway|Spliceosome
Glyma.03G109200.3	lightyellow	Protein mago nashi	RNA transport|mRNA surveillance pathway|Spliceosome
Glyma.13G000200.1	lightyellow	Methionyl-tRNA synthetase [EC:6.1.1.10]	Selenocompound metabolism|Aminoacyl-tRNA biosynthesis
Glyma.03G018600.1	lightyellow	Ubiquitin related modifier 1	Sulfur relay system
Glyma.19G120400.1	lightyellow	2-isopropylmalate synthase [EC:2.3.3.13]	Valine, leucine and isoleucine biosynthesis|Pyruvate metabolism|Metabolic pathways|Biosynthesis of secondary metabolites|2-Oxocarboxylic acid metabolism|Biosynthesis of amino acids
Glyma.02G134800.7	lightyellow	Peptidyl-prolyl isomerase D (cyclophilin D) [EC:5.2.1.8]
Glyma.04G221600.2	lightyellow	KUP system potassium uptake protein
Glyma.05G102600.1	lightyellow	Ca2+:H+ antiporter
Glyma.05G235000.2	lightyellow	Ubiquitin-conjugating enzyme E2 variant
Glyma.07G013200.1	lightyellow	IAA-amino acid hydrolase [EC:3.5.1.-]
Glyma.07G013300.1	lightyellow	IAA-amino acid hydrolase [EC:3.5.1.-]
Glyma.08G001700.1	lightyellow	Glucose inhibited division protein A
Glyma.08G210900.3	lightyellow	Peptide deformylase [EC:3.5.1.88]
Glyma.08G367700.1	lightyellow	Queuine tRNA-ribosyltransferase [EC:2.4.2.29]
Glyma.09G052000.1	lightyellow	Cu2+-exporting ATPase [EC:3.6.3.4]
Glyma.12G241100.1	lightyellow	NADPH2:quinone reductase [EC:1.6.5.5]
Glyma.15G033500.1	lightyellow	Zinc transporter, ZIP family
Glyma.15G033500.2	lightyellow	Zinc transporter, ZIP family
Glyma.15G033500.3	lightyellow	Zinc transporter, ZIP family
Glyma.18G027400.1	lightyellow	Peptidylprolyl isomerase [EC:5.2.1.8]
Glyma.18G118500.1	lightyellow	Homeobox-leucine zipper protein
Glyma.19G027900.2	lightyellow	ATP-dependent Clp protease ATP-binding subunit ClpB
Glyma.19G072400.2	lightyellow	COP9 signalosome complex subunit 2
Glyma.19G091200.3	lightyellow	Putative translation factor
Glyma.19G262700.1	lightyellow	EREBP-like factor

## Sheet: Table S10
Table S10 Genes list of Stage 1 specific module
Gene_id	ModuleColors	Description	Kegg_term
Glyma.02G132200.1	green	(+)-abscisic acid 8'-hydroxylase [EC:1.14.13.93]	Carotenoid biosynthesis
Glyma.17G242200.1	green	(+)-abscisic acid 8'-hydroxylase [EC:1.14.13.93]	Carotenoid biosynthesis
Glyma.05G141300.4	green	(S)-2-hydroxy-acid oxidase [EC:1.1.3.15]	Glyoxylate and dicarboxylate metabolism|Metabolic pathways|Biosynthesis of secondary metabolites|Microbial metabolism in diverse environments|Biosynthesis of antibiotics|Carbon metabolism|Peroxisome
Glyma.07G228300.1	green	[ribulose-bisphosphate carboxylase]-lysine N-methyltransferase [EC:2.1.1.127]
Glyma.20G031600.1	green	[ribulose-bisphosphate carboxylase]-lysine N-methyltransferase [EC:2.1.1.127]
Glyma.08G070600.1	green	1,4-dihydroxy-2-naphthoate octaprenyltransferase [EC:2.5.1.74 2.5.1.-]	Ubiquinone and other terpenoid-quinone biosynthesis|Metabolic pathways|Biosynthesis of secondary metabolites
Glyma.13G042800.1	green	1,4-dihydroxy-2-naphthoate octaprenyltransferase [EC:2.5.1.74 2.5.1.-]	Ubiquinone and other terpenoid-quinone biosynthesis|Metabolic pathways|Biosynthesis of secondary metabolites
Glyma.08G277100.1	green	1-deoxy-D-xylulose-5-phosphate synthase [EC:2.2.1.7]	Thiamine metabolism|Terpenoid backbone biosynthesis|Metabolic pathways|Biosynthesis of secondary metabolites|Biosynthesis of antibiotics
Glyma.17G021800.1	green	1-deoxy-D-xylulose-5-phosphate synthase [EC:2.2.1.7]	Thiamine metabolism|Terpenoid backbone biosynthesis|Metabolic pathways|Biosynthesis of secondary metabolites|Biosynthesis of antibiotics
Glyma.13G146700.1	green	1-phosphatidylinositol-4-phosphate 5-kinase [EC:2.7.1.68]	Inositol phosphate metabolism|Metabolic pathways|Phosphatidylinositol signaling system|Endocytosis|Fc gamma R-mediated phagocytosis|Regulation of actin cytoskeleton|Choline metabolism in cancer
Glyma.03G097600.1	green	2-alkenal reductase [EC:1.3.1.74]
Glyma.12G193400.1	green	2-alkenal reductase [EC:1.3.1.74]
Glyma.12G193500.1	green	2-alkenal reductase [EC:1.3.1.74]
Glyma.02G120400.1	green	2-amino-4-hydroxy-6-hydroxymethyldihydropteridine diphosphokinase / dihydropteroate synthase [EC:2.7.6.3 2.5.1.15]	Folate biosynthesis|Metabolic pathways
Glyma.03G005700.1	green	2-isopropylmalate synthase [EC:2.3.3.13]	Valine, leucine and isoleucine biosynthesis|Pyruvate metabolism|Metabolic pathways|Biosynthesis of secondary metabolites|2-Oxocarboxylic acid metabolism|Biosynthesis of amino acids
Glyma.06G120300.1	green	2-oxoisovalerate dehydrogenase E1 component, alpha subunit [EC:1.2.4.4]	Valine, leucine and isoleucine degradation|Metabolic pathways|Biosynthesis of secondary metabolites|Biosynthesis of antibiotics
Glyma.01G215400.1	green	3,5-epimerase/4-reductase [EC:5.1.3.- 1.1.1.-]	Amino sugar and nucleotide sugar metabolism|Polyketide sugar unit biosynthesis|Biosynthesis of antibiotics
Glyma.11G079000.1	green	3-isopropylmalate dehydrogenase [EC:1.1.1.85]	Valine, leucine and isoleucine biosynthesis|C5-Branched dibasic acid metabolism|Metabolic pathways|Biosynthesis of secondary metabolites|2-Oxocarboxylic acid metabolism|Biosynthesis of amino acids
Glyma.15G005400.2	green	3-isopropylmalate dehydrogenase [EC:1.1.1.85]	Valine, leucine and isoleucine biosynthesis|C5-Branched dibasic acid metabolism|Metabolic pathways|Biosynthesis of secondary metabolites|2-Oxocarboxylic acid metabolism|Biosynthesis of amino acids
Glyma.17G047000.3	green	3-oxoacyl-[acyl-carrier-protein] synthase II [EC:2.3.1.179]	Fatty acid biosynthesis|Biotin metabolism|Metabolic pathways|Fatty acid metabolism
Glyma.10G242600.1	green	3'-phosphoadenosine 5'-phosphosulfate synthase [EC:2.7.7.4 2.7.1.25]	Purine metabolism|Monobactam biosynthesis|Selenocompound metabolism|Sulfur metabolism|Metabolic pathways|Microbial metabolism in diverse environments|Biosynthesis of antibiotics
Glyma.13G051000.1	green	3'-phosphoadenosine 5'-phosphosulfate synthase [EC:2.7.7.4 2.7.1.25]	Purine metabolism|Monobactam biosynthesis|Selenocompound metabolism|Sulfur metabolism|Metabolic pathways|Microbial metabolism in diverse environments|Biosynthesis of antibiotics
Glyma.20G151500.1	green	3'-phosphoadenosine 5'-phosphosulfate synthase [EC:2.7.7.4 2.7.1.25]	Purine metabolism|Monobactam biosynthesis|Selenocompound metabolism|Sulfur metabolism|Metabolic pathways|Microbial metabolism in diverse environments|Biosynthesis of antibiotics
Glyma.06G146400.1	green	4-alpha-glucanotransferase [EC:2.4.1.25]	Starch and sucrose metabolism|Metabolic pathways
Glyma.09G015500.1	green	4-nitrophenyl phosphatase [EC:3.1.3.41]	Aminobenzoate degradation|Microbial metabolism in diverse environments
Glyma.16G038300.4	green	5-methyltetrahydropteroyltriglutamate--homocysteine methyltransferase [EC:2.1.1.14]	Cysteine and methionine metabolism|Selenocompound metabolism|Metabolic pathways|Biosynthesis of secondary metabolites|Biosynthesis of amino acids
Glyma.08G087500.1	green	6,7-dimethyl-8-ribityllumazine synthase [EC:2.5.1.78]	Riboflavin metabolism|Metabolic pathways|Biosynthesis of secondary metabolites
Glyma.15G020900.6	green	6-phosphofructokinase [EC:2.7.1.11]	Glycolysis / Gluconeogenesis|Pentose phosphate pathway|Fructose and mannose metabolism|Galactose metabolism|Methane metabolism|Metabolic pathways|Biosynthesis of secondary metabolites|Microbial metabolism in diverse environments|Biosynthesis of antibiotic
Glyma.02G120200.1	green	6-phosphogluconolactonase [EC:3.1.1.31]	Pentose phosphate pathway|Metabolic pathways|Biosynthesis of secondary metabolites|Microbial metabolism in diverse environments|Biosynthesis of antibiotics|Carbon metabolism
Glyma.09G102100.1	green	7-cyano-7-deazaguanine reductase [EC:1.7.1.13]
Glyma.16G158700.1	green	AarF domain-containing kinase
Glyma.04G196100.1	green	Acetolactate synthase I/II/III large subunit [EC:2.2.1.6]	Valine, leucine and isoleucine biosynthesis|Butanoate metabolism|C5-Branched dibasic acid metabolism|Pantothenate and CoA biosynthesis|Metabolic pathways|Biosynthesis of secondary metabolites|Biosynthesis of antibiotics|2-Oxocarboxylic acid metabolism|Bio
Glyma.06G169700.1	green	Acetolactate synthase I/II/III large subunit [EC:2.2.1.6]	Valine, leucine and isoleucine biosynthesis|Butanoate metabolism|C5-Branched dibasic acid metabolism|Pantothenate and CoA biosynthesis|Metabolic pathways|Biosynthesis of secondary metabolites|Biosynthesis of antibiotics|2-Oxocarboxylic acid metabolism|Bio
Glyma.08G126100.1	green	Acetolactate synthase I/III small subunit [EC:2.2.1.6]	Valine, leucine and isoleucine biosynthesis|Butanoate metabolism|C5-Branched dibasic acid metabolism|Pantothenate and CoA biosynthesis|Metabolic pathways|Biosynthesis of secondary metabolites|Biosynthesis of antibiotics|2-Oxocarboxylic acid metabolism|Bio
Glyma.07G180100.1	green	Acetyl-CoA acyltransferase 1 [EC:2.3.1.16]	Fatty acid degradation|Valine, leucine and isoleucine degradation|alpha-Linolenic acid metabolism|Biosynthesis of unsaturated fatty acids|Metabolic pathways|Biosynthesis of secondary metabolites|Biosynthesis of antibiotics|Fatty acid metabolism|PPAR signa
Glyma.14G004600.1	green	Acetyl-CoA C-acetyltransferase [EC:2.3.1.9]	Fatty acid degradation|Synthesis and degradation of ketone bodies|Valine, leucine and isoleucine degradation|Lysine degradation|Benzoate degradation|Tryptophan metabolism|Pyruvate metabolism|Glyoxylate and dicarboxylate metabolism|Propanoate metabolism|Bu
Glyma.18G196000.1	green	Acetyl-CoA carboxylase carboxyl transferase subunit alpha [EC:6.4.1.2]	Fatty acid biosynthesis|Tetracycline biosynthesis|Pyruvate metabolism|Propanoate metabolism|Carbon fixation pathways in prokaryotes|Metabolic pathways|Biosynthesis of secondary metabolites|Microbial metabolism in diverse environments|Biosynthesis of antib
Glyma.11G043300.1	green	Acetylornithine deacetylase [EC:3.5.1.16]	Arginine biosynthesis|Metabolic pathways|Biosynthesis of secondary metabolites|Biosynthesis of antibiotics|2-Oxocarboxylic acid metabolism|Biosynthesis of amino acids
Glyma.13G038600.1	green	Acyl-[acyl-carrier-protein] desaturase [EC:1.14.19.2]	Fatty acid biosynthesis|Biosynthesis of unsaturated fatty acids|Fatty acid metabolism
Glyma.14G121400.1	green	Acyl-[acyl-carrier-protein] desaturase [EC:1.14.19.2]	Fatty acid biosynthesis|Biosynthesis of unsaturated fatty acids|Fatty acid metabolism
Glyma.01G210800.1	green	Adenine phosphoribosyltransferase [EC:2.4.2.7]	Purine metabolism|Metabolic pathways
Glyma.11G254700.1	green	Adenosylhomocysteinase [EC:3.3.1.1]	Cysteine and methionine metabolism|Metabolic pathways
Glyma.15G203100.1	green	Adenylate kinase [EC:2.7.4.3]	Purine metabolism|Metabolic pathways|Biosynthesis of secondary metabolites|Biosynthesis of antibiotics
Glyma.17G128300.4	green	Adenylate kinase [EC:2.7.4.3]	Purine metabolism|Metabolic pathways|Biosynthesis of secondary metabolites|Biosynthesis of antibiotics
Glyma.17G066400.1	green	ADP-ribosylation factor-like 1
Glyma.05G182600.1	green	Alanine-glyoxylate transaminase / (R)-3-amino-2-methylpropionate-pyruvate transaminase [EC:2.6.1.44 2.6.1.40]	Alanine, aspartate and glutamate metabolism|Glycine, serine and threonine metabolism|Metabolic pathways|Biosynthesis of secondary metabolites
Glyma.08G302600.2	green	Alanine-glyoxylate transaminase / serine-glyoxylate transaminase / serine-pyruvate transaminase [EC:2.6.1.44 2.6.1.45 2.6.1.51]	Alanine, aspartate and glutamate metabolism|Glycine, serine and threonine metabolism|Glyoxylate and dicarboxylate metabolism|Methane metabolism|Metabolic pathways|Biosynthesis of secondary metabolites|Microbial metabolism in diverse environments|Biosynthe
Glyma.08G302600.4	green	Alanine-glyoxylate transaminase / serine-glyoxylate transaminase / serine-pyruvate transaminase [EC:2.6.1.44 2.6.1.45 2.6.1.51]	Alanine, aspartate and glutamate metabolism|Glycine, serine and threonine metabolism|Glyoxylate and dicarboxylate metabolism|Methane metabolism|Metabolic pathways|Biosynthesis of secondary metabolites|Microbial metabolism in diverse environments|Biosynthe
Glyma.18G116900.1	green	Alanine-glyoxylate transaminase / serine-glyoxylate transaminase / serine-pyruvate transaminase [EC:2.6.1.44 2.6.1.45 2.6.1.51]	Alanine, aspartate and glutamate metabolism|Glycine, serine and threonine metabolism|Glyoxylate and dicarboxylate metabolism|Methane metabolism|Metabolic pathways|Biosynthesis of secondary metabolites|Microbial metabolism in diverse environments|Biosynthe
Glyma.06G001100.1	green	Alanyl-tRNA synthetase [EC:6.1.1.7]	Aminoacyl-tRNA biosynthesis
Glyma.04G240800.1	green	Alcohol dehydrogenase [EC:1.1.1.1]	Glycolysis / Gluconeogenesis|Fatty acid degradation|Tyrosine metabolism|Chloroalkane and chloroalkene degradation|Naphthalene degradation|Retinol metabolism|Metabolism of xenobiotics by cytochrome P450|Drug metabolism - cytochrome P450|Metabolic pathways|
Glyma.13G035200.1	green	Alcohol dehydrogenase [EC:1.1.1.1]	Glycolysis / Gluconeogenesis|Fatty acid degradation|Tyrosine metabolism|Chloroalkane and chloroalkene degradation|Naphthalene degradation|Retinol metabolism|Metabolism of xenobiotics by cytochrome P450|Drug metabolism - cytochrome P450|Metabolic pathways|
Glyma.04G248500.1	green	Aldehyde dehydrogenase (NAD+) [EC:1.2.1.3]	Glycolysis / Gluconeogenesis|Pentose and glucuronate interconversions|Ascorbate and aldarate metabolism|Fatty acid degradation|Valine, leucine and isoleucine degradation|Lysine degradation|Arginine and proline metabolism|Histidine metabolism|Tryptophan me
Glyma.06G183900.1	green	Aldehyde dehydrogenase (NAD+) [EC:1.2.1.3]	Glycolysis / Gluconeogenesis|Pentose and glucuronate interconversions|Ascorbate and aldarate metabolism|Fatty acid degradation|Valine, leucine and isoleucine degradation|Lysine degradation|Arginine and proline metabolism|Histidine metabolism|Tryptophan me
Glyma.08G002700.1	green	Aldehyde dehydrogenase (NAD+) [EC:1.2.1.3]	Glycolysis / Gluconeogenesis|Pentose and glucuronate interconversions|Ascorbate and aldarate metabolism|Fatty acid degradation|Valine, leucine and isoleucine degradation|Lysine degradation|Arginine and proline metabolism|Histidine metabolism|Tryptophan me
Glyma.11G133300.1	green	Aldehyde dehydrogenase (NAD+) [EC:1.2.1.3]	Glycolysis / Gluconeogenesis|Pentose and glucuronate interconversions|Ascorbate and aldarate metabolism|Fatty acid degradation|Valine, leucine and isoleucine degradation|Lysine degradation|Arginine and proline metabolism|Histidine metabolism|Tryptophan me
Glyma.12G057400.1	green	Aldehyde dehydrogenase (NAD+) [EC:1.2.1.3]	Glycolysis / Gluconeogenesis|Pentose and glucuronate interconversions|Ascorbate and aldarate metabolism|Fatty acid degradation|Valine, leucine and isoleucine degradation|Lysine degradation|Arginine and proline metabolism|Histidine metabolism|Tryptophan me
Glyma.15G034400.1	green	Aldehyde dehydrogenase (NAD+) [EC:1.2.1.3]	Glycolysis / Gluconeogenesis|Pentose and glucuronate interconversions|Ascorbate and aldarate metabolism|Fatty acid degradation|Valine, leucine and isoleucine degradation|Lysine degradation|Arginine and proline metabolism|Histidine metabolism|Tryptophan me
Glyma.16G131700.1	green	Aldehyde dehydrogenase (NAD+) [EC:1.2.1.3]	Glycolysis / Gluconeogenesis|Pentose and glucuronate interconversions|Ascorbate and aldarate metabolism|Fatty acid degradation|Valine, leucine and isoleucine degradation|Lysine degradation|Arginine and proline metabolism|Histidine metabolism|Tryptophan me
Glyma.17G091000.1	green	Aldehyde dehydrogenase (NAD+) [EC:1.2.1.3]	Glycolysis / Gluconeogenesis|Pentose and glucuronate interconversions|Ascorbate and aldarate metabolism|Fatty acid degradation|Valine, leucine and isoleucine degradation|Lysine degradation|Arginine and proline metabolism|Histidine metabolism|Tryptophan me
Glyma.18G137300.1	green	Aldehyde dehydrogenase (NAD+) [EC:1.2.1.3]	Glycolysis / Gluconeogenesis|Pentose and glucuronate interconversions|Ascorbate and aldarate metabolism|Fatty acid degradation|Valine, leucine and isoleucine degradation|Lysine degradation|Arginine and proline metabolism|Histidine metabolism|Tryptophan me
Glyma.09G239800.1	green	Aldose 1-epimerase [EC:5.1.3.3]	Glycolysis / Gluconeogenesis|Galactose metabolism|Metabolic pathways|Biosynthesis of secondary metabolites|Microbial metabolism in diverse environments|Biosynthesis of antibiotics
Glyma.19G020700.1	green	Aldose 1-epimerase [EC:5.1.3.3]	Glycolysis / Gluconeogenesis|Galactose metabolism|Metabolic pathways|Biosynthesis of secondary metabolites|Microbial metabolism in diverse environments|Biosynthesis of antibiotics
Glyma.13G240600.1	green	Allantoinase [EC:3.5.2.5]	Purine metabolism|Metabolic pathways|Microbial metabolism in diverse environments
Glyma.08G256600.1	green	Allene oxide cyclase [EC:5.3.99.6]	alpha-Linolenic acid metabolism|Metabolic pathways|Biosynthesis of secondary metabolites
Glyma.17G003900.1	green	Alpha-1,4-galacturonosyltransferase [EC:2.4.1.43]	Starch and sucrose metabolism|Amino sugar and nucleotide sugar metabolism
Glyma.16G126400.1	green	Alpha-mannosidase [EC:3.2.1.24]	Other glycan degradation
Glyma.11G047200.1	green	Amino-acid N-acetyltransferase [EC:2.3.1.1]	Arginine biosynthesis|Metabolic pathways|Biosynthesis of secondary metabolites|Biosynthesis of antibiotics|2-Oxocarboxylic acid metabolism|Biosynthesis of amino acids
Glyma.17G009800.1	green	Aminocyclopropanecarboxylate oxidase [EC:1.14.17.4]	Cysteine and methionine metabolism|Metabolic pathways|Biosynthesis of secondary metabolites
Glyma.07G262100.1	green	Aminomethyltransferase [EC:2.1.2.10]	Glycine, serine and threonine metabolism|Glyoxylate and dicarboxylate metabolism|One carbon pool by folate|Metabolic pathways|Biosynthesis of secondary metabolites|Biosynthesis of antibiotics|Carbon metabolism
Glyma.11G028200.1	green	Aminotransferase
Glyma.07G175000.6	green	Anthranilate synthase component II [EC:4.1.3.27]	Phenylalanine, tyrosine and tryptophan biosynthesis|Metabolic pathways|Biosynthesis of secondary metabolites|Biosynthesis of amino acids
Glyma.04G047900.1	green	AP2-like factor, ANT lineage
Glyma.07G021000.1	green	AP2-like factor, ANT lineage
Glyma.08G220800.1	green	AP2-like factor, ANT lineage
Glyma.09G199800.1	green	AP2-like factor, ANT lineage
Glyma.02G087400.1	green	AP2-like factor, euAP2 lineage
Glyma.01G117800.1	green	Aprataxin [EC:3.-.-.-]
Glyma.16G043400.1	green	Apyrase [EC:3.6.1.5]	Purine metabolism|Pyrimidine metabolism
Glyma.16G043500.1	green	Apyrase [EC:3.6.1.5]	Purine metabolism|Pyrimidine metabolism
Glyma.16G043500.3	green	Apyrase [EC:3.6.1.5]	Purine metabolism|Pyrimidine metabolism
Glyma.09G238200.1	green	Aquaporin NIP
Glyma.13G224900.1	green	Aquaporin NIP
Glyma.18G259500.1	green	Aquaporin NIP
Glyma.18G259500.3	green	Aquaporin NIP
Glyma.02G255000.2	green	Aquaporin PIP
Glyma.18G198300.1	green	Aquaporin PIP
Glyma.06G307000.1	green	Aquaporin SIP
Glyma.06G084600.2	green	Aquaporin TIP
Glyma.07G018000.1	green	Aquaporin TIP
Glyma.08G203000.1	green	Aquaporin TIP
Glyma.11G034000.1	green	Aquaporin TIP
Glyma.13G146300.1	green	Aquaporin TIP
Glyma.13G333100.1	green	Aquaporin TIP
Glyma.08G049000.3	green	Arabidopsis histidine kinase 2/3/4 (cytokinin receptor) [EC:2.7.13.3]	Plant hormone signal transduction
Glyma.07G241900.1	green	Arf/Sar family, other
Glyma.19G228800.1	green	Arf/Sar family, other
Glyma.03G028000.1	green	Arginase [EC:3.5.3.1]	Arginine biosynthesis|Arginine and proline metabolism|Metabolic pathways|Biosynthesis of secondary metabolites|Biosynthesis of antibiotics|Biosynthesis of amino acids|Amoebiasis
Glyma.17G119400.1	green	Argonaute
Glyma.01G131100.1	green	Aspartate aminotransferase, mitchondrial [EC:2.6.1.1]	Arginine biosynthesis|Alanine, aspartate and glutamate metabolism|Cysteine and methionine metabolism|Arginine and proline metabolism|Tyrosine metabolism|Phenylalanine metabolism|Phenylalanine, tyrosine and tryptophan biosynthesis|Carbon fixation in photos
Glyma.19G102100.1	green	Aspartate kinase [EC:2.7.2.4]	Glycine, serine and threonine metabolism|Monobactam biosynthesis|Cysteine and methionine metabolism|Lysine biosynthesis|Metabolic pathways|Biosynthesis of secondary metabolites|Microbial metabolism in diverse environments|Biosynthesis of antibiotics|2-Oxo
Glyma.08G159900.1	green	ATP citrate (pro-S)-lyase [EC:2.3.3.8]	Citrate cycle (TCA cycle)|Carbon fixation pathways in prokaryotes|Metabolic pathways|Biosynthesis of secondary metabolites|Microbial metabolism in diverse environments|Biosynthesis of antibiotics
Glyma.08G159900.2	green	ATP citrate (pro-S)-lyase [EC:2.3.3.8]	Citrate cycle (TCA cycle)|Carbon fixation pathways in prokaryotes|Metabolic pathways|Biosynthesis of secondary metabolites|Microbial metabolism in diverse environments|Biosynthesis of antibiotics
Glyma.15G140200.1	green	ATP citrate (pro-S)-lyase [EC:2.3.3.8]	Citrate cycle (TCA cycle)|Carbon fixation pathways in prokaryotes|Metabolic pathways|Biosynthesis of secondary metabolites|Microbial metabolism in diverse environments|Biosynthesis of antibiotics
Glyma.15G267000.1	green	ATP citrate (pro-S)-lyase [EC:2.3.3.8]	Citrate cycle (TCA cycle)|Carbon fixation pathways in prokaryotes|Metabolic pathways|Biosynthesis of secondary metabolites|Microbial metabolism in diverse environments|Biosynthesis of antibiotics
Glyma.15G267000.2	green	ATP citrate (pro-S)-lyase [EC:2.3.3.8]	Citrate cycle (TCA cycle)|Carbon fixation pathways in prokaryotes|Metabolic pathways|Biosynthesis of secondary metabolites|Microbial metabolism in diverse environments|Biosynthesis of antibiotics
Glyma.05G053600.1	green	ATP-dependent Clp protease, protease subunit [EC:3.4.21.92]	Cell cycle - Caulobacter
Glyma.05G065900.1	green	ATP-dependent Clp protease, protease subunit [EC:3.4.21.92]	Cell cycle - Caulobacter
Glyma.18G291900.1	green	ATP-dependent Clp protease, protease subunit [EC:3.4.21.92]	Cell cycle - Caulobacter
Glyma.02G142500.1	green	Auxin-responsive protein IAA	Plant hormone signal transduction
Glyma.10G031900.1	green	Auxin-responsive protein IAA	Plant hormone signal transduction
Glyma.02G108100.1	green	Beta-1,3-galactosyltransferase [EC:2.4.1.-]	Various types of N-glycan biosynthesis
Glyma.03G029900.1	green	Beta-carotene 15,15'-monooxygenase [EC:1.14.99.36]	Bisphenol degradation|Polycyclic aromatic hydrocarbon degradation|Aminobenzoate degradation|Limonene and pinene degradation|Stilbenoid, diarylheptanoid and gingerol biosynthesis|Metabolic pathways|Biosynthesis of secondary metabolites|Microbial metabolism
Glyma.07G258800.1	green	Beta-carotene 15,15'-monooxygenase [EC:1.14.99.36]	Bisphenol degradation|Polycyclic aromatic hydrocarbon degradation|Aminobenzoate degradation|Limonene and pinene degradation|Stilbenoid, diarylheptanoid and gingerol biosynthesis|Metabolic pathways|Biosynthesis of secondary metabolites|Microbial metabolism
Glyma.10G202400.1	green	Beta-carotene 15,15'-monooxygenase [EC:1.14.99.36]	Bisphenol degradation|Polycyclic aromatic hydrocarbon degradation|Aminobenzoate degradation|Limonene and pinene degradation|Stilbenoid, diarylheptanoid and gingerol biosynthesis|Metabolic pathways|Biosynthesis of secondary metabolites|Microbial metabolism
Glyma.14G117200.1	green	Beta-carotene 15,15'-monooxygenase [EC:1.14.99.36]	Bisphenol degradation|Polycyclic aromatic hydrocarbon degradation|Aminobenzoate degradation|Limonene and pinene degradation|Stilbenoid, diarylheptanoid and gingerol biosynthesis|Metabolic pathways|Biosynthesis of secondary metabolites|Microbial metabolism
Glyma.16G149300.1	green	Beta-carotene 15,15'-monooxygenase [EC:1.14.99.36]	Bisphenol degradation|Polycyclic aromatic hydrocarbon degradation|Aminobenzoate degradation|Limonene and pinene degradation|Stilbenoid, diarylheptanoid and gingerol biosynthesis|Metabolic pathways|Biosynthesis of secondary metabolites|Microbial metabolism
Glyma.17G015400.1	green	Beta-carotene 15,15'-monooxygenase [EC:1.14.99.36]	Bisphenol degradation|Polycyclic aromatic hydrocarbon degradation|Aminobenzoate degradation|Limonene and pinene degradation|Stilbenoid, diarylheptanoid and gingerol biosynthesis|Metabolic pathways|Biosynthesis of secondary metabolites|Microbial metabolism
Glyma.18G080300.1	green	Beta-carotene 15,15'-monooxygenase [EC:1.14.99.36]	Bisphenol degradation|Polycyclic aromatic hydrocarbon degradation|Aminobenzoate degradation|Limonene and pinene degradation|Stilbenoid, diarylheptanoid and gingerol biosynthesis|Metabolic pathways|Biosynthesis of secondary metabolites|Microbial metabolism
Glyma.20G002700.1	green	Beta-carotene 15,15'-monooxygenase [EC:1.14.99.36]	Bisphenol degradation|Polycyclic aromatic hydrocarbon degradation|Aminobenzoate degradation|Limonene and pinene degradation|Stilbenoid, diarylheptanoid and gingerol biosynthesis|Metabolic pathways|Biosynthesis of secondary metabolites|Microbial metabolism
Glyma.20G188000.1	green	Beta-carotene 15,15'-monooxygenase [EC:1.14.99.36]	Bisphenol degradation|Polycyclic aromatic hydrocarbon degradation|Aminobenzoate degradation|Limonene and pinene degradation|Stilbenoid, diarylheptanoid and gingerol biosynthesis|Metabolic pathways|Biosynthesis of secondary metabolites|Microbial metabolism
Glyma.17G138500.1	green	Beta-fructofuranosidase [EC:3.2.1.26]	Galactose metabolism|Starch and sucrose metabolism|Metabolic pathways
Glyma.07G100500.1	green	Beta-glucosidase [EC:3.2.1.21]	Cyanoamino acid metabolism|Starch and sucrose metabolism|Phenylpropanoid biosynthesis|Metabolic pathways|Biosynthesis of secondary metabolites
Glyma.07G258700.1	green	Beta-glucosidase [EC:3.2.1.21]	Cyanoamino acid metabolism|Starch and sucrose metabolism|Phenylpropanoid biosynthesis|Metabolic pathways|Biosynthesis of secondary metabolites
Glyma.08G150400.1	green	Beta-glucosidase [EC:3.2.1.21]	Cyanoamino acid metabolism|Starch and sucrose metabolism|Phenylpropanoid biosynthesis|Metabolic pathways|Biosynthesis of secondary metabolites
Glyma.08G150500.1	green	Beta-glucosidase [EC:3.2.1.21]	Cyanoamino acid metabolism|Starch and sucrose metabolism|Phenylpropanoid biosynthesis|Metabolic pathways|Biosynthesis of secondary metabolites
Glyma.12G222900.1	green	Beta-glucosidase [EC:3.2.1.21]	Cyanoamino acid metabolism|Starch and sucrose metabolism|Phenylpropanoid biosynthesis|Metabolic pathways|Biosynthesis of secondary metabolites
Glyma.15G031400.1	green	Beta-glucosidase [EC:3.2.1.21]	Cyanoamino acid metabolism|Starch and sucrose metabolism|Phenylpropanoid biosynthesis|Metabolic pathways|Biosynthesis of secondary metabolites
Glyma.07G182100.1	green	Beta-ureidopropionase [EC:3.5.1.6]	Pyrimidine metabolism|beta-Alanine metabolism|Pantothenate and CoA biosynthesis|Drug metabolism - other enzymes|Metabolic pathways
Glyma.03G011000.1	green	BR-signaling kinase [EC:2.7.11.1]	Plant hormone signal transduction
Glyma.02G186100.2	green	Ca2+-transporting ATPase [EC:3.6.3.8]
Glyma.11G054500.1	green	Caffeoyl-CoA O-methyltransferase [EC:2.1.1.104]	Phenylalanine metabolism|Phenylpropanoid biosynthesis|Flavonoid biosynthesis|Stilbenoid, diarylheptanoid and gingerol biosynthesis|Metabolic pathways|Biosynthesis of secondary metabolites
Glyma.11G054500.2	green	Caffeoyl-CoA O-methyltransferase [EC:2.1.1.104]	Phenylalanine metabolism|Phenylpropanoid biosynthesis|Flavonoid biosynthesis|Stilbenoid, diarylheptanoid and gingerol biosynthesis|Metabolic pathways|Biosynthesis of secondary metabolites
Glyma.17G171100.1	green	Caffeoyl-CoA O-methyltransferase [EC:2.1.1.104]	Phenylalanine metabolism|Phenylpropanoid biosynthesis|Flavonoid biosynthesis|Stilbenoid, diarylheptanoid and gingerol biosynthesis|Metabolic pathways|Biosynthesis of secondary metabolites
Glyma.17G171100.2	green	Caffeoyl-CoA O-methyltransferase [EC:2.1.1.104]	Phenylalanine metabolism|Phenylpropanoid biosynthesis|Flavonoid biosynthesis|Stilbenoid, diarylheptanoid and gingerol biosynthesis|Metabolic pathways|Biosynthesis of secondary metabolites
Glyma.02G059600.1	green	Calcium-binding protein CML	Plant-pathogen interaction
Glyma.03G246800.1	green	Calcium-binding protein CML	Plant-pathogen interaction
Glyma.04G136600.1	green	Calcium-binding protein CML	Plant-pathogen interaction
Glyma.04G194800.1	green	Calcium-binding protein CML	Plant-pathogen interaction
Glyma.08G053500.1	green	Calcium-binding protein CML	Plant-pathogen interaction
Glyma.09G102500.1	green	Calcium-binding protein CML	Plant-pathogen interaction
Glyma.10G161900.1	green	Calcium-binding protein CML	Plant-pathogen interaction
Glyma.15G030100.1	green	Calcium-binding protein CML	Plant-pathogen interaction
Glyma.16G142500.1	green	Calcium-binding protein CML	Plant-pathogen interaction
Glyma.18G177900.1	green	Calcium-binding protein CML	Plant-pathogen interaction
Glyma.19G244300.1	green	Calcium-binding protein CML	Plant-pathogen interaction
Glyma.20G224300.4	green	Calcium-binding protein CML	Plant-pathogen interaction
Glyma.02G291300.1	green	Calcium-dependent protein kinase [EC:2.7.11.1]	Plant-pathogen interaction|Toxoplasmosis
Glyma.10G120300.1	green	Calcium-dependent protein kinase [EC:2.7.11.1]	Plant-pathogen interaction|Toxoplasmosis
Glyma.17G013800.1	green	Calcium-dependent protein kinase [EC:2.7.11.1]	Plant-pathogen interaction|Toxoplasmosis
Glyma.15G074000.1	green	Callose synthase [EC:2.4.1.-]
Glyma.05G007100.2	green	Carbonic anhydrase [EC:4.2.1.1]	Nitrogen metabolism
Glyma.10G059200.1	green	Carbonic anhydrase [EC:4.2.1.1]	Nitrogen metabolism
Glyma.10G059400.1	green	Carbonic anhydrase [EC:4.2.1.1]	Nitrogen metabolism
Glyma.13G257200.1	green	Carbonic anhydrase [EC:4.2.1.1]	Nitrogen metabolism
Glyma.15G057700.1	green	Carbonic anhydrase [EC:4.2.1.1]	Nitrogen metabolism
Glyma.15G057700.2	green	Carbonic anhydrase [EC:4.2.1.1]	Nitrogen metabolism
Glyma.18G138400.2	green	Carbonic anhydrase [EC:4.2.1.1]	Nitrogen metabolism
Glyma.19G007700.1	green	Carbonic anhydrase [EC:4.2.1.1]	Nitrogen metabolism
Glyma.19G007700.6	green	Carbonic anhydrase [EC:4.2.1.1]	Nitrogen metabolism
Glyma.12G192200.3	green	Carboxymethylenebutenolidase [EC:3.1.1.45]	Chlorocyclohexane and chlorobenzene degradation|Fluorobenzoate degradation|Toluene degradation|Metabolic pathways|Biosynthesis of secondary metabolites|Microbial metabolism in diverse environments|Biosynthesis of antibiotics
Glyma.10G062900.1	green	Carotenoid epsilon-ring hydroxylase	Carotenoid biosynthesis|Metabolic pathways|Biosynthesis of secondary metabolites
Glyma.04G190700.1	green	Cathepsin V [EC:3.4.22.43]
Glyma.05G132000.1	green	Cell division protease FtsH [EC:3.4.24.-]
Glyma.08G086600.1	green	Cell division protease FtsH [EC:3.4.24.-]
Glyma.02G080900.1	green	Cellulose synthase A [EC:2.4.1.12]
Glyma.08G117500.2	green	Cellulose synthase A [EC:2.4.1.12]
Glyma.10G223500.3	green	Cellulose synthase A [EC:2.4.1.12]
Glyma.16G165900.1	green	Cellulose synthase A [EC:2.4.1.12]
Glyma.10G292200.1	green	Chalcone isomerase [EC:5.5.1.6]	Flavonoid biosynthesis|Metabolic pathways|Biosynthesis of secondary metabolites
Glyma.20G241500.1	green	Chalcone isomerase [EC:5.5.1.6]	Flavonoid biosynthesis|Metabolic pathways|Biosynthesis of secondary metabolites
Glyma.19G105100.1	green	Chalcone synthase [EC:2.3.1.74]	Flavonoid biosynthesis|Metabolic pathways|Biosynthesis of secondary metabolites|Circadian rhythm - plant
Glyma.11G124500.1	green	Chitinase [EC:3.2.1.14]	Amino sugar and nucleotide sugar metabolism
Glyma.12G049200.1	green	Chitinase [EC:3.2.1.14]	Amino sugar and nucleotide sugar metabolism
Glyma.13G346700.1	green	Chitinase [EC:3.2.1.14]	Amino sugar and nucleotide sugar metabolism
Glyma.17G076100.1	green	Chitinase [EC:3.2.1.14]	Amino sugar and nucleotide sugar metabolism
Glyma.20G164900.1	green	Chitinase [EC:3.2.1.14]	Amino sugar and nucleotide sugar metabolism
Glyma.07G097000.1	green	Chlorophyllase [EC:3.1.1.14]	Porphyrin and chlorophyll metabolism|Metabolic pathways|Biosynthesis of secondary metabolites
Glyma.09G181000.1	green	Chlorophyllase [EC:3.1.1.14]	Porphyrin and chlorophyll metabolism|Metabolic pathways|Biosynthesis of secondary metabolites
Glyma.10G003200.1	green	Chlorophyllase [EC:3.1.1.14]	Porphyrin and chlorophyll metabolism|Metabolic pathways|Biosynthesis of secondary metabolites
Glyma.13G078400.1	green	Chlorophyllide a oxygenase [EC:1.13.12.14]	Porphyrin and chlorophyll metabolism|Metabolic pathways|Biosynthesis of secondary metabolites
Glyma.14G150600.1	green	Chlorophyllide a oxygenase [EC:1.13.12.14]	Porphyrin and chlorophyll metabolism|Metabolic pathways|Biosynthesis of secondary metabolites
Glyma.09G186800.1	green	Cholestenol delta-isomerase [EC:5.3.3.5]	Steroid biosynthesis|Metabolic pathways|Biosynthesis of secondary metabolites
Glyma.07G023700.1	green	Cinnamoyl-CoA reductase [EC:1.2.1.44]	Phenylpropanoid biosynthesis|Metabolic pathways|Biosynthesis of secondary metabolites
Glyma.05G231900.1	green	Coniferyl-aldehyde dehydrogenase [EC:1.2.1.68]	Phenylpropanoid biosynthesis
Glyma.07G087400.1	green	Coniferyl-aldehyde dehydrogenase [EC:1.2.1.68]	Phenylpropanoid biosynthesis
Glyma.16G096500.1	green	CTP synthase [EC:6.3.4.2]	Pyrimidine metabolism|Metabolic pathways
Glyma.03G242900.1	green	Cu/Zn superoxide dismutase [EC:1.15.1.1]	Peroxisome|Amyotrophic lateral sclerosis (ALS)|Huntington's disease|Prion diseases
Glyma.03G242900.2	green	Cu/Zn superoxide dismutase [EC:1.15.1.1]	Peroxisome|Amyotrophic lateral sclerosis (ALS)|Huntington's disease|Prion diseases
Glyma.03G242900.3	green	Cu/Zn superoxide dismutase [EC:1.15.1.1]	Peroxisome|Amyotrophic lateral sclerosis (ALS)|Huntington's disease|Prion diseases
Glyma.11G192700.4	green	Cu/Zn superoxide dismutase [EC:1.15.1.1]	Peroxisome|Amyotrophic lateral sclerosis (ALS)|Huntington's disease|Prion diseases
Glyma.12G178800.1	green	Cu/Zn superoxide dismutase [EC:1.15.1.1]	Peroxisome|Amyotrophic lateral sclerosis (ALS)|Huntington's disease|Prion diseases
Glyma.19G240400.1	green	Cu/Zn superoxide dismutase [EC:1.15.1.1]	Peroxisome|Amyotrophic lateral sclerosis (ALS)|Huntington's disease|Prion diseases
Glyma.01G189700.1	green	Cyclin D3, plant	Plant hormone signal transduction
Glyma.20G192700.2	green	Cycloartenol synthase [EC:5.4.99.8]	Steroid biosynthesis|Metabolic pathways|Biosynthesis of secondary metabolites
Glyma.03G006700.1	green	Cysteine synthase A [EC:2.5.1.47]	Cysteine and methionine metabolism|Sulfur metabolism|Metabolic pathways|Biosynthesis of secondary metabolites|Microbial metabolism in diverse environments|Biosynthesis of antibiotics|Carbon metabolism|Biosynthesis of amino acids
Glyma.03G244800.2	green	Cysteine synthase A [EC:2.5.1.47]	Cysteine and methionine metabolism|Sulfur metabolism|Metabolic pathways|Biosynthesis of secondary metabolites|Microbial metabolism in diverse environments|Biosynthesis of antibiotics|Carbon metabolism|Biosynthesis of amino acids
Glyma.20G228900.2	green	Cysteine synthase A [EC:2.5.1.47]	Cysteine and methionine metabolism|Sulfur metabolism|Metabolic pathways|Biosynthesis of secondary metabolites|Microbial metabolism in diverse environments|Biosynthesis of antibiotics|Carbon metabolism|Biosynthesis of amino acids
Glyma.12G199400.1	green	Cytochrome b6-f complex iron-sulfur subunit [EC:1.10.99.1]	Photosynthesis|Metabolic pathways
Glyma.13G302900.1	green	Cytochrome b6-f complex iron-sulfur subunit [EC:1.10.99.1]	Photosynthesis|Metabolic pathways
Glyma.07G110900.1	green	Cytochrome P450, family 51 (sterol 14-demethylase) [EC:1.14.13.70]	Steroid biosynthesis|Metabolic pathways|Biosynthesis of secondary metabolites|Biosynthesis of antibiotics
Glyma.15G170300.1	green	Cytokinin dehydrogenase [EC:1.5.99.12]	Zeatin biosynthesis
Glyma.04G002200.1	green	Cytoplasmic tRNA 2-thiolation protein 1 [EC:2.7.7.-]	Sulfur relay system
Glyma.07G003400.1	green	D-3-phosphoglycerate dehydrogenase [EC:1.1.1.95]	Glycine, serine and threonine metabolism|Methane metabolism|Metabolic pathways|Microbial metabolism in diverse environments|Biosynthesis of antibiotics|Carbon metabolism|Biosynthesis of amino acids
Glyma.08G223300.1	green	D-3-phosphoglycerate dehydrogenase [EC:1.1.1.95]	Glycine, serine and threonine metabolism|Methane metabolism|Metabolic pathways|Microbial metabolism in diverse environments|Biosynthesis of antibiotics|Carbon metabolism|Biosynthesis of amino acids
Glyma.02G116900.1	green	Dehydrogenase/reductase SDR family member 4 [EC:1.1.-.-]	Retinol metabolism|Metabolic pathways|Peroxisome
Glyma.03G069400.1	green	Delta-1-pyrroline-5-carboxylate synthetase [EC:2.7.2.11 1.2.1.41]	Arginine and proline metabolism|Metabolic pathways|Biosynthesis of secondary metabolites|Biosynthesis of amino acids
Glyma.07G137300.5	green	Delta-1-pyrroline-5-carboxylate synthetase [EC:2.7.2.11 1.2.1.41]	Arginine and proline metabolism|Metabolic pathways|Biosynthesis of secondary metabolites|Biosynthesis of amino acids
Glyma.18G034300.1	green	Delta-1-pyrroline-5-carboxylate synthetase [EC:2.7.2.11 1.2.1.41]	Arginine and proline metabolism|Metabolic pathways|Biosynthesis of secondary metabolites|Biosynthesis of amino acids
Glyma.07G071800.1	green	Diaminohydroxyphosphoribosylaminopyrimidine deaminase / 5-amino-6-(5-phosphoribosylamino)uracil reductase [EC:3.5.4.26 1.1.1.193]	Riboflavin metabolism|Metabolic pathways|Biosynthesis of secondary metabolites
Glyma.03G203800.1	green	Dihydroneopterin aldolase [EC:4.1.2.25]	Folate biosynthesis|Metabolic pathways
Glyma.16G034300.2	green	Dihydroneopterin aldolase [EC:4.1.2.25]	Folate biosynthesis|Metabolic pathways
Glyma.19G201200.1	green	Dihydroneopterin aldolase [EC:4.1.2.25]	Folate biosynthesis|Metabolic pathways
Glyma.15G055500.1	green	Dihydropyrimidinase [EC:3.5.2.2]	Pyrimidine metabolism|beta-Alanine metabolism|Pantothenate and CoA biosynthesis|Drug metabolism - other enzymes|Metabolic pathways
Glyma.20G109900.1	green	Diphosphomevalonate decarboxylase [EC:4.1.1.33]	Terpenoid backbone biosynthesis|Metabolic pathways|Biosynthesis of secondary metabolites|Biosynthesis of antibiotics
Glyma.08G323200.1	green	Disease resistance protein RPM1	Plant-pathogen interaction
Glyma.19G130000.1	green	DNA gyrase subunit B [EC:5.99.1.3]
Glyma.11G110000.1	green	DNA integrity scanning protein
Glyma.02G289700.1	green	DNA polymerase I [EC:2.7.7.7]	Purine metabolism|Pyrimidine metabolism|Metabolic pathways|DNA replication|Base excision repair|Nucleotide excision repair|Homologous recombination
Glyma.02G123800.1	green	DNA-3-methyladenine glycosylase I [EC:3.2.2.20]	Base excision repair
Glyma.06G033900.1	green	DNA-3-methyladenine glycosylase I [EC:3.2.2.20]	Base excision repair
Glyma.06G219600.2	green	DNA-3-methyladenine glycosylase I [EC:3.2.2.20]	Base excision repair
Glyma.08G263200.1	green	DNA-3-methyladenine glycosylase I [EC:3.2.2.20]	Base excision repair
Glyma.11G172400.1	green	DNA-directed RNA polymerase I subunit RPA12	Purine metabolism|Pyrimidine metabolism|Metabolic pathways|RNA polymerase
Glyma.04G094900.1	green	DNA-directed RNA polymerases I, II, and III subunit RPABC5	Purine metabolism|Pyrimidine metabolism|Metabolic pathways|RNA polymerase|Cytosolic DNA-sensing pathway|Huntington's disease|Epstein-Barr virus infection
Glyma.09G206500.1	green	E3 ubiquitin-protein ligase RNF14 [EC:6.3.2.19]
Glyma.01G225700.1	green	E3 ubiquitin-protein ligase UBR7
Glyma.01G225700.4	green	E3 ubiquitin-protein ligase UBR7
Glyma.15G256900.1	green	Elongation factor EF-2 [EC:3.6.5.3]	AMPK signaling pathway|Oxytocin signaling pathway
Glyma.05G055500.1	green	Elongation factor EF-G [EC:3.6.5.3]
Glyma.17G137600.1	green	Elongation factor EF-G [EC:3.6.5.3]
Glyma.18G213900.1	green	Elongation factor EF-P
Glyma.04G188700.1	green	Elongation factor EF-Tu [EC:3.6.5.3]
Glyma.06G176900.1	green	Elongation factor EF-Tu [EC:3.6.5.3]
Glyma.04G144300.1	green	Enolase [EC:4.2.1.11]	Glycolysis / Gluconeogenesis|Methane metabolism|Metabolic pathways|Biosynthesis of secondary metabolites|Microbial metabolism in diverse environments|Biosynthesis of antibiotics|Carbon metabolism|Biosynthesis of amino acids|RNA degradation|HIF-1 signaling
Glyma.07G246400.1	green	Enoyl-CoA hydratase/3-hydroxyacyl-CoA dehydrogenase [EC:4.2.1.17 1.1.1.35 1.1.1.211]	Fatty acid degradation|alpha-Linolenic acid metabolism|Metabolic pathways|Biosynthesis of secondary metabolites|Fatty acid metabolism
Glyma.14G146100.1	green	EREBP-like factor
Glyma.19G256800.1	green	EREBP-like factor
Glyma.08G028200.2	green	Ethanolamine-phosphate cytidylyltransferase [EC:2.7.7.14]	Phosphonate and phosphinate metabolism|Glycerophospholipid metabolism|Metabolic pathways
Glyma.08G028200.4	green	Ethanolamine-phosphate cytidylyltransferase [EC:2.7.7.14]	Phosphonate and phosphinate metabolism|Glycerophospholipid metabolism|Metabolic pathways
Glyma.10G008500.1	green	Ethylene receptor [EC:2.7.13.-]	Plant hormone signal transduction
Glyma.01G222000.1	green	Extracellular signal-regulated kinase 1/2 [EC:2.7.11.24]	MAPK signaling pathway|ErbB signaling pathway|MAPK signaling pathway - fly|Ras signaling pathway|Rap1 signaling pathway|cGMP-PKG signaling pathway|cAMP signaling pathway|Chemokine signaling pathway|HIF-1 signaling pathway|FoxO signaling pathway|Sphingolip
Glyma.09G015600.1	green	Farnesyl diphosphate synthase [EC:2.5.1.1 2.5.1.10]	Terpenoid backbone biosynthesis|Metabolic pathways|Biosynthesis of secondary metabolites|Biosynthesis of antibiotics|Influenza A|HTLV-I infection
Glyma.11G112000.1	green	Farnesyl-diphosphate farnesyltransferase [EC:2.5.1.21]	Steroid biosynthesis|Sesquiterpenoid and triterpenoid biosynthesis|Metabolic pathways|Biosynthesis of secondary metabolites|Biosynthesis of antibiotics
Glyma.11G112000.2	green	Farnesyl-diphosphate farnesyltransferase [EC:2.5.1.21]	Steroid biosynthesis|Sesquiterpenoid and triterpenoid biosynthesis|Metabolic pathways|Biosynthesis of secondary metabolites|Biosynthesis of antibiotics
Glyma.12G038200.1	green	Farnesyl-diphosphate farnesyltransferase [EC:2.5.1.21]	Steroid biosynthesis|Sesquiterpenoid and triterpenoid biosynthesis|Metabolic pathways|Biosynthesis of secondary metabolites|Biosynthesis of antibiotics
Glyma.12G038200.3	green	Farnesyl-diphosphate farnesyltransferase [EC:2.5.1.21]	Steroid biosynthesis|Sesquiterpenoid and triterpenoid biosynthesis|Metabolic pathways|Biosynthesis of secondary metabolites|Biosynthesis of antibiotics
Glyma.06G211300.1	green	Fatty acyl-ACP thioesterase B [EC:3.1.2.14 3.1.2.-]	Fatty acid biosynthesis|Metabolic pathways|Fatty acid metabolism
Glyma.14G118200.1	green	F-box and leucine-rich repeat protein 1 (S-phase kinase-associated protein 2)	FoxO signaling pathway|Cell cycle|Ubiquitin mediated proteolysis|Herpes simplex infection|Epstein-Barr virus infection|Pathways in cancer|Viral carcinogenesis|Small cell lung cancer
Glyma.06G043400.1	green	F-box protein GID2	Plant hormone signal transduction
Glyma.05G112100.1	green	Ferredoxin	Photosynthesis
Glyma.08G126800.1	green	Ferredoxin	Photosynthesis
Glyma.12G089200.1	green	Ferredoxin	Photosynthesis
Glyma.12G169400.1	green	Ferredoxin	Photosynthesis
Glyma.02G047600.1	green	Ferredoxin--NADP+ reductase [EC:1.18.1.2]	Photosynthesis|Metabolic pathways
Glyma.11G077600.1	green	Ferredoxin--NADP+ reductase [EC:1.18.1.2]	Photosynthesis|Metabolic pathways
Glyma.16G127300.1	green	Ferredoxin--NADP+ reductase [EC:1.18.1.2]	Photosynthesis|Metabolic pathways
Glyma.02G132100.1	green	Ferredoxin-nitrite reductase [EC:1.7.7.1]	Nitrogen metabolism|Microbial metabolism in diverse environments
Glyma.07G212800.2	green	Ferredoxin-nitrite reductase [EC:1.7.7.1]	Nitrogen metabolism|Microbial metabolism in diverse environments
Glyma.18G024600.1	green	Ferritin heavy chain [EC:1.16.3.1]	Mineral absorption
Glyma.09G186500.1	green	Ferulate-5-hydroxylase [EC:1.14.-.-]	Phenylpropanoid biosynthesis|Metabolic pathways|Biosynthesis of secondary metabolites
Glyma.09G186500.2	green	Ferulate-5-hydroxylase [EC:1.14.-.-]	Phenylpropanoid biosynthesis|Metabolic pathways|Biosynthesis of secondary metabolites
Glyma.08G346700.1	green	FK506-binding protein 4/5 [EC:5.2.1.8]	Estrogen signaling pathway
Glyma.13G255800.1	green	Flavonol 3-O-glucosyltransferase [EC:2.4.1.91]	Flavone and flavonol biosynthesis|Metabolic pathways|Biosynthesis of secondary metabolites
Glyma.06G137200.1	green	Flavonol 3-O-methyltransferase [EC:2.1.1.76]	Flavone and flavonol biosynthesis
Glyma.06G137300.1	green	Flavonol 3-O-methyltransferase [EC:2.1.1.76]	Flavone and flavonol biosynthesis
Glyma.06G295700.1	green	Flavonol 3-O-methyltransferase [EC:2.1.1.76]	Flavone and flavonol biosynthesis
Glyma.06G295700.2	green	Flavonol 3-O-methyltransferase [EC:2.1.1.76]	Flavone and flavonol biosynthesis
Glyma.12G109800.1	green	Flavonol 3-O-methyltransferase [EC:2.1.1.76]	Flavone and flavonol biosynthesis
Glyma.13G082300.1	green	Flavonol synthase [EC:1.14.11.23]	Flavonoid biosynthesis|Metabolic pathways|Biosynthesis of secondary metabolites
Glyma.02G245800.1	green	Fructokinase [EC:2.7.1.4]	Fructose and mannose metabolism|Starch and sucrose metabolism|Amino sugar and nucleotide sugar metabolism|Metabolic pathways
Glyma.07G142700.1	green	Fructose-1,6-bisphosphatase I [EC:3.1.3.11]	Glycolysis / Gluconeogenesis|Pentose phosphate pathway|Fructose and mannose metabolism|Methane metabolism|Carbon fixation in photosynthetic organisms|Metabolic pathways|Biosynthesis of secondary metabolites|Microbial metabolism in diverse environments|Bio
Glyma.16G168000.2	green	Fructose-1,6-bisphosphatase I [EC:3.1.3.11]	Glycolysis / Gluconeogenesis|Pentose phosphate pathway|Fructose and mannose metabolism|Methane metabolism|Carbon fixation in photosynthetic organisms|Metabolic pathways|Biosynthesis of secondary metabolites|Microbial metabolism in diverse environments|Bio
Glyma.18G193600.1	green	Fructose-1,6-bisphosphatase I [EC:3.1.3.11]	Glycolysis / Gluconeogenesis|Pentose phosphate pathway|Fructose and mannose metabolism|Methane metabolism|Carbon fixation in photosynthetic organisms|Metabolic pathways|Biosynthesis of secondary metabolites|Microbial metabolism in diverse environments|Bio
Glyma.10G066700.1	green	Fructose-bisphosphate aldolase, class I [EC:4.1.2.13]	Glycolysis / Gluconeogenesis|Pentose phosphate pathway|Fructose and mannose metabolism|Methane metabolism|Carbon fixation in photosynthetic organisms|Metabolic pathways|Biosynthesis of secondary metabolites|Microbial metabolism in diverse environments|Bio
Glyma.14G010900.1	green	Fructose-bisphosphate aldolase, class I [EC:4.1.2.13]	Glycolysis / Gluconeogenesis|Pentose phosphate pathway|Fructose and mannose metabolism|Methane metabolism|Carbon fixation in photosynthetic organisms|Metabolic pathways|Biosynthesis of secondary metabolites|Microbial metabolism in diverse environments|Bio
Glyma.04G066000.1	green	F-type H+-transporting ATPase subunit b [EC:3.6.3.14]	Oxidative phosphorylation|Photosynthesis|Metabolic pathways
Glyma.06G067400.1	green	F-type H+-transporting ATPase subunit b [EC:3.6.3.14]	Oxidative phosphorylation|Photosynthesis|Metabolic pathways
Glyma.13G204800.1	green	F-type H+-transporting ATPase subunit gamma [EC:3.6.3.14]	Oxidative phosphorylation|Photosynthesis|Metabolic pathways
Glyma.13G204800.2	green	F-type H+-transporting ATPase subunit gamma [EC:3.6.3.14]	Oxidative phosphorylation|Photosynthesis|Metabolic pathways
Glyma.15G107900.1	green	F-type H+-transporting ATPase subunit gamma [EC:3.6.3.14]	Oxidative phosphorylation|Photosynthesis|Metabolic pathways
Glyma.15G107900.2	green	F-type H+-transporting ATPase subunit gamma [EC:3.6.3.14]	Oxidative phosphorylation|Photosynthesis|Metabolic pathways
Glyma.05G222000.2	green	Galactokinase [EC:2.7.1.6]	Galactose metabolism|Amino sugar and nucleotide sugar metabolism|Metabolic pathways
Glyma.13G267900.1	green	Gamma-glutamyl hydrolase [EC:3.4.19.9]	Folate biosynthesis
Glyma.18G021100.1	green	Gamma-glutamyltranspeptidase [EC:2.3.2.2]	Taurine and hypotaurine metabolism|Cyanoamino acid metabolism|Glutathione metabolism|Metabolic pathways
Glyma.10G162000.2	green	GDP-D-mannose 3', 5'-epimerase [EC:5.1.3.18 5.1.3.-]	Ascorbate and aldarate metabolism|Amino sugar and nucleotide sugar metabolism|Metabolic pathways|Biosynthesis of secondary metabolites
Glyma.19G244600.1	green	GDP-D-mannose 3', 5'-epimerase [EC:5.1.3.18 5.1.3.-]	Ascorbate and aldarate metabolism|Amino sugar and nucleotide sugar metabolism|Metabolic pathways|Biosynthesis of secondary metabolites
Glyma.20G224400.1	green	GDP-D-mannose 3', 5'-epimerase [EC:5.1.3.18 5.1.3.-]	Ascorbate and aldarate metabolism|Amino sugar and nucleotide sugar metabolism|Metabolic pathways|Biosynthesis of secondary metabolites
Glyma.20G224400.5	green	GDP-D-mannose 3', 5'-epimerase [EC:5.1.3.18 5.1.3.-]	Ascorbate and aldarate metabolism|Amino sugar and nucleotide sugar metabolism|Metabolic pathways|Biosynthesis of secondary metabolites
Glyma.02G028000.1	green	Gelatinase A [EC:3.4.24.24]
Glyma.19G014500.1	green	Gelatinase A [EC:3.4.24.24]
Glyma.17G100700.1	green	Geranylgeranyl reductase [EC:1.3.1.83]	Porphyrin and chlorophyll metabolism|Terpenoid backbone biosynthesis|Metabolic pathways|Biosynthesis of secondary metabolites
Glyma.05G153500.1	green	Geranylgeranyl transferase type-2 subunit beta [EC:2.5.1.60]
Glyma.06G155000.1	green	Gibberellin 20-oxidase [EC:1.14.11.12]	Diterpenoid biosynthesis|Metabolic pathways|Biosynthesis of secondary metabolites
Glyma.10G022900.1	green	Gibberellin receptor GID1 [EC:3.-.-.-]	Plant hormone signal transduction
Glyma.05G193600.1	green	Glucose inhibited division protein A
Glyma.06G011700.1	green	Glucose-1-phosphate adenylyltransferase [EC:2.7.7.27]	Starch and sucrose metabolism|Amino sugar and nucleotide sugar metabolism|Metabolic pathways|Biosynthesis of secondary metabolites
Glyma.19G082300.3	green	Glucose-6-phosphate 1-dehydrogenase [EC:1.1.1.49]	Pentose phosphate pathway|Glutathione metabolism|Metabolic pathways|Biosynthesis of secondary metabolites|Microbial metabolism in diverse environments|Biosynthesis of antibiotics|Carbon metabolism|Central carbon metabolism in cancer
Glyma.13G098500.1	green	Glucose-6-phosphate 1-epimerase [EC:5.1.3.15]	Glycolysis / Gluconeogenesis|Metabolic pathways|Biosynthesis of secondary metabolites|Microbial metabolism in diverse environments|Biosynthesis of antibiotics
Glyma.19G252700.3	green	Glucose-6-phosphate 1-epimerase [EC:5.1.3.15]	Glycolysis / Gluconeogenesis|Metabolic pathways|Biosynthesis of secondary metabolites|Microbial metabolism in diverse environments|Biosynthesis of antibiotics
Glyma.19G252700.4	green	Glucose-6-phosphate 1-epimerase [EC:5.1.3.15]	Glycolysis / Gluconeogenesis|Metabolic pathways|Biosynthesis of secondary metabolites|Microbial metabolism in diverse environments|Biosynthesis of antibiotics
Glyma.11G213000.1	green	Glutamate decarboxylase [EC:4.1.1.15]	Alanine, aspartate and glutamate metabolism|beta-Alanine metabolism|Taurine and hypotaurine metabolism|Butanoate metabolism|Metabolic pathways|Biosynthesis of secondary metabolites|GABAergic synapse|Type I diabetes mellitus
Glyma.06G305000.3	green	Glutamate receptor, ionotropic, other eukaryote
Glyma.11G087100.1	green	Glutamate receptor, ionotropic, other eukaryote
Glyma.11G087100.3	green	Glutamate receptor, ionotropic, other eukaryote
Glyma.13G210800.3	green	Glutamine synthetase [EC:6.3.1.2]	Arginine biosynthesis|Alanine, aspartate and glutamate metabolism|Glyoxylate and dicarboxylate metabolism|Nitrogen metabolism|Metabolic pathways|Microbial metabolism in diverse environments|Biosynthesis of amino acids|Two-component system|Glutamatergic sy
Glyma.15G102000.2	green	Glutamine synthetase [EC:6.3.1.2]	Arginine biosynthesis|Alanine, aspartate and glutamate metabolism|Glyoxylate and dicarboxylate metabolism|Nitrogen metabolism|Metabolic pathways|Microbial metabolism in diverse environments|Biosynthesis of amino acids|Two-component system|Glutamatergic sy
Glyma.15G102000.3	green	Glutamine synthetase [EC:6.3.1.2]	Arginine biosynthesis|Alanine, aspartate and glutamate metabolism|Glyoxylate and dicarboxylate metabolism|Nitrogen metabolism|Metabolic pathways|Microbial metabolism in diverse environments|Biosynthesis of amino acids|Two-component system|Glutamatergic sy
Glyma.02G218300.1	green	Glutamyl-tRNA reductase [EC:1.2.1.70]	Porphyrin and chlorophyll metabolism|Metabolic pathways|Biosynthesis of secondary metabolites
Glyma.14G185700.1	green	Glutamyl-tRNA reductase [EC:1.2.1.70]	Porphyrin and chlorophyll metabolism|Metabolic pathways|Biosynthesis of secondary metabolites
Glyma.14G101200.1	green	Glutathione peroxidase [EC:1.11.1.9]	Glutathione metabolism|Arachidonic acid metabolism|Thyroid hormone synthesis
Glyma.19G154100.3	green	Glutathione peroxidase [EC:1.11.1.9]	Glutathione metabolism|Arachidonic acid metabolism|Thyroid hormone synthesis
Glyma.02G202500.1	green	Glyceraldehyde-3-phosphate dehydrogenase (NADP) [EC:1.2.1.9]	Glycolysis / Gluconeogenesis|Pentose phosphate pathway|Metabolic pathways|Microbial metabolism in diverse environments|Carbon metabolism
Glyma.17G075300.1	green	Glyceraldehyde-3-phosphate dehydrogenase (NADP) [EC:1.2.1.9]	Glycolysis / Gluconeogenesis|Pentose phosphate pathway|Metabolic pathways|Microbial metabolism in diverse environments|Carbon metabolism
Glyma.04G015900.1	green	Glyceraldehyde-3-phosphate dehydrogenase (NADP+) (phosphorylating) [EC:1.2.1.13]	Carbon fixation in photosynthetic organisms|Metabolic pathways|Microbial metabolism in diverse environments|Carbon metabolism
Glyma.04G015900.2	green	Glyceraldehyde-3-phosphate dehydrogenase (NADP+) (phosphorylating) [EC:1.2.1.13]	Carbon fixation in photosynthetic organisms|Metabolic pathways|Microbial metabolism in diverse environments|Carbon metabolism
Glyma.04G015900.3	green	Glyceraldehyde-3-phosphate dehydrogenase (NADP+) (phosphorylating) [EC:1.2.1.13]	Carbon fixation in photosynthetic organisms|Metabolic pathways|Microbial metabolism in diverse environments|Carbon metabolism
Glyma.06G015900.2	green	Glyceraldehyde-3-phosphate dehydrogenase (NADP+) (phosphorylating) [EC:1.2.1.13]	Carbon fixation in photosynthetic organisms|Metabolic pathways|Microbial metabolism in diverse environments|Carbon metabolism
Glyma.16G044900.1	green	Glyceraldehyde-3-phosphate dehydrogenase (NADP+) (phosphorylating) [EC:1.2.1.13]	Carbon fixation in photosynthetic organisms|Metabolic pathways|Microbial metabolism in diverse environments|Carbon metabolism
Glyma.19G106800.1	green	Glyceraldehyde-3-phosphate dehydrogenase (NADP+) (phosphorylating) [EC:1.2.1.13]	Carbon fixation in photosynthetic organisms|Metabolic pathways|Microbial metabolism in diverse environments|Carbon metabolism
Glyma.01G113200.1	green	Glycerol-3-phosphate acyltransferase [EC:2.3.1.15]	Glycerolipid metabolism|Glycerophospholipid metabolism|Metabolic pathways|Biosynthesis of secondary metabolites
Glyma.02G010600.1	green	Glycerol-3-phosphate acyltransferase [EC:2.3.1.15]	Glycerolipid metabolism|Glycerophospholipid metabolism|Metabolic pathways|Biosynthesis of secondary metabolites
Glyma.03G078600.1	green	Glycerol-3-phosphate acyltransferase [EC:2.3.1.15]	Glycerolipid metabolism|Glycerophospholipid metabolism|Metabolic pathways|Biosynthesis of secondary metabolites
Glyma.07G146800.1	green	Glycerol-3-phosphate acyltransferase [EC:2.3.1.15]	Glycerolipid metabolism|Glycerophospholipid metabolism|Metabolic pathways|Biosynthesis of secondary metabolites
Glyma.10G011000.1	green	Glycerol-3-phosphate acyltransferase [EC:2.3.1.15]	Glycerolipid metabolism|Glycerophospholipid metabolism|Metabolic pathways|Biosynthesis of secondary metabolites
Glyma.18G197800.1	green	Glycerol-3-phosphate acyltransferase [EC:2.3.1.15]	Glycerolipid metabolism|Glycerophospholipid metabolism|Metabolic pathways|Biosynthesis of secondary metabolites
Glyma.01G199700.1	green	Glycine cleavage system H protein	Glycine, serine and threonine metabolism|Glyoxylate and dicarboxylate metabolism|Metabolic pathways|Biosynthesis of secondary metabolites|Biosynthesis of antibiotics
Glyma.01G199700.2	green	Glycine cleavage system H protein	Glycine, serine and threonine metabolism|Glyoxylate and dicarboxylate metabolism|Metabolic pathways|Biosynthesis of secondary metabolites|Biosynthesis of antibiotics
Glyma.11G042200.1	green	Glycine cleavage system H protein	Glycine, serine and threonine metabolism|Glyoxylate and dicarboxylate metabolism|Metabolic pathways|Biosynthesis of secondary metabolites|Biosynthesis of antibiotics
Glyma.20G019600.1	green	Glycine cleavage system H protein	Glycine, serine and threonine metabolism|Glyoxylate and dicarboxylate metabolism|Metabolic pathways|Biosynthesis of secondary metabolites|Biosynthesis of antibiotics
Glyma.20G019700.1	green	Glycine cleavage system H protein	Glycine, serine and threonine metabolism|Glyoxylate and dicarboxylate metabolism|Metabolic pathways|Biosynthesis of secondary metabolites|Biosynthesis of antibiotics
Glyma.14G094700.1	green	Glycine dehydrogenase [EC:1.4.4.2]	Glycine, serine and threonine metabolism|Glyoxylate and dicarboxylate metabolism|Metabolic pathways|Biosynthesis of secondary metabolites|Biosynthesis of antibiotics|Carbon metabolism
Glyma.17G228800.1	green	Glycine dehydrogenase [EC:1.4.4.2]	Glycine, serine and threonine metabolism|Glyoxylate and dicarboxylate metabolism|Metabolic pathways|Biosynthesis of secondary metabolites|Biosynthesis of antibiotics|Carbon metabolism
Glyma.08G274400.1	green	Glycine hydroxymethyltransferase [EC:2.1.2.1]	Glycine, serine and threonine metabolism|Cyanoamino acid metabolism|Glyoxylate and dicarboxylate metabolism|One carbon pool by folate|Methane metabolism|Metabolic pathways|Biosynthesis of secondary metabolites|Microbial metabolism in diverse environments|
Glyma.14G184500.5	green	Glycine hydroxymethyltransferase [EC:2.1.2.1]	Glycine, serine and threonine metabolism|Cyanoamino acid metabolism|Glyoxylate and dicarboxylate metabolism|One carbon pool by folate|Methane metabolism|Metabolic pathways|Biosynthesis of secondary metabolites|Microbial metabolism in diverse environments|
Glyma.04G069100.1	green	GTP-binding nuclear protein Ran	Ribosome biogenesis in eukaryotes|RNA transport|HTLV-I infection|Epstein-Barr virus infection
Glyma.16G134900.1	green	GTP-binding protein Era
Glyma.04G206300.2	green	GTP-binding protein LepA	Legionellosis
Glyma.06G159400.1	green	GTP-binding protein LepA	Legionellosis
Glyma.19G141200.1	green	Guanylate kinase [EC:2.7.4.8]	Purine metabolism|Metabolic pathways
Glyma.13G065400.1	green	H+-transporting ATPase [EC:3.6.3.6]	Oxidative phosphorylation
Glyma.17G096100.1	green	H+-transporting ATPase [EC:3.6.3.6]	Oxidative phosphorylation
Glyma.17G199200.1	green	H+-transporting ATPase [EC:3.6.3.6]	Oxidative phosphorylation
Glyma.19G019200.1	green	H+-transporting ATPase [EC:3.6.3.6]	Oxidative phosphorylation
Glyma.11G015800.1	green	Hexokinase [EC:2.7.1.1]	Glycolysis / Gluconeogenesis|Fructose and mannose metabolism|Galactose metabolism|Starch and sucrose metabolism|Amino sugar and nucleotide sugar metabolism|Streptomycin biosynthesis|Butirosin and neomycin biosynthesis|Metabolic pathways|Biosynthesis of se
Glyma.15G050600.1	green	Histidine decarboxylase [EC:4.1.1.22]	Histidine metabolism|Metabolic pathways|Biosynthesis of secondary metabolites
Glyma.15G050600.2	green	Histidine decarboxylase [EC:4.1.1.22]	Histidine metabolism|Metabolic pathways|Biosynthesis of secondary metabolites
Glyma.19G239100.1	green	Histidine-containing phosphotransfer peotein	Plant hormone signal transduction
Glyma.20G230800.2	green	Histidine-containing phosphotransfer peotein	Plant hormone signal transduction
Glyma.12G086700.2	green	Histone deacetylase 1/2 [EC:3.5.1.98]	Cell cycle|Notch signaling pathway|Thyroid hormone signaling pathway|Huntington's disease|Alcoholism|Epstein-Barr virus infection|Pathways in cancer|Transcriptional misregulation in cancer|Viral carcinogenesis|Chronic myeloid leukemia
Glyma.01G044600.1	green	Homeobox-leucine zipper protein
Glyma.05G062700.1	green	Homeobox-leucine zipper protein
Glyma.07G019500.1	green	Homeobox-leucine zipper protein
Glyma.07G076800.2	green	Homeobox-leucine zipper protein
Glyma.08G132800.1	green	Homeobox-leucine zipper protein
Glyma.08G132800.2	green	Homeobox-leucine zipper protein
Glyma.12G075800.1	green	Homeobox-leucine zipper protein
Glyma.18G014900.1	green	Homeobox-leucine zipper protein
Glyma.18G225800.3	green	Homeobox-leucine zipper protein
Glyma.18G258400.1	green	Homeobox-leucine zipper protein
Glyma.20G148900.2	green	Homocysteine S-methyltransferase [EC:2.1.1.10]	Cysteine and methionine metabolism|Metabolic pathways|Biosynthesis of secondary metabolites
Glyma.02G168000.2	green	Homogentisate solanesyltransferase	Ubiquinone and other terpenoid-quinone biosynthesis
Glyma.07G162900.1	green	Hydroperoxide dehydratase [EC:4.2.1.92]	alpha-Linolenic acid metabolism|Metabolic pathways|Biosynthesis of secondary metabolites
Glyma.03G104700.1	green	Hydroquinone glucosyltransferase [EC:2.4.1.218]
Glyma.03G104800.1	green	Hydroquinone glucosyltransferase [EC:2.4.1.218]
Glyma.07G110300.1	green	Hydroquinone glucosyltransferase [EC:2.4.1.218]
Glyma.19G254500.1	green	Hydroquinone glucosyltransferase [EC:2.4.1.218]
Glyma.10G212500.1	green	Hydroxymandelonitrile lyase [EC:4.1.2.11]	Cyanoamino acid metabolism|Biosynthesis of secondary metabolites
Glyma.16G145300.1	green	Hydroxymandelonitrile lyase [EC:4.1.2.11]	Cyanoamino acid metabolism|Biosynthesis of secondary metabolites
Glyma.01G227400.1	green	Hydroxymethylbilane synthase [EC:2.5.1.61]	Porphyrin and chlorophyll metabolism|Metabolic pathways|Biosynthesis of secondary metabolites
Glyma.11G015400.1	green	Hydroxymethylbilane synthase [EC:2.5.1.61]	Porphyrin and chlorophyll metabolism|Metabolic pathways|Biosynthesis of secondary metabolites
Glyma.12G021100.1	green	Hydroxymethylbilane synthase [EC:2.5.1.61]	Porphyrin and chlorophyll metabolism|Metabolic pathways|Biosynthesis of secondary metabolites
Glyma.01G156700.1	green	Hydroxymethylglutaryl-CoA reductase (NADPH) [EC:1.1.1.34]	Terpenoid backbone biosynthesis|Metabolic pathways|Biosynthesis of secondary metabolites|Biosynthesis of antibiotics|AMPK signaling pathway|Bile secretion
Glyma.16G113000.1	green	Hydroxymethylglutaryl-CoA reductase (NADPH) [EC:1.1.1.34]	Terpenoid backbone biosynthesis|Metabolic pathways|Biosynthesis of secondary metabolites|Biosynthesis of antibiotics|AMPK signaling pathway|Bile secretion
Glyma.20G058000.1	green	Hydroxymethylglutaryl-CoA reductase (NADPH) [EC:1.1.1.34]	Terpenoid backbone biosynthesis|Metabolic pathways|Biosynthesis of secondary metabolites|Biosynthesis of antibiotics|AMPK signaling pathway|Bile secretion
Glyma.01G215500.1	green	Hydroxymethylglutaryl-CoA synthase [EC:2.3.3.10]	Synthesis and degradation of ketone bodies|Valine, leucine and isoleucine degradation|Butanoate metabolism|Terpenoid backbone biosynthesis|Metabolic pathways|Biosynthesis of secondary metabolites|Biosynthesis of antibiotics
Glyma.01G215500.2	green	Hydroxymethylglutaryl-CoA synthase [EC:2.3.3.10]	Synthesis and degradation of ketone bodies|Valine, leucine and isoleucine degradation|Butanoate metabolism|Terpenoid backbone biosynthesis|Metabolic pathways|Biosynthesis of secondary metabolites|Biosynthesis of antibiotics
Glyma.11G027000.1	green	Hydroxymethylglutaryl-CoA synthase [EC:2.3.3.10]	Synthesis and degradation of ketone bodies|Valine, leucine and isoleucine degradation|Butanoate metabolism|Terpenoid backbone biosynthesis|Metabolic pathways|Biosynthesis of secondary metabolites|Biosynthesis of antibiotics
Glyma.08G197000.1	green	IAA-amino acid hydrolase [EC:3.5.1.-]
Glyma.07G126600.1	green	Inositol oxygenase [EC:1.13.99.1]	Ascorbate and aldarate metabolism|Inositol phosphate metabolism
Glyma.08G199300.1	green	Inositol oxygenase [EC:1.13.99.1]	Ascorbate and aldarate metabolism|Inositol phosphate metabolism
Glyma.17G026600.1	green	Isoleucyl-tRNA synthetase [EC:6.1.1.5]	Aminoacyl-tRNA biosynthesis
Glyma.09G250200.1	green	Isopentenyl-diphosphate delta-isomerase [EC:5.3.3.2]	Terpenoid backbone biosynthesis|Metabolic pathways|Biosynthesis of secondary metabolites|Biosynthesis of antibiotics
Glyma.13G291300.1	green	Ketol-acid reductoisomerase [EC:1.1.1.86]	Valine, leucine and isoleucine biosynthesis|Pantothenate and CoA biosynthesis|Metabolic pathways|Biosynthesis of secondary metabolites|Biosynthesis of antibiotics|2-Oxocarboxylic acid metabolism|Biosynthesis of amino acids
Glyma.09G044300.1	green	Kinesin family member 2/24
Glyma.15G148800.1	green	Kinesin family member 2/24
Glyma.04G041300.1	green	Kinesin family member 4/7/21/27
Glyma.04G041300.2	green	Kinesin family member 4/7/21/27
Glyma.05G085400.2	green	Kinesin family member 4/7/21/27
Glyma.06G042400.1	green	Kinesin family member 4/7/21/27
Glyma.06G143800.1	green	KUP system potassium uptake protein
Glyma.06G143800.10	green	KUP system potassium uptake protein
Glyma.06G143800.7	green	KUP system potassium uptake protein
Glyma.06G143800.8	green	KUP system potassium uptake protein
Glyma.06G143800.9	green	KUP system potassium uptake protein
Glyma.13G219400.1	green	Lactocepin [EC:3.4.21.96]
Glyma.04G083100.1	green	Lactoylglutathione lyase [EC:4.4.1.5]	Pyruvate metabolism|MAPK signaling pathway - yeast
Glyma.05G228500.2	green	Lactoylglutathione lyase [EC:4.4.1.5]	Pyruvate metabolism|MAPK signaling pathway - yeast
Glyma.07G261400.3	green	Lactoylglutathione lyase [EC:4.4.1.5]	Pyruvate metabolism|MAPK signaling pathway - yeast
Glyma.07G261400.4	green	Lactoylglutathione lyase [EC:4.4.1.5]	Pyruvate metabolism|MAPK signaling pathway - yeast
Glyma.07G261400.5	green	Lactoylglutathione lyase [EC:4.4.1.5]	Pyruvate metabolism|MAPK signaling pathway - yeast
Glyma.08G035400.1	green	Lactoylglutathione lyase [EC:4.4.1.5]	Pyruvate metabolism|MAPK signaling pathway - yeast
Glyma.11G194300.1	green	Lactoylglutathione lyase [EC:4.4.1.5]	Pyruvate metabolism|MAPK signaling pathway - yeast
Glyma.15G209000.1	green	Large subunit ribosomal protein L13	Ribosome
Glyma.20G116100.1	green	Large subunit ribosomal protein L15	Ribosome
Glyma.18G049200.1	green	Large subunit ribosomal protein L17	Ribosome
Glyma.09G077600.1	green	Large subunit ribosomal protein L18	Ribosome
Glyma.15G185000.1	green	Large subunit ribosomal protein L18	Ribosome
Glyma.10G216700.1	green	Large subunit ribosomal protein L21	Ribosome
Glyma.20G175300.1	green	Large subunit ribosomal protein L21	Ribosome
Glyma.04G002300.1	green	Large subunit ribosomal protein L3	Ribosome
Glyma.13G178600.1	green	Large subunit ribosomal protein L30e	Ribosome
Glyma.18G119100.1	green	Large subunit ribosomal protein L34e	Ribosome
Glyma.05G132500.1	green	Large subunit ribosomal protein L35Ae	Ribosome
Glyma.20G160400.4	green	Large subunit ribosomal protein L36e	Ribosome
Glyma.09G255500.1	green	Large subunit ribosomal protein L5	Ribosome
Glyma.18G237400.1	green	Large subunit ribosomal protein L5	Ribosome
Glyma.12G025400.1	green	Large subunit ribosomal protein L7/L12	Ribosome
Glyma.11G076000.1	green	Large subunit ribosomal protein L8e	Ribosome
Glyma.02G209000.1	green	L-ascorbate peroxidase [EC:1.11.1.11]	Ascorbate and aldarate metabolism|Glutathione metabolism
Glyma.06G068200.3	green	L-ascorbate peroxidase [EC:1.11.1.11]	Ascorbate and aldarate metabolism|Glutathione metabolism
Glyma.14G177200.1	green	L-ascorbate peroxidase [EC:1.11.1.11]	Ascorbate and aldarate metabolism|Glutathione metabolism
Glyma.19G050500.1	green	Lathosterol oxidase [EC:1.14.21.6]	Steroid biosynthesis|Metabolic pathways|Biosynthesis of secondary metabolites|Biosynthesis of antibiotics
Glyma.05G055700.1	green	Legumain [EC:3.4.22.34]	Lysosome|Antigen processing and presentation
Glyma.17G137800.1	green	Legumain [EC:3.4.22.34]	Lysosome|Antigen processing and presentation
Glyma.17G073800.1	green	Leucyl aminopeptidase [EC:3.4.11.1]	Glutathione metabolism|Metabolic pathways
Glyma.07G263100.1	green	Leucyl-tRNA synthetase [EC:6.1.1.4]	Aminoacyl-tRNA biosynthesis
Glyma.02G064700.1	green	Light-harvesting complex I chlorophyll a/b binding protein 1	Photosynthesis - antenna proteins
Glyma.03G262300.2	green	Light-harvesting complex I chlorophyll a/b binding protein 2	Photosynthesis - antenna proteins
Glyma.07G047600.2	green	Light-harvesting complex I chlorophyll a/b binding protein 2	Photosynthesis - antenna proteins
Glyma.09G071400.1	green	Light-harvesting complex I chlorophyll a/b binding protein 2	Photosynthesis - antenna proteins
Glyma.15G179400.1	green	Light-harvesting complex I chlorophyll a/b binding protein 2	Photosynthesis - antenna proteins
Glyma.16G016100.1	green	Light-harvesting complex I chlorophyll a/b binding protein 2	Photosynthesis - antenna proteins
Glyma.02G309500.1	green	Light-harvesting complex I chlorophyll a/b binding protein 3	Photosynthesis - antenna proteins
Glyma.14G003400.1	green	Light-harvesting complex I chlorophyll a/b binding protein 3	Photosynthesis - antenna proteins
Glyma.04G167900.1	green	Light-harvesting complex I chlorophyll a/b binding protein 4	Photosynthesis - antenna proteins
Glyma.04G167900.2	green	Light-harvesting complex I chlorophyll a/b binding protein 4	Photosynthesis - antenna proteins
Glyma.04G167900.3	green	Light-harvesting complex I chlorophyll a/b binding protein 4	Photosynthesis - antenna proteins
Glyma.06G194900.1	green	Light-harvesting complex I chlorophyll a/b binding protein 4	Photosynthesis - antenna proteins
Glyma.02G080800.1	green	Light-harvesting complex II chlorophyll a/b binding protein 1	Photosynthesis - antenna proteins|Metabolic pathways
Glyma.05G128000.1	green	Light-harvesting complex II chlorophyll a/b binding protein 1	Photosynthesis - antenna proteins|Metabolic pathways
Glyma.08G082900.1	green	Light-harvesting complex II chlorophyll a/b binding protein 1	Photosynthesis - antenna proteins|Metabolic pathways
Glyma.16G162600.1	green	Light-harvesting complex II chlorophyll a/b binding protein 1	Photosynthesis - antenna proteins|Metabolic pathways
Glyma.16G165200.1	green	Light-harvesting complex II chlorophyll a/b binding protein 1	Photosynthesis - antenna proteins|Metabolic pathways
Glyma.16G165500.1	green	Light-harvesting complex II chlorophyll a/b binding protein 1	Photosynthesis - antenna proteins|Metabolic pathways
Glyma.16G165800.1	green	Light-harvesting complex II chlorophyll a/b binding protein 1	Photosynthesis - antenna proteins|Metabolic pathways
Glyma.02G305400.1	green	Light-harvesting complex II chlorophyll a/b binding protein 2	Photosynthesis - antenna proteins|Metabolic pathways
Glyma.02G305400.2	green	Light-harvesting complex II chlorophyll a/b binding protein 2	Photosynthesis - antenna proteins|Metabolic pathways
Glyma.14G008000.1	green	Light-harvesting complex II chlorophyll a/b binding protein 2	Photosynthesis - antenna proteins|Metabolic pathways
Glyma.12G219300.1	green	Light-harvesting complex II chlorophyll a/b binding protein 3	Photosynthesis - antenna proteins|Metabolic pathways
Glyma.13G282000.1	green	Light-harvesting complex II chlorophyll a/b binding protein 3	Photosynthesis - antenna proteins|Metabolic pathways
Glyma.01G115900.1	green	Light-harvesting complex II chlorophyll a/b binding protein 4	Photosynthesis - antenna proteins|Metabolic pathways
Glyma.03G060300.1	green	Light-harvesting complex II chlorophyll a/b binding protein 4	Photosynthesis - antenna proteins|Metabolic pathways
Glyma.09G154700.1	green	Light-harvesting complex II chlorophyll a/b binding protein 5	Photosynthesis - antenna proteins|Metabolic pathways
Glyma.10G177200.1	green	Light-harvesting complex II chlorophyll a/b binding protein 5	Photosynthesis - antenna proteins|Metabolic pathways
Glyma.16G205200.1	green	Light-harvesting complex II chlorophyll a/b binding protein 5	Photosynthesis - antenna proteins|Metabolic pathways
Glyma.20G212900.1	green	Light-harvesting complex II chlorophyll a/b binding protein 5	Photosynthesis - antenna proteins|Metabolic pathways
Glyma.08G074000.1	green	Light-harvesting complex II chlorophyll a/b binding protein 6	Photosynthesis - antenna proteins|Metabolic pathways
Glyma.08G180000.1	green	Light-harvesting complex II chlorophyll a/b binding protein 6	Photosynthesis - antenna proteins|Metabolic pathways
Glyma.15G052400.1	green	Light-harvesting complex II chlorophyll a/b binding protein 6	Photosynthesis - antenna proteins|Metabolic pathways
Glyma.15G052400.2	green	Light-harvesting complex II chlorophyll a/b binding protein 6	Photosynthesis - antenna proteins|Metabolic pathways
Glyma.17G262400.2	green	Light-harvesting complex II chlorophyll a/b binding protein 7	Photosynthesis - antenna proteins
Glyma.04G105500.1	green	Lipoxygenase [EC:1.13.11.12]	Linoleic acid metabolism|alpha-Linolenic acid metabolism|Metabolic pathways|Biosynthesis of secondary metabolites
Glyma.04G105900.1	green	Lipoxygenase [EC:1.13.11.12]	Linoleic acid metabolism|alpha-Linolenic acid metabolism|Metabolic pathways|Biosynthesis of secondary metabolites
Glyma.05G098600.1	green	Lipoxygenase [EC:1.13.11.12]	Linoleic acid metabolism|alpha-Linolenic acid metabolism|Metabolic pathways|Biosynthesis of secondary metabolites
Glyma.07G006900.1	green	Lipoxygenase [EC:1.13.11.12]	Linoleic acid metabolism|alpha-Linolenic acid metabolism|Metabolic pathways|Biosynthesis of secondary metabolites
Glyma.07G007000.2	green	Lipoxygenase [EC:1.13.11.12]	Linoleic acid metabolism|alpha-Linolenic acid metabolism|Metabolic pathways|Biosynthesis of secondary metabolites
Glyma.07G034900.1	green	Lipoxygenase [EC:1.13.11.12]	Linoleic acid metabolism|alpha-Linolenic acid metabolism|Metabolic pathways|Biosynthesis of secondary metabolites
Glyma.08G189300.1	green	Lipoxygenase [EC:1.13.11.12]	Linoleic acid metabolism|alpha-Linolenic acid metabolism|Metabolic pathways|Biosynthesis of secondary metabolites
Glyma.08G189800.1	green	Lipoxygenase [EC:1.13.11.12]	Linoleic acid metabolism|alpha-Linolenic acid metabolism|Metabolic pathways|Biosynthesis of secondary metabolites
Glyma.11G130300.1	green	Lipoxygenase [EC:1.13.11.12]	Linoleic acid metabolism|alpha-Linolenic acid metabolism|Metabolic pathways|Biosynthesis of secondary metabolites
Glyma.12G054700.1	green	Lipoxygenase [EC:1.13.11.12]	Linoleic acid metabolism|alpha-Linolenic acid metabolism|Metabolic pathways|Biosynthesis of secondary metabolites
Glyma.13G347700.1	green	Lipoxygenase [EC:1.13.11.12]	Linoleic acid metabolism|alpha-Linolenic acid metabolism|Metabolic pathways|Biosynthesis of secondary metabolites
Glyma.14G173500.1	green	Lipoxygenase [EC:1.13.11.12]	Linoleic acid metabolism|alpha-Linolenic acid metabolism|Metabolic pathways|Biosynthesis of secondary metabolites
Glyma.15G026400.1	green	Lipoxygenase [EC:1.13.11.12]	Linoleic acid metabolism|alpha-Linolenic acid metabolism|Metabolic pathways|Biosynthesis of secondary metabolites
Glyma.15G026400.2	green	Lipoxygenase [EC:1.13.11.12]	Linoleic acid metabolism|alpha-Linolenic acid metabolism|Metabolic pathways|Biosynthesis of secondary metabolites
Glyma.15G026500.1	green	Lipoxygenase [EC:1.13.11.12]	Linoleic acid metabolism|alpha-Linolenic acid metabolism|Metabolic pathways|Biosynthesis of secondary metabolites
Glyma.20G054000.1	green	Lipoxygenase [EC:1.13.11.12]	Linoleic acid metabolism|alpha-Linolenic acid metabolism|Metabolic pathways|Biosynthesis of secondary metabolites
Glyma.05G151200.2	green	Long-chain acyl-CoA synthetase [EC:6.2.1.3]	Fatty acid biosynthesis|Fatty acid degradation|Metabolic pathways|Fatty acid metabolism|PPAR signaling pathway|Peroxisome|Adipocytokine signaling pathway
Glyma.07G161900.1	green	Long-chain acyl-CoA synthetase [EC:6.2.1.3]	Fatty acid biosynthesis|Fatty acid degradation|Metabolic pathways|Fatty acid metabolism|PPAR signaling pathway|Peroxisome|Adipocytokine signaling pathway
Glyma.07G161900.2	green	Long-chain acyl-CoA synthetase [EC:6.2.1.3]	Fatty acid biosynthesis|Fatty acid degradation|Metabolic pathways|Fatty acid metabolism|PPAR signaling pathway|Peroxisome|Adipocytokine signaling pathway
Glyma.13G010100.2	green	Long-chain acyl-CoA synthetase [EC:6.2.1.3]	Fatty acid biosynthesis|Fatty acid degradation|Metabolic pathways|Fatty acid metabolism|PPAR signaling pathway|Peroxisome|Adipocytokine signaling pathway
Glyma.20G007900.1	green	Long-chain acyl-CoA synthetase [EC:6.2.1.3]	Fatty acid biosynthesis|Fatty acid degradation|Metabolic pathways|Fatty acid metabolism|PPAR signaling pathway|Peroxisome|Adipocytokine signaling pathway
Glyma.09G066200.1	green	Lycopene epsilon cyclase [EC:1.14.-.-]	Carotenoid biosynthesis|Metabolic pathways|Biosynthesis of secondary metabolites
Glyma.15G172200.1	green	Lycopene epsilon cyclase [EC:1.14.-.-]	Carotenoid biosynthesis|Metabolic pathways|Biosynthesis of secondary metabolites
Glyma.11G120600.1	green	Lysocardiolipin and lysophospholipid acyltransferase [EC:2.3.1.- 2.3.1.51]	Glycerolipid metabolism|Glycerophospholipid metabolism|Metabolic pathways|Biosynthesis of secondary metabolites
Glyma.12G045700.1	green	Lysocardiolipin and lysophospholipid acyltransferase [EC:2.3.1.- 2.3.1.51]	Glycerolipid metabolism|Glycerophospholipid metabolism|Metabolic pathways|Biosynthesis of secondary metabolites
Glyma.05G018800.2	green	MADS-box transcription factor, plant
Glyma.03G137000.1	green	Magnesium chelatase subunit H [EC:6.6.1.1]	Porphyrin and chlorophyll metabolism|Metabolic pathways|Biosynthesis of secondary metabolites
Glyma.10G097800.1	green	Magnesium chelatase subunit H [EC:6.6.1.1]	Porphyrin and chlorophyll metabolism|Metabolic pathways|Biosynthesis of secondary metabolites
Glyma.19G139300.1	green	Magnesium chelatase subunit H [EC:6.6.1.1]	Porphyrin and chlorophyll metabolism|Metabolic pathways|Biosynthesis of secondary metabolites
Glyma.13G232500.1	green	Magnesium chelatase subunit I [EC:6.6.1.1]	Porphyrin and chlorophyll metabolism|Metabolic pathways|Biosynthesis of secondary metabolites
Glyma.15G080200.1	green	Magnesium chelatase subunit I [EC:6.6.1.1]	Porphyrin and chlorophyll metabolism|Metabolic pathways|Biosynthesis of secondary metabolites
Glyma.03G119500.1	green	Magnesium-protoporphyrin IX monomethyl ester (oxidative) cyclase [EC:1.14.13.81]	Porphyrin and chlorophyll metabolism|Metabolic pathways|Biosynthesis of secondary metabolites
Glyma.19G123800.1	green	Magnesium-protoporphyrin IX monomethyl ester (oxidative) cyclase [EC:1.14.13.81]	Porphyrin and chlorophyll metabolism|Metabolic pathways|Biosynthesis of secondary metabolites
Glyma.05G200500.1	green	Magnesium-protoporphyrin O-methyltransferase [EC:2.1.1.11]	Porphyrin and chlorophyll metabolism|Metabolic pathways|Biosynthesis of secondary metabolites
Glyma.08G007900.1	green	Magnesium-protoporphyrin O-methyltransferase [EC:2.1.1.11]	Porphyrin and chlorophyll metabolism|Metabolic pathways|Biosynthesis of secondary metabolites
Glyma.07G074700.1	green	Malate dehydrogenase (decarboxylating) [EC:1.1.1.39]	Pyruvate metabolism|Carbon fixation in photosynthetic organisms|Metabolic pathways|Microbial metabolism in diverse environments|Carbon metabolism
Glyma.05G227400.3	green	Malate dehydrogenase (oxaloacetate-decarboxylating)(NADP+) [EC:1.1.1.40]	Pyruvate metabolism|Carbon fixation in photosynthetic organisms|Metabolic pathways|Microbial metabolism in diverse environments|Carbon metabolism
Glyma.02G005500.2	green	Malate dehydrogenase [EC:1.1.1.37]	Citrate cycle (TCA cycle)|Cysteine and methionine metabolism|Pyruvate metabolism|Glyoxylate and dicarboxylate metabolism|Carbon fixation in photosynthetic organisms|Metabolic pathways|Biosynthesis of secondary metabolites|Microbial metabolism in diverse e
Glyma.08G063800.1	green	Malate dehydrogenase [EC:1.1.1.37]	Citrate cycle (TCA cycle)|Cysteine and methionine metabolism|Pyruvate metabolism|Glyoxylate and dicarboxylate metabolism|Carbon fixation in photosynthetic organisms|Metabolic pathways|Biosynthesis of secondary metabolites|Microbial metabolism in diverse e
Glyma.05G045900.1	green	Malate synthase [EC:2.3.3.9]	Pyruvate metabolism|Glyoxylate and dicarboxylate metabolism|Metabolic pathways|Biosynthesis of secondary metabolites|Microbial metabolism in diverse environments|Carbon metabolism
Glyma.02G250800.1	green	Mannose-1-phosphate guanylyltransferase [EC:2.7.7.22]	Fructose and mannose metabolism|Amino sugar and nucleotide sugar metabolism|Metabolic pathways|Biosynthesis of secondary metabolites
Glyma.14G065900.1	green	Mannose-1-phosphate guanylyltransferase [EC:2.7.7.22]	Fructose and mannose metabolism|Amino sugar and nucleotide sugar metabolism|Metabolic pathways|Biosynthesis of secondary metabolites
Glyma.19G001700.1	green	Methionyl aminopeptidase [EC:3.4.11.18]
Glyma.10G289600.1	green	Methionyl-tRNA synthetase [EC:6.1.1.10]	Selenocompound metabolism|Aminoacyl-tRNA biosynthesis
Glyma.03G239000.1	green	Mevalonate kinase [EC:2.7.1.36]	Terpenoid backbone biosynthesis|Metabolic pathways|Biosynthesis of secondary metabolites|Biosynthesis of antibiotics|Peroxisome
Glyma.09G223700.1	green	MFS transporter, OPA family, solute carrier family 37 (glycerol-3-phosphate transporter), member 1/2
Glyma.13G353500.1	green	Mitochondrial processing peptidase [EC:3.4.24.64]
Glyma.13G106900.1	green	Mitogen-activated protein kinase kinase 1 [EC:2.7.12.2]	MAPK signaling pathway|ErbB signaling pathway|MAPK signaling pathway - fly|Ras signaling pathway|Rap1 signaling pathway|cGMP-PKG signaling pathway|cAMP signaling pathway|Chemokine signaling pathway|HIF-1 signaling pathway|FoxO signaling pathway|Sphingolip
Glyma.11G078000.1	green	Mlo protein
Glyma.U019600.2	green	Mlo protein
Glyma.08G157800.1	green	Molybdenum cofactor biosynthesis protein	Folate biosynthesis|Metabolic pathways|Sulfur relay system
Glyma.20G102700.1	green	Molybdenum cofactor biosynthesis protein	Folate biosynthesis|Metabolic pathways|Sulfur relay system
Glyma.10G030600.1	green	MPBQ/MSBQ methyltransferase	Ubiquinone and other terpenoid-quinone biosynthesis|Metabolic pathways|Biosynthesis of secondary metabolites
Glyma.03G081900.1	green	Myb proto-oncogene protein, plant
Glyma.04G042300.1	green	Myb proto-oncogene protein, plant
Glyma.14G086500.1	green	Myb proto-oncogene protein, plant
Glyma.18G151400.2	green	Myb proto-oncogene protein, plant
Glyma.18G181300.2	green	Myb proto-oncogene protein, plant
Glyma.20G209700.1	green	Myb proto-oncogene protein, plant
Glyma.06G218300.1	green	Myo-inositol-1(or 4)-monophosphatase [EC:3.1.3.25]	Streptomycin biosynthesis|Inositol phosphate metabolism|Metabolic pathways|Phosphatidylinositol signaling system
Glyma.08G138200.1	green	Myo-inositol-1-phosphate synthase [EC:5.5.1.4]	Streptomycin biosynthesis|Inositol phosphate metabolism|Metabolic pathways|Biosynthesis of antibiotics
Glyma.08G138200.2	green	Myo-inositol-1-phosphate synthase [EC:5.5.1.4]	Streptomycin biosynthesis|Inositol phosphate metabolism|Metabolic pathways|Biosynthesis of antibiotics
Glyma.08G138200.3	green	Myo-inositol-1-phosphate synthase [EC:5.5.1.4]	Streptomycin biosynthesis|Inositol phosphate metabolism|Metabolic pathways|Biosynthesis of antibiotics
Glyma.11G238800.1	green	Myo-inositol-1-phosphate synthase [EC:5.5.1.4]	Streptomycin biosynthesis|Inositol phosphate metabolism|Metabolic pathways|Biosynthesis of antibiotics
Glyma.13G343000.1	green	Myrosinase [EC:3.2.1.147]
Glyma.09G001200.1	green	NADPH2:quinone reductase [EC:1.6.5.5]
Glyma.18G139700.4	green	Naphthoate synthase [EC:4.1.3.36]	Ubiquinone and other terpenoid-quinone biosynthesis|Metabolic pathways|Biosynthesis of secondary metabolites
Glyma.06G109200.1	green	Nitrate reductase (NADH) [EC:1.7.1.1]	Nitrogen metabolism|Microbial metabolism in diverse environments
Glyma.13G084000.1	green	Nitrate reductase (NADH) [EC:1.7.1.1]	Nitrogen metabolism|Microbial metabolism in diverse environments
Glyma.08G264900.2	green	Non-specific serine/threonine protein kinase [EC:2.7.11.1]
Glyma.15G043600.1	green	Non-specific serine/threonine protein kinase [EC:2.7.11.1]
Glyma.16G096600.1	green	Non-specific serine/threonine protein kinase [EC:2.7.11.1]
Glyma.10G063100.1	green	Nucleobase:cation symporter-1, NCS1 family
Glyma.11G133600.2	green	Nucleolar GTP-binding protein	Ribosome biogenesis in eukaryotes
Glyma.03G109500.1	green	Nucleoside-diphosphate kinase [EC:2.7.4.6]	Purine metabolism|Pyrimidine metabolism|Metabolic pathways|Biosynthesis of secondary metabolites|Biosynthesis of antibiotics
Glyma.08G022500.1	green	Nucleoside-diphosphate kinase [EC:2.7.4.6]	Purine metabolism|Pyrimidine metabolism|Metabolic pathways|Biosynthesis of secondary metabolites|Biosynthesis of antibiotics
Glyma.14G194300.1	green	Omega-3 fatty acid desaturase (delta-15 desaturase) [EC:1.14.19.-]	Biosynthesis of unsaturated fatty acids|Fatty acid metabolism
Glyma.19G147400.1	green	Omega-6 fatty acid desaturase (delta-12 desaturase) [EC:1.14.19.-]	Biosynthesis of unsaturated fatty acids|Fatty acid metabolism
Glyma.19G147400.2	green	Omega-6 fatty acid desaturase (delta-12 desaturase) [EC:1.14.19.-]	Biosynthesis of unsaturated fatty acids|Fatty acid metabolism
Glyma.10G211600.1	green	Para-aminobenzoate synthetase [EC:2.6.1.85]	Folate biosynthesis
Glyma.01G137700.1	green	Pectinesterase [EC:3.1.1.11]	Pentose and glucuronate interconversions|Starch and sucrose metabolism|Metabolic pathways
Glyma.03G029400.1	green	Pectinesterase [EC:3.1.1.11]	Pentose and glucuronate interconversions|Starch and sucrose metabolism|Metabolic pathways
Glyma.18G262500.1	green	Pectinesterase [EC:3.1.1.11]	Pentose and glucuronate interconversions|Starch and sucrose metabolism|Metabolic pathways
Glyma.16G044500.1	green	Peptide chain release factor eRF subunit 1	mRNA surveillance pathway
Glyma.03G210800.1	green	Peptide chain release factor RF-1
Glyma.10G139500.1	green	Peptidyl-prolyl cis-trans isomerase B (cyclophilin B) [EC:5.2.1.8]
Glyma.04G015400.2	green	Peptidylprolyl isomerase [EC:5.2.1.8]
Glyma.08G089700.1	green	Peptidylprolyl isomerase [EC:5.2.1.8]
Glyma.11G124900.1	green	Peptidylprolyl isomerase [EC:5.2.1.8]
Glyma.12G049500.1	green	Peptidylprolyl isomerase [EC:5.2.1.8]
Glyma.01G163100.1	green	Peroxidase [EC:1.11.1.7]	Phenylpropanoid biosynthesis|Metabolic pathways|Biosynthesis of secondary metabolites
Glyma.01G171100.1	green	Peroxidase [EC:1.11.1.7]	Phenylpropanoid biosynthesis|Metabolic pathways|Biosynthesis of secondary metabolites
Glyma.02G052700.1	green	Peroxidase [EC:1.11.1.7]	Phenylpropanoid biosynthesis|Metabolic pathways|Biosynthesis of secondary metabolites
Glyma.02G259500.1	green	Peroxidase [EC:1.11.1.7]	Phenylpropanoid biosynthesis|Metabolic pathways|Biosynthesis of secondary metabolites
Glyma.03G037900.1	green	Peroxidase [EC:1.11.1.7]	Phenylpropanoid biosynthesis|Metabolic pathways|Biosynthesis of secondary metabolites
Glyma.07G260300.4	green	Peroxidase [EC:1.11.1.7]	Phenylpropanoid biosynthesis|Metabolic pathways|Biosynthesis of secondary metabolites
Glyma.09G022400.1	green	Peroxidase [EC:1.11.1.7]	Phenylpropanoid biosynthesis|Metabolic pathways|Biosynthesis of secondary metabolites
Glyma.09G148600.1	green	Peroxidase [EC:1.11.1.7]	Phenylpropanoid biosynthesis|Metabolic pathways|Biosynthesis of secondary metabolites
Glyma.10G222400.1	green	Peroxidase [EC:1.11.1.7]	Phenylpropanoid biosynthesis|Metabolic pathways|Biosynthesis of secondary metabolites
Glyma.11G049600.1	green	Peroxidase [EC:1.11.1.7]	Phenylpropanoid biosynthesis|Metabolic pathways|Biosynthesis of secondary metabolites
Glyma.11G080300.1	green	Peroxidase [EC:1.11.1.7]	Phenylpropanoid biosynthesis|Metabolic pathways|Biosynthesis of secondary metabolites
Glyma.11G161600.1	green	Peroxidase [EC:1.11.1.7]	Phenylpropanoid biosynthesis|Metabolic pathways|Biosynthesis of secondary metabolites
Glyma.12G195500.1	green	Peroxidase [EC:1.11.1.7]	Phenylpropanoid biosynthesis|Metabolic pathways|Biosynthesis of secondary metabolites
Glyma.12G211900.1	green	Peroxidase [EC:1.11.1.7]	Phenylpropanoid biosynthesis|Metabolic pathways|Biosynthesis of secondary metabolites
Glyma.13G307000.1	green	Peroxidase [EC:1.11.1.7]	Phenylpropanoid biosynthesis|Metabolic pathways|Biosynthesis of secondary metabolites
Glyma.14G053700.1	green	Peroxidase [EC:1.11.1.7]	Phenylpropanoid biosynthesis|Metabolic pathways|Biosynthesis of secondary metabolites
Glyma.15G128700.1	green	Peroxidase [EC:1.11.1.7]	Phenylpropanoid biosynthesis|Metabolic pathways|Biosynthesis of secondary metabolites
Glyma.15G129200.1	green	Peroxidase [EC:1.11.1.7]	Phenylpropanoid biosynthesis|Metabolic pathways|Biosynthesis of secondary metabolites
Glyma.16G200300.1	green	Peroxidase [EC:1.11.1.7]	Phenylpropanoid biosynthesis|Metabolic pathways|Biosynthesis of secondary metabolites
Glyma.18G055300.1	green	Peroxidase [EC:1.11.1.7]	Phenylpropanoid biosynthesis|Metabolic pathways|Biosynthesis of secondary metabolites
Glyma.19G066200.1	green	Peroxidase [EC:1.11.1.7]	Phenylpropanoid biosynthesis|Metabolic pathways|Biosynthesis of secondary metabolites
Glyma.20G169200.1	green	Peroxidase [EC:1.11.1.7]	Phenylpropanoid biosynthesis|Metabolic pathways|Biosynthesis of secondary metabolites
Glyma.02G198400.1	green	Peroxiredoxin (alkyl hydroperoxide reductase subunit C) [EC:1.11.1.15]
Glyma.10G078400.1	green	Peroxiredoxin (alkyl hydroperoxide reductase subunit C) [EC:1.11.1.15]
Glyma.08G088000.1	green	Peroxiredoxin 6, 1-Cys peroxiredoxin [EC:1.11.1.7 1.11.1.15 3.1.1.-]	Phenylpropanoid biosynthesis|Metabolic pathways|Biosynthesis of secondary metabolites
Glyma.13G113200.1	green	Peroxiredoxin Q/BCP [EC:1.11.1.15]
Glyma.17G046500.1	green	Peroxiredoxin Q/BCP [EC:1.11.1.15]
Glyma.03G181600.1	green	Phenylalanine ammonia-lyase [EC:4.3.1.24]	Phenylalanine metabolism|Phenylpropanoid biosynthesis|Metabolic pathways|Biosynthesis of secondary metabolites
Glyma.03G181700.1	green	Phenylalanine ammonia-lyase [EC:4.3.1.24]	Phenylalanine metabolism|Phenylpropanoid biosynthesis|Metabolic pathways|Biosynthesis of secondary metabolites
Glyma.01G184300.3	green	Phosphatidylinositol-4-phosphate 3-kinase [EC:2.7.1.154]
Glyma.11G058000.2	green	Phosphatidylinositol-4-phosphate 3-kinase [EC:2.7.1.154]
Glyma.01G201400.1	green	Phosphoacetylglucosamine mutase [EC:5.4.2.3]	Amino sugar and nucleotide sugar metabolism|Biosynthesis of antibiotics
Glyma.12G210600.1	green	Phosphoenolpyruvate carboxylase [EC:4.1.1.31]	Pyruvate metabolism|Methane metabolism|Carbon fixation in photosynthetic organisms|Carbon fixation pathways in prokaryotes|Metabolic pathways|Microbial metabolism in diverse environments|Carbon metabolism
Glyma.13G290700.1	green	Phosphoenolpyruvate carboxylase [EC:4.1.1.31]	Pyruvate metabolism|Methane metabolism|Carbon fixation in photosynthetic organisms|Carbon fixation pathways in prokaryotes|Metabolic pathways|Microbial metabolism in diverse environments|Carbon metabolism
Glyma.07G102700.1	green	Phosphoethanolamine N-methyltransferase [EC:2.1.1.103]	Glycerophospholipid metabolism
Glyma.05G237000.2	green	Phosphoglucomutase [EC:5.4.2.2]	Glycolysis / Gluconeogenesis|Pentose phosphate pathway|Galactose metabolism|Purine metabolism|Starch and sucrose metabolism|Amino sugar and nucleotide sugar metabolism|Streptomycin biosynthesis|Metabolic pathways|Biosynthesis of secondary metabolites|Micr
Glyma.08G165500.1	green	Phosphoglycerate kinase [EC:2.7.2.3]	Glycolysis / Gluconeogenesis|Carbon fixation in photosynthetic organisms|Metabolic pathways|Biosynthesis of secondary metabolites|Microbial metabolism in diverse environments|Biosynthesis of antibiotics|Carbon metabolism|Biosynthesis of amino acids
Glyma.15G261900.1	green	Phosphoglycerate kinase [EC:2.7.2.3]	Glycolysis / Gluconeogenesis|Carbon fixation in photosynthetic organisms|Metabolic pathways|Biosynthesis of secondary metabolites|Microbial metabolism in diverse environments|Biosynthesis of antibiotics|Carbon metabolism|Biosynthesis of amino acids
Glyma.04G196700.1	green	Phospholipase C [EC:3.1.4.3]	Inositol phosphate metabolism|Glycerophospholipid metabolism|Ether lipid metabolism|Metabolic pathways|Biosynthesis of secondary metabolites|Thyroid hormone signaling pathway
Glyma.02G257200.1	green	Phospholipase C, delta [EC:3.1.4.11]	Inositol phosphate metabolism|Metabolic pathways|Calcium signaling pathway|Phosphatidylinositol signaling system|Thyroid hormone signaling pathway
Glyma.18G027300.1	green	Phospholipase C, delta [EC:3.1.4.11]	Inositol phosphate metabolism|Metabolic pathways|Calcium signaling pathway|Phosphatidylinositol signaling system|Thyroid hormone signaling pathway
Glyma.09G262400.1	green	Phosphomannomutase [EC:5.4.2.8]	Fructose and mannose metabolism|Amino sugar and nucleotide sugar metabolism|Metabolic pathways|Biosynthesis of secondary metabolites
Glyma.18G229800.1	green	Phosphomannomutase [EC:5.4.2.8]	Fructose and mannose metabolism|Amino sugar and nucleotide sugar metabolism|Metabolic pathways|Biosynthesis of secondary metabolites
Glyma.06G127200.1	green	Phosphomevalonate kinase [EC:2.7.4.2]	Terpenoid backbone biosynthesis|Metabolic pathways|Biosynthesis of secondary metabolites|Biosynthesis of antibiotics
Glyma.10G156900.2	green	Phosphoribosylamine--glycine ligase [EC:6.3.4.13]	Purine metabolism|Metabolic pathways|Biosynthesis of secondary metabolites|Biosynthesis of antibiotics
Glyma.01G010200.1	green	Phosphoribulokinase [EC:2.7.1.19]	Carbon fixation in photosynthetic organisms|Metabolic pathways|Microbial metabolism in diverse environments|Carbon metabolism
Glyma.09G210900.1	green	Phosphoribulokinase [EC:2.7.1.19]	Carbon fixation in photosynthetic organisms|Metabolic pathways|Microbial metabolism in diverse environments|Carbon metabolism
Glyma.02G041900.1	green	Phosphoserine aminotransferase [EC:2.6.1.52]	Glycine, serine and threonine metabolism|Methane metabolism|Vitamin B6 metabolism|Metabolic pathways|Microbial metabolism in diverse environments|Biosynthesis of antibiotics|Carbon metabolism|Biosynthesis of amino acids
Glyma.10G249000.1	green	Photosystem I subunit II	Photosynthesis|Metabolic pathways
Glyma.20G144700.1	green	Photosystem I subunit II	Photosynthesis|Metabolic pathways
Glyma.20G144700.2	green	Photosystem I subunit II	Photosynthesis|Metabolic pathways
Glyma.05G022900.1	green	Photosystem I subunit III	Photosynthesis|Metabolic pathways
Glyma.10G042000.1	green	Photosystem I subunit IV	Photosynthesis|Metabolic pathways
Glyma.10G042100.1	green	Photosystem I subunit IV	Photosynthesis|Metabolic pathways
Glyma.13G129400.1	green	Photosystem I subunit IV	Photosynthesis|Metabolic pathways
Glyma.13G129500.1	green	Photosystem I subunit IV	Photosynthesis|Metabolic pathways
Glyma.04G215800.5	green	Photosystem I subunit PsaN	Photosynthesis|Metabolic pathways
Glyma.06G150300.1	green	Photosystem I subunit PsaN	Photosynthesis|Metabolic pathways
Glyma.04G112800.1	green	Photosystem I subunit V	Photosynthesis|Metabolic pathways
Glyma.06G321900.1	green	Photosystem I subunit V	Photosynthesis|Metabolic pathways
Glyma.07G019700.1	green	Photosystem I subunit VI	Photosynthesis|Metabolic pathways
Glyma.07G019700.2	green	Photosystem I subunit VI	Photosynthesis|Metabolic pathways
Glyma.08G204800.1	green	Photosystem I subunit VI	Photosynthesis|Metabolic pathways
Glyma.13G357300.2	green	Photosystem I subunit VI	Photosynthesis|Metabolic pathways
Glyma.15G016300.1	green	Photosystem I subunit VI	Photosynthesis|Metabolic pathways
Glyma.09G087700.1	green	Photosystem I subunit X	Photosynthesis|Metabolic pathways
Glyma.15G194300.1	green	Photosystem I subunit X	Photosynthesis|Metabolic pathways
Glyma.09G250800.1	green	Photosystem I subunit XI	Photosynthesis|Metabolic pathways
Glyma.18G241700.1	green	Photosystem I subunit XI	Photosynthesis|Metabolic pathways
Glyma.08G173700.1	green	Photosystem II 10kDa protein	Photosynthesis|Metabolic pathways
Glyma.15G253700.1	green	Photosystem II 10kDa protein	Photosynthesis|Metabolic pathways
Glyma.10G040600.1	green	Photosystem II 13kDa protein	Photosynthesis|Metabolic pathways
Glyma.13G127200.1	green	Photosystem II 13kDa protein	Photosynthesis|Metabolic pathways
Glyma.01G180800.1	green	Photosystem II oxygen-evolving enhancer protein 1	Photosynthesis|Metabolic pathways
Glyma.02G061100.1	green	Photosystem II oxygen-evolving enhancer protein 1	Photosynthesis|Metabolic pathways
Glyma.11G061300.1	green	Photosystem II oxygen-evolving enhancer protein 1	Photosynthesis|Metabolic pathways
Glyma.16G143600.1	green	Photosystem II oxygen-evolving enhancer protein 1	Photosynthesis|Metabolic pathways
Glyma.02G094900.1	green	Photosystem II oxygen-evolving enhancer protein 2	Photosynthesis|Metabolic pathways
Glyma.08G304200.1	green	Photosystem II oxygen-evolving enhancer protein 2	Photosynthesis|Metabolic pathways
Glyma.14G031800.1	green	Photosystem II oxygen-evolving enhancer protein 2	Photosynthesis|Metabolic pathways
Glyma.18G114900.1	green	Photosystem II oxygen-evolving enhancer protein 2	Photosynthesis|Metabolic pathways
Glyma.18G286500.1	green	Photosystem II oxygen-evolving enhancer protein 2	Photosynthesis|Metabolic pathways
Glyma.03G114600.1	green	Photosystem II oxygen-evolving enhancer protein 3	Photosynthesis|Metabolic pathways
Glyma.07G112000.1	green	Photosystem II oxygen-evolving enhancer protein 3	Photosynthesis|Metabolic pathways
Glyma.07G112000.2	green	Photosystem II oxygen-evolving enhancer protein 3	Photosynthesis|Metabolic pathways
Glyma.02G141700.1	green	Photosystem II PsbW protein	Photosynthesis|Metabolic pathways
Glyma.03G159100.2	green	Photosystem II PsbW protein	Photosynthesis|Metabolic pathways
Glyma.10G032200.1	green	Photosystem II PsbW protein	Photosynthesis|Metabolic pathways
Glyma.19G161400.1	green	Photosystem II PsbW protein	Photosynthesis|Metabolic pathways
Glyma.05G172300.1	green	Photosystem II PsbY protein	Photosynthesis|Metabolic pathways
Glyma.13G116700.2	green	Phytepsin [EC:3.4.23.40]
Glyma.17G043200.1	green	Phytepsin [EC:3.4.23.40]
Glyma.20G091200.1	green	Phytochrome-interacting factor 3	Plant hormone signal transduction|Circadian rhythm - plant
Glyma.14G009100.5	green	Phytochromobilin:ferredoxin oxidoreductase [EC:1.3.7.4]	Porphyrin and chlorophyll metabolism
Glyma.02G240200.1	green	Phytoene synthase [EC:2.5.1.32]	Carotenoid biosynthesis|Biosynthesis of terpenoids and steroids|Metabolic pathways|Biosynthesis of secondary metabolites
Glyma.02G240200.7	green	Phytoene synthase [EC:2.5.1.32]	Carotenoid biosynthesis|Biosynthesis of terpenoids and steroids|Metabolic pathways|Biosynthesis of secondary metabolites
Glyma.08G306200.1	green	Phytoene synthase [EC:2.5.1.32]	Carotenoid biosynthesis|Biosynthesis of terpenoids and steroids|Metabolic pathways|Biosynthesis of secondary metabolites
Glyma.14G031200.1	green	Phytoene synthase [EC:2.5.1.32]	Carotenoid biosynthesis|Biosynthesis of terpenoids and steroids|Metabolic pathways|Biosynthesis of secondary metabolites
Glyma.14G209700.1	green	Phytoene synthase [EC:2.5.1.32]	Carotenoid biosynthesis|Biosynthesis of terpenoids and steroids|Metabolic pathways|Biosynthesis of secondary metabolites
Glyma.18G111900.1	green	Phytoene synthase [EC:2.5.1.32]	Carotenoid biosynthesis|Biosynthesis of terpenoids and steroids|Metabolic pathways|Biosynthesis of secondary metabolites
Glyma.04G020300.1	green	Plastocyanin	Photosynthesis
Glyma.06G020400.1	green	Plastocyanin	Photosynthesis
Glyma.19G116700.1	green	Polyribonucleotide nucleotidyltransferase [EC:2.7.7.8]	Purine metabolism|Pyrimidine metabolism|RNA degradation
Glyma.20G223300.3	green	Pre-mRNA-splicing factor CDC5/CEF1	Spliceosome
Glyma.13G049700.1	green	Proline dehydrogenase [EC:1.5.99.8]	Arginine and proline metabolism|Metabolic pathways|Biosynthesis of secondary metabolites|Biosynthesis of antibiotics
Glyma.19G043000.1	green	Proline dehydrogenase [EC:1.5.99.8]	Arginine and proline metabolism|Metabolic pathways|Biosynthesis of secondary metabolites|Biosynthesis of antibiotics
Glyma.11G157700.1	green	Protein arginine N-methyltransferase 3 [EC:2.1.1.-]
Glyma.09G194200.2	green	Protein kinase A [EC:2.7.11.11]	MAPK signaling pathway|Ras signaling pathway|Calcium signaling pathway|cAMP signaling pathway|Chemokine signaling pathway|Meiosis - yeast|Oocyte meiosis|Apoptosis|Adrenergic signaling in cardiomyocytes|Vascular smooth muscle contraction|Wnt signaling path
Glyma.02G169200.1	green	Protein phosphatase 2 (formerly 2A), catalytic subunit [EC:3.1.3.16]	mRNA surveillance pathway|Sphingolipid signaling pathway|Cell cycle - yeast|Meiosis - yeast|Oocyte meiosis|PI3K-Akt signaling pathway|AMPK signaling pathway|Adrenergic signaling in cardiomyocytes|TGF-beta signaling pathway|Hippo signaling pathway|Hippo si
Glyma.05G012200.1	green	Protein phosphatase 2 (formerly 2A), regulatory subunit B'	mRNA surveillance pathway|Sphingolipid signaling pathway|Meiosis - yeast|Oocyte meiosis|PI3K-Akt signaling pathway|AMPK signaling pathway|Adrenergic signaling in cardiomyocytes|Dopaminergic synapse
[truncated: 131 more rows]

## Sheet: Table S11 
Table S11 Genes list of Stage 2 specific module
[truncated: 190 more rows]

## Sheet: Table S12
Table S12 Genes list of Seed coat (Stage 3-1) specific module
[truncated: 736 more rows]

[truncated: 4 more sheets: Table S13, Table S14, Table S17, Table S18]
