# Supplementary material for: Identification of regulatory networks and hub genes controlling soybean seed set and size using RNA sequencing analysis
Source: J Exp Bot. 2017 Jan 13;68(8):1955–72. doi: 10.1093/jxb/erw460 (PMC5429000; doi:10.1093/jxb/erw460)
Supplement: supplementary_table_S2 [file erw460_suppl_supplementary_table_s2.xlsx]

## Sheet: V2S1 vs V1S1
Table S2-1. The differentially expressed genes (DEGs) of each pair-wise comparison of V2S1 vs V1S1
id	baseMean_V2S1	baseMean_V1S1	foldChange	log2FoldChange	pval	padj	up_down	Description	KO_ID	KO_Description	kegg_id	kegg_term	GO_id	GO_term
Glyma.15G043200.1	339.007	5706.72	16.8336	4.07328	2.07056e-216	4.00131e-212	Up	(M=20) PTHR10484 - HISTONE H4	K11251	histone H2A	ko05034,ko05322	Alcoholism|Systemic lupus erythematosus	GO:0046982,GO:0006334,GO:0005634,GO:0003677,GO:0000786	protein heterodimerization activity|nucleosome assembly|nucleus|DNA binding|nucleosome
Glyma.16G050000.3	26.3443	2560.5	97.1938	6.60279	3.49397e-165	3.85829e-161	Up						-	-
Glyma.07G035800.1	941.784	7153.28	7.59545	2.92514	8.90562e-142	6.25814e-138	Up						-	-
Glyma.14G136300.1	0.81848	1005.16	1228.08	10.2622	7.37467e-141	4.38503e-137	Up						-	-
Glyma.16G210600.1	5.96186	1126.48	188.948	7.56185	4.00614e-139	2.21193e-135	Up	(M=78) PF00931//PF01582 - NB-ARC domain // TIR domain					GO:0043531,GO:0017111,GO:0007165,GO:0006952,GO:0005515,GO:0000166	ADP binding|nucleoside-triphosphatase activity|signal transduction|defense response|protein binding|nucleotide binding
Glyma.02G149800.2	2.266	952.015	420.131	8.7147	5.28226e-129	2.40185e-125	Up						GO:0007005,GO:0004842	mitochondrion organization|ubiquitin-protein ligase activity
Glyma.20G076400.2	20.2663	1154.11	56.9473	5.83155	5.34851e-115	2.06717e-111	Up						-	-
Glyma.14G038600.1	1.44037	708.509	491.893	8.9422	9.53317e-100	3.07044e-96	Up						-	-
Glyma.04G195600.1	6.53586	775.695	118.683	6.89097	2.0818e-94	5.96003e-91	Up	(M=32) PTHR22953 - ACID PHOSPHATASE RELATED					GO:0016787	hydrolase activity
Glyma.14G044000.1	19.6269	862.3	43.9345	5.45728	1.83559e-83	4.29967e-80	Up	(M=2) K05019 - chloride channel, nucleotide-sensitive, 1A	K05019	chloride channel, nucleotide-sensitive, 1A	ko03013	RNA transport	GO:0000387	spliceosomal snRNP assembly
Glyma.18G103500.1	103.42	2623.54	25.3678	4.66493	4.35109e-82	9.60958e-79	Up	(M=152) PF02458 - Transferase family					GO:0016747	transferase activity, transferring acyl groups other than amino-acyl groups
Glyma.12G092300.1	0	507.797			4.2763e-79	9.18206e-76	Up	(M=2) K13035 - beta-cyano-L-alanine hydratase/nitrilase	K13035	beta-cyano-L-alanine hydratase/nitrilase [EC:3.5.5.1 3.5.5.4]	ko00460,ko01100,ko01110	Cyanoamino acid metabolism|Metabolic pathways|Biosynthesis of secondary metabolites	GO:0016810,GO:0006807	hydrolase activity, acting on carbon-nitrogen (but not peptide) bonds|nitrogen compound metabolic process
Glyma.13G048100.1	56.4022	4302.98	76.2909	6.25344	6.41863e-79	1.34096e-75	Up	(M=261) PTHR10209 - OXIDOREDUCTASE, 2OG-FE(II) OXYGENASE FAMILY PROTEIN					GO:0055114,GO:0016706,GO:0016491	oxidation-reduction process|oxidoreductase activity, acting on paired donors, with incorporation or reduction of molecular oxygen, 2-oxoglutarate as one donor, and incorporation of one atom each of oxygen into both donors|oxidoreductase activity
Glyma.04G184300.1	180.024	1697.38	9.42865	3.23705	1.07172e-76	2.12418e-73	Up	(M=35) PF00892//PF03151 - EamA-like transporter family // Triose-phosphate Transporter family					GO:0016021,GO:0016020,GO:0006810,GO:0005215	integral to membrane|membrane|transport|transporter activity
Glyma.17G187600.1	49.1032	1022.34	20.8202	4.37991	1.30033e-76	2.51285e-73	Up						-	-
Glyma.19G120400.1	799.138	3915.79	4.90001	2.29279	5.27281e-74	9.94105e-71	Up	(M=13) 2.3.3.13 - 2-isopropylmalate synthase.	K01649	2-isopropylmalate synthase [EC:2.3.3.13]	ko00290,ko00620,ko01100,ko01110,ko01210,ko01230	Valine, leucine and isoleucine biosynthesis|Pyruvate metabolism|Metabolic pathways|Biosynthesis of secondary metabolites|2-Oxocarboxylic acid metabolism|Biosynthesis of amino acids	GO:0046912,GO:0019752,GO:0009098,GO:0003852,GO:0003824	transferase activity, transferring acyl groups, acyl groups converted into alkyl on transfer|carboxylic acid metabolic process|leucine biosynthetic process|2-isopropylmalate synthase activity|catalytic activity
Glyma.09G208900.1	32.2181	777.937	24.1459	4.59371	1.11405e-64	1.91367e-61	Up	(M=105) PTHR23155//PTHR23155:SF121 - LEUCINE-RICH REPEAT-CONTAINING PROTEIN // SUBFAMILY NOT NAMED					GO:0005515	protein binding
Glyma.13G048100.2	0	399.241			2.61877e-63	4.30699e-60	Up						GO:0055114,GO:0016706,GO:0016491	oxidation-reduction process|oxidoreductase activity, acting on paired donors, with incorporation or reduction of molecular oxygen, 2-oxoglutarate as one donor, and incorporation of one atom each of oxygen into both donors|oxidoreductase activity
Glyma.03G017000.2	5.2005	498.513	95.8587	6.58284	2.93865e-63	4.73239e-60	Up						GO:0005515	protein binding
Glyma.12G187200.1	1519.31	5477.18	3.60505	1.85002	1.92718e-60	2.86479e-57	Up						-	-
Glyma.03G169300.3	2.0944	426.598	203.686	7.6702	2.92198e-60	4.26162e-57	Up						GO:0006014,GO:0004747	D-ribose metabolic process|ribokinase activity
Glyma.17G021400.1	225.822	2900.24	12.843	3.68291	1.25723e-59	1.76696e-56	Up	(M=8) PTHR12304 - INOSINE-URIDINE PREFERRING NUCLEOSIDE HYDROLASE					-	-
Glyma.06G080100.1	738.121	3188.27	4.31944	2.11084	4.17703e-58	5.66456e-55	Up	(M=7) KOG1003 - Actin filament-coating protein tropomyosin					-	-
Glyma.17G037100.1	198.572	1438.85	7.246	2.85719	8.00249e-57	1.06652e-53	Up	(M=66) PTHR10353 - GLYCOSYL HYDROLASE					GO:0005975,GO:0004553	carbohydrate metabolic process|hydrolase activity, hydrolyzing O-glycosyl compounds
Glyma.03G068900.1	0	354.669			8.63712e-57	1.13159e-53	Up	(M=3) PF12554 - Mitotic-spindle organizing gamma-tubulin ring associated					-	-
Glyma.U008800.1	0	354.319			1.92414e-56	2.43827e-53	Up	(M=2) PTHR11017:SF14 - LEUCINE-RICH PROTEIN					GO:0043531,GO:0006952	ADP binding|defense response
Glyma.10G245500.1	212.712	1478.43	6.95038	2.79709	1.14468e-55	1.42714e-52	Up	(M=7) PTHR12446:SF4 - TSO1					-	-
Glyma.03G109200.3	149.307	1231.42	8.24763	3.04398	2.54165e-55	3.11852e-52	Up		K12877	protein mago nashi	ko03013,ko03015,ko03040	RNA transport|mRNA surveillance pathway|Spliceosome	GO:0005634	nucleus
Glyma.13G040000.1	0	313.508			2.15013e-50	2.51823e-47	Up						-	-
Glyma.17G173200.1	0	310.256			6.01469e-50	6.8372e-47	Up	(M=5) PTHR19857:SF16 - TRANSDUCIN FAMILY PROTEIN / WD-40 REPEAT FAMILY PROTEIN					-	-
Glyma.13G190500.1	0.545654	329.84	604.487	9.23957	6.65303e-50	7.45322e-47	Up	(M=6) K09647 - mitochondrial inner membrane protease subunit 1	K09647	mitochondrial inner membrane protease subunit 1 [EC:3.4.99.-]	ko03060	Protein export	-	-
Glyma.13G300000.1	58.3815	822.954	14.0961	3.81723	1.12355e-48	1.20624e-45	Up	(M=4) PTHR24420//PTHR24420:SF890 - LEUCINE-RICH REPEAT RECEPTOR-LIKE PROTEIN KINASE					GO:0006468,GO:0005524,GO:0005515,GO:0004713,GO:0004672	protein phosphorylation|ATP binding|protein binding|protein tyrosine kinase activity|protein kinase activity
Glyma.05G130300.2	2.72827	333.339	122.18	6.93286	1.08825e-43	1.07847e-40	Up		K03015	DNA-directed RNA polymerase II subunit RPB7	ko00230,ko00240,ko01100,ko03020,ko05016,ko05169	Purine metabolism|Pyrimidine metabolism|Metabolic pathways|RNA polymerase|Huntington's disease|Epstein-Barr virus infection	GO:0006351,GO:0003899,GO:0003723	transcription, DNA-dependent|DNA-directed RNA polymerase activity|RNA binding
Glyma.08G261500.3	0	355.411			1.59621e-39	1.54232e-36	Up						GO:0006355,GO:0003700	regulation of transcription, DNA-dependent|sequence-specific DNA binding transcription factor activity
Glyma.04G110500.1	0	289.359			3.22384e-39	3.07654e-36	Up						-	-
Glyma.20G073400.1	92.3872	781.202	8.45573	3.07993	1.07782e-38	1.00379e-35	Up	(M=1) PF00488//PF01541 - MutS domain V // GIY-YIG catalytic domain					GO:0030983,GO:0006298,GO:0005524	mismatched DNA binding|mismatch repair|ATP binding
Glyma.10G175400.1	0	232.435			5.13262e-38	4.66761e-35	Up	(M=6) K03264 - translation initiation factor 6	K03264	translation initiation factor eIF-6	ko03008	Ribosome biogenesis in eukaryotes	GO:0043022,GO:0042256	ribosome binding|mature ribosome assembly
Glyma.16G033700.1	2784.2	7921.88	2.8453	1.50858	1.18439e-36	1.04037e-33	Up	(M=54) 2.4.1.91 - Flavonol 3-O-glucosyltransferase.					GO:0016758,GO:0008152	transferase activity, transferring hexosyl groups|metabolic process
Glyma.13G000200.1	0.5864	238.219	406.239	8.66619	3.72045e-36	3.1603e-33	Up	(M=5) 6.1.1.10 - Methionine--tRNA ligase.	K01874	methionyl-tRNA synthetase [EC:6.1.1.10]	ko00450,ko00970	Selenocompound metabolism|Aminoacyl-tRNA biosynthesis	GO:0006431,GO:0006418,GO:0005737,GO:0005524,GO:0004825,GO:0004812,GO:0000166	methionyl-tRNA aminoacylation|tRNA aminoacylation for protein translation|cytoplasm|ATP binding|methionine-tRNA ligase activity|aminoacyl-tRNA ligase activity|nucleotide binding
Glyma.07G036400.1	395.765	1620.37	4.09428	2.03361	4.88088e-36	4.10095e-33	Up	(M=6) PTHR11440:SF6 - LECITHINE CHOLESTEROL ACYLTRANSFERASE-RELATED					GO:0008374,GO:0006629	O-acyltransferase activity|lipid metabolic process
Glyma.01G046700.2	132.732	964.761	7.26847	2.86165	6.38318e-36	5.24908e-33	Up						GO:0008168	methyltransferase activity
Glyma.06G259800.1	2.8169	323.986	115.015	6.84568	8.57932e-36	6.98077e-33	Up	(M=39) PF00560//PF00931//PF01582 - Leucine Rich Repeat // NB-ARC domain // TIR domain					GO:0043531,GO:0007165,GO:0006952,GO:0005515	ADP binding|signal transduction|defense response|protein binding
Glyma.09G107600.1	0	217.805			1.01194e-35	8.14814e-33	Up	(M=5) PTHR23125:SF56 - F-BOX PROTEIN, ATFBL3					GO:0043631,GO:0004652	RNA polyadenylation|polynucleotide adenylyltransferase activity
Glyma.19G065600.4	172.865	982.134	5.68152	2.50628	2.53425e-35	1.99893e-32	Up		K00264	glutamate synthase (NADPH/NADH) [EC:1.4.1.13 1.4.1.14]	ko00250,ko00910,ko01100,ko01110,ko01120,ko01130,ko01230	Alanine, aspartate and glutamate metabolism|Nitrogen metabolism|Metabolic pathways|Biosynthesis of secondary metabolites|Microbial metabolism in diverse environments|Biosynthesis of antibiotics|Biosynthesis of amino acids	GO:0055114,GO:0050660,GO:0045181,GO:0016639,GO:0016638,GO:0016491,GO:0016040,GO:0015930,GO:0010181,GO:0008152,GO:0006807,GO:0006537,GO:0005506,GO:0003824	oxidation-reduction process|flavin adenine dinucleotide binding|glutamate synthase activity, NAD(P)H as acceptor|oxidoreductase activity, acting on the CH-NH2 group of donors, NAD or NADP as acceptor|oxidoreductase activity, acting on the CH-NH2 group of donors|oxidoreductase activity|glutamate synthase (NADH) activity|glutamate synthase activity|FMN binding|metabolic process|nitrogen compound me…
Glyma.16G005100.3	0	213.979			4.19071e-35	3.27209e-32	Up						-	-
Glyma.02G166900.1	3.38229	274.089	81.0365	6.3405	5.99378e-35	4.63313e-32	Up						-	-
Glyma.13G328000.1	28.4164	456.215	16.0546	4.00492	1.17126e-34	8.87623e-32	Up	(M=46) PF02309//PF02362//PF06507 - AUX/IAA family // B3 DNA binding domain // Auxin response factor					GO:0046983,GO:0009725,GO:0006355,GO:0005634,GO:0003677	protein dimerization activity|response to hormone stimulus|regulation of transcription, DNA-dependent|nucleus|DNA binding
Glyma.18G009700.1	2444.18	6413.88	2.62415	1.39185	1.38587e-34	1.04006e-31	Up	(M=11) 1.2.1.12 - Glyceraldehyde-3-phosphate dehydrogenase (phosphorylating).	K00134	glyceraldehyde 3-phosphate dehydrogenase [EC:1.2.1.12]	ko00010,ko00710,ko01100,ko01110,ko01120,ko01130,ko01200,ko01230,ko04066,ko05010	Glycolysis / Gluconeogenesis|Carbon fixation in photosynthetic organisms|Metabolic pathways|Biosynthesis of secondary metabolites|Microbial metabolism in diverse environments|Biosynthesis of antibiotics|Carbon metabolism|Biosynthesis of amino acids|HIF-1 signaling pathway|Alzheimer's disease	GO:0055114,GO:0051287,GO:0050661,GO:0016620,GO:0006006	oxidation-reduction process|NAD binding|NADP binding|oxidoreductase activity, acting on the aldehyde or oxo group of donors, NAD or NADP as acceptor|glucose metabolic process
Glyma.16G123600.2	1.32528	296.561	223.773	7.80589	4.50479e-34	3.31634e-31	Up						-	-
Glyma.20G164700.1	7.9334	1408.33	177.519	7.47183	1.66083e-32	1.18871e-29	Up	(M=33) 3.2.1.14 - Chitinase.	K01183	chitinase [EC:3.2.1.14]	ko00520	Amino sugar and nucleotide sugar metabolism	GO:0005975,GO:0004553	carbohydrate metabolic process|hydrolase activity, hydrolyzing O-glycosyl compounds
Glyma.08G210900.3	0	194.338			7.43345e-32	5.13034e-29	Up		K01462	peptide deformylase [EC:3.5.1.88]			GO:0042586,GO:0005506	peptide deformylase activity|iron ion binding
Glyma.04G112700.2	1.20829	336.364	278.38	8.12091	7.73509e-32	5.29128e-29	Up						GO:0005515	protein binding
Glyma.01G206900.1	286.519	2040.07	7.12018	2.83191	1.1905e-30	8.00211e-28	Up	(M=15) PTHR13994 - NUDIX HYDROLASE RELATED					-	-
Glyma.08G273000.1	0	184.337			1.83769e-30	1.21412e-27	Up						-	-
Glyma.06G090100.5	377.002	1420.37	3.76754	1.91362	3.64991e-30	2.31258e-27	Up						GO:0003723	RNA binding
Glyma.06G293700.1	65.6286	576.796	8.78878	3.13566	1.71805e-29	1.0457e-26	Up	(M=10) PTHR19282//PTHR19282:SF69 - TETRASPANIN // SUBFAMILY NOT NAMED					GO:0016021	integral to membrane
Glyma.20G153200.1	432.345	1529.98	3.5388	1.82326	3.7479e-29	2.24581e-26	Up	(M=61) PTHR23024:SF10 - CARBOXYLESTERASE-RELATED					GO:0016787,GO:0008152	hydrolase activity|metabolic process
Glyma.09G250200.1	3699.81	8657.41	2.33996	1.22648	7.82467e-29	4.65261e-26	Up	(M=2) K01823 - isopentenyl-diphosphate delta-isomerase	K01823	isopentenyl-diphosphate delta-isomerase [EC:5.3.3.2]	ko00900,ko01100,ko01110,ko01130	Terpenoid backbone biosynthesis|Metabolic pathways|Biosynthesis of secondary metabolites|Biosynthesis of antibiotics	GO:0016787,GO:0008299,GO:0004452	hydrolase activity|isoprenoid biosynthetic process|isopentenyl-diphosphate delta-isomerase activity
Glyma.13G183500.1	1622.91	5779.08	3.56094	1.83226	8.65747e-29	5.0698e-26	Up	(M=18) PTHR11474 - TYROSINASE					GO:0055114,GO:0046148,GO:0016491,GO:0008152,GO:0004097	oxidation-reduction process|pigment biosynthetic process|oxidoreductase activity|metabolic process|catechol oxidase activity
Glyma.17G216000.1	1271.22	3216.66	2.53038	1.33935	9.57441e-28	5.48216e-25	Up	(M=4) K00813 - aspartate aminotransferase	K00813	aspartate aminotransferase [EC:2.6.1.1]	ko00220,ko00250,ko00270,ko00330,ko00350,ko00360,ko00400,ko00401,ko00950,ko00960,ko01100,ko01110,ko01130,ko01210,ko01230	Arginine biosynthesis|Alanine, aspartate and glutamate metabolism|Cysteine and methionine metabolism|Arginine and proline metabolism|Tyrosine metabolism|Phenylalanine metabolism|Phenylalanine, tyrosine and tryptophan biosynthesis|Novobiocin biosynthesis|Isoquinoline alkaloid biosynthesis|Tropane, piperidine and pyridine alkaloid biosynthesis|Metabolic pathways|Biosynthesis of secondary metabolite…	GO:0030170,GO:0009058,GO:0008483,GO:0006520,GO:0003824	pyridoxal phosphate binding|biosynthetic process|transaminase activity|cellular amino acid metabolic process|catalytic activity
Glyma.02G028200.1	91.4284	2641.27	28.889	4.85245	4.39363e-27	2.42588e-24	Up	(M=25) PTHR10201 - MATRIX METALLOPROTEINASE					GO:0031012,GO:0008270,GO:0008237,GO:0006508,GO:0004222	extracellular matrix|zinc ion binding|metallopeptidase activity|proteolysis|metalloendopeptidase activity
Glyma.19G168300.1	255.597	1050.59	4.11033	2.03926	9.99781e-27	5.4424e-24	Up	(M=5) PTHR23083//PTHR23083:SF102 - TETRATRICOPEPTIDE REPEAT PROTEIN, TPR // SUBFAMILY NOT NAMED					GO:0006396,GO:0005622,GO:0005515	RNA processing|intracellular|protein binding
Glyma.11G121800.1	14.8131	608.48	41.0772	5.36027	1.15482e-26	6.19906e-24	Up	(M=7) PTHR22924 - LEGHEMOGLOBIN-RELATED					GO:0020037,GO:0019825,GO:0015671,GO:0005506	heme binding|oxygen binding|oxygen transport|iron ion binding
Glyma.06G078200.1	1.21355	185.283	152.679	7.25436	2.04666e-26	1.08359e-23	Up	(M=2) K10744 - ribonuclease H2 subunit B	K10744	ribonuclease H2 subunit B	ko03030	DNA replication	GO:0005634	nucleus
Glyma.05G214300.2	103.292	653.164	6.32344	2.66071	2.14117e-26	1.12592e-23	Up						GO:0006468,GO:0005524,GO:0005515,GO:0004713,GO:0004672	protein phosphorylation|ATP binding|protein binding|protein tyrosine kinase activity|protein kinase activity
Glyma.07G174800.1	152.807	938.39	6.14103	2.61848	3.97302e-26	2.06114e-23	Up	(M=69) 2.4.1.207 - Xyloglucan:xyloglucosyl transferase.	K08235	xyloglucan:xyloglucosyl transferase [EC:2.4.1.207]			GO:0048046,GO:0016762,GO:0006073,GO:0005975,GO:0005618,GO:0004553	apoplast|xyloglucan:xyloglucosyl transferase activity|cellular glucan metabolic process|carbohydrate metabolic process|cell wall|hydrolase activity, hydrolyzing O-glycosyl compounds
Glyma.10G113600.1	621.55	1833.69	2.9502	1.56081	5.22471e-26	2.69243e-23	Up	(M=94) PF00139 - Legume lectin domain					GO:0030246	carbohydrate binding
Glyma.07G014600.1	9416.59	20958	2.22565	1.15422	7.42195e-26	3.7994e-23	Up	(M=18) PTHR11726:SF1 - 60S RIBOSOMAL PROTEIN L10					GO:0003993	acid phosphatase activity
Glyma.19G127200.1	603.904	1774.52	2.93842	1.55504	1.21871e-25	6.19769e-23	Up	(M=12) K05868 - cyclin B	K05868	cyclin B	ko04068,ko04110,ko04115,ko04914	FoxO signaling pathway|Cell cycle|p53 signaling pathway|Progesterone-mediated oocyte maturation	GO:0051726,GO:0019901,GO:0005634,GO:0000079	regulation of cell cycle|protein kinase binding|nucleus|regulation of cyclin-dependent protein serine/threonine kinase activity
Glyma.09G189200.1	1729.24	3953.01	2.28597	1.19281	1.2634e-25	6.38298e-23	Up	(M=10) 1.2.1.68 - Coniferyl-aldehyde dehydrogenase.	K12355	coniferyl-aldehyde dehydrogenase [EC:1.2.1.68]	ko00940	Phenylpropanoid biosynthesis	GO:0055114,GO:0016620,GO:0016491,GO:0008152	oxidation-reduction process|oxidoreductase activity, acting on the aldehyde or oxo group of donors, NAD or NADP as acceptor|oxidoreductase activity|metabolic process
Glyma.18G094800.1	3.46904	205.726	59.3035	5.89004	1.32505e-25	6.60807e-23	Up						-	-
Glyma.12G042800.2	35.8279	394.975	11.0243	3.46261	1.47777e-25	7.32244e-23	Up						GO:0046983	protein dimerization activity
Glyma.13G314200.1	140.677	723.657	5.1441	2.36292	2.7672e-25	1.35381e-22	Up						-	-
Glyma.18G281500.1	174.431	799.121	4.58131	2.19576	1.50394e-24	7.08859e-22	Up	(M=3) PF00560//PF00931//PF02902 - Leucine Rich Repeat // NB-ARC domain // Ulp1 protease family, C-terminal catalytic domain					GO:0043531,GO:0008234,GO:0006952,GO:0006508,GO:0005515	ADP binding|cysteine-type peptidase activity|defense response|proteolysis|protein binding
Glyma.13G190900.4	4.66285	210.082	45.0544	5.4936	2.05696e-24	9.63644e-22	Up		K09647	mitochondrial inner membrane protease subunit 1 [EC:3.4.99.-]	ko03060	Protein export	GO:0016021,GO:0016020,GO:0008236,GO:0006508	integral to membrane|membrane|serine-type peptidase activity|proteolysis
Glyma.10G189300.1	229.638	916.354	3.99042	1.99654	2.73176e-23	1.21358e-20	Up	(M=7) PTHR13301//PTHR13301:SF24 - X-BOX TRANSCRIPTION FACTOR-RELATED					GO:0030244,GO:0016760,GO:0016020	cellulose biosynthetic process|cellulose synthase (UDP-forming) activity|membrane
Glyma.20G110500.1	123.369	646.687	5.2419	2.39009	5.73681e-23	2.49129e-20	Up	(M=13) PTHR16007 - EPIDIDYMAL MEMBRANE PROTEIN E9-RELATED					-	-
Glyma.03G023700.1	154.797	948.872	6.12977	2.61583	9.88844e-23	4.27021e-20	Up	(M=56) PTHR24420//PTHR24420:SF472 - LEUCINE-RICH REPEAT RECEPTOR-LIKE PROTEIN KINASE // SUBFAMILY NOT NAMED					GO:0006468,GO:0005524,GO:0005515,GO:0004713,GO:0004672	protein phosphorylation|ATP binding|protein binding|protein tyrosine kinase activity|protein kinase activity
Glyma.08G119200.3	0	133.754			2.52721e-22	1.07336e-19	Up						GO:0043531	ADP binding
Glyma.19G262000.2	22.1931	379.932	17.1194	4.09756	2.99038e-22	1.26313e-19	Up						-	-
Glyma.07G073800.1	16.6836	278.536	16.6952	4.06136	4.26375e-22	1.79121e-19	Up	(M=53) KOG1208 - Dehydrogenases with different specificities (related to short-chain alcohol dehydrogenases)					GO:0016491,GO:0008152	oxidoreductase activity|metabolic process
Glyma.18G066700.1	0	129.784			8.42206e-22	3.46286e-19	Up						-	-
Glyma.18G258000.1	3120.45	6316.75	2.0243	1.01743	1.97048e-21	7.97465e-19	Up	(M=152) PF02458 - Transferase family					GO:0016747	transferase activity, transferring acyl groups other than amino-acyl groups
Glyma.17G238200.1	615.925	1661.74	2.69796	1.43187	2.13288e-21	8.58695e-19	Up	(M=5) 3.4.19.5 - Beta-aspartyl-peptidase.	K13051	beta-aspartyl-peptidase (threonine type) [EC:3.4.19.5]			GO:0016787	hydrolase activity
Glyma.13G195700.2	53.9821	628.536	11.6434	3.54144	4.14706e-21	1.66095e-18	Up		K09647	mitochondrial inner membrane protease subunit 1 [EC:3.4.99.-]	ko03060	Protein export	GO:0016021,GO:0016020,GO:0008236,GO:0006508	integral to membrane|membrane|serine-type peptidase activity|proteolysis
Glyma.14G182900.1	185.187	754.704	4.07536	2.02693	7.25263e-21	2.87498e-18	Up	(M=1) PF00075//PF03134 - RNase H // TB2/DP1, HVA22 family					GO:0008270,GO:0004523,GO:0003676	zinc ion binding|ribonuclease H activity|nucleic acid binding
Glyma.04G200900.1	336.474	1088.04	3.23365	1.69316	8.40863e-21	3.29938e-18	Up	(M=8) PTHR11607:SF3 - LYSOSOMAL ALPHA-MANNOSIDASE (MANNOSIDASE ALPHA CLASS 2B MEMBER 1)					GO:0015923,GO:0008270,GO:0006013,GO:0005975,GO:0004559,GO:0004553	mannosidase activity|zinc ion binding|mannose metabolic process|carbohydrate metabolic process|alpha-mannosidase activity|hydrolase activity, hydrolyzing O-glycosyl compounds
Glyma.20G076400.5	0	222.942			9.45192e-21	3.65312e-18	Up						-	-
Glyma.10G108900.1	2.01816	1108.43	549.227	9.10126	1.83378e-20	6.88104e-18	Up	(M=94) PF00139 - Legume lectin domain					GO:0030246	carbohydrate binding
Glyma.06G243500.1	0	319.481			1.85565e-20	6.92947e-18	Up	(M=23) K14487 - auxin responsive GH3 gene family	K14487	auxin responsive GH3 gene family	ko04075	Plant hormone signal transduction	-	-
Glyma.12G093000.1	83.2888	481.097	5.77625	2.53013	2.03465e-20	7.56135e-18	Up						-	-
Glyma.05G179300.1	503.443	1400.29	2.78143	1.47583	3.23875e-20	1.1865e-17	Up	(M=43) PF01477 - PLAT/LH2 domain					GO:0005515	protein binding
Glyma.01G033400.1	0	115.273			1.57096e-19	5.51971e-17	Up						-	-
Glyma.07G062900.1	1075.95	2920.17	2.71404	1.44044	2.3327e-19	8.08589e-17	Up	(M=105) PTHR23155//PTHR23155:SF121 - LEUCINE-RICH REPEAT-CONTAINING PROTEIN // SUBFAMILY NOT NAMED					GO:0043531,GO:0017111,GO:0006952,GO:0000166	ADP binding|nucleoside-triphosphatase activity|defense response|nucleotide binding
Glyma.13G343100.1	367.668	1087.83	2.95871	1.56497	3.74677e-19	1.28721e-16	Up	(M=66) PTHR10353 - GLYCOSYL HYDROLASE					GO:0005975,GO:0004553	carbohydrate metabolic process|hydrolase activity, hydrolyzing O-glycosyl compounds
Glyma.19G218900.1	38.0321	334.084	8.78426	3.13492	3.86448e-19	1.32177e-16	Up						-	-
Glyma.05G102600.1	0.545654	127.023	232.791	7.86289	4.05379e-19	1.38041e-16	Up	(M=5) K07300 - Ca2+:H+ antiporter	K07300	Ca2+:H+ antiporter			GO:0055085,GO:0016021,GO:0015369,GO:0006816	transmembrane transport|integral to membrane|calcium:hydrogen antiporter activity|calcium ion transport
Glyma.08G116900.1	2054.87	4136.3	2.01292	1.00929	6.09151e-19	2.0296e-16	Up	(M=31) K01376 - cathepsin V [EC:3.4.22.43]	K01376	cathepsin V [EC:3.4.22.43]			GO:0008234,GO:0006508	cysteine-type peptidase activity|proteolysis
Glyma.07G205200.1	115.686	557.012	4.81487	2.2675	6.78843e-19	2.2521e-16	Up	(M=125) PF03005 - Arabidopsis proteins of unknown function					-	-
Glyma.13G184600.1	29.4088	291.98	9.92832	3.31155	8.48937e-19	2.80436e-16	Up	(M=5) PF05346 - Eukaryotic membrane protein family					-	-
Glyma.07G218200.1	169.48	669.156	3.9483	1.98123	3.23774e-18	1.03848e-15	Up	(M=213) KOG0156 - Cytochrome P450 CYP2 subfamily					GO:0055114,GO:0020037,GO:0016705,GO:0005506	oxidation-reduction process|heme binding|oxidoreductase activity, acting on paired donors, with incorporation or reduction of molecular oxygen|iron ion binding
Glyma.16G101900.1	0	107.42			3.23017e-18	1.03848e-15	Up	(M=7) K10365 - capping protein (actin filament) muscle Z-line, beta	K10365	capping protein (actin filament) muscle Z-line, beta	ko04144	Endocytosis	GO:0071203,GO:0030036,GO:0008290,GO:0005737,GO:0003779	WASH complex|actin cytoskeleton organization|F-actin capping protein complex|cytoplasm|actin binding
Glyma.17G139200.3	209.96	757.279	3.60678	1.85071	5.20188e-18	1.64795e-15	Up						-	-
Glyma.19G097900.1	0	105.613			7.57111e-18	2.36939e-15	Up	(M=5) 2.7.7.1 - Nicotinamide-nucleotide adenylyltransferase.	K06210	nicotinamide mononucleotide adenylyltransferase [EC:2.7.7.1 2.7.7.18]	ko00760,ko01100	Nicotinate and nicotinamide metabolism|Metabolic pathways	GO:0016779,GO:0009435	nucleotidyltransferase activity|NAD biosynthetic process
Glyma.12G100600.1	12.515	238.654	19.0695	4.2532	9.05668e-18	2.80029e-15	Up	(M=341) PTHR10641 - MYB-LIKE DNA-BINDING PROTEIN MYB					GO:0003682	chromatin binding
Glyma.14G142300.3	410.921	1587.24	3.86263	1.94958	1.32312e-17	4.02661e-15	Up						GO:0016021	integral to membrane
Glyma.16G107500.1	29.569	1442.35	48.779	5.60819	1.60252e-17	4.85777e-15	Up	(M=24) PTHR21562 - NOTUM-RELATED					-	-
Glyma.04G122400.1	376.131	1075.73	2.85999	1.51601	2.05378e-17	6.20137e-15	Up	(M=15) PF10539 - Development and cell death domain					-	-
Glyma.01G227900.1	4.16191	152.3	36.5937	5.19352	2.07068e-17	6.22806e-15	Up	(M=6) KOG1205 - Predicted dehydrogenase					GO:0016491,GO:0008152	oxidoreductase activity|metabolic process
Glyma.18G047500.1	0.81848	150.746	184.178	7.52496	2.26659e-17	6.79089e-15	Up	(M=3) PTHR24015:SF172 - UNKNOWN PROTEIN					-	-
Glyma.17G054500.1	643.591	1553.79	2.41425	1.27157	2.9073e-17	8.64352e-15	Up	(M=14) K00279 - cytokinin dehydrogenase	K00279	cytokinin dehydrogenase [EC:1.5.99.12]	ko00908	Zeatin biosynthesis	GO:0055114,GO:0050660,GO:0019139,GO:0016614,GO:0016491,GO:0009690,GO:0008762,GO:0003824	oxidation-reduction process|flavin adenine dinucleotide binding|cytokinin dehydrogenase activity|oxidoreductase activity, acting on CH-OH group of donors|oxidoreductase activity|cytokinin metabolic process|UDP-N-acetylmuramate dehydrogenase activity|catalytic activity
Glyma.U030300.1	202.006	717.599	3.55236	1.82878	3.63637e-17	1.07285e-14	Up						-	-
Glyma.15G250600.1	8.70063	183.814	21.1265	4.40098	3.69882e-17	1.08713e-14	Up	(M=5) PF11264 - Thylakoid formation protein					GO:0015979,GO:0010027,GO:0009523	photosynthesis|thylakoid membrane organization|photosystem II
Glyma.04G037700.4	40.8303	321.642	7.87753	2.97774	3.75757e-17	1.10021e-14	Up						-	-
Glyma.19G258300.3	0.313573	269.59	859.737	9.74775	5.32057e-17	1.53461e-14	Up						-	-
Glyma.05G089100.1	893.801	1982.57	2.21813	1.14934	6.36705e-17	1.82284e-14	Up	(M=1) PF00004//PF10424 - ATPase family associated with various cellular activities (AAA) // Clamp-loader complex subunit E C-terminus	K10756	replication factor C subunit 3/5	ko03030,ko03420,ko03430	DNA replication|Nucleotide excision repair|Mismatch repair	GO:0017111,GO:0005524,GO:0000166	nucleoside-triphosphatase activity|ATP binding|nucleotide binding
Glyma.19G225000.1	0	100.203			6.35353e-17	1.82284e-14	Up						-	-
Glyma.12G077400.1	351.25	1029.48	2.93092	1.55135	6.76785e-17	1.93044e-14	Up						-	-
Glyma.15G076900.3	80.6292	529.939	6.57255	2.71645	7.10745e-17	2.01985e-14	Up						GO:0005515	protein binding
Glyma.16G009000.1	68.4102	397.386	5.80887	2.53826	7.59874e-17	2.15156e-14	Up	(M=22) PF07911 - Protein of unknown function (DUF1677)					-	-
Glyma.15G130100.1	983.617	2149.42	2.18522	1.12778	7.66522e-17	2.16246e-14	Up	(M=6) K02641 - ferredoxin--NADP+ reductase	K02641	ferredoxin--NADP+ reductase [EC:1.18.1.2]	ko00195,ko01100	Photosynthesis|Metabolic pathways	GO:0055114,GO:0016491	oxidation-reduction process|oxidoreductase activity
Glyma.04G240800.1	200.957	791.051	3.93642	1.97689	8.06085e-17	2.25759e-14	Up	(M=17) 1.1.1.1 - Alcohol dehydrogenase.	K00001	alcohol dehydrogenase [EC:1.1.1.1]	ko00010,ko00071,ko00350,ko00625,ko00626,ko00830,ko00980,ko00982,ko01100,ko01110,ko01120,ko01130,ko01220	Glycolysis / Gluconeogenesis|Fatty acid degradation|Tyrosine metabolism|Chloroalkane and chloroalkene degradation|Naphthalene degradation|Retinol metabolism|Metabolism of xenobiotics by cytochrome P450|Drug metabolism - cytochrome P450|Metabolic pathways|Biosynthesis of secondary metabolites|Microbial metabolism in diverse environments|Biosynthesis of antibiotics|Degradation of aromatic compounds	GO:0055114,GO:0016491,GO:0008270	oxidation-reduction process|oxidoreductase activity|zinc ion binding
Glyma.04G028900.1	2.7709	236.148	85.2242	6.41319	1.33642e-16	3.71596e-14	Up	(M=14) K00279 - cytokinin dehydrogenase	K00279	cytokinin dehydrogenase [EC:1.5.99.12]	ko00908	Zeatin biosynthesis	GO:0055114,GO:0050660,GO:0019139,GO:0016614,GO:0016491,GO:0009690,GO:0008762,GO:0003824	oxidation-reduction process|flavin adenine dinucleotide binding|cytokinin dehydrogenase activity|oxidoreductase activity, acting on CH-OH group of donors|oxidoreductase activity|cytokinin metabolic process|UDP-N-acetylmuramate dehydrogenase activity|catalytic activity
Glyma.12G022200.2	43.6842	334.918	7.66679	2.93862	1.52864e-16	4.22009e-14	Up						GO:0008270	zinc ion binding
Glyma.12G051800.2	320.189	931.708	2.90987	1.54096	1.81061e-16	4.94553e-14	Up		K00847	fructokinase [EC:2.7.1.4]	ko00051,ko00500,ko00520,ko01100	Fructose and mannose metabolism|Starch and sucrose metabolism|Amino sugar and nucleotide sugar metabolism|Metabolic pathways	GO:0016773,GO:0006014,GO:0004747	phosphotransferase activity, alcohol group as acceptor|D-ribose metabolic process|ribokinase activity
Glyma.13G243100.1	2253.67	5337.07	2.36816	1.24377	2.09455e-16	5.70094e-14	Up	(M=8) K02898 - large subunit ribosomal protein L26e	K02898	large subunit ribosomal protein L26e	ko03010	Ribosome	GO:0015934,GO:0006412,GO:0005840,GO:0005622,GO:0003735	large ribosomal subunit|translation|ribosome|intracellular|structural constituent of ribosome
Glyma.20G191600.1	181.529	952.849	5.24901	2.39205	2.50229e-16	6.73952e-14	Up	(M=16) PTHR23428 - HISTONE H2B					GO:0046982,GO:0006334,GO:0005634,GO:0003677,GO:0000786	protein heterodimerization activity|nucleosome assembly|nucleus|DNA binding|nucleosome
Glyma.10G150900.1	132.247	627.663	4.74614	2.24676	3.95263e-16	1.04995e-13	Up	(M=2) PF03024 - Folate receptor family					-	-
Glyma.19G259800.1	5368.95	11001.1	2.04903	1.03494	4.00218e-16	1.05947e-13	Up	(M=4) KOG1762 - 60s acidic ribosomal protein P1					GO:0006414,GO:0005840,GO:0005622,GO:0003735	translational elongation|ribosome|intracellular|structural constituent of ribosome
Glyma.02G078000.1	16.6912	214.266	12.8371	3.68225	4.14741e-16	1.09417e-13	Up	(M=3) PTHR10871:SF1 - 30S RIBOSOMAL PROTEIN S13					GO:0006412,GO:0005840,GO:0005622,GO:0003735,GO:0003723	translation|ribosome|intracellular|structural constituent of ribosome|RNA binding
Glyma.07G035800.3	80.7742	732.103	9.06358	3.18008	4.42282e-16	1.16286e-13	Up						-	-
Glyma.02G225000.1	200.907	680.709	3.38818	1.76051	6.1362e-16	1.60244e-13	Up	(M=36) K01188 - beta-glucosidase	K01188	beta-glucosidase [EC:3.2.1.21]	ko00460,ko00500,ko00940,ko01100,ko01110	Cyanoamino acid metabolism|Starch and sucrose metabolism|Phenylpropanoid biosynthesis|Metabolic pathways|Biosynthesis of secondary metabolites	GO:0005975,GO:0004553	carbohydrate metabolic process|hydrolase activity, hydrolyzing O-glycosyl compounds
Glyma.12G218300.1	287.584	855.899	2.97617	1.57346	7.10442e-16	1.82447e-13	Up	(M=36) PF12609 - Wound-induced protein					-	-
Glyma.12G026300.1	0	133.3			7.26071e-16	1.85843e-13	Up						-	-
Glyma.05G130300.4	15.394	205.186	13.329	3.73649	8.43896e-16	2.1458e-13	Up		K03015	DNA-directed RNA polymerase II subunit RPB7	ko00230,ko00240,ko01100,ko03020,ko05016,ko05169	Purine metabolism|Pyrimidine metabolism|Metabolic pathways|RNA polymerase|Huntington's disease|Epstein-Barr virus infection	GO:0006351,GO:0003899,GO:0003723	transcription, DNA-dependent|DNA-directed RNA polymerase activity|RNA binding
Glyma.06G122600.1	2037.8	4681.98	2.29756	1.2001	1.17767e-15	2.94603e-13	Up	(M=17) 1.1.1.1 - Alcohol dehydrogenase.	K00001	alcohol dehydrogenase [EC:1.1.1.1]	ko00010,ko00071,ko00350,ko00625,ko00626,ko00830,ko00980,ko00982,ko01100,ko01110,ko01120,ko01130,ko01220	Glycolysis / Gluconeogenesis|Fatty acid degradation|Tyrosine metabolism|Chloroalkane and chloroalkene degradation|Naphthalene degradation|Retinol metabolism|Metabolism of xenobiotics by cytochrome P450|Drug metabolism - cytochrome P450|Metabolic pathways|Biosynthesis of secondary metabolites|Microbial metabolism in diverse environments|Biosynthesis of antibiotics|Degradation of aromatic compounds	GO:0055114,GO:0016491,GO:0008270	oxidation-reduction process|oxidoreductase activity|zinc ion binding
Glyma.06G298600.1	579.925	1494.47	2.577	1.36569	1.31063e-15	3.25758e-13	Up	(M=36) PF12609 - Wound-induced protein					-	-
Glyma.12G110500.1	2.95362	128.235	43.4163	5.44017	1.51475e-15	3.74085e-13	Up						-	-
Glyma.01G089000.1	83.8366	437.793	5.22198	2.3846	1.65017e-15	4.0623e-13	Up	(M=2) PTHR13356 - OB FOLD NUCLEIC ACID BINDING PROTEIN-RELATED					-	-
Glyma.13G188800.1	0.545654	102.613	188.056	7.55502	1.65563e-15	4.06281e-13	Up	(M=33) PF11883 - Domain of unknown function (DUF3403)					GO:0004674	protein serine/threonine kinase activity
Glyma.08G365100.1	400.656	1058.28	2.64138	1.40129	1.87926e-15	4.56808e-13	Up	(M=91) PF03195 - Protein of unknown function DUF260					-	-
Glyma.12G011200.1	102.444	453.473	4.42655	2.14618	2.22552e-15	5.37595e-13	Up	(M=10) PTHR11728 - GLYCEROL-3-PHOSPHATE DEHYDROGENASE					GO:0055114,GO:0051287,GO:0050662,GO:0046168,GO:0016616,GO:0016491,GO:0009331,GO:0006072,GO:0005975,GO:0005737,GO:0004367	oxidation-reduction process|NAD binding|coenzyme binding|glycerol-3-phosphate catabolic process|oxidoreductase activity, acting on the CH-OH group of donors, NAD or NADP as acceptor|oxidoreductase activity|glycerol-3-phosphate dehydrogenase complex|glycerol-3-phosphate metabolic process|carbohydrate metabolic process|cytoplasm|glycerol-3-phosphate dehydrogenase [NAD+] activity
Glyma.18G170900.1	1047.17	2159.59	2.06231	1.04426	2.67261e-15	6.41585e-13	Up	(M=23) KOG0324 - Uncharacterized conserved protein					-	-
Glyma.15G237800.2	16.4979	204.211	12.378	3.6297	3.82525e-15	9.09808e-13	Up						GO:0005544,GO:0005509	calcium-dependent phospholipid binding|calcium ion binding
Glyma.05G245400.1	0	205.086			4.14533e-15	9.82914e-13	Up	(M=1) PTHR23351 - FOS TRANSCRIPTION FACTOR-RELATED					GO:0006355,GO:0006351,GO:0005634,GO:0003677	regulation of transcription, DNA-dependent|transcription, DNA-dependent|nucleus|DNA binding
Glyma.09G130700.1	5.96522	150.608	25.2477	4.65808	4.75521e-15	1.12408e-12	Up						-	-
Glyma.05G075100.1	1659.76	3797.66	2.28808	1.19414	5.52398e-15	1.30182e-12	Up	(M=52) KOG1176 - Acyl-CoA synthetase					GO:0008152,GO:0003824	metabolic process|catalytic activity
Glyma.07G035800.2	74.8163	663.939	8.87427	3.14963	5.7314e-15	1.34252e-12	Up						-	-
Glyma.11G235300.1	232.508	920.715	3.95993	1.98547	7.70639e-15	1.78352e-12	Up	(M=34) PTHR24343:SF45 - SERINE/THREONINE-PROTEIN KINASE PTK1,2/STK1,2					GO:0007165,GO:0006468,GO:0005524,GO:0004713,GO:0004674,GO:0004672	signal transduction|protein phosphorylation|ATP binding|protein tyrosine kinase activity|protein serine/threonine kinase activity|protein kinase activity
Glyma.15G080900.2	973.708	2046.73	2.102	1.07176	1.02129e-14	2.34258e-12	Up						GO:0016788,GO:0006629	hydrolase activity, acting on ester bonds|lipid metabolic process
Glyma.07G140700.1	29.9145	247.404	8.27039	3.04795	1.08442e-14	2.47931e-12	Up	(M=47) PTHR11260:SF16 - GLUTATHIONE S-TRANSFERASE					GO:0005515	protein binding
Glyma.18G096400.2	964.976	2017.71	2.09095	1.06416	1.08732e-14	2.47931e-12	Up						GO:0006413,GO:0003743	translational initiation|translation initiation factor activity
Glyma.18G125700.4	1.95053	115.686	59.3098	5.8902	1.31639e-14	2.99282e-12	Up						GO:0016592,GO:0006357,GO:0001104	mediator complex|regulation of transcription from RNA polymerase II promoter|RNA polymerase II transcription cofactor activity
Glyma.16G205600.1	48.2901	304.163	6.29867	2.65505	2.61294e-14	5.82069e-12	Up	(M=14) PF05899 - Protein of unknown function (DUF861)					-	-
Glyma.19G209500.1	537.426	1321.04	2.45808	1.29753	4.04209e-14	8.82626e-12	Up	(M=18) PTHR22814:SF16 - CHLOROPLAST-TARGETED COPPER CHAPERONE					GO:0046872,GO:0030001	metal ion binding|metal ion transport
Glyma.09G039000.6	59.869	496.524	8.29352	3.05198	4.36304e-14	9.44702e-12	Up						-	-
Glyma.08G020800.3	607.602	1386.35	2.28168	1.19009	6.32357e-14	1.34287e-11	Up						GO:0006468,GO:0005524,GO:0005515,GO:0004713,GO:0004672	protein phosphorylation|ATP binding|protein binding|protein tyrosine kinase activity|protein kinase activity
Glyma.16G211200.1	105.763	443.947	4.19757	2.06956	7.17891e-14	1.51618e-11	Up						-	-
Glyma.01G240100.1	175.066	584.216	3.33713	1.73861	9.3322e-14	1.96024e-11	Up	(M=28) KOG0484 - Transcription factor PHOX2/ARIX, contains HOX domain					GO:0043565,GO:0008289,GO:0006355,GO:0005634,GO:0003700	sequence-specific DNA binding|lipid binding|regulation of transcription, DNA-dependent|nucleus|sequence-specific DNA binding transcription factor activity
Glyma.01G129700.2	66.878	339.785	5.08067	2.34502	1.03247e-13	2.15701e-11	Up						GO:0046983	protein dimerization activity
Glyma.11G256500.1	23.1953	213.651	9.21098	3.20335	1.08524e-13	2.26112e-11	Up	(M=57) PTHR11746 - O-METHYLTRANSFERASE					GO:0046983,GO:0008171,GO:0008168	protein dimerization activity|O-methyltransferase activity|methyltransferase activity
Glyma.18G125700.2	79.2235	375.063	4.73423	2.24313	1.22246e-13	2.54018e-11	Up						GO:0016592,GO:0006357,GO:0001104	mediator complex|regulation of transcription from RNA polymerase II promoter|RNA polymerase II transcription cofactor activity
Glyma.08G307800.2	151.092	527.782	3.49311	1.80451	1.38411e-13	2.85307e-11	Up		K05605	3-hydroxyisobutyryl-CoA hydrolase [EC:3.1.2.4]	ko00280,ko00410,ko00640,ko01100,ko01200	Valine, leucine and isoleucine degradation|beta-Alanine metabolism|Propanoate metabolism|Metabolic pathways|Carbon metabolism	GO:0008152,GO:0003824	metabolic process|catalytic activity
Glyma.11G186500.1	15.0983	181.608	12.0284	3.58837	1.61526e-13	3.30313e-11	Up						-	-
Glyma.03G049600.4	26.9305	232.064	8.61717	3.10721	1.82486e-13	3.71209e-11	Up						-	-
Glyma.20G115100.1	253.543	910.307	3.59035	1.84412	2.65827e-13	5.35108e-11	Up						-	-
Glyma.08G310400.2	263.077	743.553	2.82638	1.49895	3.73921e-13	7.39225e-11	Up		K02874	large subunit ribosomal protein L14	ko03010	Ribosome	GO:0015934,GO:0006412,GO:0005840,GO:0003735	large ribosomal subunit|translation|ribosome|structural constituent of ribosome
Glyma.14G013400.2	0	240.445			5.62476e-13	1.08697e-10	Up		K06210	nicotinamide mononucleotide adenylyltransferase [EC:2.7.7.1 2.7.7.18]	ko00760,ko01100	Nicotinate and nicotinamide metabolism|Metabolic pathways	GO:0016779,GO:0009435	nucleotidyltransferase activity|NAD biosynthetic process
Glyma.03G178200.1	146.627	511.412	3.48784	1.80233	5.8785e-13	1.13035e-10	Up	(M=33) PTHR10699 - NEUROMODULIN					GO:0005515	protein binding
Glyma.09G189300.1	338.613	867.735	2.56261	1.35762	6.48698e-13	1.24118e-10	Up	(M=10) 1.2.1.68 - Coniferyl-aldehyde dehydrogenase.	K12355	coniferyl-aldehyde dehydrogenase [EC:1.2.1.68]	ko00940	Phenylpropanoid biosynthesis	GO:0055114,GO:0016620,GO:0016491,GO:0008152	oxidation-reduction process|oxidoreductase activity, acting on the aldehyde or oxo group of donors, NAD or NADP as acceptor|oxidoreductase activity|metabolic process
Glyma.16G214500.1	9.67117	156.804	16.2135	4.01913	6.86333e-13	1.30032e-10	Up	(M=2) PF00036//PF01582 - EF hand // TIR domain					GO:0007165,GO:0005515,GO:0005509	signal transduction|protein binding|calcium ion binding
Glyma.17G045600.1	37.2737	328.096	8.80233	3.13789	7.94227e-13	1.49374e-10	Up	(M=14) PF00225//PF11995 - Kinesin motor domain // Domain of unknown function (DUF3490)					GO:0008017,GO:0007018,GO:0005524,GO:0003777	microtubule binding|microtubule-based movement|ATP binding|microtubule motor activity
Glyma.18G203600.1	230.091	833.609	3.62296	1.85717	8.37494e-13	1.5713e-10	Up						-	-
Glyma.10G262800.1	114.669	443.707	3.86946	1.95213	8.58859e-13	1.60748e-10	Up	(M=6) PF00561//PF04083 - alpha/beta hydrolase fold // Partial alpha/beta-hydrolase lipase region					GO:0006629	lipid metabolic process
Glyma.20G192700.2	110.286	740.074	6.71049	2.74642	9.70518e-13	1.80771e-10	Up		K01853	cycloartenol synthase [EC:5.4.99.8]	ko00100,ko01100,ko01110	Steroid biosynthesis|Metabolic pathways|Biosynthesis of secondary metabolites	GO:0016866,GO:0003824	intramolecular transferase activity|catalytic activity
Glyma.15G239300.1	3257.37	10166.5	3.12107	1.64204	1.00716e-12	1.87146e-10	Up						-	-
Glyma.19G249200.2	32.1148	267.124	8.31779	3.0562	1.17813e-12	2.17867e-10	Up						-	-
Glyma.07G065600.2	153.599	1633.06	10.632	3.41034	1.31938e-12	2.41104e-10	Up						GO:0043531,GO:0017111,GO:0006952,GO:0000166	ADP binding|nucleoside-triphosphatase activity|defense response|nucleotide binding
Glyma.10G037900.3	2.83664	270.963	95.5225	6.57777	1.69524e-12	3.06887e-10	Up						GO:0008168	methyltransferase activity
Glyma.20G009100.2	799.557	1629.44	2.03793	1.02711	1.80425e-12	3.24341e-10	Up		K07513	acetyl-CoA acyltransferase 1 [EC:2.3.1.16]	ko00071,ko00280,ko00592,ko01040,ko01100,ko01110,ko01130,ko01212,ko03320,ko04146	Fatty acid degradation|Valine, leucine and isoleucine degradation|alpha-Linolenic acid metabolism|Biosynthesis of unsaturated fatty acids|Metabolic pathways|Biosynthesis of secondary metabolites|Biosynthesis of antibiotics|Fatty acid metabolism|PPAR signaling pathway|Peroxisome	GO:0016747,GO:0008152,GO:0003824	transferase activity, transferring acyl groups other than amino-acyl groups|metabolic process|catalytic activity
Glyma.05G058100.1	804.55	1627.29	2.02261	1.01622	2.62086e-12	4.62533e-10	Up	(M=4) 1.1.1.27 - L-lactate dehydrogenase.	K00016	L-lactate dehydrogenase [EC:1.1.1.27]	ko00010,ko00270,ko00620,ko00640,ko01100,ko01110,ko01120,ko01130,ko04922	Glycolysis / Gluconeogenesis|Cysteine and methionine metabolism|Pyruvate metabolism|Propanoate metabolism|Metabolic pathways|Biosynthesis of secondary metabolites|Microbial metabolism in diverse environments|Biosynthesis of antibiotics|Glucagon signaling pathway	GO:0055114,GO:0044262,GO:0016616,GO:0016491,GO:0005975,GO:0005737,GO:0004459,GO:0003824	oxidation-reduction process|cellular carbohydrate metabolic process|oxidoreductase activity, acting on the CH-OH group of donors, NAD or NADP as acceptor|oxidoreductase activity|carbohydrate metabolic process|cytoplasm|L-lactate dehydrogenase activity|catalytic activity
Glyma.05G219500.1	68.8861	328.732	4.77212	2.25463	2.62072e-12	4.62533e-10	Up	(M=2) 6.3.5.1 - NAD(+) synthase (glutamine-hydrolyzing).	K01950	NAD+ synthase (glutamine-hydrolysing) [EC:6.3.5.1]	ko00760,ko01100	Nicotinate and nicotinamide metabolism|Metabolic pathways	GO:0016810,GO:0009435,GO:0006807,GO:0005524,GO:0003952	hydrolase activity, acting on carbon-nitrogen (but not peptide) bonds|NAD biosynthetic process|nitrogen compound metabolic process|ATP binding|NAD+ synthase (glutamine-hydrolyzing) activity
Glyma.18G219500.1	21.031	229.396	10.9075	3.44725	2.62042e-12	4.62533e-10	Up	(M=83) PF10250 - GDP-fucose protein O-fucosyltransferase					-	-
Glyma.18G262500.2	11.7746	156.234	13.2687	3.72996	3.39328e-12	5.89433e-10	Up		K01051	pectinesterase [EC:3.1.1.11]	ko00040,ko00500,ko01100	Pentose and glucuronate interconversions|Starch and sucrose metabolism|Metabolic pathways	GO:0042545,GO:0030599,GO:0005618	cell wall modification|pectinesterase activity|cell wall
Glyma.12G088400.1	67.9397	325.588	4.79231	2.26072	4.61656e-12	7.93013e-10	Up	(M=85) PTHR10593 - SERINE/THREONINE-PROTEIN KINASE RIO					GO:0046872,GO:0003676	metal ion binding|nucleic acid binding
Glyma.16G034300.2	136.823	489.479	3.57746	1.83893	6.27154e-12	1.07253e-09	Up		K01633	dihydroneopterin aldolase [EC:4.1.2.25]	ko00790,ko01100	Folate biosynthesis|Metabolic pathways	GO:0006760,GO:0004150	folic acid-containing compound metabolic process|dihydroneopterin aldolase activity
Glyma.18G204000.1	454.033	1029.41	2.26726	1.18095	7.86673e-12	1.33646e-09	Up	(M=224) PF00226 - DnaJ domain					-	-
Glyma.19G187400.1	80.2459	344.64	4.2948	2.10259	9.66696e-12	1.63511e-09	Up	(M=23) K13496 - UDP-glucosyl transferase 73C [EC:2.4.1.-]	K13496	UDP-glucosyl transferase 73C [EC:2.4.1.-]	ko01110	Biosynthesis of secondary metabolites	GO:0016758,GO:0008152	transferase activity, transferring hexosyl groups|metabolic process
Glyma.15G026000.1	316.561	802.728	2.53578	1.34243	1.08861e-11	1.8333e-09	Up	(M=23) PF12023 - Domain of unknown function (DUF3511)					-	-
Glyma.12G153000.1	5.03165	124.72	24.7871	4.63152	1.39572e-11	2.33523e-09	Up	(M=15) 4.1.2.13 - Fructose-bisphosphate aldolase.	K01623	fructose-bisphosphate aldolase, class I [EC:4.1.2.13]	ko00010,ko00030,ko00051,ko00680,ko00710,ko01100,ko01110,ko01120,ko01130,ko01200,ko01230	Glycolysis / Gluconeogenesis|Pentose phosphate pathway|Fructose and mannose metabolism|Methane metabolism|Carbon fixation in photosynthetic organisms|Metabolic pathways|Biosynthesis of secondary metabolites|Microbial metabolism in diverse environments|Biosynthesis of antibiotics|Carbon metabolism|Biosynthesis of amino acids	GO:0006096,GO:0004332,GO:0003824	glycolysis|fructose-bisphosphate aldolase activity|catalytic activity
Glyma.16G031600.1	403.17	1360.54	3.3746	1.75472	1.80346e-11	2.97875e-09	Up	(M=304) PTHR23155 - LEUCINE-RICH REPEAT-CONTAINING PROTEIN					GO:0043531,GO:0017111,GO:0006952,GO:0000166	ADP binding|nucleoside-triphosphatase activity|defense response|nucleotide binding
Glyma.12G014200.1	187.109	553.966	2.96066	1.56592	2.06475e-11	3.37428e-09	Up	(M=3) 2.1.1.95 - Tocopherol O-methyltransferase.	K05928	tocopherol O-methyltransferase [EC:2.1.1.95]	ko00130,ko01100,ko01110	Ubiquinone and other terpenoid-quinone biosynthesis|Metabolic pathways|Biosynthesis of secondary metabolites	GO:0008168,GO:0008152	methyltransferase activity|metabolic process
Glyma.16G178900.1	176.777	537.607	3.04116	1.60462	2.10969e-11	3.44044e-09	Up	(M=4) PF05096 - Glutamine cyclotransferase					-	-
Glyma.06G200000.2	103.482	481.395	4.65198	2.21785	2.11947e-11	3.44912e-09	Up						GO:0016798,GO:0016020	hydrolase activity, acting on glycosyl bonds|membrane
Glyma.03G134700.1	15.6454	165.161	10.5565	3.40006	2.92271e-11	4.67748e-09	Up	(M=2) K11792 - DET1- and DDB1-associated protein 1	K11792	DET1- and DDB1-associated protein 1			-	-
Glyma.17G023100.1	66.329	426.032	6.42301	2.68325	3.24107e-11	5.15116e-09	Up	(M=4) PTHR11615:SF58 - INTEGRAL MEMBRANE FAMILY PROTEIN					-	-
Glyma.09G240100.2	47.7952	252.651	5.28611	2.40221	3.29521e-11	5.2196e-09	Up						GO:0055114,GO:0047800	oxidation-reduction process|cysteamine dioxygenase activity
Glyma.17G244900.1	5.91714	238.307	40.274	5.33178	3.35584e-11	5.30476e-09	Up	(M=48) PTHR11802:SF8 - SERINE CARBOXYPEPTIDASE II (CARBOXYPEPTIDASE D) (PLANTS)					GO:0006508,GO:0004185	proteolysis|serine-type carboxypeptidase activity
Glyma.01G224700.1	24.7296	189.303	7.65495	2.93639	3.4731e-11	5.47892e-09	Up	(M=2) PTHR11024:SF1 - PROTEIN TRANSPORT PROTEIN SEC13-RELATED					GO:0005515	protein binding
Glyma.12G147300.1	36.1364	222.201	6.14896	2.62034	3.48479e-11	5.48616e-09	Up	(M=2) PF02683 - Cytochrome C biogenesis protein transmembrane region					GO:0055114,GO:0017004,GO:0016020	oxidation-reduction process|cytochrome complex assembly|membrane
Glyma.03G166000.1	644.341	1311.22	2.03498	1.02501	3.62243e-11	5.69127e-09	Up						-	-
Glyma.08G244800.1	44.6831	242.493	5.42696	2.44014	3.6965e-11	5.78413e-09	Up	(M=244) PTHR11926:SF15 - UDP-GLUCOSYLTRANSFERASE					GO:0016758,GO:0008152	transferase activity, transferring hexosyl groups|metabolic process
Glyma.14G061400.4	153.613	695.301	4.52633	2.17834	4.12744e-11	6.4454e-09	Up						GO:0031227,GO:0016758	intrinsic to endoplasmic reticulum membrane|transferase activity, transferring hexosyl groups
Glyma.09G208800.1	4.90079	106.447	21.7203	4.44097	5.71634e-11	8.78464e-09	Up						-	-
Glyma.19G058900.1	0	62.7127			5.8503e-11	8.9549e-09	Up	(M=95) PF00190 - Cupin					GO:0045735,GO:0030145	nutrient reservoir activity|manganese ion binding
Glyma.03G240000.1	409.646	944.898	2.30662	1.20578	6.5365e-11	9.92663e-09	Up	(M=3) KOG2483 - Upstream transcription factor 2/L-myc-2 protein					GO:0046983	protein dimerization activity
Glyma.13G318000.2	136.579	449.326	3.28985	1.71802	6.98926e-11	1.05934e-08	Up						GO:0055114,GO:0016491	oxidation-reduction process|oxidoreductase activity
Glyma.18G137800.1	0.627146	72.3735	115.401	6.85052	7.80605e-11	1.17165e-08	Up						-	-
Glyma.13G343000.1	900.328	2460.37	2.73275	1.45035	8.65547e-11	1.28665e-08	Up	(M=3) K01238 - myrosinase [EC:3.2.1.147]	K01238	myrosinase [EC:3.2.1.147]			GO:0005975,GO:0004553	carbohydrate metabolic process|hydrolase activity, hydrolyzing O-glycosyl compounds
Glyma.09G216500.1	1.0472	75.4839	72.0818	6.17156	1.06168e-10	1.56318e-08	Up						-	-
Glyma.13G282400.1	22.2458	173.694	7.80795	2.96494	1.1823e-10	1.73089e-08	Up	(M=36) PF12609 - Wound-induced protein					-	-
Glyma.16G119000.1	100.417	364.287	3.62775	1.85908	1.71059e-10	2.48012e-08	Up	(M=6) PTHR10426//PTHR10426:SF19 - STRICTOSIDINE SYNTHASE-RELATED // SUBFAMILY NOT NAMED					GO:0016844,GO:0009058	strictosidine synthase activity|biosynthetic process
Glyma.03G175800.1	84.2788	331.741	3.93623	1.97681	1.80743e-10	2.61144e-08	Up	(M=2) K02069 - putative ABC transport system permease protein	K02069	putative ABC transport system permease protein			-	-
Glyma.08G211100.1	226.767	602.011	2.65475	1.40858	2.03798e-10	2.91191e-08	Up	(M=12) KOG2944 - Glyoxalase					-	-
Glyma.14G064200.1	401.557	898.955	2.23867	1.16264	2.09995e-10	2.99491e-08	Up	(M=124) PTHR10795:SF17 - SUBTILISIN-LIKE PROTEASE (PLANT)					GO:0043086,GO:0042802,GO:0006508,GO:0004252	negative regulation of catalytic activity|identical protein binding|proteolysis|serine-type endopeptidase activity
Glyma.14G213800.1	1.0472	73.0497	69.7573	6.12427	2.56051e-10	3.61837e-08	Up	(M=27) PF03080 - Domain of unknown function (DUF239)					-	-
Glyma.17G022900.3	7.67128	120.981	15.7706	3.97917	2.58747e-10	3.6498e-08	Up						-	-
Glyma.18G280100.1	7.42513	135.1	18.1949	4.18546	2.65322e-10	3.72893e-08	Up						-	-
Glyma.12G030800.5	512.304	1185.54	2.31413	1.21047	2.9733e-10	4.14861e-08	Up						GO:0008270,GO:0006355,GO:0003677,GO:0003676	zinc ion binding|regulation of transcription, DNA-dependent|DNA binding|nucleic acid binding
Glyma.16G121300.6	146.014	449.019	3.07517	1.62067	3.08863e-10	4.29403e-08	Up						GO:0003676,GO:0000166	nucleic acid binding|nucleotide binding
Glyma.12G242500.1	53.4093	303.653	5.6854	2.50726	3.13721e-10	4.34594e-08	Up	(M=2) KOG2940 - Predicted methyltransferase					GO:0008168,GO:0008152	methyltransferase activity|metabolic process
Glyma.18G297100.1	173.571	696.83	4.01468	2.00528	3.26935e-10	4.52088e-08	Up	(M=91) PF03195 - Protein of unknown function DUF260					-	-
Glyma.12G053200.1	276.994	742.706	2.68131	1.42294	3.82233e-10	5.22018e-08	Up	(M=2) PTHR12889 - GAMMA-SECRETASE SUBUNIT APH-1					GO:0043085,GO:0016485,GO:0016021	positive regulation of catalytic activity|protein processing|integral to membrane
Glyma.16G150300.2	776.335	1573.7	2.0271	1.01941	4.8136e-10	6.44865e-08	Up		K08235	xyloglucan:xyloglucosyl transferase [EC:2.4.1.207]			GO:0048046,GO:0016762,GO:0006073,GO:0005975,GO:0005618,GO:0004553	apoplast|xyloglucan:xyloglucosyl transferase activity|cellular glucan metabolic process|carbohydrate metabolic process|cell wall|hydrolase activity, hydrolyzing O-glycosyl compounds
Glyma.20G142200.1	182.207	511.415	2.80678	1.48891	5.03721e-10	6.70175e-08	Up	(M=2) KOG0490 - Transcription factor, contains HOX domain					GO:0043565,GO:0008289,GO:0006355,GO:0003700	sequence-specific DNA binding|lipid binding|regulation of transcription, DNA-dependent|sequence-specific DNA binding transcription factor activity
Glyma.17G036700.1	139.002	431.429	3.10376	1.63402	5.48222e-10	7.24393e-08	Up	(M=3) KOG4455 - Uncharacterized conserved protein					GO:0072546,GO:0016021,GO:0005783	ER membrane protein complex|integral to membrane|endoplasmic reticulum
Glyma.14G202500.1	35.9696	207.27	5.76235	2.52666	6.65401e-10	8.74742e-08	Up						-	-
Glyma.14G214800.1	260.292	845.443	3.24805	1.69958	7.56271e-10	9.92513e-08	Up	(M=79) PTHR11527 - SMALL HEAT-SHOCK PROTEIN (HSP20) FAMILY					-	-
Glyma.08G146400.1	252.693	628.921	2.48887	1.31549	7.6841e-10	1.00673e-07	Up	(M=3) KOG3348 - BolA (bacterial stress-induced morphogen)-related protein					-	-
Glyma.12G167900.1	0	55.5281			8.46075e-10	1.10102e-07	Up	(M=5) PTHR24420//PTHR24420:SF812 - LEUCINE-RICH REPEAT RECEPTOR-LIKE PROTEIN KINASE					-	-
Glyma.11G097100.1	296.156	708	2.39064	1.25739	9.20871e-10	1.19034e-07	Up	(M=109) PF03168 - Late embryogenesis abundant protein					-	-
Glyma.11G172900.1	1.21355	129.012	106.31	6.73213	1.04598e-09	1.34307e-07	Up						-	-
Glyma.05G221200.1	250.009	628.004	2.51193	1.32879	1.16292e-09	1.48094e-07	Up	(M=4) PTHR11752:SF2 - HELICASE SKI2W					GO:0016818,GO:0016817,GO:0008026,GO:0005524,GO:0004386,GO:0003676	hydrolase activity, acting on acid anhydrides, in phosphorus-containing anhydrides|hydrolase activity, acting on acid anhydrides|ATP-dependent helicase activity|ATP binding|helicase activity|nucleic acid binding
Glyma.03G207800.1	0	55.0095			1.21754e-09	1.54286e-07	Up	(M=28) PTHR22891 - EUKARYOTIC TRANSLATION INITIATION FACTOR 2C					-	-
Glyma.08G032900.4	311.44	759.222	2.43778	1.28557	1.29932e-09	1.63577e-07	Up		K04079	molecular chaperone HtpG	ko04141,ko04151,ko04612,ko04621,ko04626,ko04914,ko04915,ko05200,ko05215	Protein processing in endoplasmic reticulum|PI3K-Akt signaling pathway|Antigen processing and presentation|NOD-like receptor signaling pathway|Plant-pathogen interaction|Progesterone-mediated oocyte maturation|Estrogen signaling pathway|Pathways in cancer|Prostate cancer	GO:0051082,GO:0006950,GO:0006457,GO:0005524	unfolded protein binding|response to stress|protein folding|ATP binding
Glyma.16G172600.1	202.512	639.084	3.15578	1.658	1.34632e-09	1.69218e-07	Up	(M=36) KOG0054 - Multidrug resistance-associated protein/mitoxantrone resistance protein, ABC superfamily					GO:0055085,GO:0042626,GO:0017111,GO:0016887,GO:0016021,GO:0006810,GO:0005524,GO:0000166	transmembrane transport|ATPase activity, coupled to transmembrane movement of substances|nucleoside-triphosphatase activity|ATPase activity|integral to membrane|transport|ATP binding|nucleotide binding
Glyma.15G231500.1	98.574	468.781	4.75563	2.24964	1.40719e-09	1.7601e-07	Up	(M=105) PTHR23155//PTHR23155:SF121 - LEUCINE-RICH REPEAT-CONTAINING PROTEIN // SUBFAMILY NOT NAMED					GO:0043531,GO:0006952,GO:0005515	ADP binding|defense response|protein binding
Glyma.03G105200.1	134.508	411.733	3.06103	1.61402	1.86564e-09	2.28546e-07	Up	(M=6) PTHR13863 - TRANSCRIPTION INTERMEDIARY FACTOR 1					GO:0008270,GO:0005515	zinc ion binding|protein binding
Glyma.19G246600.1	417.985	871.334	2.08461	1.05977	3.19768e-09	3.76222e-07	Up	(M=6) PTHR23107 - SYNOVIAL SARCOMA ASSOCIATED SS18 PROTEIN					-	-
Glyma.09G205500.1	277.421	652.684	2.35268	1.23431	4.62915e-09	5.33277e-07	Up	(M=3) KOG0110 - RNA-binding protein (RRM superfamily)					GO:0003676,GO:0000166	nucleic acid binding|nucleotide binding
Glyma.17G139500.1	534.44	1178.27	2.20468	1.14057	4.7816e-09	5.50019e-07	Up	(M=119) PF00234 - Protease inhibitor/seed storage/LTP family					-	-
Glyma.14G121400.1	60.4951	292.981	4.84306	2.27592	5.30996e-09	6.05007e-07	Up	(M=5) 1.14.19.2 - Acyl-[acyl-carrier-protein] desaturase.	K03921	acyl-[acyl-carrier-protein] desaturase [EC:1.14.19.2]	ko00061,ko01040,ko01212	Fatty acid biosynthesis|Biosynthesis of unsaturated fatty acids|Fatty acid metabolism	GO:0055114,GO:0045300,GO:0016491,GO:0006633,GO:0006631	oxidation-reduction process|acyl-[acyl-carrier-protein] desaturase activity|oxidoreductase activity|fatty acid biosynthetic process|fatty acid metabolic process
Glyma.13G000800.1	438.938	903.876	2.05923	1.04211	5.45992e-09	6.19745e-07	Up	(M=1) KOG3909 - Queuine-tRNA ribosyltransferase					GO:0008616,GO:0008479,GO:0006400	queuosine biosynthetic process|queuine tRNA-ribosyltransferase activity|tRNA modification
Glyma.19G027900.2	176.695	485.647	2.74851	1.45865	5.79942e-09	6.55394e-07	Up		K03695	ATP-dependent Clp protease ATP-binding subunit ClpB			GO:0019538,GO:0017111,GO:0016485,GO:0009408,GO:0005737,GO:0005524,GO:0000166	protein metabolic process|nucleoside-triphosphatase activity|protein processing|response to heat|cytoplasm|ATP binding|nucleotide binding
Glyma.03G174000.1	78.1265	287.728	3.68285	1.88082	5.93846e-09	6.68177e-07	Up						-	-
Glyma.11G132000.1	95.9661	331.175	3.45096	1.787	6.95814e-09	7.76129e-07	Up	(M=21) PTHR10634 - AN1-TYPE ZINC FINGER PROTEIN					GO:0008270,GO:0003677	zinc ion binding|DNA binding
Glyma.11G180700.4	6.10572	93.0121	15.2336	3.92918	7.63711e-09	8.43344e-07	Up						GO:0006468,GO:0005524,GO:0004674,GO:0004672	protein phosphorylation|ATP binding|protein serine/threonine kinase activity|protein kinase activity
Glyma.18G206300.1	116.479	370.929	3.18451	1.67107	8.04374e-09	8.832e-07	Up	(M=5) KOG1740 - Predicted mitochondrial/chloroplast ribosomal protein S17					GO:0006412,GO:0005840,GO:0005622,GO:0003735	translation|ribosome|intracellular|structural constituent of ribosome
Glyma.19G142700.1	1908.92	3837.71	2.01041	1.00749	8.48663e-09	9.30507e-07	Up						-	-
Glyma.15G233400.1	133.159	554.998	4.16793	2.05933	1.14161e-08	1.22223e-06	Up	(M=105) PTHR23155//PTHR23155:SF121 - LEUCINE-RICH REPEAT-CONTAINING PROTEIN // SUBFAMILY NOT NAMED					GO:0043531,GO:0006952,GO:0005515	ADP binding|defense response|protein binding
Glyma.14G201100.1	49.3898	222.714	4.50931	2.17291	1.2118e-08	1.2938e-06	Up	(M=57) PTHR11746 - O-METHYLTRANSFERASE					GO:0046983,GO:0008171,GO:0008168	protein dimerization activity|O-methyltransferase activity|methyltransferase activity
Glyma.02G125100.2	122.623	380.845	3.10583	1.63498	1.28615e-08	1.37129e-06	Up						GO:0055114,GO:0016706,GO:0016491	oxidation-reduction process|oxidoreductase activity, acting on paired donors, with incorporation or reduction of molecular oxygen, 2-oxoglutarate as one donor, and incorporation of one atom each of oxygen into both donors|oxidoreductase activity
Glyma.07G063600.1	419.644	861.744	2.05351	1.03809	1.47424e-08	1.55617e-06	Up	(M=325) KOG4658 - Apoptotic ATPase					GO:0043531,GO:0017111,GO:0006952,GO:0000166	ADP binding|nucleoside-triphosphatase activity|defense response|nucleotide binding
Glyma.10G108400.1	148.304	407.9	2.75042	1.45965	1.89139e-08	1.96508e-06	Up	(M=23) K13496 - UDP-glucosyl transferase 73C [EC:2.4.1.-]	K13496	UDP-glucosyl transferase 73C [EC:2.4.1.-]	ko01110	Biosynthesis of secondary metabolites	GO:0016758,GO:0008152	transferase activity, transferring hexosyl groups|metabolic process
Glyma.15G275100.3	3.58077	78.8064	22.0082	4.45997	1.95205e-08	2.02539e-06	Up		K12173	BRCA1-A complex subunit BRE			-	-
Glyma.19G066300.1	2.50333	95.6872	38.224	5.25641	2.04804e-08	2.11646e-06	Up	(M=3) PF00722//PF03083 - Glycosyl hydrolases family 16 // Sugar efflux transporter for intercellular exchange					GO:0016021,GO:0005975,GO:0004553	integral to membrane|carbohydrate metabolic process|hydrolase activity, hydrolyzing O-glycosyl compounds
Glyma.U013500.1	0	47.5052			2.10573e-08	2.17317e-06	Up	(M=8) PF03819 - MazG nucleotide pyrophosphohydrolase domain					-	-
Glyma.03G159100.2	7.24242	201.605	27.8367	4.79891	2.2874e-08	2.345e-06	Up		K02721	photosystem II PsbW protein	ko00195,ko01100	Photosynthesis|Metabolic pathways	GO:0015979,GO:0009523,GO:0009507	photosynthesis|photosystem II|chloroplast
Glyma.10G113000.1	67.241	267.8	3.98269	1.99374	2.39803e-08	2.44223e-06	Up	(M=2) KOG2352 - Predicted spermine/spermidine synthase					-	-
Glyma.16G161300.1	379.231	796.64	2.10067	1.07085	2.74999e-08	2.77872e-06	Up	(M=70) PF03140 - Plant protein of unknown function					-	-
Glyma.13G301400.1	103.271	330.346	3.19884	1.67755	3.02618e-08	3.03793e-06	Up	(M=36) PF12609 - Wound-induced protein					-	-
Glyma.14G190900.1	266.279	615.962	2.31322	1.2099	3.59274e-08	3.5788e-06	Up	(M=14) PTHR11662:SF23 - SODIUM-DEPENDENT PHOSPHATE TRANSPORTER-RELATED					GO:0055085,GO:0016021	transmembrane transport|integral to membrane
Glyma.04G221600.5	658.287	1510.91	2.29521	1.19863	3.85298e-08	3.81835e-06	Up		K03549	KUP system potassium uptake protein			GO:0071805,GO:0016020,GO:0015079	potassium ion transmembrane transport|membrane|potassium ion transmembrane transporter activity
Glyma.09G202000.1	6443.16	13412.8	2.08171	1.05777	3.85807e-08	3.81851e-06	Up	(M=16) 2.1.2.1 - Glycine hydroxymethyltransferase.	K00600	glycine hydroxymethyltransferase [EC:2.1.2.1]	ko00260,ko00460,ko00630,ko00670,ko00680,ko01100,ko01110,ko01120,ko01130,ko01200,ko01230	Glycine, serine and threonine metabolism|Cyanoamino acid metabolism|Glyoxylate and dicarboxylate metabolism|One carbon pool by folate|Methane metabolism|Metabolic pathways|Biosynthesis of secondary metabolites|Microbial metabolism in diverse environments|Biosynthesis of antibiotics|Carbon metabolism|Biosynthesis of amino acids	GO:0030170,GO:0006563,GO:0006544,GO:0004372,GO:0003824	pyridoxal phosphate binding|L-serine metabolic process|glycine metabolic process|glycine hydroxymethyltransferase activity|catalytic activity
Glyma.06G179500.2	89.8153	323.088	3.59725	1.84689	3.91016e-08	3.86511e-06	Up						-	-
Glyma.03G257500.1	28.8846	166.298	5.75734	2.5254	4.48351e-08	4.38143e-06	Up	(M=6) PF03188//PF03351 - Eukaryotic cytochrome b561 // DOMON domain					GO:0016021	integral to membrane
Glyma.08G064400.1	21.2256	139.892	6.59072	2.72044	5.21718e-08	5.07912e-06	Up						-	-
Glyma.01G019400.4	56.6578	317.427	5.60253	2.48608	5.52156e-08	5.34182e-06	Up						GO:0046983,GO:0006355,GO:0005634	protein dimerization activity|regulation of transcription, DNA-dependent|nucleus
Glyma.13G224400.1	539.249	1367.31	2.53558	1.34232	6.25958e-08	5.99578e-06	Up	(M=6) PTHR11566:SF22 - DYNAMIN-RELATED GTPASE					GO:0005525,GO:0003924	GTP binding|GTPase activity
Glyma.08G119000.1	1.52712	123.763	81.0437	6.34063	7.09602e-08	6.71378e-06	Up	(M=468) PF00931 - NB-ARC domain					GO:0043531	ADP binding
Glyma.09G062900.2	10.12	106.252	10.4993	3.39222	7.25695e-08	6.84092e-06	Up						GO:0005975,GO:0004553	carbohydrate metabolic process|hydrolase activity, hydrolyzing O-glycosyl compounds
Glyma.07G063600.3	590.249	1510.11	2.55843	1.35526	7.61958e-08	7.13058e-06	Up						-	-
Glyma.10G147600.1	75.486	368.188	4.87756	2.28616	8.09016e-08	7.55267e-06	Up	(M=2) K08057 - calreticulin	K08057	calreticulin	ko04141,ko04145,ko04612,ko05142,ko05166	Protein processing in endoplasmic reticulum|Phagosome|Antigen processing and presentation|Chagas disease (American trypanosomiasis)|HTLV-I infection	GO:0051082,GO:0006457,GO:0005783,GO:0005509	unfolded protein binding|protein folding|endoplasmic reticulum|calcium ion binding
Glyma.09G022900.1	85.8683	278.026	3.23781	1.69502	8.95583e-08	8.29074e-06	Up	(M=176) 1.11.1.7 - Peroxidase.	K00430	peroxidase [EC:1.11.1.7]	ko00940,ko01100,ko01110	Phenylpropanoid biosynthesis|Metabolic pathways|Biosynthesis of secondary metabolites	GO:0055114,GO:0020037,GO:0006979,GO:0004601	oxidation-reduction process|heme binding|response to oxidative stress|peroxidase activity
Glyma.02G142100.1	668.611	3712.92	5.55317	2.47331	9.15529e-08	8.46525e-06	Up	(M=28) 3.1.1.3 - Triacylglycerol lipase.					GO:0006629,GO:0004806	lipid metabolic process|triglyceride lipase activity
Glyma.03G058300.1	16.5273	131.586	7.96169	2.99308	9.31227e-08	8.57961e-06	Up	(M=13) KOG1397 - Ca2+/H+ antiporter VCX1 and related proteins					GO:0055085,GO:0016021,GO:0015369,GO:0008324,GO:0006816,GO:0006812	transmembrane transport|integral to membrane|calcium:hydrogen antiporter activity|cation transmembrane transporter activity|calcium ion transport|cation transport
Glyma.02G011700.1	0	43.3299			9.70765e-08	8.89265e-06	Up						-	-
Glyma.07G081000.1	0	43.3291			9.70956e-08	8.89265e-06	Up	(M=96) PF00664 - ABC transporter transmembrane region					GO:0055085,GO:0042626,GO:0016021,GO:0006810,GO:0005524	transmembrane transport|ATPase activity, coupled to transmembrane movement of substances|integral to membrane|transport|ATP binding
Glyma.14G170300.1	15.2096	124.214	8.1668	3.02977	9.81542e-08	8.97896e-06	Up	(M=1) PF09282//PF10250 - Mago binding // GDP-fucose protein O-fucosyltransferase					GO:0005515	protein binding
Glyma.15G176500.1	354.217	751.406	2.12131	1.08496	1.0923e-07	9.9334e-06	Up	(M=22) PF08879//PF08880 - WRC // QLQ					GO:0016818,GO:0006355,GO:0005634,GO:0005524	hydrolase activity, acting on acid anhydrides, in phosphorus-containing anhydrides|regulation of transcription, DNA-dependent|nucleus|ATP binding
Glyma.08G333900.1	403.797	810.372	2.00688	1.00496	1.10045e-07	9.99574e-06	Up	(M=15) PTHR11977 - VILLIN					GO:0007010,GO:0003779	cytoskeleton organization|actin binding
Glyma.20G190100.1	33.1802	166.209	5.00929	2.32461	1.32125e-07	1.18619e-05	Up	(M=3) KOG4453 - Predicted ER membrane protein					GO:0016772,GO:0016020	transferase activity, transferring phosphorus-containing groups|membrane
Glyma.18G260200.1	107.011	322.983	3.01823	1.5937	1.45626e-07	1.30227e-05	Up	(M=8) PTHR12281 - RP42 RELATED					-	-
Glyma.03G028000.1	96.8699	487.349	5.03096	2.33083	1.56011e-07	1.38774e-05	Up	(M=4) 3.5.3.1 - Arginase.	K01476	arginase [EC:3.5.3.1]	ko00220,ko00330,ko01100,ko01110,ko01130,ko01230,ko05146	Arginine biosynthesis|Arginine and proline metabolism|Metabolic pathways|Biosynthesis of secondary metabolites|Biosynthesis of antibiotics|Biosynthesis of amino acids|Amoebiasis	GO:0046872,GO:0016813	metal ion binding|hydrolase activity, acting on carbon-nitrogen (but not peptide) bonds, in linear amidines
Glyma.08G018000.1	298.419	643.681	2.15697	1.109	1.64515e-07	1.45502e-05	Up	(M=18) 4.4.1.14 - 1-aminocyclopropane-1-carboxylate synthase.	K01762	1-aminocyclopropane-1-carboxylate synthase [EC:4.4.1.14]	ko00270,ko01100,ko01110	Cysteine and methionine metabolism|Metabolic pathways|Biosynthesis of secondary metabolites	GO:0030170,GO:0009058,GO:0003824	pyridoxal phosphate binding|biosynthetic process|catalytic activity
Glyma.19G020500.1	109.067	355.385	3.25841	1.70417	1.74897e-07	1.53629e-05	Up	(M=19) KOG4281 - Uncharacterized conserved protein					GO:0055114,GO:0047800	oxidation-reduction process|cysteamine dioxygenase activity
Glyma.14G186500.2	36.2979	183.59	5.05786	2.33853	1.75726e-07	1.54182e-05	Up						GO:0008270,GO:0005515	zinc ion binding|protein binding
Glyma.16G136400.1	4.25728	75.6984	17.7809	4.15226	1.78068e-07	1.5606e-05	Up	(M=5) PTHR12308 - NGEP-RELATED					-	-
Glyma.08G276200.1	6.78559	87.4157	12.8825	3.68735	1.85119e-07	1.61872e-05	Up						-	-
Glyma.06G298700.1	145.979	388.454	2.66103	1.41199	1.96625e-07	1.70966e-05	Up	(M=36) PF12609 - Wound-induced protein					-	-
Glyma.14G054900.2	0	44.2928			2.04137e-07	1.76901e-05	Up						GO:0006886,GO:0005515	intracellular protein transport|protein binding
Glyma.09G043500.1	385.666	779.662	2.0216	1.0155	2.0675e-07	1.78565e-05	Up	(M=44) PF01190 - Pollen proteins Ole e I like					-	-
Glyma.09G208700.1	335.009	685.207	2.04534	1.03234	2.08265e-07	1.79473e-05	Up						-	-
Glyma.12G076200.1	357.929	727.286	2.03193	1.02285	2.21925e-07	1.89763e-05	Up	(M=46) PF02309//PF02362//PF06507 - AUX/IAA family // B3 DNA binding domain // Auxin response factor					GO:0046983,GO:0009725,GO:0006355,GO:0005634,GO:0003677	protein dimerization activity|response to hormone stimulus|regulation of transcription, DNA-dependent|nucleus|DNA binding
Glyma.17G030200.1	100.23	369.16	3.68313	1.88093	2.23795e-07	1.90939e-05	Up	(M=44) PF00407 - Pathogenesis-related protein Bet v I family					GO:0009607,GO:0006952	response to biotic stimulus|defense response
Glyma.18G027400.1	208.076	489.178	2.35096	1.23325	2.24674e-07	1.91478e-05	Up	(M=2) PTHR11071//PTHR11071:SF121 - PEPTIDYL-PROLYL CIS-TRANS ISOMERASE	K01802	peptidylprolyl isomerase [EC:5.2.1.8]			GO:0006457,GO:0003755	protein folding|peptidyl-prolyl cis-trans isomerase activity
Glyma.14G087200.1	918.484	2565.27	2.79294	1.48178	2.43149e-07	2.06314e-05	Up	(M=37) PF02704 - Gibberellin regulated protein					-	-
Glyma.18G266900.1	195.241	554.893	2.84209	1.50695	2.80068e-07	2.35059e-05	Up	(M=11) KOG2254 - Predicted endo-1,3-beta-glucanase					GO:0052862,GO:0052861,GO:0016998	glucan endo-1,4-beta-glucanase activity, C-3 substituted reducing group|glucan endo-1,3-beta-glucanase activity, C-3 substituted reducing group|cell wall macromolecule catabolic process
Glyma.06G235900.1	3345.46	8626.56	2.57859	1.36658	3.0123e-07	2.51455e-05	Up	(M=6) 2.6.1.5 - Tyrosine transaminase.	K00815	tyrosine aminotransferase [EC:2.6.1.5]	ko00130,ko00270,ko00350,ko00360,ko00400,ko00401,ko00950,ko00960,ko01100,ko01110,ko01130,ko01230	Ubiquinone and other terpenoid-quinone biosynthesis|Cysteine and methionine metabolism|Tyrosine metabolism|Phenylalanine metabolism|Phenylalanine, tyrosine and tryptophan biosynthesis|Novobiocin biosynthesis|Isoquinoline alkaloid biosynthesis|Tropane, piperidine and pyridine alkaloid biosynthesis|Metabolic pathways|Biosynthesis of secondary metabolites|Biosynthesis of antibiotics|Biosynthesis of …	GO:0030170,GO:0009058,GO:0008483,GO:0006520,GO:0003824	pyridoxal phosphate binding|biosynthetic process|transaminase activity|cellular amino acid metabolic process|catalytic activity
Glyma.14G078400.1	25.3139	140.634	5.5556	2.47394	3.04531e-07	2.5339e-05	Up	(M=6) PTHR16092 - SEC3/SYNTAXIN-RELATED					-	-
Glyma.10G050200.1	32.8585	162.178	4.93565	2.30324	3.24813e-07	2.6882e-05	Up	(M=18) PTHR23316 - IMPORTIN ALPHA					GO:0005515	protein binding
Glyma.07G042900.1	120.962	336.887	2.78507	1.47772	3.25297e-07	2.68932e-05	Up	(M=9) PTHR20863//PTHR20863:SF12 - ACYL CARRIER PROTEIN/ZINC FINGER PROTEIN 593-RELATED // SUBFAMILY NOT NAMED					GO:0006633	fatty acid biosynthetic process
Glyma.15G131400.1	1.16755	54.1796	46.4047	5.5362	3.51217e-07	2.87898e-05	Up	(M=33) PF07712 - Stress up-regulated Nod 19					-	-
Glyma.16G175600.1	281.373	710.982	2.52684	1.33733	3.54065e-07	2.89924e-05	Up	(M=17) 2.4.1.237 - Flavonol 7-O-beta-glucosyltransferase.					GO:0016758,GO:0008152	transferase activity, transferring hexosyl groups|metabolic process
Glyma.07G053300.1	346.082	699.438	2.02102	1.01508	3.64516e-07	2.97537e-05	Up	(M=10) KOG0028 - Ca2+-binding protein (centrin/caltractin), EF-Hand superfamily protein					GO:0005509	calcium ion binding
Glyma.13G302300.1	343.283	700.355	2.04017	1.02869	3.66132e-07	2.98226e-05	Up	(M=152) PF02458 - Transferase family					GO:0016747	transferase activity, transferring acyl groups other than amino-acyl groups
Glyma.19G063000.1	124.351	342.583	2.75496	1.46203	3.75474e-07	3.04552e-05	Up						-	-
Glyma.17G117400.1	332.502	672.955	2.02392	1.01715	4.133e-07	3.32442e-05	Up						-	-
Glyma.19G035800.1	173.035	427.466	2.47041	1.30475	4.64071e-07	3.71348e-05	Up	(M=244) PTHR11926:SF15 - UDP-GLUCOSYLTRANSFERASE					GO:0016758,GO:0008152	transferase activity, transferring hexosyl groups|metabolic process
Glyma.14G135200.1	33.5902	163.244	4.85988	2.28092	4.75835e-07	3.79192e-05	Up						-	-
Glyma.09G131500.1	9476	20591.1	2.17298	1.11967	4.92908e-07	3.91757e-05	Up	(M=11) K04079 - molecular chaperone HtpG	K04079	molecular chaperone HtpG	ko04141,ko04151,ko04612,ko04621,ko04626,ko04914,ko04915,ko05200,ko05215	Protein processing in endoplasmic reticulum|PI3K-Akt signaling pathway|Antigen processing and presentation|NOD-like receptor signaling pathway|Plant-pathogen interaction|Progesterone-mediated oocyte maturation|Estrogen signaling pathway|Pathways in cancer|Prostate cancer	GO:0051082,GO:0006950,GO:0006457,GO:0005524	unfolded protein binding|response to stress|protein folding|ATP binding
Glyma.08G117300.3	174.262	423.282	2.42899	1.28036	5.12579e-07	4.04717e-05	Up						GO:0046872,GO:0008270	metal ion binding|zinc ion binding
Glyma.02G031800.1	387.873	798.401	2.05841	1.04153	5.35506e-07	4.20672e-05	Up	(M=125) PF03005 - Arabidopsis proteins of unknown function					-	-
Glyma.03G256200.3	18.1784	212.188	11.6725	3.54505	6.45331e-07	4.99334e-05	Up		K14506	jasmonic acid-amino synthetase	ko04075	Plant hormone signal transduction	-	-
Glyma.06G323600.1	30.9924	150.598	4.85921	2.28072	7.1704e-07	5.51507e-05	Up	(M=6) PTHR12953 - MEMBRANE PROTEIN CH1 RELATED					-	-
Glyma.13G149700.1	98.4453	289.33	2.93899	1.55532	7.34349e-07	5.63699e-05	Up	(M=50) KOG4282 - Transcription factor GT-2 and related proteins, contains trihelix DNA-binding/SANT domain					-	-
Glyma.17G161900.1	175.969	430.143	2.44442	1.28949	7.97683e-07	6.08088e-05	Up	(M=1) 3.5.1.49 - Formamidase.	K01455	formamidase [EC:3.5.1.49]	ko00460,ko00630,ko00910,ko01200	Cyanoamino acid metabolism|Glyoxylate and dicarboxylate metabolism|Nitrogen metabolism|Carbon metabolism	GO:0016811,GO:0008152	hydrolase activity, acting on carbon-nitrogen (but not peptide) bonds, in linear amides|metabolic process
Glyma.07G021700.5	188.318	441.602	2.34498	1.22957	8.29523e-07	6.28025e-05	Up						GO:0003824	catalytic activity
Glyma.02G111700.3	58.0816	272.043	4.68381	2.22768	9.46608e-07	7.12482e-05	Up						GO:0051082,GO:0016272,GO:0006457	unfolded protein binding|prefoldin complex|protein folding
Glyma.20G156800.1	93.1137	282.178	3.03047	1.59954	9.78702e-07	7.34492e-05	Up	(M=53) PTHR10015 - HEAT SHOCK TRANSCRIPTION FACTOR					GO:0043565,GO:0006355,GO:0005634,GO:0003700	sequence-specific DNA binding|regulation of transcription, DNA-dependent|nucleus|sequence-specific DNA binding transcription factor activity
Glyma.03G125000.1	470.954	1009.31	2.14312	1.09971	9.93214e-07	7.4466e-05	Up	(M=601) PF00249 - Myb-like DNA-binding domain					GO:0003682	chromatin binding
Glyma.07G036500.1	185.703	433.662	2.33524	1.22357	1.03412e-06	7.71589e-05	Up	(M=11) PTHR22870//PTHR22870:SF36 - REGULATOR OF CHROMOSOME CONDENSATION // SUBFAMILY NOT NAMED					-	-
Glyma.17G198300.2	51.1644	204.385	3.99467	1.99807	1.15219e-06	8.49839e-05	Up						GO:0008270,GO:0005515	zinc ion binding|protein binding
Glyma.07G081200.1	0	36.7875			1.16399e-06	8.57725e-05	Up	(M=3) K13176 - THO complex subunit 7	K13176	THO complex subunit 7	ko03013	RNA transport	GO:0006397,GO:0000445	mRNA processing|THO complex part of transcription export complex
Glyma.12G109500.1	46.9243	190.023	4.04956	2.01777	1.17328e-06	8.62923e-05	Up	(M=28) PTHR13832:SF94 - PROTEIN PHOSPHATASE 2C DELTA					GO:0003824	catalytic activity
Glyma.18G021600.1	521.486	1210.53	2.32131	1.21494	1.1976e-06	8.7914e-05	Up	(M=34) PTHR24343:SF45 - SERINE/THREONINE-PROTEIN KINASE PTK1,2/STK1,2					GO:0007165,GO:0006468,GO:0005524,GO:0004713,GO:0004674,GO:0004672	signal transduction|protein phosphorylation|ATP binding|protein tyrosine kinase activity|protein serine/threonine kinase activity|protein kinase activity
Glyma.11G193800.1	194.849	449.706	2.30797	1.20663	1.20491e-06	8.81995e-05	Up	(M=4) PTHR11802:SF6 - SERINE CARBOXYPEPTIDASE CPVL/CARBOXYPEPTIDASE Y(YEAST)	K13289	cathepsin A (carboxypeptidase C) [EC:3.4.16.5]	ko04142,ko04614	Lysosome|Renin-angiotensin system	GO:0006508,GO:0004185	proteolysis|serine-type carboxypeptidase activity
Glyma.03G103100.1	0.349066	41.2156	118.074	6.88355	1.32676e-06	9.63881e-05	Up	(M=6) PTHR11489 - 40S RIBOSOMAL PROTEIN SA					GO:0015935,GO:0006412,GO:0003735	small ribosomal subunit|translation|structural constituent of ribosome
Glyma.10G102800.1	47.9768	192.26	4.00735	2.00265	1.44057e-06	0.000104265	Up	(M=5) PTHR11956 - ARGINYL-TRNA SYNTHETASE					GO:0006420,GO:0005737,GO:0005524,GO:0004814,GO:0000166	arginyl-tRNA aminoacylation|cytoplasm|ATP binding|arginine-tRNA ligase activity|nucleotide binding
Glyma.09G171400.1	0	64.9468			1.4733e-06	0.000106335	Up	(M=3) PF05151 - Photosystem II reaction centre M protein (PsbM)					GO:0019684,GO:0016021,GO:0015979,GO:0009523	photosynthesis, light reaction|integral to membrane|photosynthesis|photosystem II
Glyma.07G049200.2	58.208	241.694	4.15224	2.05389	1.541e-06	0.000110807	Up						GO:0055085,GO:0016021,GO:0008324,GO:0006812	transmembrane transport|integral to membrane|cation transmembrane transporter activity|cation transport
Glyma.15G147100.1	0	98.0219			1.54601e-06	0.000111064	Up	(M=7) K12619 - 5'-3' exoribonuclease 2	K12619	5'-3' exoribonuclease 2 [EC:3.1.13.-]	ko03008,ko03018	Ribosome biogenesis in eukaryotes|RNA degradation	-	-
Glyma.14G194300.1	285.639	585.371	2.04934	1.03516	1.55158e-06	0.000111361	Up	(M=8) K10257 - omega-3 fatty acid desaturase (delta-15 desaturase)	K10257	omega-3 fatty acid desaturase (delta-15 desaturase) [EC:1.14.19.-]	ko01040,ko01212	Biosynthesis of unsaturated fatty acids|Fatty acid metabolism	GO:0055114,GO:0016717,GO:0006629	oxidation-reduction process|oxidoreductase activity, acting on paired donors, with oxidation of a pair of donors resulting in the reduction of molecular oxygen to two molecules of water|lipid metabolic process
Glyma.18G270000.1	0	35.6584			1.76376e-06	0.00012554	Up						-	-
Glyma.02G112900.1	327.526	679.962	2.07605	1.05384	1.8867e-06	0.000133553	Up	(M=41) PF04398 - Protein of unknown function, DUF538					-	-
Glyma.07G126600.1	138.4	593.963	4.29165	2.10153	2.11471e-06	0.00014775	Up	(M=7) 1.13.99.1 - Inositol oxygenase.	K00469	inositol oxygenase [EC:1.13.99.1]	ko00053,ko00562	Ascorbate and aldarate metabolism|Inositol phosphate metabolism	GO:0055114,GO:0050113,GO:0019310,GO:0005737,GO:0005506	oxidation-reduction process|inositol oxygenase activity|inositol catabolic process|cytoplasm|iron ion binding
Glyma.18G295800.1	268.094	550.787	2.05446	1.03876	2.1715e-06	0.000151085	Up	(M=10) PTHR21726:SF12 - OS03G0302900 PROTEIN					-	-
Glyma.17G063900.1	75.0177	240.015	3.19945	1.67782	2.28005e-06	0.000157643	Up	(M=35) PTHR23070 - BCS1 AAA-TYPE ATPASE					GO:0017111,GO:0005524,GO:0000166	nucleoside-triphosphatase activity|ATP binding|nucleotide binding
Glyma.03G178300.1	128.859	337.411	2.61845	1.38871	2.34875e-06	0.000161527	Up	(M=6) 2.4.2.24 - 1,4-beta-D-xylan synthase.					GO:0016020,GO:0015018	membrane|galactosylgalactosylxylosylprotein 3-beta-glucuronosyltransferase activity
Glyma.08G288500.1	71.0175	229.876	3.2369	1.69461	2.51838e-06	0.000171665	Up	(M=41) PF02705 - K+ potassium transporter					GO:0071805,GO:0016020,GO:0015079	potassium ion transmembrane transport|membrane|potassium ion transmembrane transporter activity
Glyma.16G103900.1	247.05	515.27	2.08569	1.06053	2.56459e-06	0.000174429	Up	(M=4) PTHR14194//PTHR14194:SF8 - NITROGEN METABOLIC REGULATION PROTEIN NMR-RELATED // SUBFAMILY NOT NAMED					-	-
Glyma.12G238100.1	178.175	406.661	2.28237	1.19053	2.58083e-06	0.0001753	Up	(M=45) PTHR10366:SF9 - CINNAMOYL-COA REDUCTASE					GO:0050662,GO:0044237,GO:0003824	coenzyme binding|cellular metabolic process|catalytic activity
Glyma.05G050800.1	93.7694	262.439	2.79877	1.48479	2.91395e-06	0.000195356	Up	(M=72) PF00564 - PB1 domain					GO:0005515	protein binding
Glyma.15G275100.4	20.7799	127.217	6.12213	2.61403	2.92528e-06	0.000195946	Up		K12173	BRCA1-A complex subunit BRE			-	-
Glyma.17G045800.2	1567.61	3767.98	2.40365	1.26523	3.47695e-06	0.000227706	Up		K00695	sucrose synthase [EC:2.4.1.13]	ko00500,ko01100	Starch and sucrose metabolism|Metabolic pathways	GO:0016157,GO:0009058,GO:0005985	sucrose synthase activity|biosynthetic process|sucrose metabolic process
Glyma.03G216900.1	287.223	574.988	2.00189	1.00136	3.51313e-06	0.000229553	Up	(M=224) PF00226 - DnaJ domain					-	-
Glyma.15G089500.5	91.9281	267.874	2.91395	1.54298	3.65832e-06	0.000238436	Up						-	-
Glyma.05G058900.1	68.9326	221.569	3.21429	1.6845	3.77819e-06	0.000245214	Up	(M=119) PTHR13683:SF98 - CHLOROPLAST NUCLEIOD DNA-BINDING-RELATED					GO:0006508,GO:0004190	proteolysis|aspartic-type endopeptidase activity
Glyma.18G212400.3	54.6565	209.902	3.84039	1.94125	4.31377e-06	0.000277875	Up						-	-
Glyma.18G256400.1	36.2099	149.402	4.126	2.04474	4.63822e-06	0.000296388	Up	(M=19) KOG4281 - Uncharacterized conserved protein					GO:0055114,GO:0047800	oxidation-reduction process|cysteamine dioxygenase activity
Glyma.03G029800.1	78.0566	230.553	2.95366	1.56251	5.16928e-06	0.000325922	Up	(M=17) PF04690 - YABBY protein					-	-
Glyma.10G293300.1	10.5207	83.5854	7.94483	2.99002	5.50941e-06	0.000343168	Up						-	-
Glyma.10G179700.6	133.899	336.854	2.51573	1.33098	6.33796e-06	0.000386981	Up						-	-
Glyma.10G186600.3	5.85202	67.5583	11.5444	3.52913	6.66286e-06	0.000405857	Up		K06269	protein phosphatase 1, catalytic subunit [EC:3.1.3.16]	ko03015,ko04022,ko04024,ko04113,ko04114,ko04261,ko04270,ko04390,ko04510,ko04611,ko04720,ko04728,ko04750,ko04810,ko04910,ko04921,ko04931,ko05031,ko05034,ko05168,ko05205	mRNA surveillance pathway|cGMP-PKG signaling pathway|cAMP signaling pathway|Meiosis - yeast|Oocyte meiosis|Adrenergic signaling in cardiomyocytes|Vascular smooth muscle contraction|Hippo signaling pathway|Focal adhesion|Platelet activation|Long-term potentiation|Dopaminergic synapse|Inflammatory mediator regulation of TRP channels|Regulation of actin cytoskeleton|Insulin signaling pathway|Oxytoci…	GO:0016787	hydrolase activity
Glyma.05G077300.3	37.9233	220.345	5.81029	2.53861	6.91826e-06	0.000419102	Up						-	-
Glyma.13G064300.1	46.7037	166.721	3.56976	1.83583	6.94655e-06	0.000420238	Up	(M=19) KOG4281 - Uncharacterized conserved protein					GO:0055114,GO:0047800	oxidation-reduction process|cysteamine dioxygenase activity
Glyma.06G156700.2	33.4667	138.108	4.12673	2.045	7.58576e-06	0.0004542	Up						-	-
Glyma.12G156100.1	130.966	319.438	2.43909	1.28634	7.81335e-06	0.000465304	Up						-	-
Glyma.06G045200.6	95.3952	410.214	4.30015	2.10439	7.89312e-06	0.000469331	Up						GO:0006352,GO:0005669	DNA-dependent transcription, initiation|transcription factor TFIID complex
Glyma.06G113400.1	36.4248	149.768	4.1117	2.03973	7.99104e-06	0.000474788	Up	(M=4) KOG4474 - Uncharacterized conserved protein					GO:0016021	integral to membrane
Glyma.09G076200.1	223.776	469.454	2.09787	1.06893	8.79336e-06	0.000516896	Up	(M=105) 3.1.1.11 - Pectinesterase.					GO:0042545,GO:0030599,GO:0005618,GO:0004857	cell wall modification|pectinesterase activity|cell wall|enzyme inhibitor activity
Glyma.11G155100.1	98.4673	267.241	2.714	1.44042	9.01406e-06	0.000529065	Up	(M=4) PTHR26402//PTHR26402:SF52 - RESPONSE REGULATOR OF TWO-COMPONENT SYSTEM	K14492	two-component response regulator ARR-A family	ko04075	Plant hormone signal transduction	GO:0000160,GO:0000156	phosphorelay signal transduction system|phosphorelay response regulator activity
Glyma.19G039300.1	201.078	463.247	2.30382	1.20403	9.11703e-06	0.000534702	Up	(M=152) PF02458 - Transferase family					GO:0016747	transferase activity, transferring acyl groups other than amino-acyl groups
Glyma.05G114100.1	0	40.2119			9.41306e-06	0.000548733	Up	(M=1966) PTHR24420 - LEUCINE-RICH REPEAT RECEPTOR-LIKE PROTEIN KINASE					GO:0006468,GO:0005524,GO:0004674,GO:0004672	protein phosphorylation|ATP binding|protein serine/threonine kinase activity|protein kinase activity
Glyma.14G201000.1	15.0643	99.4275	6.60022	2.72251	9.94513e-06	0.000577139	Up	(M=15) PTHR11746//PTHR11746:SF53 - O-METHYLTRANSFERASE // SUBFAMILY NOT NAMED					GO:0046983,GO:0008171	protein dimerization activity|O-methyltransferase activity
Glyma.08G251900.1	199.254	427.638	2.1462	1.10178	1.10971e-05	0.000635006	Up						-	-
Glyma.16G083100.2	113.259	297.804	2.62941	1.39474	1.11418e-05	0.000637017	Up						GO:0005515	protein binding
Glyma.03G120000.4	12.7061	90.5339	7.12523	2.83294	1.12552e-05	0.000643027	Up						GO:0046556,GO:0046373,GO:0016798	alpha-N-arabinofuranosidase activity|L-arabinose metabolic process|hydrolase activity, acting on glycosyl bonds
Glyma.07G013300.1	82.2574	234.646	2.85259	1.51227	1.1298e-05	0.000644998	Up	(M=16) K14664 - IAA-amino acid hydrolase [EC:3.5.1.-]	K14664	IAA-amino acid hydrolase [EC:3.5.1.-]			GO:0016787,GO:0008152	hydrolase activity|metabolic process
Glyma.14G177200.3	3.54675	103.777	29.2597	4.87084	1.16229e-05	0.000662566	Up		K00434	L-ascorbate peroxidase [EC:1.11.1.11]	ko00053,ko00480	Ascorbate and aldarate metabolism|Glutathione metabolism	GO:0055114,GO:0020037,GO:0006979,GO:0004601	oxidation-reduction process|heme binding|response to oxidative stress|peroxidase activity
Glyma.02G031600.1	247.045	504.47	2.04202	1.02999	1.17477e-05	0.000668213	Up	(M=125) PF03005 - Arabidopsis proteins of unknown function					-	-
Glyma.10G055100.2	266.074	707.837	2.6603	1.41159	1.21428e-05	0.000689151	Up		K14303	nuclear pore complex protein Nup160	ko03013	RNA transport	-	-
Glyma.10G177900.1	244.816	501.276	2.04756	1.03391	1.29899e-05	0.000731857	Up						-	-
Glyma.16G215800.1	135.268	330.204	2.44111	1.28754	1.31068e-05	0.000737904	Up	(M=22) PF05553 - Cotton fibre expressed protein					-	-
Glyma.01G025200.1	180.576	397.662	2.20218	1.13893	1.3207e-05	0.000742465	Up	(M=5) PTHR11206:SF50 - DNA DAMAGE-INDUCIBLE PROTEIN					GO:0055085,GO:0016020,GO:0015297,GO:0015238,GO:0006855	transmembrane transport|membrane|antiporter activity|drug transmembrane transporter activity|drug transmembrane transport
Glyma.06G088600.1	88.5192	253.351	2.8621	1.51707	1.32964e-05	0.000746948	Up	(M=15) 2.7.1.11 - 6-phosphofructokinase.	K00850	6-phosphofructokinase [EC:2.7.1.11]	ko00010,ko00030,ko00051,ko00052,ko00680,ko01100,ko01110,ko01120,ko01130,ko01200,ko01230,ko03018,ko04152,ko05230	Glycolysis / Gluconeogenesis|Pentose phosphate pathway|Fructose and mannose metabolism|Galactose metabolism|Methane metabolism|Metabolic pathways|Biosynthesis of secondary metabolites|Microbial metabolism in diverse environments|Biosynthesis of antibiotics|Carbon metabolism|Biosynthesis of amino acids|RNA degradation|AMPK signaling pathway|Central carbon metabolism in cancer	GO:0006096,GO:0006002,GO:0005945,GO:0005524,GO:0003872	glycolysis|fructose 6-phosphate metabolic process|6-phosphofructokinase complex|ATP binding|6-phosphofructokinase activity
Glyma.05G009000.1	3.43691	56.6713	16.4891	4.04344	1.35567e-05	0.000759911	Up	(M=7) PF03386 - Early nodulin 93 ENOD93 protein					-	-
Glyma.03G041800.1	137.887	327.265	2.37343	1.24698	1.40377e-05	0.000782336	Up	(M=5) PTHR11102:SF18 - UNKNOWN PROTEIN					GO:0005515	protein binding
Glyma.18G049400.2	135.374	318.585	2.35337	1.23473	1.41639e-05	0.000787663	Up						-	-
Glyma.19G001200.1	54.0411	183.876	3.40253	1.76661	1.52983e-05	0.000843466	Up	(M=7) K03262 - translation initiation factor 5	K03262	translation initiation factor eIF-5	ko03013	RNA transport	GO:0006413,GO:0005515,GO:0003743	translational initiation|protein binding|translation initiation factor activity
Glyma.05G243400.5	105.136	268.164	2.55063	1.35086	1.54e-05	0.000847246	Up		K03267	G1 to S phase transition protein	ko03015	mRNA surveillance pathway	GO:0005525,GO:0003924	GTP binding|GTPase activity
Glyma.12G168500.3	36.5294	268.267	7.34388	2.87654	1.54107e-05	0.000847246	Up		K07342	protein transport protein SEC61 subunit gamma and related proteins	ko03060,ko04141,ko04145,ko05110	Protein export|Protein processing in endoplasmic reticulum|Phagosome|Vibrio cholerae infection	GO:0016020,GO:0015450,GO:0015031,GO:0006886,GO:0006605	membrane|P-P-bond-hydrolysis-driven protein transmembrane transporter activity|protein transport|intracellular protein transport|protein targeting
Glyma.18G300000.1	176.309	387.033	2.1952	1.13435	1.55961e-05	0.000855616	Up						-	-
Glyma.10G296800.1	106.239	276.821	2.60564	1.38164	1.59136e-05	0.000868719	Up	(M=4) PTHR14233 - DUF914-RELATED					GO:0016021,GO:0006810	integral to membrane|transport
Glyma.20G189600.1	70.7178	247.718	3.50292	1.80856	1.60677e-05	0.000875275	Up	(M=213) KOG0156 - Cytochrome P450 CYP2 subfamily					GO:0055114,GO:0020037,GO:0016705,GO:0005506	oxidation-reduction process|heme binding|oxidoreductase activity, acting on paired donors, with incorporation or reduction of molecular oxygen|iron ion binding
Glyma.08G118600.1	161.645	357.255	2.21012	1.14412	1.65907e-05	0.000900591	Up	(M=17) PF04859 - Plant protein of unknown function (DUF641)					-	-
Glyma.02G186900.1	0	29.6464			1.78333e-05	0.000959286	Up	(M=4) PTHR10183:SF16 - CALCIUM-BINDING EF HAND FAMILY PROTEIN					GO:0005509	calcium ion binding
Glyma.10G175500.1	2.02341	59.1704	29.2429	4.87001	1.81094e-05	0.000973462	Up	(M=6) K03264 - translation initiation factor 6	K03264	translation initiation factor eIF-6	ko03008	Ribosome biogenesis in eukaryotes	GO:0043022,GO:0042256	ribosome binding|mature ribosome assembly
Glyma.06G202200.1	1969.52	4238.31	2.15195	1.10565	1.82017e-05	0.000976386	Up	(M=1) PF00004//PF02861//PF07724 - ATPase family associated with various cellular activities (AAA) // Clp amino terminal domain // AAA domain (Cdc48 subfamily)					GO:0019538,GO:0017111,GO:0005524,GO:0000166	protein metabolic process|nucleoside-triphosphatase activity|ATP binding|nucleotide binding
Glyma.07G116900.1	57.8	188.746	3.26551	1.70731	1.81786e-05	0.000976386	Up	(M=4) PTHR12613 - ERO1-RELATED					GO:0055114,GO:0016671,GO:0005783,GO:0003756	oxidation-reduction process|oxidoreductase activity, acting on a sulfur group of donors, disulfide as acceptor|endoplasmic reticulum|protein disulfide isomerase activity
Glyma.09G034900.1	68.5681	209.236	3.0515	1.60952	1.87256e-05	0.00100033	Up						-	-
Glyma.16G202000.1	12.6731	86.6507	6.83737	2.77344	1.96871e-05	0.00104376	Up	(M=12) PF06232 - Embryo-specific protein 3, (ATS3)					-	-
Glyma.12G030800.13	117.861	387.771	3.29008	1.71812	1.97397e-05	0.00104582	Up						GO:0006355,GO:0003677,GO:0003676	regulation of transcription, DNA-dependent|DNA binding|nucleic acid binding
Glyma.20G030600.1	70.2124	205.586	2.92805	1.54994	2.08602e-05	0.00109916	Up						-	-
Glyma.07G213500.2	1.90979	106.801	55.923	5.80537	2.21612e-05	0.00116296	Up		K01969	3-methylcrotonyl-CoA carboxylase beta subunit [EC:6.4.1.4]	ko00280,ko01100	Valine, leucine and isoleucine degradation|Metabolic pathways	GO:0016874	ligase activity
Glyma.13G046300.1	67.7461	202.632	2.99105	1.58065	2.39166e-05	0.00124494	Up	(M=91) PF03195 - Protein of unknown function DUF260					-	-
Glyma.17G247700.1	181.311	393.589	2.17079	1.11822	2.56412e-05	0.00133023	Up	(M=10) KOG1703 - Adaptor protein Enigma and related PDZ-LIM proteins					GO:0008270	zinc ion binding
Glyma.U017700.1	166.079	365.227	2.19911	1.13692	2.57883e-05	0.00133696	Up	(M=3) PF00400//PF00646 - WD domain, G-beta repeat // F-box domain					GO:0005515	protein binding
Glyma.13G301700.1	50.5456	170.521	3.37361	1.75429	2.60017e-05	0.00134483	Up	(M=36) PF12609 - Wound-induced protein					-	-
Glyma.04G082800.1	124.08	296	2.38555	1.25432	2.60487e-05	0.00134595	Up						-	-
Glyma.16G023600.3	147.08	332.537	2.26093	1.17692	2.61194e-05	0.0013478	Up						GO:0046983,GO:0009725,GO:0006355,GO:0005634,GO:0003677	protein dimerization activity|response to hormone stimulus|regulation of transcription, DNA-dependent|nucleus|DNA binding
Glyma.16G094600.2	209.299	439.736	2.101	1.07107	2.64798e-05	0.00136094	Up						-	-
Glyma.20G241600.1	113.538	271.603	2.39218	1.25833	2.6674e-05	0.00136638	Up	(M=4) K01859 - chalcone isomerase	K01859	chalcone isomerase [EC:5.5.1.6]	ko00941,ko01100,ko01110	Flavonoid biosynthesis|Metabolic pathways|Biosynthesis of secondary metabolites	GO:0045430,GO:0009813	chalcone isomerase activity|flavonoid biosynthetic process
Glyma.17G044400.4	0.545654	54.6413	100.139	6.64586	2.67253e-05	0.00136811	Up		K08851	TP53 regulating kinase [EC:2.7.11.1]			GO:0006468,GO:0005524,GO:0004713,GO:0004674,GO:0004672	protein phosphorylation|ATP binding|protein tyrosine kinase activity|protein serine/threonine kinase activity|protein kinase activity
Glyma.16G175400.1	165.987	419.565	2.5277	1.33783	2.7339e-05	0.00139215	Up	(M=17) 2.4.1.237 - Flavonol 7-O-beta-glucosyltransferase.					GO:0016758,GO:0008152	transferase activity, transferring hexosyl groups|metabolic process
Glyma.10G053000.1	30.996	128.36	4.14118	2.05004	2.88221e-05	0.00145806	Up						-	-
Glyma.11G025400.1	1.36413	42.4116	31.0905	4.9584	3.08265e-05	0.00155033	Up						-	-
Glyma.07G002000.1	301.117	615.627	2.04448	1.03173	3.09716e-05	0.00155561	Up	(M=13) PTHR10759:SF1 - STRUCTURAL CONSTITUENT OF RIBOSOME					GO:0006412,GO:0005840,GO:0005622,GO:0003735	translation|ribosome|intracellular|structural constituent of ribosome
Glyma.15G097100.2	182.465	390.947	2.14259	1.09935	3.21364e-05	0.00160992	Up						GO:0006629,GO:0004806	lipid metabolic process|triglyceride lipase activity
Glyma.09G240100.1	93.4766	474.183	5.07275	2.34277	3.21669e-05	0.00161041	Up	(M=19) KOG4281 - Uncharacterized conserved protein					GO:0055114,GO:0047800	oxidation-reduction process|cysteamine dioxygenase activity
Glyma.16G118000.1	0	27.8828			3.64501e-05	0.00178779	Up	(M=14) K01184 - polygalacturonase	K01184	polygalacturonase [EC:3.2.1.15]	ko00040,ko00500,ko01100	Pentose and glucuronate interconversions|Starch and sucrose metabolism|Metabolic pathways	GO:0005975,GO:0004650	carbohydrate metabolic process|polygalacturonase activity
Glyma.08G332300.1	287.694	628.35	2.18409	1.12703	4.01364e-05	0.00194149	Up	(M=10) KOG2930 - SCF ubiquitin ligase, Rbx1 component					GO:0046872,GO:0008270,GO:0005515	metal ion binding|zinc ion binding|protein binding
Glyma.18G102400.1	221.583	445.435	2.01024	1.00737	4.19014e-05	0.00201176	Up	(M=13) K06883 - 7-cyano-7-deazaguanine reductase [EC:1.7.1.13]	K06883	7-cyano-7-deazaguanine reductase [EC:1.7.1.13]			GO:0015031,GO:0007264,GO:0005622,GO:0005525	protein transport|small GTPase mediated signal transduction|intracellular|GTP binding
Glyma.02G078500.1	83.4201	224.505	2.69125	1.42828	4.39532e-05	0.00209725	Up	(M=4) 2.7.1.32 - Choline kinase.					-	-
Glyma.08G267500.1	4.79768	57.4997	11.9849	3.58315	4.40053e-05	0.00209844	Up						-	-
Glyma.11G038800.3	69.0075	198.627	2.87833	1.52523	4.52476e-05	0.00215104	Up		K14498	serine/threonine-protein kinase SRK2 [EC:2.7.11.1]	ko04075	Plant hormone signal transduction	GO:0006468,GO:0005524,GO:0004713,GO:0004674,GO:0004672	protein phosphorylation|ATP binding|protein tyrosine kinase activity|protein serine/threonine kinase activity|protein kinase activity
Glyma.04G110700.2	11.474	77.1538	6.7242	2.74936	4.56679e-05	0.00216836	Up						GO:0055114,GO:0051287,GO:0048037,GO:0016616,GO:0008152	oxidation-reduction process|NAD binding|cofactor binding|oxidoreductase activity, acting on the CH-OH group of donors, NAD or NADP as acceptor|metabolic process
Glyma.06G271400.1	171.967	365.773	2.12699	1.08882	4.6963e-05	0.00222082	Up						-	-
Glyma.18G110500.4	7.5541	128.892	17.0626	4.09276	4.7254e-05	0.00223133	Up						GO:0016788,GO:0006629	hydrolase activity, acting on ester bonds|lipid metabolic process
Glyma.06G182900.1	89.3548	231.482	2.59059	1.37328	4.75299e-05	0.00224162	Up	(M=16) PTHR23257:SF81 - PROTEIN-TYROSINE KINASE					GO:0006468,GO:0005524,GO:0004713,GO:0004674,GO:0004672	protein phosphorylation|ATP binding|protein tyrosine kinase activity|protein serine/threonine kinase activity|protein kinase activity
Glyma.17G027800.1	145.123	318.41	2.19407	1.13361	4.91055e-05	0.00230468	Up	(M=40) PF04570 - Protein of unknown function (DUF581)					-	-
Glyma.17G033100.1	114.251	275.561	2.4119	1.27017	4.91933e-05	0.0023074	Up	(M=4) PTHR11699:SF25 - ALDEHYDE DEHYDROGENASE					GO:0055114,GO:0016620,GO:0016491,GO:0008152	oxidation-reduction process|oxidoreductase activity, acting on the aldehyde or oxo group of donors, NAD or NADP as acceptor|oxidoreductase activity|metabolic process
Glyma.11G180700.2	0	26.7528			5.01431e-05	0.00234626	Up						GO:0006468,GO:0005524,GO:0004674,GO:0004672	protein phosphorylation|ATP binding|protein serine/threonine kinase activity|protein kinase activity
Glyma.06G317400.1	85.4147	275.706	3.22785	1.69057	5.04517e-05	0.00235784	Up	(M=8) KOG0397 - 60S ribosomal protein L11					GO:0006412,GO:0005840,GO:0005622,GO:0003735	translation|ribosome|intracellular|structural constituent of ribosome
Glyma.14G196600.2	131.417	300.931	2.28989	1.19528	5.11619e-05	0.0023867	Up						GO:0006468,GO:0005524,GO:0004713,GO:0004672	protein phosphorylation|ATP binding|protein tyrosine kinase activity|protein kinase activity
Glyma.19G255400.2	2.02341	57.1855	28.2619	4.82079	5.17123e-05	0.00240947	Up						-	-
Glyma.20G183800.1	98.9768	250.029	2.52613	1.33693	5.29166e-05	0.0024542	Up						-	-
Glyma.11G255800.1	132.914	299.937	2.25662	1.17416	5.43394e-05	0.00250171	Up	(M=94) PF07983 - X8 domain					-	-
Glyma.19G019200.1	150.687	330.222	2.19144	1.13188	5.71152e-05	0.00259856	Up	(M=26) 3.6.3.6 - Proton-exporting ATPase.	K01535	H+-transporting ATPase [EC:3.6.3.6]	ko00190	Oxidative phosphorylation	GO:0046872,GO:0019829,GO:0016887,GO:0016021,GO:0006812,GO:0006754,GO:0006200,GO:0000166	metal ion binding|cation-transporting ATPase activity|ATPase activity|integral to membrane|cation transport|ATP biosynthetic process|ATP catabolic process|nucleotide binding
Glyma.20G162400.1	67.7406	198.784	2.93449	1.55311	5.79995e-05	0.00263569	Up						-	-
Glyma.U024600.1	0	26.4748			5.90732e-05	0.00267975	Up	(M=12) PTHR10357:SF64 - GLYCOSIDE HYDROLASE STARCH-BINDING DOMAIN-CONTAINING PROTEIN					GO:2001070,GO:0003824	starch binding|catalytic activity
Glyma.02G157200.1	208.026	419.549	2.01681	1.01208	5.93681e-05	0.00268997	Up	(M=68) KOG0725 - Reductases with broad range of substrate specificities					GO:0016491,GO:0008152	oxidoreductase activity|metabolic process
Glyma.09G261600.1	102.607	252.207	2.458	1.29748	5.97044e-05	0.00270204	Up	(M=157) K09422 - myb proto-oncogene protein, plant	K09422	myb proto-oncogene protein, plant			GO:0003682	chromatin binding
Glyma.03G180000.1	140.712	479.75	3.40945	1.76954	6.0996e-05	0.00275083	Up	(M=47) PTHR10900:SF23 - FLA (FASCICLIN-LIKE ARABINOGALACTAN PROTEIN)					-	-
Glyma.13G186400.5	35.6573	132.572	3.71794	1.8945	6.24615e-05	0.00280547	Up						GO:0055085,GO:0016021,GO:0005886,GO:0005215	transmembrane transport|integral to membrane|plasma membrane|transporter activity
Glyma.05G123100.1	7.03868	63.875	9.07485	3.18187	6.33918e-05	0.00284364	Up						-	-
Glyma.17G016600.1	175.309	367.167	2.09439	1.06653	6.71334e-05	0.0029841	Up	(M=17) PTHR13683:SF100 - BASIC 7S GLOBULIN-RELATED					GO:0006508,GO:0004190	proteolysis|aspartic-type endopeptidase activity
Glyma.03G018000.1	46.6693	175.616	3.76298	1.91188	6.81039e-05	0.00302029	Up	(M=94) PF00642 - Zinc finger C-x8-C-x5-C-x3-H type (and similar)					GO:0046872,GO:0004523,GO:0003676	metal ion binding|ribonuclease H activity|nucleic acid binding
Glyma.16G189300.1	152.614	323.287	2.11832	1.08292	7.03023e-05	0.00309646	Up						-	-
Glyma.15G000100.1	39.1346	194.235	4.96327	2.31129	7.04348e-05	0.00310053	Up	(M=19) PTHR19321 - PROTEIN REGULATOR OF CYTOKINESIS 1 PRC1-RELATED					GO:0008017,GO:0000910,GO:0000226	microtubule binding|cytokinesis|microtubule cytoskeleton organization
Glyma.19G258600.1	109.724	263.514	2.4016	1.26399	7.06348e-05	0.00310757	Up						-	-
Glyma.10G108800.1	62.0163	182.401	2.94118	1.55639	7.22365e-05	0.00316366	Up	(M=7) PTHR11877//PTHR11877:SF10 - HYDROXYMETHYLGLUTARYL-COA SYNTHASE // SUBFAMILY NOT NAMED					GO:0008299,GO:0008152,GO:0004421,GO:0003824	isoprenoid biosynthetic process|metabolic process|hydroxymethylglutaryl-CoA synthase activity|catalytic activity
Glyma.14G190100.3	310.023	744.636	2.40188	1.26416	8.59517e-05	0.00368701	Up						-	-
Glyma.15G033100.2	104.16	259.773	2.49398	1.31845	0.000102427	0.00429717	Up						-	-
Glyma.09G143200.1	148.011	314.29	2.12343	1.0864	0.000103135	0.0043163	Up	(M=53) PTHR10015 - HEAT SHOCK TRANSCRIPTION FACTOR					GO:0043565,GO:0006355,GO:0005634,GO:0003700	sequence-specific DNA binding|regulation of transcription, DNA-dependent|nucleus|sequence-specific DNA binding transcription factor activity
Glyma.15G069200.2	217.655	450.014	2.06756	1.04793	0.000103465	0.00432777	Up						-	-
Glyma.04G098600.1	77.5084	206.992	2.67057	1.41715	0.00010479	0.00436904	Up	(M=27) KOG0131 - Splicing factor 3b, subunit 4					GO:0003676,GO:0000166	nucleic acid binding|nucleotide binding
Glyma.03G129400.1	35.4987	125.233	3.5278	1.81877	0.000107078	0.00444047	Up	(M=4) PTHR13247 - TETRATRICOPEPTIDE REPEAT PROTEIN 11 (TPR REPEAT PROTEIN 11)					GO:0005515,GO:0000266	protein binding|mitochondrial fission
Glyma.01G044200.1	756.191	1556.47	2.0583	1.04145	0.000109783	0.00454533	Up	(M=3) PTHR10778:SF10 - SOLUTE CARRIER FAMILY 35 MEMBER B1 (UDP-GALACTOSE TRANSPORTER-RELATED PROTEIN 1)(UGTREL1)					GO:0055085	transmembrane transport
Glyma.01G148100.3	340.061	726.063	2.13509	1.0943	0.000110342	0.0045587	Up						GO:0005525,GO:0003924,GO:0000287	GTP binding|GTPase activity|magnesium ion binding
Glyma.18G229300.2	298.099	596.804	2.00203	1.00146	0.000110309	0.0045587	Up		K00028	malate dehydrogenase (decarboxylating) [EC:1.1.1.39]	ko00620,ko00710,ko01100,ko01120,ko01200	Pyruvate metabolism|Carbon fixation in photosynthetic organisms|Metabolic pathways|Microbial metabolism in diverse environments|Carbon metabolism	GO:0055114,GO:0051287,GO:0006108,GO:0004471,GO:0004470	oxidation-reduction process|NAD binding|malate metabolic process|malate dehydrogenase (decarboxylating) activity|malic enzyme activity
Glyma.13G329000.1	9.4874	66.604	7.02025	2.81152	0.000119361	0.00488715	Up	(M=79) PF02701 - Dof domain, zinc finger					GO:0006355,GO:0003677	regulation of transcription, DNA-dependent|DNA binding
Glyma.16G090800.1	42.6469	193.508	4.53746	2.18188	0.000124381	0.00504169	Up						-	-
Glyma.16G208200.1	72.4404	196.012	2.70584	1.43607	0.000125403	0.00508045	Up	(M=61) PTHR23024:SF10 - CARBOXYLESTERASE-RELATED					GO:0016787,GO:0008152	hydrolase activity|metabolic process
Glyma.18G008200.2	57.1581	176.823	3.09357	1.62927	0.000131769	0.00530499	Up						-	-
Glyma.17G238400.1	181.034	365.802	2.02062	1.0148	0.000139661	0.00558202	Up	(M=10) K14505 - cyclin D3, plant	K14505	cyclin D3, plant	ko04075	Plant hormone signal transduction	-	-
Glyma.09G218100.1	68.8588	351.055	5.09818	2.34998	0.0001409	0.00561994	Up	(M=11) PTHR10668:SF14 - ALCOHOL OXIDASE-RELATED					GO:0055114,GO:0050660,GO:0046577,GO:0016614	oxidation-reduction process|flavin adenine dinucleotide binding|long-chain-alcohol oxidase activity|oxidoreductase activity, acting on CH-OH group of donors
Glyma.02G217800.1	48.8085	152.045	3.11513	1.63929	0.00014103	0.00562221	Up	(M=9) PTHR23042:SF24 - AMS (ABORTED MICROSPORES), DNA BINDING / TRANSCRIPTION FACTOR					GO:0046983	protein dimerization activity
Glyma.09G265300.1	0	23.826			0.000142362	0.00566363	Up	(M=5) PTHR12609 - MICROTUBULE ASSOCIATED PROTEIN XMAP215					-	-
Glyma.10G049800.1	241.655	486.068	2.01142	1.00821	0.000143499	0.00569714	Up	(M=4) PTHR10992:SF238 - HYDROLASE, ALPHA/BETA FOLD FAMILY PROTEIN					-	-
Glyma.17G117200.1	175.926	497.414	2.8274	1.49948	0.000145371	0.00576257	Up	(M=7) PF03386 - Early nodulin 93 ENOD93 protein					-	-
Glyma.19G114500.2	916.716	2089.21	2.27902	1.18841	0.00014689	0.00581088	Up		K00549	5-methyltetrahydropteroyltriglutamate--homocysteine methyltransferase [EC:2.1.1.14]	ko00270,ko00450,ko01100,ko01110,ko01230	Cysteine and methionine metabolism|Selenocompound metabolism|Metabolic pathways|Biosynthesis of secondary metabolites|Biosynthesis of amino acids	GO:0009086,GO:0008652,GO:0008270,GO:0003871	methionine biosynthetic process|cellular amino acid biosynthetic process|zinc ion binding|5-methyltetrahydropteroyltriglutamate-homocysteine S-methyltransferase activity
Glyma.19G046300.1	51.4937	155.963	3.02878	1.59874	0.000148212	0.00584821	Up	(M=91) PF03195 - Protein of unknown function DUF260					-	-
Glyma.16G108900.1	104.448	245.459	2.35005	1.23269	0.00014856	0.00585893	Up	(M=11) PTHR10668:SF14 - ALCOHOL OXIDASE-RELATED					GO:0055114,GO:0050660,GO:0046577,GO:0016614	oxidation-reduction process|flavin adenine dinucleotide binding|long-chain-alcohol oxidase activity|oxidoreductase activity, acting on CH-OH group of donors
Glyma.07G065600.1	334.413	900.122	2.69165	1.42849	0.000158874	0.00620869	Up	(M=105) PTHR23155//PTHR23155:SF121 - LEUCINE-RICH REPEAT-CONTAINING PROTEIN // SUBFAMILY NOT NAMED					GO:0043531,GO:0017111,GO:0006952,GO:0000166	ADP binding|nucleoside-triphosphatase activity|defense response|nucleotide binding
Glyma.06G125500.1	115.278	258.794	2.24495	1.16669	0.000162317	0.00632406	Up	(M=11) KOG4029 - Transcription factor HAND2/Transcription factor TAL1/TAL2/LYL1					GO:0046983	protein dimerization activity
Glyma.13G140500.1	49.3327	153.421	3.10992	1.63688	0.000167097	0.00649066	Up	(M=110) PF02309 - AUX/IAA family					GO:0046983,GO:0006355,GO:0005634	protein dimerization activity|regulation of transcription, DNA-dependent|nucleus
Glyma.18G122900.1	11.3493	73.6074	6.48563	2.69725	0.000170043	0.00658982	Up	(M=83) PF10250 - GDP-fucose protein O-fucosyltransferase					-	-
Glyma.01G129700.1	136.523	349.065	2.55682	1.35435	0.000174387	0.00672652	Up						GO:0046983	protein dimerization activity
Glyma.18G009700.2	5.55042	54.9276	9.89611	3.30686	0.000179045	0.00686166	Up		K00134	glyceraldehyde 3-phosphate dehydrogenase [EC:1.2.1.12]	ko00010,ko00710,ko01100,ko01110,ko01120,ko01130,ko01200,ko01230,ko04066,ko05010	Glycolysis / Gluconeogenesis|Carbon fixation in photosynthetic organisms|Metabolic pathways|Biosynthesis of secondary metabolites|Microbial metabolism in diverse environments|Biosynthesis of antibiotics|Carbon metabolism|Biosynthesis of amino acids|HIF-1 signaling pathway|Alzheimer's disease	GO:0055114,GO:0051287,GO:0050661,GO:0016620,GO:0006006	oxidation-reduction process|NAD binding|NADP binding|oxidoreductase activity, acting on the aldehyde or oxo group of donors, NAD or NADP as acceptor|glucose metabolic process
Glyma.10G206900.1	172.538	510.114	2.95654	1.56391	0.000189026	0.00714498	Up						-	-
Glyma.19G167600.1	210.432	465.535	2.21228	1.14553	0.000194268	0.00731095	Up	(M=18) PTHR11726:SF1 - 60S RIBOSOMAL PROTEIN L10					GO:0003993	acid phosphatase activity
Glyma.10G051300.1	27.5337	110.381	4.00894	2.00322	0.000204143	0.0076306	Up						-	-
Glyma.15G040600.1	80.7867	204.395	2.53006	1.33917	0.000206099	0.00769251	Up	(M=8) K07901 - Ras-related protein Rab-8A	K07901	Ras-related protein Rab-8A	ko04144,ko04152,ko04972	Endocytosis|AMPK signaling pathway|Pancreatic secretion	GO:0015031,GO:0007264,GO:0007165,GO:0006913,GO:0006886,GO:0006184,GO:0005622,GO:0005525,GO:0003924	protein transport|small GTPase mediated signal transduction|signal transduction|nucleocytoplasmic transport|intracellular protein transport|GTP catabolic process|intracellular|GTP binding|GTPase activity
Glyma.20G017600.1	115.21	261.022	2.26562	1.17991	0.000211757	0.0078695	Up	(M=222) PF00046 - Homeobox domain					GO:0043565,GO:0006355,GO:0003700	sequence-specific DNA binding|regulation of transcription, DNA-dependent|sequence-specific DNA binding transcription factor activity
Glyma.14G057500.1	128.326	281.432	2.1931	1.13297	0.000213068	0.0079035	Up	(M=6) KOG2602 - Predicted cell surface protein homologous to bacterial outer membrane proteins					GO:0019867	outer membrane
Glyma.13G244500.18	4.73909	71.6095	15.1104	3.91747	0.000215374	0.00795422	Up						-	-
Glyma.07G094000.1	1.52712	35.3754	23.1648	4.53386	0.00022043	0.00810224	Up						-	-
Glyma.08G116400.1	0.349066	27.7057	79.3711	6.31054	0.00022221	0.00815603	Up	(M=18) KOG1542 - Cysteine proteinase Cathepsin F					GO:0008234,GO:0006508	cysteine-type peptidase activity|proteolysis
Glyma.06G065000.1	408.482	880.026	2.15438	1.10727	0.00023195	0.00844933	Up	(M=30) K10999 - cellulose synthase A [EC:2.4.1.12]	K10999	cellulose synthase A [EC:2.4.1.12]			GO:0030244,GO:0016760,GO:0016020	cellulose biosynthetic process|cellulose synthase (UDP-forming) activity|membrane
Glyma.04G228000.1	100.978	302.257	2.9933	1.58174	0.000232973	0.00847464	Up	(M=4) PTHR19919 - WD REPEAT CONTAINING PROTEIN					GO:0005515	protein binding
Glyma.05G205600.1	184.046	402.543	2.18719	1.12908	0.000236298	0.00857136	Up	(M=2) PTHR19282//PTHR19282:SF136 - TETRASPANIN					GO:0016021	integral to membrane
Glyma.09G062900.1	157.253	320.218	2.03633	1.02597	0.000246823	0.00890718	Up	(M=11) PTHR23421//PTHR23421:SF33 - BETA-GALACTOSIDASE RELATED // SUBFAMILY NOT NAMED					GO:0005975,GO:0004553	carbohydrate metabolic process|hydrolase activity, hydrolyzing O-glycosyl compounds
Glyma.10G160200.2	151.88	315.004	2.07403	1.05244	0.000247421	0.00892457	Up						GO:0016787,GO:0008270	hydrolase activity|zinc ion binding
Glyma.19G213900.2	20.3177	88.9645	4.37867	2.13049	0.000254092	0.00912266	Up						-	-
Glyma.10G237800.1	25.3036	101.565	4.01387	2.00499	0.0002611	0.00933524	Up	(M=53) PTHR10015 - HEAT SHOCK TRANSCRIPTION FACTOR					GO:0043565,GO:0006355,GO:0005634,GO:0003700	sequence-specific DNA binding|regulation of transcription, DNA-dependent|nucleus|sequence-specific DNA binding transcription factor activity
Glyma.13G300000.2	35.3853	517.299	14.619	3.86978	0.000266941	0.00950449	Up						GO:0006468,GO:0005524,GO:0005515,GO:0004713,GO:0004672	protein phosphorylation|ATP binding|protein binding|protein tyrosine kinase activity|protein kinase activity
Glyma.16G121100.1	0	22.4974			0.000275073	0.00976256	Up						-	-
Glyma.18G132000.1	42.4005	136.734	3.22481	1.68921	0.000277695	0.00984657	Up	(M=4) PTHR11014:SF37 - AMINOACYLASE, PUTATIVE (N-ACYL-L-AMINO ACID AMIDOHYDROLASE, PUTATIVE)	K14664	IAA-amino acid hydrolase [EC:3.5.1.-]			GO:0016787,GO:0008152	hydrolase activity|metabolic process
Glyma.02G028600.1	7290.88	10.1682	0.00139465	-9.48588	0	0	Down	(M=25) PTHR10201 - MATRIX METALLOPROTEINASE					GO:0031012,GO:0008270,GO:0008237,GO:0006508,GO:0004222	extracellular matrix|zinc ion binding|metallopeptidase activity|proteolysis|metalloendopeptidase activity
Glyma.04G105900.1	15329.4	13.2112	0.000861823	-10.1803	0	0	Down	(M=52) 1.13.11.12 - Linoleate 13S-lipoxygenase.	K00454	lipoxygenase [EC:1.13.11.12]	ko00591,ko00592,ko01100,ko01110	Linoleic acid metabolism|alpha-Linolenic acid metabolism|Metabolic pathways|Biosynthesis of secondary metabolites	GO:0055114,GO:0046872,GO:0016702	oxidation-reduction process|metal ion binding|oxidoreductase activity, acting on single donors with incorporation of molecular oxygen, incorporation of two atoms of oxygen
Glyma.02G028800.1	2157.48	9.67056	0.00448234	-7.80153	5.24371e-231	1.35111e-226	Down	(M=25) PTHR10201 - MATRIX METALLOPROTEINASE					GO:0031012,GO:0008270,GO:0008237,GO:0006508,GO:0004222	extracellular matrix|zinc ion binding|metallopeptidase activity|proteolysis|metalloendopeptidase activity
Glyma.02G048600.1	2674.31	44.4457	0.0166195	-5.91098	1.05846e-184	1.63636e-180	Down	(M=4) K00475 - naringenin 3-dioxygenase	K00475	naringenin 3-dioxygenase [EC:1.14.11.9]	ko00941,ko01100,ko01110	Flavonoid biosynthesis|Metabolic pathways|Biosynthesis of secondary metabolites	GO:0055114,GO:0016706,GO:0016491	oxidation-reduction process|oxidoreductase activity, acting on paired donors, with incorporation or reduction of molecular oxygen, 2-oxoglutarate as one donor, and incorporation of one atom each of oxygen into both donors|oxidoreductase activity
Glyma.17G220100.1	5832.77	538.288	0.0922868	-3.43773	3.06205e-169	3.94489e-165	Down	(M=881) PF01535 - PPR repeat					GO:0005515	protein binding
Glyma.02G149800.1	1120.07	0	0		2.42853e-155	2.34654e-151	Down	(M=5) KOG1571 - Predicted E3 ubiquitin ligase					GO:0008270,GO:0007005,GO:0005515,GO:0004842	zinc ion binding|mitochondrion organization|protein binding|ubiquitin-protein ligase activity
Glyma.16G050000.4	1065.11	0	0		6.11793e-149	5.25456e-145	Down						-	-
Glyma.08G230100.1	5721.03	144.671	0.0252877	-5.30542	1.09576e-148	8.47012e-145	Down	(M=44) PF00407 - Pathogenesis-related protein Bet v I family					GO:0009607,GO:0006952	response to biotic stimulus|defense response
Glyma.20G204500.2	92761.5	12.1338	0.000130807	-12.9003	7.31312e-141	4.38503e-137	Down						-	-
Glyma.16G158100.1	1065.06	2.86002	0.00268532	-8.54069	7.39004e-137	3.80829e-133	Down	(M=244) PTHR11926:SF15 - UDP-GLUCOSYLTRANSFERASE					GO:0016758,GO:0008152	transferase activity, transferring hexosyl groups|metabolic process
Glyma.03G109200.2	1317.29	21.3969	0.0162432	-5.94402	2.33764e-129	1.12936e-125	Down		K12877	protein mago nashi	ko03013,ko03015,ko03040	RNA transport|mRNA surveillance pathway|Spliceosome	GO:0005634	nucleus
Glyma.02G205100.1	909.643	0.728143	0.000800472	-10.2869	6.05742e-126	2.60129e-122	Down	(M=5) PTHR21659 - HYDROPHOBIC PROTEIN RCI2 (LOW TEMPERATURE AND SALT RESPONSIVE PROTEIN LTI6)-RELATED					GO:0016021	integral to membrane
Glyma.02G170800.1	979.016	6.08495	0.00621537	-7.32994	1.67007e-118	6.79445e-115	Down	(M=8) PTHR11655:SF2 - 60S RIBOSOMAL PROTEIN L9					GO:0019843,GO:0006412,GO:0005840,GO:0003735	rRNA binding|translation|ribosome|structural constituent of ribosome
Glyma.10G139200.1	1046.13	3.59313	0.0034347	-8.1856	1.63061e-110	6.00211e-107	Down	(M=24) PTHR21562 - NOTUM-RELATED					-	-
Glyma.02G061400.4	741.222	0	0		8.08685e-108	2.84139e-104	Down						GO:0005515	protein binding
Glyma.02G028700.1	697.724	0.364072	0.000521799	-10.9042	1.10105e-100	3.70044e-97	Down	(M=25) PTHR10201 - MATRIX METALLOPROTEINASE					GO:0031012,GO:0008270,GO:0008237,GO:0006508,GO:0004222	extracellular matrix|zinc ion binding|metallopeptidase activity|proteolysis|metalloendopeptidase activity
Glyma.15G043200.2	3034.93	202.937	0.0668669	-3.90256	1.13514e-98	3.50979e-95	Down		K11251	histone H2A	ko05034,ko05322	Alcoholism|Systemic lupus erythematosus	GO:0046982,GO:0006334,GO:0005634,GO:0003677,GO:0000786	protein heterodimerization activity|nucleosome assembly|nucleus|DNA binding|nucleosome
Glyma.17G108500.1	4198.49	681.71	0.16237	-2.62264	1.03852e-94	3.08756e-91	Down	(M=25) 3.6.1.1 - Inorganic diphosphatase.	K01507	inorganic pyrophosphatase [EC:3.6.1.1]	ko00190	Oxidative phosphorylation	GO:0016020,GO:0015992,GO:0009678,GO:0004427	membrane|proton transport|hydrogen-translocating pyrophosphatase activity|inorganic diphosphatase activity
Glyma.06G307800.1	813.646	8.69096	0.0106815	-6.54874	1.89109e-93	5.22069e-90	Down	(M=4) 3.1.1.45 - Carboxymethylenebutenolidase.	K01061	carboxymethylenebutenolidase [EC:3.1.1.45]	ko00361,ko00364,ko00623,ko01100,ko01110,ko01120,ko01130	Chlorocyclohexane and chlorobenzene degradation|Fluorobenzoate degradation|Toluene degradation|Metabolic pathways|Biosynthesis of secondary metabolites|Microbial metabolism in diverse environments|Biosynthesis of antibiotics	GO:0016787	hydrolase activity
Glyma.08G128100.1	619.867	0	0		8.64834e-92	2.3052e-88	Down	(M=90) PF02298 - Plastocyanin-like domain					GO:0009055,GO:0005507	electron carrier activity|copper ion binding
Glyma.16G050000.2	829.137	11.9904	0.0144613	-6.11166	6.01069e-91	1.54873e-87	Down						-	-
Glyma.06G238100.1	1520.33	9.21801	0.00606315	-7.36572	7.36947e-88	1.83759e-84	Down	(M=46) PF03110 - SBP domain					GO:0005634,GO:0003677	nucleus|DNA binding
Glyma.19G135600.1	598.881	0.364072	0.00060792	-10.6838	3.11252e-87	7.51859e-84	Down	(M=61) PF00560//PF00931 - Leucine Rich Repeat // NB-ARC domain					GO:0043531,GO:0006952,GO:0005515	ADP binding|defense response|protein binding
Glyma.20G179700.1	12636	2870.63	0.227179	-2.1381	4.17077e-83	9.48226e-80	Down	(M=12) PTHR19139:SF27 - AQUAPORIN-RELATED	K09872	aquaporin PIP			GO:0016020,GO:0006810,GO:0005215	membrane|transport|transporter activity
Glyma.05G141300.3	1045.88	39.8987	0.0381484	-4.71223	1.03234e-78	2.09997e-75	Down		K11517	(S)-2-hydroxy-acid oxidase [EC:1.1.3.15]	ko00630,ko01100,ko01110,ko01120,ko01130,ko01200,ko04146	Glyoxylate and dicarboxylate metabolism|Metabolic pathways|Biosynthesis of secondary metabolites|Microbial metabolism in diverse environments|Biosynthesis of antibiotics|Carbon metabolism|Peroxisome	GO:0055114,GO:0016491,GO:0010181,GO:0003824	oxidation-reduction process|oxidoreductase activity|FMN binding|catalytic activity
Glyma.20G204500.1	1544.76	0.951938	0.000616237	-10.6642	4.85964e-72	8.94394e-69	Down						-	-
Glyma.18G107000.1	912.307	42.3087	0.0463755	-4.43049	8.08221e-71	1.4529e-67	Down	(M=8) 2.7.6.1 - Ribose-phosphate diphosphokinase.					GO:0009165,GO:0009116,GO:0004749,GO:0000287	nucleotide biosynthetic process|nucleoside metabolic process|ribose phosphate diphosphokinase activity|magnesium ion binding
Glyma.05G141300.5	556.57	6.41301	0.0115224	-6.43942	2.07311e-66	3.64203e-63	Down		K11517	(S)-2-hydroxy-acid oxidase [EC:1.1.3.15]	ko00630,ko01100,ko01110,ko01120,ko01130,ko01200,ko04146	Glyoxylate and dicarboxylate metabolism|Metabolic pathways|Biosynthesis of secondary metabolites|Microbial metabolism in diverse environments|Biosynthesis of antibiotics|Carbon metabolism|Peroxisome	GO:0055114,GO:0016491,GO:0010181,GO:0003824	oxidation-reduction process|oxidoreductase activity|FMN binding|catalytic activity
Glyma.15G115300.1	708.749	24.2914	0.0342737	-4.86675	6.79071e-64	1.14112e-60	Down	(M=11) PTHR11413//PTHR11413:SF28 - CYSTATIN FAMILY MEMBER // SUBFAMILY NOT NAMED					GO:0004869	cysteine-type endopeptidase inhibitor activity
Glyma.02G205100.2	830.491	0	0		1.11194e-61	1.75413e-58	Down						GO:0016021	integral to membrane
Glyma.05G218100.1	400.578	0	0		1.18619e-61	1.83382e-58	Down	(M=4) PTHR13215 - RNA POLYMERASE II TRANSCRIPTIONAL COACTIVATOR					GO:0006355,GO:0003713,GO:0003677	regulation of transcription, DNA-dependent|transcription coactivator activity|DNA binding
Glyma.19G015300.1	394.974	0	0		1.02971e-60	1.5607e-57	Down	(M=213) KOG0156 - Cytochrome P450 CYP2 subfamily					GO:0055114,GO:0020037,GO:0016705,GO:0005506	oxidation-reduction process|heme binding|oxidoreductase activity, acting on paired donors, with incorporation or reduction of molecular oxygen|iron ion binding
Glyma.06G293700.2	388.813	0	0		6.34208e-60	9.07845e-57	Down						GO:0016021	integral to membrane
Glyma.07G000600.1	443.533	2.26712	0.0051115	-7.61204	1.57149e-56	2.02458e-53	Down	(M=3) PTHR20917 - PNAS-RELATED					GO:0016020	membrane
Glyma.09G026100.1	2128.15	423.43	0.198966	-2.3294	4.33529e-53	5.23615e-50	Down	(M=19) K07375 - tubulin beta	K07375	tubulin beta	ko04145,ko04540,ko05130	Phagosome|Gap junction|Pathogenic Escherichia coli infection	GO:0051258,GO:0043234,GO:0007017,GO:0006184,GO:0005874,GO:0005525,GO:0005200,GO:0003924	protein polymerization|protein complex|microtubule-based process|GTP catabolic process|microtubule|GTP binding|structural constituent of cytoskeleton|GTPase activity
Glyma.02G226700.1	345.383	0.363244	0.00105171	-9.89304	8.22687e-52	9.78352e-49	Down	(M=2) PF10483 - Elongator subunit Iki1					GO:0006355	regulation of transcription, DNA-dependent
Glyma.03G088200.1	356.878	1.31518	0.00368524	-8.08402	3.97314e-50	4.58387e-47	Down						-	-
Glyma.01G033200.1	1647.79	297.505	0.180547	-2.46955	1.88113e-49	2.07728e-46	Down	(M=39) PF00560//PF00931//PF01582 - Leucine Rich Repeat // NB-ARC domain // TIR domain					GO:0043531,GO:0007165,GO:0006952,GO:0005515	ADP binding|signal transduction|defense response|protein binding
Glyma.U041300.1	665.849	0	0		1.99576e-49	2.17282e-46	Down	(M=25) PTHR16254 - POTASSIUM/PROTON ANTIPORTER-RELATED					GO:0055085,GO:0016021,GO:0015299,GO:0006812	transmembrane transport|integral to membrane|solute:hydrogen antiporter activity|cation transport
Glyma.17G216000.2	1814.88	373.14	0.2056	-2.28209	5.64109e-47	5.9733e-44	Down		K00813	aspartate aminotransferase [EC:2.6.1.1]	ko00220,ko00250,ko00270,ko00330,ko00350,ko00360,ko00400,ko00401,ko00950,ko00960,ko01100,ko01110,ko01130,ko01210,ko01230	Arginine biosynthesis|Alanine, aspartate and glutamate metabolism|Cysteine and methionine metabolism|Arginine and proline metabolism|Tyrosine metabolism|Phenylalanine metabolism|Phenylalanine, tyrosine and tryptophan biosynthesis|Novobiocin biosynthesis|Isoquinoline alkaloid biosynthesis|Tropane, piperidine and pyridine alkaloid biosynthesis|Metabolic pathways|Biosynthesis of secondary metabolite…	GO:0030170,GO:0009058,GO:0008483,GO:0006520,GO:0003824	pyridoxal phosphate binding|biosynthetic process|transaminase activity|cellular amino acid metabolic process|catalytic activity
Glyma.06G214300.1	303.975	0.728143	0.0023954	-8.70551	1.31498e-44	1.35529e-41	Down						-	-
Glyma.19G262600.1	2224.32	363.032	0.16321	-2.6152	2.56693e-44	2.6108e-41	Down	(M=124) PTHR10795:SF17 - SUBTILISIN-LIKE PROTEASE (PLANT)					GO:0043086,GO:0042802,GO:0006508,GO:0004252	negative regulation of catalytic activity|identical protein binding|proteolysis|serine-type endopeptidase activity
Glyma.16G098700.1	311.497	1.45629	0.00467512	-7.74078	9.71799e-44	9.75572e-41	Down						-	-
Glyma.16G134000.1	309.457	0	0		3.29182e-43	3.22094e-40	Down	(M=32) PF03492 - SAM dependent carboxyl methyltransferase					GO:0008168	methyltransferase activity
Glyma.12G077400.4	741.593	82.6575	0.111459	-3.16541	5.46223e-39	5.14908e-36	Down						-	-
Glyma.12G186600.1	1367.35	286.215	0.209321	-2.25621	1.58626e-38	1.45972e-35	Down	(M=4) PTHR16290 - TRANSCRIPTION FACTOR SMIF (DECAPPING ENZYME DCP1)					-	-
Glyma.04G209100.1	1066.66	187.821	0.176084	-2.50567	4.67708e-37	4.20388e-34	Down	(M=140) PTHR22950 - AMINO ACID TRANSPORTER					-	-
Glyma.03G017000.1	356.976	8.80124	0.024655	-5.34198	6.16796e-37	5.4802e-34	Down						GO:0005515	protein binding
Glyma.05G098600.1	1999.98	407.592	0.203798	-2.29479	1.64345e-36	1.42738e-33	Down	(M=52) 1.13.11.12 - Linoleate 13S-lipoxygenase.	K00454	lipoxygenase [EC:1.13.11.12]	ko00591,ko00592,ko01100,ko01110	Linoleic acid metabolism|alpha-Linolenic acid metabolism|Metabolic pathways|Biosynthesis of secondary metabolites	GO:0055114,GO:0046872,GO:0016702	oxidation-reduction process|metal ion binding|oxidoreductase activity, acting on single donors with incorporation of molecular oxygen, incorporation of two atoms of oxygen
Glyma.07G034900.1	61300.5	28766.8	0.469275	-1.09149	5.89482e-36	4.89961e-33	Down	(M=52) 1.13.11.12 - Linoleate 13S-lipoxygenase.	K00454	lipoxygenase [EC:1.13.11.12]	ko00591,ko00592,ko01100,ko01110	Linoleic acid metabolism|alpha-Linolenic acid metabolism|Metabolic pathways|Biosynthesis of secondary metabolites	GO:0055114,GO:0046872,GO:0016702,GO:0016165,GO:0005515,GO:0005506	oxidation-reduction process|metal ion binding|oxidoreductase activity, acting on single donors with incorporation of molecular oxygen, incorporation of two atoms of oxygen|lipoxygenase activity|protein binding|iron ion binding
Glyma.17G049800.1	7992.19	3337.54	0.4176	-1.25981	2.19192e-35	1.74673e-32	Down	(M=95) PF00190 - Cupin					GO:0045735,GO:0030145	nutrient reservoir activity|manganese ion binding
Glyma.11G141700.1	1693.45	280.952	0.165905	-2.59157	8.66029e-35	6.62804e-32	Down	(M=16) PTHR23428 - HISTONE H2B					GO:0046982,GO:0006334,GO:0005634,GO:0003677,GO:0000786	protein heterodimerization activity|nucleosome assembly|nucleus|DNA binding|nucleosome
Glyma.10G150900.2	444.623	4.991	0.0112252	-6.47711	3.28692e-34	2.44304e-31	Down						-	-
Glyma.16G077900.2	669.919	78.6702	0.117432	-3.0901	1.62438e-33	1.18456e-30	Down		K06892	ATP-dependent Clp protease adaptor protein ClpS			GO:0055114,GO:0016706,GO:0016491,GO:0005506	oxidation-reduction process|oxidoreductase activity, acting on paired donors, with incorporation or reduction of molecular oxygen, 2-oxoglutarate as one donor, and incorporation of one atom each of oxygen into both donors|oxidoreductase activity|iron ion binding
Glyma.09G223700.1	1897.09	546.546	0.288096	-1.79538	4.0935e-33	2.95723e-30	Down	(M=6) K13783 - MFS transporter, OPA family, solute carrier family 37 (glycerol-3-phosphate transporter), member 1/2	K13783	MFS transporter, OPA family, solute carrier family 37 (glycerol-3-phosphate transporter), member 1/2			GO:0055085,GO:0016021	transmembrane transport|integral to membrane
Glyma.19G262700.1	1015.65	199.259	0.196189	-2.34969	1.70644e-32	1.21015e-29	Down	(M=39) K09286 - EREBP-like factor	K09286	EREBP-like factor			GO:0006355,GO:0003700	regulation of transcription, DNA-dependent|sequence-specific DNA binding transcription factor activity
Glyma.10G037900.2	463.321	33.7387	0.0728194	-3.77953	2.5441e-32	1.78779e-29	Down						GO:0008168	methyltransferase activity
Glyma.06G267300.2	301.639	0	0		5.63803e-32	3.92625e-29	Down						GO:0043531,GO:0007165,GO:0006952,GO:0005515	ADP binding|signal transduction|defense response|protein binding
Glyma.08G310400.1	404.997	24.9784	0.0616754	-4.01916	5.73566e-31	3.88913e-28	Down	(M=3) K02874 - large subunit ribosomal protein L14	K02874	large subunit ribosomal protein L14	ko03010	Ribosome	GO:0015934,GO:0006412,GO:0005840,GO:0003735	large ribosomal subunit|translation|ribosome|structural constituent of ribosome
Glyma.14G122100.1	778.582	1.72436	0.00221474	-8.81865	1.63355e-30	1.08855e-27	Down						GO:0019843,GO:0006412,GO:0005840,GO:0003735	rRNA binding|translation|ribosome|structural constituent of ribosome
Glyma.08G165500.1	11433.9	5313.49	0.464712	-1.10559	1.89919e-30	1.24412e-27	Down	(M=4) 2.7.2.3 - Phosphoglycerate kinase.	K00927	phosphoglycerate kinase [EC:2.7.2.3]	ko00010,ko00710,ko01100,ko01110,ko01120,ko01130,ko01200,ko01230	Glycolysis / Gluconeogenesis|Carbon fixation in photosynthetic organisms|Metabolic pathways|Biosynthesis of secondary metabolites|Microbial metabolism in diverse environments|Biosynthesis of antibiotics|Carbon metabolism|Biosynthesis of amino acids	GO:0006096,GO:0004618	glycolysis|phosphoglycerate kinase activity
Glyma.11G175000.1	190.463	0	0		2.15777e-30	1.40163e-27	Down						-	-
Glyma.16G092900.4	206.026	0.634625	0.00308031	-8.34271	3.06129e-30	1.95566e-27	Down						-	-
Glyma.16G097600.1	194.898	0.364072	0.00186802	-9.06428	8.17551e-30	5.09644e-27	Down						-	-
Glyma.09G186300.1	1199.87	287.701	0.239777	-2.06023	8.55429e-30	5.2899e-27	Down	(M=213) KOG0156 - Cytochrome P450 CYP2 subfamily					GO:0055114,GO:0020037,GO:0016705,GO:0005506	oxidation-reduction process|heme binding|oxidoreductase activity, acting on paired donors, with incorporation or reduction of molecular oxygen|iron ion binding
Glyma.02G163900.1	289.933	9.27138	0.0319777	-4.96679	2.77822e-29	1.67776e-26	Down	(M=2) PF01774 - UreD urease accessory protein					GO:0016151,GO:0006807	nickel cation binding|nitrogen compound metabolic process
Glyma.08G114000.1	2267.54	659.289	0.290751	-1.78214	8.46669e-29	4.99593e-26	Down	(M=8) K02912 - large subunit ribosomal protein L32e	K02912	large subunit ribosomal protein L32e	ko03010	Ribosome	GO:0006412,GO:0005840,GO:0005622,GO:0003735	translation|ribosome|intracellular|structural constituent of ribosome
Glyma.09G249900.1	315.636	13.9985	0.04435	-4.49492	1.95408e-28	1.1357e-25	Down	(M=2) PTHR14208 - BASIC LEUCINE ZIPPER AND W2 DOMAIN-CONTAINING PROTEIN					GO:0005515	protein binding
Glyma.14G075300.1	596.177	83.6912	0.14038	-2.83259	8.66445e-28	4.99816e-25	Down	(M=19) PTHR10174:SF78 - SEC14 CYTOSOLIC FACTOR FAMILY PROTEIN / PHOSPHOGLYCERIDE TRANSFER FAMILY PROTEIN					-	-
Glyma.04G111300.1	421.962	26.9608	0.0638938	-3.96818	1.73626e-27	9.79643e-25	Down	(M=32) 3.2.1.4 - Cellulase.					GO:0005975,GO:0004553,GO:0003824	carbohydrate metabolic process|hydrolase activity, hydrolyzing O-glycosyl compounds|catalytic activity
Glyma.02G093200.1	3226.69	133.117	0.0412549	-4.59929	2.89091e-27	1.61931e-24	Down	(M=4) KOG0101 - Molecular chaperones HSP70/HSC70, HSP70 superfamily	K03283	heat shock 70kDa protein 1/8	ko03040,ko04010,ko04141,ko04144,ko04612,ko04915,ko05134,ko05145,ko05162,ko05164,ko05169	Spliceosome|MAPK signaling pathway|Protein processing in endoplasmic reticulum|Endocytosis|Antigen processing and presentation|Estrogen signaling pathway|Legionellosis|Toxoplasmosis|Measles|Influenza A|Epstein-Barr virus infection	-	-
Glyma.16G052000.1	954.087	215.086	0.225436	-2.14921	3.13347e-27	1.74255e-24	Down	(M=2) PTHR22958 - RELATED TO MULTIFUNCTIONAL CYCLIN-DEPENDENT KINASE-RELATED					GO:0008889,GO:0008081,GO:0006629,GO:0006071	glycerophosphodiester phosphodiesterase activity|phosphoric diester hydrolase activity|lipid metabolic process|glycerol metabolic process
Glyma.01G122300.1	276.84	10.1717	0.0367421	-4.76642	4.6668e-27	2.55843e-24	Down	(M=443) PF00067 - Cytochrome P450					GO:0055114,GO:0020037,GO:0016705,GO:0005506	oxidation-reduction process|heme binding|oxidoreductase activity, acting on paired donors, with incorporation or reduction of molecular oxygen|iron ion binding
Glyma.05G032200.1	3325	1357.61	0.408304	-1.29228	1.54081e-26	8.214e-24	Down	(M=25) PTHR12374 - TRANSCRIPTIONAL ADAPTOR 2 (ADA2)-RELATED					GO:0003682	chromatin binding
Glyma.06G243000.1	163.117	0	0		3.17274e-26	1.65709e-23	Down	(M=3) PTHR22765//PTHR22765:SF20 - RING FINGER AND PROTEASE ASSOCIATED DOMAIN-CONTAINING // SUBFAMILY NOT NAMED					-	-
Glyma.12G190100.1	1869.03	637.915	0.341309	-1.55085	1.31486e-25	6.59984e-23	Down	(M=13) KOG0712 - Molecular chaperone (DnaJ superfamily)					GO:0051082,GO:0031072,GO:0009408,GO:0006457,GO:0005524	unfolded protein binding|heat shock protein binding|response to heat|protein folding|ATP binding
Glyma.19G234200.1	587.746	88.8044	0.151093	-2.72649	2.29078e-25	1.12787e-22	Down	(M=1) PTHR22939//PTHR22939:SF24 - SERINE PROTEASE FAMILY S1C HTRA-RELATED // SUBFAMILY NOT NAMED	K01362	lactocepin [EC:3.4.21.96]			GO:0006508,GO:0005515,GO:0004252	proteolysis|protein binding|serine-type endopeptidase activity
Glyma.01G100600.3	157.517	0	0		2.88852e-25	1.3955e-22	Down						-	-
Glyma.03G169300.1	316.952	7.39757	0.0233398	-5.42107	5.13768e-25	2.46669e-22	Down	(M=7) PTHR10584:SF21 - KETOHEXOKINASE-RELATED					GO:0016773,GO:0006014,GO:0004747	phosphotransferase activity, alcohol group as acceptor|D-ribose metabolic process|ribokinase activity
Glyma.08G195100.1	546.213	82.6502	0.151315	-2.72437	4.67237e-24	2.17572e-21	Down	(M=11) PTHR20889 - PHOSPHATASE, ORPHAN 1, 2					GO:0016791,GO:0008152	phosphatase activity|metabolic process
Glyma.10G112900.1	257.122	10.985	0.0427229	-4.54885	7.72768e-24	3.53457e-21	Down	(M=3) PTHR13173 - WW DOMAIN BINDING PROTEIN 4					GO:0008270,GO:0005634,GO:0003676	zinc ion binding|nucleus|nucleic acid binding
Glyma.19G015200.1	380.566	38.2813	0.10059	-3.31344	1.08621e-23	4.93899e-21	Down	(M=213) KOG0156 - Cytochrome P450 CYP2 subfamily	K00517	beta-carotene 15,15'-monooxygenase [EC:1.14.99.36]	ko00363,ko00624,ko00627,ko00903,ko00945,ko01100,ko01110,ko01120	Bisphenol degradation|Polycyclic aromatic hydrocarbon degradation|Aminobenzoate degradation|Limonene and pinene degradation|Stilbenoid, diarylheptanoid and gingerol biosynthesis|Metabolic pathways|Biosynthesis of secondary metabolites|Microbial metabolism in diverse environments	GO:0055114,GO:0020037,GO:0016705,GO:0005506	oxidation-reduction process|heme binding|oxidoreductase activity, acting on paired donors, with incorporation or reduction of molecular oxygen|iron ion binding
Glyma.12G092800.1	296.452	18.7098	0.0631123	-3.98593	2.18594e-23	9.76711e-21	Down	(M=68) KOG0725 - Reductases with broad range of substrate specificities					GO:0016491,GO:0008152	oxidoreductase activity|metabolic process
Glyma.07G201100.1	4323.62	2001.71	0.462971	-1.11101	4.20129e-23	1.84291e-20	Down						-	-
Glyma.19G023900.1	440.598	5.6348	0.012789	-6.28895	4.21991e-23	1.84291e-20	Down						-	-
Glyma.02G178300.1	300.066	22.8057	0.0760024	-3.71781	6.72217e-22	2.79364e-19	Down						GO:0005515	protein binding
Glyma.01G058500.1	1056.02	305.066	0.288884	-1.79144	7.06096e-22	2.91875e-19	Down	(M=3) PF07168 - Ureide permease					-	-
Glyma.20G105500.1	622.718	124.336	0.199666	-2.32434	1.16047e-21	4.74619e-19	Down	(M=8) PTHR13789:SF6 - MONOXYGENASE					GO:0016491,GO:0008152	oxidoreductase activity|metabolic process
Glyma.15G142000.1	491.257	79.978	0.162803	-2.6188	4.50943e-21	1.79677e-18	Down						-	-
Glyma.07G121500.1	2457.34	1042.22	0.424124	-1.23744	8.39718e-21	3.29938e-18	Down	(M=5) 4.1.99.5 - Aldehyde oxygenase (deformylating).					GO:0055114,GO:0016491,GO:0006633,GO:0005506	oxidation-reduction process|oxidoreductase activity|fatty acid biosynthetic process|iron ion binding
Glyma.06G268700.3	644.843	137.186	0.212743	-2.23282	8.57016e-21	3.34578e-18	Down						GO:0043531,GO:0007165,GO:0006952,GO:0005515	ADP binding|signal transduction|defense response|protein binding
Glyma.06G295700.2	1903.4	747.36	0.392645	-1.3487	8.66382e-21	3.36535e-18	Down		K05279	flavonol 3-O-methyltransferase [EC:2.1.1.76]	ko00944	Flavone and flavonol biosynthesis	GO:0046983,GO:0008171	protein dimerization activity|O-methyltransferase activity
Glyma.03G119400.1	863.543	232.539	0.269285	-1.8928	1.1907e-20	4.51177e-18	Down	(M=2) K12663 - delta(3,5)-Delta(2,4)-dienoyl-CoA isomerase	K12663	delta(3,5)-Delta(2,4)-dienoyl-CoA isomerase [EC:5.3.3.-]	ko04146	Peroxisome	GO:0008152,GO:0003824	metabolic process|catalytic activity
Glyma.02G189700.2	275.109	20.6805	0.075172	-3.73366	1.45093e-20	5.47099e-18	Down						-	-
Glyma.19G258300.1	432.347	60.4983	0.13993	-2.83722	2.33849e-20	8.64893e-18	Down						-	-
Glyma.07G013200.1	828.393	220.536	0.266222	-1.9093	2.45584e-20	9.03972e-18	Down	(M=16) K14664 - IAA-amino acid hydrolase [EC:3.5.1.-]	K14664	IAA-amino acid hydrolase [EC:3.5.1.-]			GO:0016787,GO:0008152	hydrolase activity|metabolic process
Glyma.18G036400.2	762.213	190.015	0.249293	-2.00408	3.35945e-20	1.22491e-17	Down						GO:0005524	ATP binding
Glyma.20G196000.1	1255.05	67.4808	0.0537672	-4.21713	4.18296e-20	1.51093e-17	Down	(M=15) PTHR11926:SF77 - GLYCOSYLTRANSFERASE FAMILY PROTEIN					GO:0016758,GO:0008152	transferase activity, transferring hexosyl groups|metabolic process
Glyma.17G198300.3	186.988	4.35472	0.0232888	-5.42422	6.98626e-20	2.50014e-17	Down						GO:0008270,GO:0005515	zinc ion binding|protein binding
Glyma.14G104400.1	181.679	5.04942	0.027793	-5.16913	7.15465e-20	2.5486e-17	Down	(M=176) 1.11.1.7 - Peroxidase.	K00430	peroxidase [EC:1.11.1.7]	ko00940,ko01100,ko01110	Phenylpropanoid biosynthesis|Metabolic pathways|Biosynthesis of secondary metabolites	GO:0055114,GO:0020037,GO:0006979,GO:0004601	oxidation-reduction process|heme binding|response to oxidative stress|peroxidase activity
Glyma.05G067900.1	121.697	0	0		7.21584e-20	2.55861e-17	Down						-	-
Glyma.11G124200.1	1242.64	312.743	0.251677	-1.99035	1.0846e-19	3.82824e-17	Down	(M=132) PF02362 - B3 DNA binding domain					GO:0003677	DNA binding
Glyma.15G159700.1	120.343	0	0		1.79661e-19	6.284e-17	Down	(M=34) K13993 - HSP20 family protein	K13993	HSP20 family protein	ko04141	Protein processing in endoplasmic reticulum	-	-
Glyma.17G114700.1	827.98	205.918	0.248699	-2.00753	2.48502e-19	8.57544e-17	Down	(M=10) PTHR10783:SF5 - SPX (SYG1/PHO81/XPR1) DOMAIN-CONTAINING PROTEIN					-	-
Glyma.01G012700.1	442.033	72.8589	0.164827	-2.60098	4.08299e-19	1.38426e-16	Down	(M=155) PF00225 - Kinesin motor domain					GO:0008017,GO:0007018,GO:0005524,GO:0003777	microtubule binding|microtubule-based movement|ATP binding|microtubule motor activity
Glyma.04G122400.2	532.139	26.8097	0.0503811	-4.31097	5.15872e-19	1.74133e-16	Down						-	-
Glyma.12G075000.1	506.849	97.527	0.192418	-2.37768	5.31086e-19	1.78489e-16	Down	(M=60) PF00293 - NUDIX domain					GO:0016787	hydrolase activity
Glyma.06G307800.3	259.277	20.4401	0.078835	-3.66502	5.95116e-19	1.99142e-16	Down		K01061	carboxymethylenebutenolidase [EC:3.1.1.45]	ko00361,ko00364,ko00623,ko01100,ko01110,ko01120,ko01130	Chlorocyclohexane and chlorobenzene degradation|Fluorobenzoate degradation|Toluene degradation|Metabolic pathways|Biosynthesis of secondary metabolites|Microbial metabolism in diverse environments|Biosynthesis of antibiotics	GO:0016787	hydrolase activity
Glyma.04G221600.2	403.815	17.4614	0.0432411	-4.53145	2.43836e-18	7.95285e-16	Down		K03549	KUP system potassium uptake protein			GO:0071805,GO:0016020,GO:0015079	potassium ion transmembrane transport|membrane|potassium ion transmembrane transporter activity
Glyma.06G202300.1	588.832	135.365	0.229887	-2.121	3.3929e-18	1.08375e-15	Down	(M=14) 1.14.13.21 - Flavonoid 3'-monooxygenase.	K05280	flavonoid 3'-monooxygenase [EC:1.14.13.21]	ko00941,ko00944,ko01100,ko01110	Flavonoid biosynthesis|Flavone and flavonol biosynthesis|Metabolic pathways|Biosynthesis of secondary metabolites	GO:0055114,GO:0020037,GO:0016705,GO:0005506	oxidation-reduction process|heme binding|oxidoreductase activity, acting on paired donors, with incorporation or reduction of molecular oxygen|iron ion binding
Glyma.07G234200.2	976.982	322.843	0.33045	-1.5975	4.20276e-18	1.33691e-15	Down						GO:0005634,GO:0003677	nucleus|DNA binding
Glyma.19G034100.2	108.83	0	0		7.54715e-18	2.36939e-15	Down						-	-
Glyma.16G092900.3	109.074	0	0		7.85889e-18	2.44953e-15	Down						-	-
Glyma.17G187600.2	3354.87	505.615	0.150711	-2.73015	8.32996e-18	2.58593e-15	Down						-	-
Glyma.14G177300.5	190.66	9.26228	0.0485801	-4.36349	9.47702e-18	2.91858e-15	Down						-	-
Glyma.06G059200.1	3262.09	1606.18	0.492378	-1.02216	9.66913e-18	2.96593e-15	Down	(M=5) KOG4288 - Predicted oxidoreductase					-	-
Glyma.12G218100.1	287.144	21.2464	0.0739923	-3.75648	2.86019e-17	8.53629e-15	Down	(M=3) K12585 - exosome complex exonuclease DIS3/RRP44	K12585	exosome complex exonuclease DIS3/RRP44 [EC:3.1.13.-]	ko03018	RNA degradation	-	-
Glyma.18G137100.1	1220.22	456.025	0.373725	-1.41995	4.98345e-17	1.44276e-14	Down	(M=18) 2.5.1.16 - Spermidine synthase.	K00797	spermidine synthase [EC:2.5.1.16]	ko00270,ko00330,ko00410,ko00480,ko01100	Cysteine and methionine metabolism|Arginine and proline metabolism|beta-Alanine metabolism|Glutathione metabolism|Metabolic pathways	GO:0003824	catalytic activity
Glyma.20G223200.3	148.951	3.90383	0.0262088	-5.2538	7.90253e-17	2.2213e-14	Down		K01620	threonine aldolase [EC:4.1.2.5]	ko00260,ko01100,ko01110,ko01120,ko01130,ko01230	Glycine, serine and threonine metabolism|Metabolic pathways|Biosynthesis of secondary metabolites|Microbial metabolism in diverse environments|Biosynthesis of antibiotics|Biosynthesis of amino acids	GO:0030170,GO:0016829,GO:0006520,GO:0003824	pyridoxal phosphate binding|lyase activity|cellular amino acid metabolic process|catalytic activity
Glyma.01G032900.1	618.627	160.332	0.259175	-1.948	1.5094e-16	4.1819e-14	Down	(M=17) PF00560//PF00931//PF01582//PF07725 - Leucine Rich Repeat // NB-ARC domain // TIR domain // Leucine Rich Repeat					GO:0043531,GO:0017111,GO:0007165,GO:0006952,GO:0005515,GO:0000166	ADP binding|nucleoside-triphosphatase activity|signal transduction|defense response|protein binding|nucleotide binding
Glyma.13G357700.1	627.031	164.748	0.262743	-1.92828	1.6307e-16	4.48583e-14	Down	(M=13) PTHR18929//PTHR18929:SF32 - PROTEIN DISULFIDE ISOMERASE // SUBFAMILY NOT NAMED					GO:0045454	cell redox homeostasis
Glyma.05G082200.2	1857.03	741.82	0.399467	-1.32385	2.17687e-16	5.90422e-14	Down						GO:0043531,GO:0006952,GO:0005515	ADP binding|defense response|protein binding
Glyma.05G214300.1	572.482	75.2664	0.131474	-2.92715	3.74082e-16	1.00056e-13	Down	(M=8) PTHR24420//PTHR24420:SF850 - LEUCINE-RICH REPEAT RECEPTOR-LIKE PROTEIN KINASE					GO:0006468,GO:0005524,GO:0005515,GO:0004713,GO:0004672	protein phosphorylation|ATP binding|protein binding|protein tyrosine kinase activity|protein kinase activity
Glyma.15G062300.1	548.338	136.017	0.248054	-2.01128	4.84984e-16	1.27081e-13	Down	(M=11) KOG3017 - Defense-related protein containing SCP domain					GO:0005576	extracellular region
Glyma.06G267400.1	845.363	24.7187	0.0292403	-5.0959	7.10119e-16	1.82447e-13	Down	(M=78) PF00931//PF01582 - NB-ARC domain // TIR domain					GO:0043531,GO:0017111,GO:0007165,GO:0006952,GO:0005515,GO:0000166	ADP binding|nucleoside-triphosphatase activity|signal transduction|defense response|protein binding|nucleotide binding
Glyma.11G214900.1	96.2319	0	0		9.22124e-16	2.33703e-13	Down	(M=4) KOG4192 - Uncharacterized conserved protein					-	-
Glyma.09G257400.2	294.894	40.3438	0.136808	-2.86978	1.04966e-15	2.63433e-13	Down						GO:0055085,GO:0016020,GO:0015297,GO:0015238,GO:0006855	transmembrane transport|membrane|antiporter activity|drug transmembrane transporter activity|drug transmembrane transport
Glyma.05G122000.1	209.796	17.0898	0.0814592	-3.61778	1.6974e-15	4.15214e-13	Down	(M=53) PTHR11748//PTHR11748:SF29 - D-LACTATE DEHYDROGENASE // SUBFAMILY NOT NAMED					GO:0055114,GO:0050660,GO:0016614,GO:0016491,GO:0008762,GO:0003824	oxidation-reduction process|flavin adenine dinucleotide binding|oxidoreductase activity, acting on CH-OH group of donors|oxidoreductase activity|UDP-N-acetylmuramate dehydrogenase activity|catalytic activity
Glyma.14G012500.1	276.913	34.0018	0.122789	-3.02575	1.75815e-15	4.28718e-13	Down	(M=2) 1.3.1.80 - Red chlorophyll catabolite reductase.	K13545	red chlorophyll catabolite reductase [EC:1.3.1.80]	ko00860,ko01110	Porphyrin and chlorophyll metabolism|Biosynthesis of secondary metabolites	-	-
Glyma.13G301200.1	779.653	263.635	0.338144	-1.56429	7.44164e-15	1.73262e-12	Down	(M=36) PF12609 - Wound-induced protein					-	-
Glyma.11G142200.1	939.007	333.63	0.355301	-1.49288	9.34978e-15	2.1574e-12	Down						-	-
Glyma.02G039700.1	1528.88	686.674	0.449135	-1.15478	1.92106e-14	4.31675e-12	Down						-	-
Glyma.05G125700.2	205.451	17.1081	0.0832712	-3.58604	2.19864e-14	4.92616e-12	Down		K10885	ATP-dependent DNA helicase 2 subunit 2	ko03450	Non-homologous end-joining	GO:0016817,GO:0006303,GO:0004003,GO:0003677	hydrolase activity, acting on acid anhydrides|double-strand break repair via nonhomologous end joining|ATP-dependent DNA helicase activity|DNA binding
Glyma.03G037900.1	156.958	8.26599	0.0526639	-4.24704	3.22783e-14	7.16978e-12	Down	(M=176) 1.11.1.7 - Peroxidase.	K00430	peroxidase [EC:1.11.1.7]	ko00940,ko01100,ko01110	Phenylpropanoid biosynthesis|Metabolic pathways|Biosynthesis of secondary metabolites	GO:0055114,GO:0020037,GO:0006979,GO:0004601	oxidation-reduction process|heme binding|response to oxidative stress|peroxidase activity
Glyma.13G029900.1	562.177	155.829	0.277189	-1.85106	3.77897e-14	8.32225e-12	Down	(M=244) PTHR11926:SF15 - UDP-GLUCOSYLTRANSFERASE					GO:0016758,GO:0008152	transferase activity, transferring hexosyl groups|metabolic process
Glyma.07G142300.1	510.534	136.618	0.267599	-1.90186	4.50445e-14	9.72597e-12	Down	(M=7) PTHR23012:SF34 - ZINC FINGER (C3HC4-TYPE RING FINGER) FAMILY PROTEIN					GO:0046872,GO:0008270	metal ion binding|zinc ion binding
Glyma.10G160200.1	988.116	375.491	0.380007	-1.3959	4.76633e-14	1.02627e-11	Down	(M=9) PTHR11079//PTHR11079:SF18 - CYTOSINE DEAMINASE // SUBFAMILY NOT NAMED					GO:0016787,GO:0008270	hydrolase activity|zinc ion binding
Glyma.11G024100.1	533.83	145.424	0.272416	-1.87612	4.88256e-14	1.04548e-11	Down	(M=13) K00432 - glutathione peroxidase	K00432	glutathione peroxidase [EC:1.11.1.9]	ko00480,ko00590,ko04918	Glutathione metabolism|Arachidonic acid metabolism|Thyroid hormone synthesis	GO:0055114,GO:0006979,GO:0004602	oxidation-reduction process|response to oxidative stress|glutathione peroxidase activity
Glyma.10G122800.1	84.3486	0	0		5.54863e-14	1.18482e-11	Down						-	-
Glyma.04G116200.2	144.741	6.91157	0.0477513	-4.38832	6.16181e-14	1.31213e-11	Down						-	-
Glyma.08G195000.1	341.891	20.7423	0.0606694	-4.04289	9.80185e-14	2.05331e-11	Down	(M=11) PTHR20889 - PHOSPHATASE, ORPHAN 1, 2					GO:0016791,GO:0008152	phosphatase activity|metabolic process
Glyma.03G181700.1	687.329	224.595	0.326764	-1.61368	1.31202e-13	2.71171e-11	Down	(M=8) 4.3.1.24 - Phenylalanine ammonia-lyase.	K10775	phenylalanine ammonia-lyase [EC:4.3.1.24]	ko00360,ko00940,ko01100,ko01110	Phenylalanine metabolism|Phenylpropanoid biosynthesis|Metabolic pathways|Biosynthesis of secondary metabolites	GO:0016841,GO:0009058,GO:0006559,GO:0005737	ammonia-lyase activity|biosynthetic process|L-phenylalanine catabolic process|cytoplasm
Glyma.02G149200.3	373.845	46.3276	0.123922	-3.01249	1.5022e-13	3.08825e-11	Down						-	-
Glyma.18G062700.1	328.516	61.9695	0.188634	-2.40634	1.51965e-13	3.11586e-11	Down						-	-
Glyma.14G013400.3	245.574	32.563	0.132599	-2.91485	1.90481e-13	3.86457e-11	Down		K06210	nicotinamide mononucleotide adenylyltransferase [EC:2.7.7.1 2.7.7.18]	ko00760,ko01100	Nicotinate and nicotinamide metabolism|Metabolic pathways	GO:0016779,GO:0009435	nucleotidyltransferase activity|NAD biosynthetic process
Glyma.12G065500.1	1040.62	274.871	0.264141	-1.92062	2.23207e-13	4.51666e-11	Down						-	-
Glyma.08G367700.1	200.026	6.5375	0.0326832	-4.93531	3.21766e-13	6.42693e-11	Down	(M=3) 2.4.2.29 - tRNA-guanine(34) transglycosylase.	K00773	queuine tRNA-ribosyltransferase [EC:2.4.2.29]			GO:0008616,GO:0008479,GO:0006400	queuosine biosynthetic process|queuine tRNA-ribosyltransferase activity|tRNA modification
Glyma.08G017200.1	6691.94	2710.15	0.404987	-1.30405	3.40828e-13	6.79011e-11	Down						-	-
Glyma.19G081200.1	402.561	92.6126	0.230059	-2.11993	3.50278e-13	6.94261e-11	Down	(M=56) PTHR24420//PTHR24420:SF472 - LEUCINE-RICH REPEAT RECEPTOR-LIKE PROTEIN KINASE // SUBFAMILY NOT NAMED					GO:0006468,GO:0005524,GO:0005515,GO:0004713,GO:0004672	protein phosphorylation|ATP binding|protein binding|protein tyrosine kinase activity|protein kinase activity
Glyma.08G056400.1	1045.05	146.079	0.139783	-2.83874	3.81789e-13	7.52854e-11	Down	(M=10) PTHR10161 - TARTRATE-RESISTANT ACID PHOSPHATASE TYPE 5					GO:0016787	hydrolase activity
Glyma.11G060100.1	251.102	36.3399	0.144721	-2.78865	3.88684e-13	7.64502e-11	Down	(M=213) KOG0156 - Cytochrome P450 CYP2 subfamily	K00517	beta-carotene 15,15'-monooxygenase [EC:1.14.99.36]	ko00363,ko00624,ko00627,ko00903,ko00945,ko01100,ko01110,ko01120	Bisphenol degradation|Polycyclic aromatic hydrocarbon degradation|Aminobenzoate degradation|Limonene and pinene degradation|Stilbenoid, diarylheptanoid and gingerol biosynthesis|Metabolic pathways|Biosynthesis of secondary metabolites|Microbial metabolism in diverse environments	GO:0055114,GO:0020037,GO:0016705,GO:0005506	oxidation-reduction process|heme binding|oxidoreductase activity, acting on paired donors, with incorporation or reduction of molecular oxygen|iron ion binding
Glyma.10G298800.2	357.363	74.1143	0.207392	-2.26957	3.99952e-13	7.8268e-11	Down						-	-
Glyma.18G021300.1	1059.23	440.673	0.416031	-1.26524	4.27526e-13	8.34529e-11	Down	(M=36) PF05701 - Weak chloroplast movement under blue light					-	-
Glyma.10G086800.1	1252.16	552.598	0.441316	-1.18012	4.71636e-13	9.16004e-11	Down	(M=22) PTHR19241:SF23 - ATP-BINDING CASSETTE TRANSPORTER					GO:0017111,GO:0016887,GO:0016020,GO:0005524,GO:0000166	nucleoside-triphosphatase activity|ATPase activity|membrane|ATP binding|nucleotide binding
Glyma.20G011700.1	1122.71	478.214	0.425946	-1.23126	6.79e-13	1.29276e-10	Down	(M=601) PF00249 - Myb-like DNA-binding domain					GO:0003682	chromatin binding
Glyma.17G178000.1	204.857	21.2382	0.103673	-3.26988	6.86026e-13	1.30032e-10	Down						-	-
Glyma.19G098500.1	1415.78	274.013	0.193542	-2.36928	7.54128e-13	1.42527e-10	Down	(M=2) PTHR22958 - RELATED TO MULTIFUNCTIONAL CYCLIN-DEPENDENT KINASE-RELATED					GO:0008889,GO:0008081,GO:0006629,GO:0006071	glycerophosphodiester phosphodiesterase activity|phosphoric diester hydrolase activity|lipid metabolic process|glycerol metabolic process
Glyma.12G081000.3	436.111	31.2193	0.0715857	-3.80419	7.72408e-13	1.45625e-10	Down						-	-
Glyma.01G238900.1	565.905	178.21	0.314911	-1.66698	9.69592e-13	1.80771e-10	Down	(M=90) PF02298 - Plastocyanin-like domain					GO:0009055,GO:0005507	electron carrier activity|copper ion binding
Glyma.19G123400.1	190.576	19.4379	0.101996	-3.29342	1.17061e-12	2.16995e-10	Down	(M=2) PF03745 - Domain of unknown function (DUF309)					-	-
Glyma.10G031900.1	3224.32	1526.68	0.473489	-1.0786	1.25154e-12	2.3089e-10	Down	(M=9) K14484 - auxin-responsive protein IAA	K14484	auxin-responsive protein IAA	ko04075	Plant hormone signal transduction	GO:0046983,GO:0006355,GO:0005634	protein dimerization activity|regulation of transcription, DNA-dependent|nucleus
Glyma.15G076900.1	491.493	137.267	0.279285	-1.84019	1.25645e-12	2.31243e-10	Down	(M=6) PF00560//PF11721 - Leucine Rich Repeat // Di-glucose binding within endoplasmic reticulum					GO:0005515	protein binding
Glyma.10G252800.3	1183.73	521.396	0.440469	-1.18289	1.3167e-12	2.41104e-10	Down						GO:0006468,GO:0005524,GO:0004713,GO:0004674,GO:0004672	protein phosphorylation|ATP binding|protein tyrosine kinase activity|protein serine/threonine kinase activity|protein kinase activity
Glyma.17G165500.1	122.331	4.95011	0.0404649	-4.62719	1.36704e-12	2.49223e-10	Down	(M=23) K14487 - auxin responsive GH3 gene family	K14487	auxin responsive GH3 gene family	ko04075	Plant hormone signal transduction	-	-
Glyma.18G057900.2	1761.27	673.064	0.382146	-1.3878	1.60119e-12	2.91225e-10	Down						GO:0050662,GO:0044237,GO:0003824	coenzyme binding|cellular metabolic process|catalytic activity
Glyma.19G118700.1	511.546	152.672	0.298452	-1.74443	1.61518e-12	2.93079e-10	Down						-	-
Glyma.11G133600.1	3291.16	1616.7	0.491225	-1.02554	1.95058e-12	3.49832e-10	Down	(M=4) K06943 - nucleolar GTP-binding protein	K06943	nucleolar GTP-binding protein	ko03008	Ribosome biogenesis in eukaryotes	GO:0005525	GTP binding
Glyma.05G220200.4	86.1838	0.726489	0.00842953	-6.89033	1.98243e-12	3.54723e-10	Down						GO:0006468,GO:0005524,GO:0004672	protein phosphorylation|ATP binding|protein kinase activity
Glyma.09G035300.1	681.035	237.464	0.348681	-1.52002	2.02421e-12	3.61361e-10	Down	(M=4) KOG3450 - Huntingtin interacting protein HYPK					-	-
Glyma.02G121000.1	1458.84	698.394	0.478731	-1.06271	2.1649e-12	3.85587e-10	Down	(M=32) PF03492 - SAM dependent carboxyl methyltransferase					GO:0008168	methyltransferase activity
Glyma.18G027300.1	1680.56	830.373	0.494103	-1.01712	2.37036e-12	4.2121e-10	Down	(M=13) 3.1.4.11 - Phosphoinositide phospholipase C.	K05857	phospholipase C, delta [EC:3.1.4.11]	ko00562,ko01100,ko04020,ko04070,ko04919	Inositol phosphate metabolism|Metabolic pathways|Calcium signaling pathway|Phosphatidylinositol signaling system|Thyroid hormone signaling pathway	GO:0035556,GO:0008081,GO:0007165,GO:0006629,GO:0005515,GO:0004435	intracellular signal transduction|phosphoric diester hydrolase activity|signal transduction|lipid metabolic process|protein binding|phosphatidylinositol phospholipase C activity
Glyma.07G048000.1	718.315	264.492	0.368211	-1.4414	3.26718e-12	5.68805e-10	Down	(M=180) PF02365 - No apical meristem (NAM) protein					GO:0006355,GO:0003677	regulation of transcription, DNA-dependent|DNA binding
Glyma.01G049800.1	73.1135	0	0		3.65952e-12	6.31422e-10	Down	(M=5) K06674 - structural maintenance of chromosome 2	K06674	structural maintenance of chromosome 2	ko04111	Cell cycle - yeast	-	-
Glyma.01G100600.4	72.566	0	0		4.34522e-12	7.48065e-10	Down						-	-
Glyma.09G028100.1	797.747	312.351	0.391541	-1.35276	7.25231e-12	1.23479e-09	Down	(M=53) PTHR11748//PTHR11748:SF29 - D-LACTATE DEHYDROGENASE // SUBFAMILY NOT NAMED					GO:0055114,GO:0050660,GO:0016614,GO:0016491,GO:0008762,GO:0003824	oxidation-reduction process|flavin adenine dinucleotide binding|oxidoreductase activity, acting on CH-OH group of donors|oxidoreductase activity|UDP-N-acetylmuramate dehydrogenase activity|catalytic activity
Glyma.04G037700.1	476.908	140.762	0.295155	-1.76046	9.10618e-12	1.54364e-09	Down	(M=7) KOG2521 - Uncharacterized conserved protein					-	-
Glyma.03G129100.1	162.922	14.8487	0.0911395	-3.45578	9.83202e-12	1.6594e-09	Down	(M=2) 1.5.1.2 - Pyrroline-5-carboxylate reductase.	K00286	pyrroline-5-carboxylate reductase [EC:1.5.1.2]	ko00330,ko01100,ko01110,ko01130,ko01230	Arginine and proline metabolism|Metabolic pathways|Biosynthesis of secondary metabolites|Biosynthesis of antibiotics|Biosynthesis of amino acids	GO:0055114,GO:0006561,GO:0004735	oxidation-reduction process|proline biosynthetic process|pyrroline-5-carboxylate reductase activity
Glyma.07G083700.1	302.696	63.8359	0.210891	-2.24543	1.34241e-11	2.25091e-09	Down	(M=4) PTHR21234//PTHR21234:SF10 - PURINE NUCLEOSIDE PHOSPHORYLASE // SUBFAMILY NOT NAMED					GO:0009116,GO:0003824	nucleoside metabolic process|catalytic activity
Glyma.10G064500.1	1180.35	551.347	0.467105	-1.09818	1.72656e-11	2.85784e-09	Down	(M=24) PTHR14255 - ATP-DEPENDENT PROTEASE (CEREBLON)					GO:0016021	integral to membrane
Glyma.04G021000.1	2498.59	1172.06	0.46909	-1.09206	2.44751e-11	3.95795e-09	Down	(M=5) KOG2501 - Thioredoxin, nucleoredoxin and related proteins					GO:0055114,GO:0035556,GO:0016491,GO:0016209	oxidation-reduction process|intracellular signal transduction|oxidoreductase activity|antioxidant activity
Glyma.03G040300.1	434.608	125.037	0.2877	-1.79736	3.0041e-11	4.78791e-09	Down	(M=119) PF00234 - Protease inhibitor/seed storage/LTP family					GO:0008289,GO:0006869	lipid binding|lipid transport
Glyma.13G167200.2	100.854	0	0		3.24534e-11	5.15116e-09	Down						GO:0051082,GO:0031072	unfolded protein binding|heat shock protein binding
Glyma.10G139200.2	672.541	84.7477	0.126011	-2.98837	4.86572e-11	7.56771e-09	Down						-	-
Glyma.10G180600.3	519.622	170.972	0.329031	-1.6037	4.91207e-11	7.62446e-09	Down		K12119	cryptochrome 2	ko04712	Circadian rhythm - plant	GO:0006281,GO:0003913	DNA repair|DNA photolyase activity
Glyma.18G259400.1	5589.19	2235.53	0.399974	-1.32202	5.39161e-11	8.31869e-09	Down	(M=37) PF02704 - Gibberellin regulated protein					-	-
Glyma.01G099800.1	3327.1	1304.26	0.392012	-1.35103	5.93477e-11	9.06624e-09	Down	(M=7) 2.7.2.11 - Glutamate 5-kinase.	K12657	delta-1-pyrroline-5-carboxylate synthetase [EC:2.7.2.11 1.2.1.41]	ko00330,ko01100,ko01110,ko01230	Arginine and proline metabolism|Metabolic pathways|Biosynthesis of secondary metabolites|Biosynthesis of amino acids	GO:0055114,GO:0016620,GO:0016491,GO:0008152,GO:0006561,GO:0005737,GO:0004350,GO:0004349,GO:0003824	oxidation-reduction process|oxidoreductase activity, acting on the aldehyde or oxo group of donors, NAD or NADP as acceptor|oxidoreductase activity|metabolic process|proline biosynthetic process|cytoplasm|glutamate-5-semialdehyde dehydrogenase activity|glutamate 5-kinase activity|catalytic activity
Glyma.06G286700.1	1088.04	502.713	0.462035	-1.11392	7.56497e-11	1.13989e-08	Down	(M=57) PTHR11746 - O-METHYLTRANSFERASE					GO:0046983,GO:0008171,GO:0008168	protein dimerization activity|O-methyltransferase activity|methyltransferase activity
Glyma.12G210600.1	2400.91	1199.88	0.49976	-1.00069	9.10551e-11	1.35095e-08	Down	(M=12) 4.1.1.31 - Phosphoenolpyruvate carboxylase.	K01595	phosphoenolpyruvate carboxylase [EC:4.1.1.31]	ko00620,ko00680,ko00710,ko00720,ko01100,ko01120,ko01200	Pyruvate metabolism|Methane metabolism|Carbon fixation in photosynthetic organisms|Carbon fixation pathways in prokaryotes|Metabolic pathways|Microbial metabolism in diverse environments|Carbon metabolism	GO:0015977,GO:0008964,GO:0006099	carbon fixation|phosphoenolpyruvate carboxylase activity|tricarboxylic acid cycle
Glyma.06G169400.1	1360.12	628.212	0.461881	-1.11441	9.44163e-11	1.39814e-08	Down	(M=4) PTHR21576//PTHR21576:SF16 - UNCHARACTERIZED NODULIN-LIKE PROTEIN					-	-
Glyma.06G164100.1	145.074	12.8044	0.0882615	-3.50207	9.54743e-11	1.4111e-08	Down						-	-
Glyma.05G003900.1	1210.89	313.407	0.258823	-1.94996	1.21974e-10	1.78232e-08	Down	(M=6) 2.4.1.82 - Galactinol--sucrose galactosyltransferase.					GO:0003824	catalytic activity
Glyma.13G214700.2	73.0163	0.728143	0.00997234	-6.64785	1.59892e-10	2.33199e-08	Down						-	-
Glyma.08G210900.2	739.236	301.455	0.407792	-1.29409	1.67927e-10	2.44456e-08	Down		K01462	peptide deformylase [EC:3.5.1.88]			GO:0042586,GO:0005506	peptide deformylase activity|iron ion binding
Glyma.07G126800.1	4624.83	1652.75	0.357364	-1.48453	1.83151e-10	2.6413e-08	Down	(M=17) KOG1595 - CCCH-type Zn-finger protein					GO:0046872	metal ion binding
Glyma.17G033600.2	276.005	57.2583	0.207454	-2.26914	1.85568e-10	2.67118e-08	Down		K01648	ATP citrate (pro-S)-lyase [EC:2.3.3.8]	ko00020,ko00720,ko01100,ko01110,ko01120,ko01130	Citrate cycle (TCA cycle)|Carbon fixation pathways in prokaryotes|Metabolic pathways|Biosynthesis of secondary metabolites|Microbial metabolism in diverse environments|Biosynthesis of antibiotics	GO:0046912,GO:0044262,GO:0008152,GO:0004775,GO:0003878,GO:0003824	transferase activity, transferring acyl groups, acyl groups converted into alkyl on transfer|cellular carbohydrate metabolic process|metabolic process|succinate-CoA ligase (ADP-forming) activity|ATP citrate synthase activity|catalytic activity
Glyma.05G141300.2	157.881	4.00479	0.0253659	-5.30097	1.89817e-10	2.72726e-08	Down		K11517	(S)-2-hydroxy-acid oxidase [EC:1.1.3.15]	ko00630,ko01100,ko01110,ko01120,ko01130,ko01200,ko04146	Glyoxylate and dicarboxylate metabolism|Metabolic pathways|Biosynthesis of secondary metabolites|Microbial metabolism in diverse environments|Biosynthesis of antibiotics|Carbon metabolism|Peroxisome	GO:0055114,GO:0016491,GO:0010181,GO:0003824	oxidation-reduction process|oxidoreductase activity|FMN binding|catalytic activity
Glyma.12G017100.1	213.556	34.7801	0.162861	-2.61829	1.95249e-10	2.80011e-08	Down	(M=44) PF00407 - Pathogenesis-related protein Bet v I family					GO:0009607,GO:0006952	response to biotic stimulus|defense response
Glyma.03G178200.2	320.737	79.8387	0.248923	-2.00623	2.03338e-10	2.91071e-08	Down						GO:0005515	protein binding
Glyma.05G212800.1	155.876	16.4468	0.105512	-3.24452	2.54814e-10	3.60748e-08	Down	(M=32) PTHR10994:SF27 - RETICULON-RELATED (PLANT)					-	-
Glyma.02G031100.1	723.607	295.48	0.408343	-1.29215	2.64677e-10	3.72664e-08	Down	(M=125) PF03005 - Arabidopsis proteins of unknown function					-	-
Glyma.18G209800.1	1149.63	561.051	0.488025	-1.03497	2.86361e-10	4.01732e-08	Down	(M=36) PF04525 - Tubby C 2					-	-
Glyma.09G234200.1	1152.67	562.83	0.488284	-1.03421	3.06156e-10	4.26406e-08	Down	(M=18) KOG0149 - Predicted RNA-binding protein SEB4 (RRM superfamily)					GO:0003676,GO:0000166	nucleic acid binding|nucleotide binding
Glyma.05G041800.6	217.533	35.5794	0.163559	-2.61212	3.63435e-10	4.99878e-08	Down						-	-
Glyma.18G232000.1	842.858	365.436	0.433568	-1.20567	3.73218e-10	5.11513e-08	Down	(M=6) K01068 - acyl-coenzyme A thioesterase 1/2/4	K01068	palmitoyl-CoA hydrolase [EC:3.1.2.2]	ko00062,ko01040,ko01100,ko01110	Fatty acid elongation|Biosynthesis of unsaturated fatty acids|Metabolic pathways|Biosynthesis of secondary metabolites	GO:0047617,GO:0006637	acyl-CoA hydrolase activity|acyl-CoA metabolic process
Glyma.03G035400.1	316.847	80.161	0.252996	-1.98281	4.01048e-10	5.44827e-08	Down	(M=881) PF01535 - PPR repeat					-	-
Glyma.08G127600.1	2718.8	563.525	0.20727	-2.27042	4.06061e-10	5.50668e-08	Down	(M=95) PF00190 - Cupin					GO:0045735	nutrient reservoir activity
Glyma.03G149600.2	161.057	12.356	0.0767183	-3.70429	4.32085e-10	5.84934e-08	Down						-	-
Glyma.06G085200.4	320.15	42.9538	0.134168	-2.89789	4.60141e-10	6.20518e-08	Down						-	-
Glyma.13G117700.1	784.648	334.618	0.426456	-1.22953	4.60779e-10	6.20518e-08	Down	(M=11) K08770 - ubiquitin C	K08770	ubiquitin C	ko03320	PPAR signaling pathway	GO:0005515	protein binding
Glyma.13G168700.2	178.959	14.3617	0.0802514	-3.63933	4.71949e-10	6.34456e-08	Down		K00122	formate dehydrogenase [EC:1.2.1.2]	ko00630,ko00680,ko01100,ko01120,ko01200	Glyoxylate and dicarboxylate metabolism|Methane metabolism|Metabolic pathways|Microbial metabolism in diverse environments|Carbon metabolism	GO:0055114,GO:0051287,GO:0048037,GO:0016616,GO:0008152	oxidation-reduction process|NAD binding|cofactor binding|oxidoreductase activity, acting on the CH-OH group of donors, NAD or NADP as acceptor|metabolic process
Glyma.20G169200.1	1184.58	587.461	0.495923	-1.01181	4.93629e-10	6.60157e-08	Down	(M=176) 1.11.1.7 - Peroxidase.	K00430	peroxidase [EC:1.11.1.7]	ko00940,ko01100,ko01110	Phenylpropanoid biosynthesis|Metabolic pathways|Biosynthesis of secondary metabolites	GO:0055114,GO:0020037,GO:0006979,GO:0004601	oxidation-reduction process|heme binding|response to oxidative stress|peroxidase activity
Glyma.17G002400.3	204.48	33.6527	0.164577	-2.60316	5.18844e-10	6.89108e-08	Down						GO:0008299,GO:0003824	isoprenoid biosynthetic process|catalytic activity
Glyma.17G206300.1	854.023	382.632	0.448034	-1.15832	5.47719e-10	7.24393e-08	Down	(M=41) PTHR19241:SF10 - ATP-BINDING CASSETTE TRANSPORTER (PDR)					GO:0017111,GO:0016887,GO:0016020,GO:0005524,GO:0000166	nucleoside-triphosphatase activity|ATPase activity|membrane|ATP binding|nucleotide binding
Glyma.03G122300.1	244.451	50.1029	0.204961	-2.28658	5.7211e-10	7.54668e-08	Down	(M=143) KOG0157 - Cytochrome P450 CYP4/CYP19/CYP26 subfamilies	K00517	beta-carotene 15,15'-monooxygenase [EC:1.14.99.36]	ko00363,ko00624,ko00627,ko00903,ko00945,ko01100,ko01110,ko01120	Bisphenol degradation|Polycyclic aromatic hydrocarbon degradation|Aminobenzoate degradation|Limonene and pinene degradation|Stilbenoid, diarylheptanoid and gingerol biosynthesis|Metabolic pathways|Biosynthesis of secondary metabolites|Microbial metabolism in diverse environments	GO:0055114,GO:0020037,GO:0016705,GO:0005506	oxidation-reduction process|heme binding|oxidoreductase activity, acting on paired donors, with incorporation or reduction of molecular oxygen|iron ion binding
Glyma.14G010900.1	391.209	120.639	0.308375	-1.69724	7.71949e-10	1.00966e-07	Down	(M=15) 4.1.2.13 - Fructose-bisphosphate aldolase.	K01623	fructose-bisphosphate aldolase, class I [EC:4.1.2.13]	ko00010,ko00030,ko00051,ko00680,ko00710,ko01100,ko01110,ko01120,ko01130,ko01200,ko01230	Glycolysis / Gluconeogenesis|Pentose phosphate pathway|Fructose and mannose metabolism|Methane metabolism|Carbon fixation in photosynthetic organisms|Metabolic pathways|Biosynthesis of secondary metabolites|Microbial metabolism in diverse environments|Biosynthesis of antibiotics|Carbon metabolism|Biosynthesis of amino acids	GO:0006096,GO:0004332,GO:0003824	glycolysis|fructose-bisphosphate aldolase activity|catalytic activity
Glyma.16G003500.1	60.6572	0	0		8.87805e-10	1.15145e-07	Down	(M=12) KOG2944 - Glyoxalase					-	-
Glyma.07G018000.1	4860.62	2089.04	0.429789	-1.2183	1.02242e-09	1.31501e-07	Down	(M=7) PTHR19139:SF30 - TONOPLAST INTRINSIC PROTEIN	K09873	aquaporin TIP			GO:0016020,GO:0006810,GO:0005215	membrane|transport|transporter activity
Glyma.12G079700.2	110.294	6.34625	0.0575393	-4.11931	1.12476e-09	1.43708e-07	Down		K01759	lactoylglutathione lyase [EC:4.4.1.5]	ko00620,ko04011	Pyruvate metabolism|MAPK signaling pathway - yeast	GO:0046872,GO:0004462	metal ion binding|lactoylglutathione lyase activity
Glyma.06G205600.1	450.95	151.026	0.334907	-1.57817	1.21026e-09	1.53616e-07	Down	(M=10) K13379 - reversibly glycosylated polypeptide/UDP-arabinopyranose mutase [EC:2.4.1.- 5.4.99.-]	K13379	reversibly glycosylated polypeptide/UDP-arabinopyranose mutase [EC:2.4.1.- 5.4.99.-]	ko00520	Amino sugar and nucleotide sugar metabolism	GO:0030244,GO:0016866	cellulose biosynthetic process|intramolecular transferase activity
Glyma.19G249200.4	413.123	130.659	0.316271	-1.66077	1.24059e-09	1.56949e-07	Down						-	-
Glyma.18G036400.1	1254.57	393.585	0.313722	-1.67244	1.37555e-09	1.72612e-07	Down	(M=8) PTHR11603 - AAA FAMILY ATPASE					GO:0005524	ATP binding
Glyma.13G009100.2	362.512	108.43	0.299107	-1.74127	1.50377e-09	1.86581e-07	Down						GO:0046872,GO:0008270,GO:0005515	metal ion binding|zinc ion binding|protein binding
Glyma.16G209100.1	427.464	76.7665	0.179586	-2.47725	1.63132e-09	2.01437e-07	Down	(M=70) PF03140 - Plant protein of unknown function					-	-
Glyma.U032200.1	1006.15	426.694	0.424085	-1.23757	1.73523e-09	2.13585e-07	Down	(M=13) PTHR11638:SF2 - ATP-DEPENDENT CLP PROTEASE-RELATED					GO:0019538	protein metabolic process
Glyma.08G256600.1	309.409	70.6224	0.228249	-2.13132	1.94869e-09	2.38341e-07	Down	(M=2) 5.3.99.6 - Allene-oxide cyclase.	K10525	allene oxide cyclase [EC:5.3.99.6]	ko00592,ko01100,ko01110	alpha-Linolenic acid metabolism|Metabolic pathways|Biosynthesis of secondary metabolites	GO:0016853,GO:0009507	isomerase activity|chloroplast
Glyma.19G114700.1	30285.4	14298.1	0.472112	-1.0828	2.00378e-09	2.44692e-07	Down						-	-
Glyma.01G165400.1	535.819	117.941	0.220114	-2.18368	2.08051e-09	2.53662e-07	Down	(M=61) PF00314 - Thaumatin family					-	-
Glyma.19G161100.1	841.591	311.411	0.370026	-1.4343	2.10228e-09	2.55912e-07	Down	(M=110) PF02309 - AUX/IAA family					GO:0046983,GO:0006355,GO:0005634	protein dimerization activity|regulation of transcription, DNA-dependent|nucleus
Glyma.04G220000.2	744.137	326.383	0.438606	-1.189	2.1666e-09	2.63327e-07	Down		K12169	Kip1 ubiquitination-promoting complex protein 1 [EC:6.3.2.19]			GO:0034450,GO:0016567,GO:0006511,GO:0005515,GO:0000151	ubiquitin-ubiquitin ligase activity|protein ubiquitination|ubiquitin-dependent protein catabolic process|protein binding|ubiquitin ligase complex
Glyma.13G000500.1	351.079	97.9001	0.278855	-1.84241	2.23268e-09	2.70932e-07	Down	(M=109) PF03168 - Late embryogenesis abundant protein					-	-
Glyma.11G082500.1	998.085	485.388	0.486319	-1.04002	2.30285e-09	2.78572e-07	Down	(M=4) PTHR11106//PTHR11106:SF1 - GANGLIOSIDE INDUCED DIFFERENTIATION ASSOCIATED PROTEIN 2-RELATED // UNCHARACTERIZED					-	-
Glyma.06G161200.1	690.865	297.576	0.43073	-1.21514	2.4468e-09	2.93688e-07	Down	(M=43) K13412 - calcium-dependent protein kinase	K13412	calcium-dependent protein kinase [EC:2.7.11.1]	ko04626,ko05145	Plant-pathogen interaction|Toxoplasmosis	GO:0006468,GO:0005524,GO:0005509,GO:0004713,GO:0004674,GO:0004672	protein phosphorylation|ATP binding|calcium ion binding|protein tyrosine kinase activity|protein serine/threonine kinase activity|protein kinase activity
Glyma.01G046700.1	922.668	355.522	0.385319	-1.37587	2.70493e-09	3.22667e-07	Down	(M=15) PTHR10108:SF37 - UBIQUINONE/MENAQUINONE BIOSYNTHESIS METHYLTRANSFERASE-RELATED					GO:0008168	methyltransferase activity
Glyma.03G049600.1	268.08	64.0447	0.238902	-2.06551	2.81999e-09	3.35874e-07	Down	(M=125) PF03005 - Arabidopsis proteins of unknown function					-	-
Glyma.04G147600.1	325.535	92.208	0.28325	-1.81985	2.90644e-09	3.44578e-07	Down	(M=10) PTHR10783:SF5 - SPX (SYG1/PHO81/XPR1) DOMAIN-CONTAINING PROTEIN					-	-
Glyma.14G201300.1	351.07	103.138	0.293783	-1.76718	3.04213e-09	3.59562e-07	Down						-	-
Glyma.13G295000.1	207.227	38.2213	0.184442	-2.43876	3.08559e-09	3.64142e-07	Down	(M=6) 2.6.1.5 - Tyrosine transaminase.	K00815	tyrosine aminotransferase [EC:2.6.1.5]	ko00130,ko00270,ko00350,ko00360,ko00400,ko00401,ko00950,ko00960,ko01100,ko01110,ko01130,ko01230	Ubiquinone and other terpenoid-quinone biosynthesis|Cysteine and methionine metabolism|Tyrosine metabolism|Phenylalanine metabolism|Phenylalanine, tyrosine and tryptophan biosynthesis|Novobiocin biosynthesis|Isoquinoline alkaloid biosynthesis|Tropane, piperidine and pyridine alkaloid biosynthesis|Metabolic pathways|Biosynthesis of secondary metabolites|Biosynthesis of antibiotics|Biosynthesis of …	GO:0030170,GO:0009058,GO:0008483,GO:0006520,GO:0003824	pyridoxal phosphate binding|biosynthetic process|transaminase activity|cellular amino acid metabolic process|catalytic activity
Glyma.07G048000.2	302.11	59.9754	0.198521	-2.33263	3.48749e-09	4.08454e-07	Down						GO:0006355,GO:0003677	regulation of transcription, DNA-dependent|DNA binding
Glyma.03G078300.1	866.125	144.811	0.167194	-2.5804	4.0118e-09	4.67031e-07	Down	(M=4) K06119 - sulfoquinovosyltransferase	K06119	sulfoquinovosyltransferase [EC:2.4.1.-]	ko00561,ko01100	Glycerolipid metabolism|Metabolic pathways	GO:0009058	biosynthetic process
Glyma.05G214700.1	53.3482	0	0		4.06129e-09	4.71982e-07	Down						-	-
Glyma.07G032600.1	80.1651	2.76816	0.0345308	-4.85597	4.91283e-09	5.63437e-07	Down	(M=9) PTHR10293 - GLUTAREDOXIN-RELATED PROTEIN					GO:0045454,GO:0015035,GO:0009055	cell redox homeostasis|protein disulfide oxidoreductase activity|electron carrier activity
Glyma.09G039000.1	316.216	87.6636	0.277227	-1.85086	5.25421e-09	5.99919e-07	Down	(M=10) PTHR21726:SF12 - OS03G0302900 PROTEIN					-	-
Glyma.09G223600.1	887.583	420.363	0.473604	-1.07825	6.22826e-09	6.97736e-07	Down	(M=13) PF04539 - Sigma-70 region 3					GO:0016987,GO:0006355,GO:0006352,GO:0003700,GO:0003677	sigma factor activity|regulation of transcription, DNA-dependent|DNA-dependent transcription, initiation|sequence-specific DNA binding transcription factor activity|DNA binding
Glyma.14G154000.1	85.8799	3.95389	0.0460398	-4.44097	7.61753e-09	8.42385e-07	Down	(M=2) KOG4011 - Transcription initiation factor TFIID, subunit TAF7					GO:0006367,GO:0005669	transcription initiation from RNA polymerase II promoter|transcription factor TFIID complex
Glyma.16G100100.1	494.445	191.489	0.387282	-1.36855	9.26999e-09	1.00924e-06	Down	(M=119) PF00234 - Protease inhibitor/seed storage/LTP family					-	-
Glyma.09G276300.1	359.482	115.18	0.320404	-1.64203	1.00619e-08	1.08932e-06	Down	(M=8) PTHR13902:SF35 - WNK5 (ARABIDOPSIS WNK KINASE 5)					GO:0006468,GO:0005524,GO:0004713,GO:0004674,GO:0004672	protein phosphorylation|ATP binding|protein tyrosine kinase activity|protein serine/threonine kinase activity|protein kinase activity
Glyma.06G067000.1	335.754	102.957	0.306645	-1.70536	1.04444e-08	1.12757e-06	Down	(M=119) PF00234 - Protease inhibitor/seed storage/LTP family					-	-
Glyma.01G219400.1	943.93	318.76	0.337695	-1.56621	1.07127e-08	1.15171e-06	Down	(M=13) K00432 - glutathione peroxidase	K00432	glutathione peroxidase [EC:1.11.1.9]	ko00480,ko00590,ko04918	Glutathione metabolism|Arachidonic acid metabolism|Thyroid hormone synthesis	GO:0055114,GO:0006979,GO:0004602	oxidation-reduction process|response to oxidative stress|glutathione peroxidase activity
Glyma.03G005700.1	1309.96	255.879	0.195334	-2.35599	1.07119e-08	1.15171e-06	Down	(M=13) 2.3.3.13 - 2-isopropylmalate synthase.	K01649	2-isopropylmalate synthase [EC:2.3.3.13]	ko00290,ko00620,ko01100,ko01110,ko01210,ko01230	Valine, leucine and isoleucine biosynthesis|Pyruvate metabolism|Metabolic pathways|Biosynthesis of secondary metabolites|2-Oxocarboxylic acid metabolism|Biosynthesis of amino acids	GO:0046912,GO:0019752,GO:0009098,GO:0003852,GO:0003824	transferase activity, transferring acyl groups, acyl groups converted into alkyl on transfer|carboxylic acid metabolic process|leucine biosynthetic process|2-isopropylmalate synthase activity|catalytic activity
Glyma.15G141500.1	94.9538	2.18278	0.0229878	-5.44299	1.43421e-08	1.52076e-06	Down						-	-
Glyma.05G173100.7	156.243	21.2191	0.135808	-2.88036	1.4441e-08	1.52914e-06	Down						-	-
Glyma.17G105800.1	743.14	337.134	0.453661	-1.14031	1.45993e-08	1.54379e-06	Down	(M=12) PTHR13832:SF92 - PROTEIN PHOSPHATASE 2C					GO:0006470,GO:0004722,GO:0003824	protein dephosphorylation|protein serine/threonine phosphatase activity|catalytic activity
Glyma.19G070600.1	560.427	230.263	0.410871	-1.28324	1.60248e-08	1.68074e-06	Down	(M=4) PTHR24420//PTHR24420:SF923 - LEUCINE-RICH REPEAT RECEPTOR-LIKE PROTEIN KINASE					GO:0006468,GO:0005524,GO:0005515,GO:0004713,GO:0004672	protein phosphorylation|ATP binding|protein binding|protein tyrosine kinase activity|protein kinase activity
Glyma.10G117100.2	239.254	56.6253	0.236674	-2.07902	1.66163e-08	1.73628e-06	Down						GO:0055114,GO:0046872,GO:0006801,GO:0004784	oxidation-reduction process|metal ion binding|superoxide metabolic process|superoxide dismutase activity
Glyma.15G091000.2	586.352	195.228	0.332954	-1.5866	1.6714e-08	1.74356e-06	Down						GO:0046983,GO:0009725,GO:0006355,GO:0005634,GO:0003677	protein dimerization activity|response to hormone stimulus|regulation of transcription, DNA-dependent|nucleus|DNA binding
Glyma.02G217600.3	77.3672	1.63332	0.0211113	-5.56584	2.03333e-08	2.10407e-06	Down						-	-
Glyma.17G052500.1	416.285	149.406	0.358903	-1.47833	2.14012e-08	2.20278e-06	Down	(M=19) PTHR13832//PTHR13832:SF115 - PROTEIN PHOSPHATASE 2C // SUBFAMILY NOT NAMED					GO:0006470,GO:0004722,GO:0003824	protein dephosphorylation|protein serine/threonine phosphatase activity|catalytic activity
Glyma.13G162600.1	277.114	75.1055	0.271027	-1.88349	2.3892e-08	2.43644e-06	Down	(M=4) 2.4.1.46 - Monogalactosyldiacylglycerol synthase.	K03715	1,2-diacylglycerol 3-beta-galactosyltransferase [EC:2.4.1.46]	ko00561,ko01100	Glycerolipid metabolism|Metabolic pathways	GO:0030259,GO:0030246,GO:0016758,GO:0009247,GO:0005975	lipid glycosylation|carbohydrate binding|transferase activity, transferring hexosyl groups|glycolipid biosynthetic process|carbohydrate metabolic process
Glyma.03G044300.1	816.694	391.826	0.479771	-1.05958	2.769e-08	2.79426e-06	Down	(M=50) PTHR21495 - NUCLEOPORIN-RELATED					-	-
Glyma.03G015500.1	574.13	244.07	0.425113	-1.23408	2.88572e-08	2.90447e-06	Down	(M=8) PTHR21660 - THIOESTERASE SUPERFAMILY MEMBER-RELATED					-	-
Glyma.18G130400.1	567.954	141.723	0.249533	-2.0027	3.40131e-08	3.40127e-06	Down	(M=6) K11644 - paired amphipathic helix protein Sin3a	K11644	paired amphipathic helix protein Sin3a	ko04919,ko05016,ko05202	Thyroid hormone signaling pathway|Huntington's disease|Transcriptional misregulation in cancer	GO:0006355,GO:0005634	regulation of transcription, DNA-dependent|nucleus
Glyma.07G155200.1	1204.08	539.255	0.447855	-1.1589	3.61345e-08	3.5948e-06	Down	(M=11) 1.16.3.1 - Ferroxidase.	K00522	ferritin heavy chain [EC:1.16.3.1]	ko04978	Mineral absorption	GO:0008199,GO:0006879,GO:0006826	ferric iron binding|cellular iron ion homeostasis|iron ion transport
Glyma.10G090500.2	730.756	239.978	0.328397	-1.60649	4.06779e-08	4.00046e-06	Down		K00559	sterol 24-C-methyltransferase [EC:2.1.1.41]	ko00100,ko01100,ko01110,ko01130	Steroid biosynthesis|Metabolic pathways|Biosynthesis of secondary metabolites|Biosynthesis of antibiotics	GO:0008168,GO:0008152,GO:0006694	methyltransferase activity|metabolic process|steroid biosynthetic process
Glyma.04G004200.1	469.042	183.359	0.390922	-1.35505	4.10391e-08	4.02574e-06	Down	(M=124) PTHR10795:SF17 - SUBTILISIN-LIKE PROTEASE (PLANT)					GO:0043086,GO:0042802,GO:0006508,GO:0004252	negative regulation of catalytic activity|identical protein binding|proteolysis|serine-type endopeptidase activity
Glyma.20G158500.1	156.166	26.3194	0.168535	-2.56888	4.15316e-08	4.06888e-06	Down						-	-
Glyma.07G097000.1	245.852	63.3166	0.257539	-1.95714	4.19014e-08	4.09992e-06	Down	(M=5) 3.1.1.14 - Chlorophyllase.	K08099	chlorophyllase [EC:3.1.1.14]	ko00860,ko01100,ko01110	Porphyrin and chlorophyll metabolism|Metabolic pathways|Biosynthesis of secondary metabolites	GO:0047746,GO:0015996	chlorophyllase activity|chlorophyll catabolic process
Glyma.15G244400.1	46.1195	0	0		5.79119e-08	5.58868e-06	Down	(M=3) PTHR12934:SF1 - 60S RIBOSOMAL PROTEIN L10, MITOCHONDRIAL					GO:0015934,GO:0006412,GO:0003735	large ribosomal subunit|translation|structural constituent of ribosome
Glyma.02G088900.1	8432.65	3389.92	0.401999	-1.31474	6.14022e-08	5.89606e-06	Down	(M=119) PF00234 - Protease inhibitor/seed storage/LTP family					-	-
Glyma.11G117600.1	4144.83	1968.72	0.474982	-1.07406	6.28185e-08	6.00966e-06	Down	(M=19) KOG0107 - Alternative splicing factor SRp20/9G8 (RRM superfamily)					GO:0003676,GO:0000166	nucleic acid binding|nucleotide binding
Glyma.02G245600.1	3292.1	1382.09	0.419821	-1.25215	6.30658e-08	6.02586e-06	Down	(M=37) PF02704 - Gibberellin regulated protein					-	-
Glyma.06G247100.1	8517.65	4251	0.499081	-1.00265	6.76277e-08	6.43787e-06	Down	(M=3) 1.3.1.33 - Protochlorophyllide reductase.	K00218	protochlorophyllide reductase [EC:1.3.1.33]	ko00860,ko01100,ko01110	Porphyrin and chlorophyll metabolism|Metabolic pathways|Biosynthesis of secondary metabolites	GO:0055114,GO:0016630,GO:0016491,GO:0008152	oxidation-reduction process|protochlorophyllide reductase activity|oxidoreductase activity|metabolic process
Glyma.10G153900.1	945.188	427.648	0.452448	-1.14418	6.80515e-08	6.47025e-06	Down	(M=52) 1.13.11.12 - Linoleate 13S-lipoxygenase.	K00454	lipoxygenase [EC:1.13.11.12]	ko00591,ko00592,ko01100,ko01110	Linoleic acid metabolism|alpha-Linolenic acid metabolism|Metabolic pathways|Biosynthesis of secondary metabolites	GO:0055114,GO:0046872,GO:0016702,GO:0016165,GO:0005515,GO:0005506	oxidation-reduction process|metal ion binding|oxidoreductase activity, acting on single donors with incorporation of molecular oxygen, incorporation of two atoms of oxygen|lipoxygenase activity|protein binding|iron ion binding
Glyma.08G069100.1	347.018	118.316	0.340951	-1.55236	7.06543e-08	6.69302e-06	Down						-	-
Glyma.20G094500.1	1676.76	692.096	0.412759	-1.27663	7.1696e-08	6.76682e-06	Down	(M=6) 2.4.1.123 - Inositol 3-alpha-galactosyltransferase.					GO:0016757	transferase activity, transferring glycosyl groups
Glyma.15G250100.1	894.819	164.953	0.184342	-2.43954	7.30267e-08	6.86726e-06	Down	(M=14) PTHR10543:SF1 - 9-CIS-EPOXYCAROTENOID DIOXYGENASE					-	-
Glyma.10G236000.2	125.645	0	0		7.57198e-08	7.09462e-06	Down						-	-
Glyma.05G197500.1	908.929	434.533	0.478071	-1.0647	7.88313e-08	7.3683e-06	Down	(M=20) PTHR13856:SF27 - TARGET OF MYB1 RELATED (TOM1 - RELATED), PLANT					GO:0006886,GO:0005622	intracellular protein transport|intracellular
Glyma.15G272600.1	588.153	257.956	0.438587	-1.18907	8.19436e-08	7.63764e-06	Down						-	-
Glyma.17G106100.1	149.881	24.8465	0.165775	-2.5927	9.24803e-08	8.53059e-06	Down						-	-
Glyma.12G022200.1	714.294	340.716	0.476997	-1.06795	9.48606e-08	8.72932e-06	Down	(M=23) KOG1311 - DHHC-type Zn-finger proteins					GO:0008270	zinc ion binding
Glyma.17G057000.2	153.542	26.6159	0.173346	-2.52827	9.55788e-08	8.78496e-06	Down						-	-
Glyma.18G228200.1	297.878	93.9413	0.315368	-1.66489	1.2774e-07	1.1495e-05	Down	(M=21) KOG4473 - Uncharacterized membrane protein					-	-
Glyma.10G256200.1	448.531	179.345	0.399851	-1.32247	1.46103e-07	1.30411e-05	Down	(M=39) PTHR10177:SF76 - CYCLIN-D					GO:0005634	nucleus
Glyma.20G012000.4	478.482	63.5109	0.132734	-2.91339	1.48329e-07	1.32246e-05	Down						GO:0016787	hydrolase activity
Glyma.06G110900.1	387.568	140.313	0.362035	-1.4658	1.62292e-07	1.43864e-05	Down	(M=3) PTHR11751//PTHR11751:SF125 - SUBGROUP I AMINOTRANSFERASE RELATED // SUBFAMILY NOT NAMED					GO:0030170,GO:0009058,GO:0003824	pyridoxal phosphate binding|biosynthetic process|catalytic activity
Glyma.06G041000.1	369.354	131.874	0.357039	-1.48585	1.68881e-07	1.49193e-05	Down	(M=13) PTHR14155//PTHR14155:SF18 - RING FINGER DOMAIN-CONTAINING // SUBFAMILY NOT NAMED					GO:0046872,GO:0008270,GO:0005515	metal ion binding|zinc ion binding|protein binding
Glyma.10G065200.1	658.499	309.087	0.469381	-1.09117	1.70703e-07	1.50458e-05	Down	(M=5) PTHR24420//PTHR24420:SF922 - LEUCINE-RICH REPEAT RECEPTOR-LIKE PROTEIN KINASE					GO:0006468,GO:0005524,GO:0005515,GO:0004713,GO:0004672	protein phosphorylation|ATP binding|protein binding|protein tyrosine kinase activity|protein kinase activity
Glyma.13G166800.1	424.955	166.47	0.391735	-1.35205	1.8175e-07	1.59106e-05	Down	(M=10) PTHR10783:SF5 - SPX (SYG1/PHO81/XPR1) DOMAIN-CONTAINING PROTEIN					-	-
Glyma.06G233300.1	434.507	172.657	0.397364	-1.33147	2.01494e-07	1.74807e-05	Down	(M=7) PTHR12505//PTHR12505:SF8 - PHD FINGER TRANSCRIPTION FACTOR // SUBFAMILY NOT NAMED					GO:0008270,GO:0005515,GO:0003682	zinc ion binding|protein binding|chromatin binding
Glyma.06G100600.4	481.691	200.188	0.415594	-1.26675	2.06203e-07	1.78492e-05	Down		K02438	glycogen operon protein GlgX [EC:3.2.1.-]	ko00500,ko01100,ko01110	Starch and sucrose metabolism|Metabolic pathways|Biosynthesis of secondary metabolites	GO:0043169,GO:0005975,GO:0004553,GO:0003824	cation binding|carbohydrate metabolic process|hydrolase activity, hydrolyzing O-glycosyl compounds|catalytic activity
Glyma.19G260400.4	319.564	109.613	0.343009	-1.54368	2.15884e-07	1.85571e-05	Down						GO:0005515,GO:0000160,GO:0000156	protein binding|phosphorelay signal transduction system|phosphorelay response regulator activity
Glyma.07G050800.2	197.43	46.413	0.235085	-2.08874	2.1682e-07	1.86015e-05	Down						GO:0005515	protein binding
Glyma.06G266200.1	86.6885	0	0		2.19203e-07	1.87852e-05	Down						-	-
Glyma.02G299500.1	341.701	122.584	0.358747	-1.47896	2.23261e-07	1.90694e-05	Down						-	-
Glyma.13G154000.1	253.354	35.519	0.140195	-2.83449	2.40071e-07	2.03926e-05	Down						GO:0045454,GO:0009055,GO:0005515	cell redox homeostasis|electron carrier activity|protein binding
Glyma.06G183900.1	596.086	272.911	0.457838	-1.12709	2.4931e-07	2.10847e-05	Down	(M=22) 1.2.1.3 - Aldehyde dehydrogenase (NAD(+)).	K00128	aldehyde dehydrogenase (NAD+) [EC:1.2.1.3]	ko00010,ko00040,ko00053,ko00071,ko00280,ko00310,ko00330,ko00340,ko00380,ko00410,ko00561,ko00620,ko00625,ko00903,ko01100,ko01110,ko01120,ko01130	Glycolysis / Gluconeogenesis|Pentose and glucuronate interconversions|Ascorbate and aldarate metabolism|Fatty acid degradation|Valine, leucine and isoleucine degradation|Lysine degradation|Arginine and proline metabolism|Histidine metabolism|Tryptophan metabolism|beta-Alanine metabolism|Glycerolipid metabolism|Pyruvate metabolism|Chloroalkane and chloroalkene degradation|Limonene and pinene degra…	GO:0055114,GO:0016620,GO:0016491,GO:0008152	oxidation-reduction process|oxidoreductase activity, acting on the aldehyde or oxo group of donors, NAD or NADP as acceptor|oxidoreductase activity|metabolic process
Glyma.13G036000.1	437.304	176.891	0.404504	-1.30578	2.5361e-07	2.14249e-05	Down	(M=3) PTHR13856:SF3 - GB DEF: SEED PROTEIN B32E (FRAGMENT)					GO:0006886,GO:0005622	intracellular protein transport|intracellular
Glyma.06G164000.1	107.89	10.1315	0.0939057	-3.41264	2.55649e-07	2.15736e-05	Down						-	-
Glyma.15G205500.1	42.5782	0	0		2.65286e-07	2.2338e-05	Down						-	-
Glyma.17G127900.1	1452.42	439.614	0.302677	-1.72415	3.04145e-07	2.53342e-05	Down						-	-
Glyma.17G096700.1	2566.95	1240.96	0.483438	-1.0486	3.15068e-07	2.61595e-05	Down	(M=61) KOG0483 - Transcription factor HEX, contains HOX and HALZ domains					GO:0043565,GO:0006355,GO:0005634,GO:0003700,GO:0003677,GO:0000976	sequence-specific DNA binding|regulation of transcription, DNA-dependent|nucleus|sequence-specific DNA binding transcription factor activity|DNA binding|transcription regulatory region sequence-specific DNA binding
Glyma.06G048300.1	747.893	370.433	0.495302	-1.01362	3.34626e-07	2.76251e-05	Down						-	-
Glyma.12G099700.1	631.102	273.897	0.433999	-1.20424	3.50943e-07	2.87898e-05	Down	(M=6) KOG1673 - Ras GTPases					GO:0015031,GO:0007264,GO:0005622,GO:0005525	protein transport|small GTPase mediated signal transduction|intracellular|GTP binding
Glyma.12G013200.2	627.234	282.02	0.449624	-1.15321	3.6371e-07	2.97193e-05	Down		K13783	MFS transporter, OPA family, solute carrier family 37 (glycerol-3-phosphate transporter), member 1/2			GO:0055085,GO:0016021	transmembrane transport|integral to membrane
Glyma.19G104300.1	521.86	228.582	0.438013	-1.19095	3.76766e-07	3.05279e-05	Down	(M=5) PF12576 - Protein of unknown function (DUF3754)					-	-
Glyma.12G181700.3	870.174	417.096	0.479324	-1.06093	3.95741e-07	3.19648e-05	Down						GO:0008283,GO:0008083,GO:0005576	cell proliferation|growth factor activity|extracellular region
Glyma.07G114400.3	225.438	58.754	0.260622	-1.93997	4.27637e-07	3.43617e-05	Down						GO:0006468,GO:0005524,GO:0004713,GO:0004674,GO:0004672	protein phosphorylation|ATP binding|protein tyrosine kinase activity|protein serine/threonine kinase activity|protein kinase activity
Glyma.02G104900.1	682.627	334.69	0.490298	-1.02827	4.32403e-07	3.47085e-05	Down	(M=54) 2.4.1.91 - Flavonol 3-O-glucosyltransferase.					GO:0016758,GO:0008152	transferase activity, transferring hexosyl groups|metabolic process
Glyma.08G341600.1	190.485	46.2359	0.242727	-2.04259	4.70932e-07	3.76448e-05	Down	(M=50) PF00197 - Trypsin and protease inhibitor					GO:0004866	endopeptidase inhibitor activity
Glyma.13G002200.1	395.726	156.812	0.396265	-1.33546	4.93123e-07	3.91757e-05	Down	(M=20) PTHR13018:SF5 - RSN1(YEAST)-RELATED PROBABLE MEMBRANE PROTEIN					GO:0016020	membrane
Glyma.06G282600.1	74.972	0	0		4.98718e-07	3.95389e-05	Down	(M=192) K14488 - SAUR family protein	K14488	SAUR family protein	ko04075	Plant hormone signal transduction	-	-
Glyma.15G154500.1	112.94	15.2135	0.134705	-2.89213	4.98239e-07	3.95389e-05	Down	(M=56) PF02536 - mTERF					-	-
Glyma.13G279600.1	658.229	319.289	0.485073	-1.04373	5.11147e-07	4.04504e-05	Down						-	-
Glyma.18G071700.1	309.099	107.965	0.34929	-1.5175	5.44845e-07	4.27573e-05	Down	(M=140) PTHR22950 - AMINO ACID TRANSPORTER					-	-
Glyma.07G089500.1	563.321	261.015	0.463349	-1.10983	5.46345e-07	4.28315e-05	Down	(M=4) K06891 - ATP-dependent Clp protease adaptor protein ClpS	K06891	ATP-dependent Clp protease adaptor protein ClpS			GO:0030163	protein catabolic process
Glyma.15G056900.1	1151.19	505.268	0.438911	-1.188	5.86864e-07	4.57298e-05	Down						-	-
Glyma.14G201200.1	175.691	29.5093	0.167962	-2.57379	5.91708e-07	4.60609e-05	Down	(M=5) PTHR21576//PTHR21576:SF11 - UNCHARACTERIZED NODULIN-LIKE PROTEIN // SUBFAMILY NOT NAMED					-	-
Glyma.06G083900.1	547.211	248.439	0.454009	-1.13921	6.22293e-07	4.82958e-05	Down	(M=19) PF07876 - Stress responsive A/B Barrel Domain					-	-
Glyma.13G322300.1	612.383	204.098	0.333284	-1.58517	6.54169e-07	5.05666e-05	Down	(M=13) PF07795 - Protein of unknown function (DUF1635)					-	-
Glyma.13G051800.1	217.05	51.1301	0.235569	-2.08578	6.83349e-07	5.27167e-05	Down	(M=244) PTHR11926:SF15 - UDP-GLUCOSYLTRANSFERASE					GO:0016758,GO:0008152	transferase activity, transferring hexosyl groups|metabolic process
Glyma.19G120300.1	309.164	109.349	0.353693	-1.49943	8.28962e-07	6.28025e-05	Down	(M=11) PTHR11206:SF9 - MULTI ANTIMICROBIAL EXTRUSION (MATE) FAMILY TRANSPORTER-RELATED					GO:0055085,GO:0016020,GO:0015297,GO:0015238,GO:0006855	transmembrane transport|membrane|antiporter activity|drug transmembrane transporter activity|drug transmembrane transport
Glyma.18G231600.1	88.6762	8.90979	0.100476	-3.31508	8.98455e-07	6.77558e-05	Down						-	-
Glyma.08G199700.2	194	49.1552	0.253377	-1.98064	9.18145e-07	6.91732e-05	Down						GO:0017111,GO:0006508,GO:0006281,GO:0005524,GO:0004252,GO:0004176,GO:0003684,GO:0000166	nucleoside-triphosphatase activity|proteolysis|DNA repair|ATP binding|serine-type endopeptidase activity|ATP-dependent peptidase activity|damaged DNA binding|nucleotide binding
Glyma.11G190600.1	222.473	63.4642	0.285267	-1.80961	9.47799e-07	7.12684e-05	Down	(M=194) PTHR22835:SF39 - LATERAL SIGNALING TARGET PROTEIN 2					GO:0016788,GO:0016787,GO:0006629	hydrolase activity, acting on ester bonds|hydrolase activity|lipid metabolic process
Glyma.02G303800.1	247.484	76.5618	0.309361	-1.69264	1.08768e-06	8.09205e-05	Down	(M=21) PTHR12632 - TRANSCRIPTION FACTOR NF-Y ALPHA-RELATED					GO:0016602,GO:0006355,GO:0003700,GO:0003677	CCAAT-binding factor complex|regulation of transcription, DNA-dependent|sequence-specific DNA binding transcription factor activity|DNA binding
Glyma.13G169900.1	229.853	68.2056	0.296735	-1.75275	1.19177e-06	8.75691e-05	Down	(M=70) K09338 - homeobox-leucine zipper protein	K09338	homeobox-leucine zipper protein			GO:0043565,GO:0006355,GO:0005634,GO:0003700,GO:0003677,GO:0000976	sequence-specific DNA binding|regulation of transcription, DNA-dependent|nucleus|sequence-specific DNA binding transcription factor activity|DNA binding|transcription regulatory region sequence-specific DNA binding
Glyma.09G217900.1	211.063	60.6754	0.287476	-1.79849	1.29391e-06	9.41786e-05	Down	(M=4) PF03350 - Uncharacterized protein family, UPF0114					-	-
Glyma.20G180300.3	566.228	226.041	0.399205	-1.3248	1.36589e-06	9.90448e-05	Down						GO:0016021,GO:0006486,GO:0005783,GO:0004579	integral to membrane|protein glycosylation|endoplasmic reticulum|dolichyl-diphosphooligosaccharide-protein glycotransferase activity
Glyma.19G034500.3	502.542	230.026	0.457726	-1.12745	1.47001e-06	0.000106197	Down						GO:0006355,GO:0005634,GO:0003700	regulation of transcription, DNA-dependent|nucleus|sequence-specific DNA binding transcription factor activity
Glyma.04G047800.1	626.339	309.456	0.494071	-1.01721	1.60028e-06	0.000114749	Down	(M=29) KOG4205 - RNA-binding protein musashi/mRNA cleavage and polyadenylation factor I complex, subunit HRP1					GO:0003676,GO:0000166	nucleic acid binding|nucleotide binding
Glyma.10G172200.1	1235.79	570.743	0.461846	-1.11452	1.62111e-06	0.000116028	Down	(M=4) 2.4.1.242 - NDP-glucose--starch glucosyltransferase.	K13679	granule-bound starch synthase [EC:2.4.1.242]			GO:0009250,GO:0009058,GO:0009011	glucan biosynthetic process|biosynthetic process|starch synthase activity
Glyma.20G194000.1	283.249	97.6084	0.344603	-1.53699	1.62706e-06	0.000116346	Down						-	-
Glyma.07G133500.3	264.701	80.4632	0.303977	-1.71796	1.79654e-06	0.000127756	Down						-	-
Glyma.08G197100.1	538.357	229.764	0.426788	-1.22841	1.86849e-06	0.000132421	Down	(M=16) K14664 - IAA-amino acid hydrolase [EC:3.5.1.-]	K14664	IAA-amino acid hydrolase [EC:3.5.1.-]			GO:0016787,GO:0008152	hydrolase activity|metabolic process
Glyma.19G014800.2	125.509	22.617	0.180202	-2.47231	1.93872e-06	0.00013686	Down						GO:0055114,GO:0020037,GO:0016705,GO:0005506	oxidation-reduction process|heme binding|oxidoreductase activity, acting on paired donors, with incorporation or reduction of molecular oxygen|iron ion binding
Glyma.03G025600.1	868.868	193.02	0.222151	-2.17039	1.97946e-06	0.000139354	Down						-	-
Glyma.06G304900.1	1255.5	603.213	0.480457	-1.05752	2.06512e-06	0.000144594	Down	(M=6) KOG1673 - Ras GTPases					GO:0015031,GO:0007264,GO:0005622,GO:0005525	protein transport|small GTPase mediated signal transduction|intracellular|GTP binding
Glyma.19G045400.1	317.186	119.518	0.376807	-1.4081	2.2831e-06	0.000157713	Down						-	-
Glyma.16G028300.2	156.358	35.9291	0.229787	-2.12163	2.2868e-06	0.000157828	Down						-	-
Glyma.12G086100.1	200.726	55.2127	0.275065	-1.86215	2.52421e-06	0.000171911	Down	(M=19) PF07876 - Stress responsive A/B Barrel Domain					-	-
Glyma.16G085600.1	202.898	57.9973	0.285845	-1.8067	2.58305e-06	0.0001753	Down	(M=25) PF04720 - Protein of unknown function (DUF506)					-	-
Glyma.17G235500.1	102.617	14.9455	0.145644	-2.77948	2.71538e-06	0.000183636	Down	(M=21) PTHR22951:SF1 - CLATHRIN ASSEMBLY PROTEIN					GO:0005543	phospholipid binding
Glyma.08G079200.1	248.312	81.9128	0.329878	-1.59999	2.74146e-06	0.000185238	Down	(M=197) PF00560//PF08263 - Leucine Rich Repeat // Leucine rich repeat N-terminal domain					GO:0005515	protein binding
Glyma.03G007400.1	727.603	303.505	0.41713	-1.26143	2.95555e-06	0.00019746	Down						-	-
Glyma.19G027300.2	120.168	22.1835	0.184604	-2.43749	2.99737e-06	0.000199564	Down						GO:0008270,GO:0005515	zinc ion binding|protein binding
Glyma.10G112700.1	310.752	119.294	0.383888	-1.38124	3.01963e-06	0.0002007	Down	(M=9) 6.3.4.3 - Formate--tetrahydrofolate ligase.					GO:0009396,GO:0005524,GO:0004329	folic acid-containing compound biosynthetic process|ATP binding|formate-tetrahydrofolate ligase activity
Glyma.03G083600.1	59.7352	3.27665	0.0548529	-4.18829	3.12275e-06	0.000207198	Down						-	-
Glyma.12G106600.3	328.035	128.473	0.391645	-1.35238	3.15033e-06	0.000208849	Down						GO:0015979,GO:0010027,GO:0009523	photosynthesis|thylakoid membrane organization|photosystem II
Glyma.18G057900.1	2093.48	727.404	0.347462	-1.52507	3.42807e-06	0.000224946	Down	(M=45) PTHR10366:SF9 - CINNAMOYL-COA REDUCTASE					GO:0050662,GO:0044237,GO:0003824	coenzyme binding|cellular metabolic process|catalytic activity
Glyma.18G125700.5	161.978	39.2392	0.242251	-2.04543	3.42694e-06	0.000224946	Down						GO:0016592,GO:0006357,GO:0001104	mediator complex|regulation of transcription from RNA polymerase II promoter|RNA polymerase II transcription cofactor activity
Glyma.08G305500.1	228.101	71.1509	0.311927	-1.68072	3.48516e-06	0.000227918	Down	(M=1) PF00307//PF04969 - Calponin homology (CH) domain // CS domain					GO:0030170,GO:0005515,GO:0003824,GO:0003779	pyridoxal phosphate binding|protein binding|catalytic activity|actin binding
Glyma.05G161000.3	509.666	165.082	0.323902	-1.62637	3.60143e-06	0.000234926	Down						-	-
Glyma.10G012900.1	330.8	132.067	0.399235	-1.32469	4.08126e-06	0.000263557	Down	(M=12) 1.2.1.13 - Glyceraldehyde-3-phosphate dehydrogenase (NADP(+)) (phosphorylating).					-	-
Glyma.06G074300.1	699.572	248.478	0.355186	-1.49335	4.67626e-06	0.000298243	Down	(M=8) K10144 - RING finger and CHY zinc finger domain-containing protein 1	K10144	ring finger and CHY zinc finger domain-containing protein 1	ko04115,ko04120,ko05162	p53 signaling pathway|Ubiquitin mediated proteolysis|Measles	GO:0046872,GO:0008270,GO:0005515	metal ion binding|zinc ion binding|protein binding
Glyma.01G174300.1	42.2216	0.727316	0.0172262	-5.85925	4.9269e-06	0.000312168	Down						-	-
Glyma.16G194400.1	386.53	167.387	0.43305	-1.20739	5.21813e-06	0.000328734	Down	(M=21) PF01429 - Methyl-CpG binding domain					GO:0005634,GO:0003677	nucleus|DNA binding
Glyma.13G009100.1	1007.89	411.855	0.40863	-1.29113	5.23115e-06	0.000329018	Down	(M=15) PTHR22937 - RING FINGER CONTAINING PROTEIN					GO:0046872,GO:0008270,GO:0005515	metal ion binding|zinc ion binding|protein binding
Glyma.05G141300.4	343.387	137.997	0.401869	-1.3152	5.53475e-06	0.000344469	Down		K11517	(S)-2-hydroxy-acid oxidase [EC:1.1.3.15]	ko00630,ko01100,ko01110,ko01120,ko01130,ko01200,ko04146	Glyoxylate and dicarboxylate metabolism|Metabolic pathways|Biosynthesis of secondary metabolites|Microbial metabolism in diverse environments|Biosynthesis of antibiotics|Carbon metabolism|Peroxisome	GO:0055114,GO:0016491,GO:0010181,GO:0003824	oxidation-reduction process|oxidoreductase activity|FMN binding|catalytic activity
Glyma.03G164300.3	235.186	43.1683	0.18355	-2.44576	5.95729e-06	0.000368394	Down						GO:0008168	methyltransferase activity
Glyma.16G150900.1	159.429	40.5259	0.254194	-1.976	5.96288e-06	0.000368445	Down	(M=4) PTHR10060 - TATD FAMILY DEOXYRIBONUCLEASE					GO:0016888	endodeoxyribonuclease activity, producing 5'-phosphomonoesters
Glyma.08G209500.2	412.412	182.683	0.442962	-1.17474	5.98732e-06	0.000369284	Down		K00565	mRNA (guanine-N7-)-methyltransferase [EC:2.1.1.56]	ko03015	mRNA surveillance pathway	GO:0006370,GO:0005634,GO:0004482	7-methylguanosine mRNA capping|nucleus|mRNA (guanine-N7-)-methyltransferase activity
Glyma.01G017600.1	51.6953	0	0		6.19854e-06	0.000379668	Down	(M=19) PTHR19282//PTHR19282:SF137 - TETRASPANIN					GO:0016021	integral to membrane
Glyma.09G211600.1	99.9533	15.4465	0.154537	-2.69398	6.23037e-06	0.000381315	Down	(M=4) PTHR14194//PTHR14194:SF8 - NITROGEN METABOLIC REGULATION PROTEIN NMR-RELATED // SUBFAMILY NOT NAMED					-	-
Glyma.07G015200.1	481.288	229.944	0.477768	-1.06562	6.27779e-06	0.000383914	Down	(M=110) PF02309 - AUX/IAA family					GO:0046983,GO:0006355,GO:0005634	protein dimerization activity|regulation of transcription, DNA-dependent|nucleus
Glyma.19G015500.1	13041.3	5201.17	0.398823	-1.32618	6.47441e-06	0.000395	Down						-	-
Glyma.03G032000.1	277.042	101.91	0.36785	-1.44281	6.79074e-06	0.000412671	Down	(M=167) PF00036 - EF hand					GO:0005509	calcium ion binding
Glyma.11G089300.1	152.467	37.7268	0.247442	-2.01484	6.78771e-06	0.000412671	Down	(M=226) PTHR10209:SF55 - OXIDOREDUCTASE, 2OG-FE(II) OXYGENASE FAMILY PROTEIN					GO:0055114,GO:0016706,GO:0016491	oxidation-reduction process|oxidoreductase activity, acting on paired donors, with incorporation or reduction of molecular oxygen, 2-oxoglutarate as one donor, and incorporation of one atom each of oxygen into both donors|oxidoreductase activity
Glyma.03G040100.1	199.867	61.1304	0.305856	-1.70908	6.88321e-06	0.000417962	Down	(M=119) PF00234 - Protease inhibitor/seed storage/LTP family					GO:0008289,GO:0006869	lipid binding|lipid transport
Glyma.08G302600.2	977.018	354.81	0.363156	-1.46134	7.09167e-06	0.000427596	Down		K00830	alanine-glyoxylate transaminase / serine-glyoxylate transaminase / serine-pyruvate transaminase [EC:2.6.1.44 2.6.1.45 2.6.1.51]	ko00250,ko00260,ko00630,ko00680,ko01100,ko01110,ko01120,ko01130,ko01200,ko04146	Alanine, aspartate and glutamate metabolism|Glycine, serine and threonine metabolism|Glyoxylate and dicarboxylate metabolism|Methane metabolism|Metabolic pathways|Biosynthesis of secondary metabolites|Microbial metabolism in diverse environments|Biosynthesis of antibiotics|Carbon metabolism|Peroxisome	GO:0030170,GO:0008152,GO:0003824	pyridoxal phosphate binding|metabolic process|catalytic activity
Glyma.01G028500.1	603.235	300.737	0.49854	-1.00422	7.25332e-06	0.000436663	Down						-	-
Glyma.01G058500.5	412.244	146.757	0.355995	-1.49007	7.60179e-06	0.000454455	Down						-	-
Glyma.01G222600.1	404.208	182.415	0.45129	-1.14787	7.78758e-06	0.000464287	Down	(M=11) PTHR10233:SF7 - TRANSLATION INITIATION FACTOR EIF-2B SUBUNIT ALPHA					GO:0044237	cellular metabolic process
Glyma.07G092600.1	501.547	247.117	0.492709	-1.02119	7.79027e-06	0.000464287	Down	(M=13) PF04842 - Plant protein of unknown function (DUF639)					-	-
Glyma.20G085500.1	390.337	167.478	0.429061	-1.22075	8.06918e-06	0.000479062	Down	(M=18) PTHR11726:SF1 - 60S RIBOSOMAL PROTEIN L10					GO:0003993	acid phosphatase activity
Glyma.11G138700.3	295.711	115.923	0.392014	-1.35102	8.09402e-06	0.000480169	Down						GO:0003682	chromatin binding
Glyma.03G045400.1	118.235	7.58296	0.0641345	-3.96276	8.16055e-06	0.000483373	Down	(M=61) PF08241 - Methyltransferase domain					GO:0008168,GO:0008152	methyltransferase activity|metabolic process
Glyma.13G001200.1	76.6193	8.22593	0.107361	-3.21946	8.26145e-06	0.00048892	Down	(M=3) 4.4.1.11 - Methionine gamma-lyase.	K01761	methionine-gamma-lyase [EC:4.4.1.11]	ko00270,ko00450	Cysteine and methionine metabolism|Selenocompound metabolism	GO:0030170,GO:0003824	pyridoxal phosphate binding|catalytic activity
Glyma.19G262900.1	134.61	30.6042	0.227355	-2.13698	9.29886e-06	0.000543716	Down	(M=194) PTHR22835:SF39 - LATERAL SIGNALING TARGET PROTEIN 2					GO:0016788,GO:0006629	hydrolase activity, acting on ester bonds|lipid metabolic process
Glyma.02G098800.1	252.293	88.4636	0.350639	-1.51194	1.00391e-05	0.000581716	Down	(M=601) PF00249 - Myb-like DNA-binding domain					-	-
Glyma.03G018000.2	156.328	37.3761	0.239087	-2.06439	1.01605e-05	0.00058787	Down						GO:0046872,GO:0004523,GO:0003676	metal ion binding|ribonuclease H activity|nucleic acid binding
Glyma.18G020600.1	336.56	94.7155	0.281422	-1.82919	1.02973e-05	0.000594897	Down						-	-
Glyma.16G138200.1	371.45	153.047	0.412026	-1.27919	1.09234e-05	0.000626386	Down	(M=2) K03357 - anaphase-promoting complex subunit 10	K03357	anaphase-promoting complex subunit 10	ko04110,ko04111,ko04113,ko04114,ko04120,ko04914,ko05166	Cell cycle|Cell cycle - yeast|Meiosis - yeast|Oocyte meiosis|Ubiquitin mediated proteolysis|Progesterone-mediated oocyte maturation|HTLV-I infection	GO:0031145,GO:0030071,GO:0005680	anaphase-promoting complex-dependent proteasomal ubiquitin-dependent protein catabolic process|regulation of mitotic metaphase/anaphase transition|anaphase-promoting complex
Glyma.03G013400.1	589.957	227.442	0.385524	-1.37511	1.17479e-05	0.000668213	Down	(M=8) PF03766 - Remorin, N-terminal region					-	-
Glyma.09G183600.1	643.108	298.608	0.46432	-1.10681	1.22446e-05	0.000693406	Down	(M=13) PF04842 - Plant protein of unknown function (DUF639)					-	-
Glyma.16G082700.2	210.664	67.9852	0.322719	-1.63165	1.28742e-05	0.000726397	Down		K13289	cathepsin A (carboxypeptidase C) [EC:3.4.16.5]	ko04142,ko04614	Lysosome|Renin-angiotensin system	GO:0006508,GO:0004185	proteolysis|serine-type carboxypeptidase activity
Glyma.18G125700.3	399.62	184.752	0.46232	-1.11304	1.33404e-05	0.000748873	Down						GO:0016592,GO:0006357,GO:0001104	mediator complex|regulation of transcription from RNA polymerase II promoter|RNA polymerase II transcription cofactor activity
Glyma.12G109800.1	21909.9	10839.8	0.494747	-1.01524	1.38655e-05	0.000774977	Down	(M=21) 2.1.1.76 - Quercetin 3-O-methyltransferase.	K05279	flavonol 3-O-methyltransferase [EC:2.1.1.76]	ko00944	Flavone and flavonol biosynthesis	GO:0046983,GO:0008171,GO:0008168	protein dimerization activity|O-methyltransferase activity|methyltransferase activity
Glyma.04G052600.1	243.977	87.2153	0.357474	-1.48409	1.40183e-05	0.000781818	Down	(M=25) PF03641 - Possible lysine decarboxylase					-	-
Glyma.08G258400.1	185.381	56.9143	0.307013	-1.70363	1.44476e-05	0.000802289	Down						-	-
Glyma.08G212200.3	50.6151	2.5485	0.0503506	-4.31185	1.45661e-05	0.000807709	Down						-	-
Glyma.09G194200.2	281.447	107.766	0.382902	-1.38495	1.47501e-05	0.00081557	Down		K04345	protein kinase A [EC:2.7.11.11]	ko04010,ko04014,ko04020,ko04024,ko04062,ko04113,ko04114,ko04210,ko04261,ko04270,ko04310,ko04340,ko04540,ko04611,ko04713,ko04720,ko04723,ko04724,ko04725,ko04726,ko04727,ko04728,ko04740,ko04742,ko04750,ko04910,ko04911,ko04912,ko04913,ko04914,ko04915,ko04916,ko04918,ko04919,ko04921,ko04922,ko04923,ko04924,ko04961,ko04962,ko04970,ko04971,ko04976,ko05012,ko05020,ko05030,ko05031,ko05032,ko05110,ko05146…	MAPK signaling pathway|Ras signaling pathway|Calcium signaling pathway|cAMP signaling pathway|Chemokine signaling pathway|Meiosis - yeast|Oocyte meiosis|Apoptosis|Adrenergic signaling in cardiomyocytes|Vascular smooth muscle contraction|Wnt signaling pathway|Hedgehog signaling pathway|Gap junction|Platelet activation|Circadian entrainment|Long-term potentiation|Retrograde endocannabinoid signalin…	GO:0008603,GO:0006470,GO:0006468,GO:0005952,GO:0005524,GO:0004722,GO:0004672,GO:0003824,GO:0001932	cAMP-dependent protein kinase regulator activity|protein dephosphorylation|protein phosphorylation|cAMP-dependent protein kinase complex|ATP binding|protein serine/threonine phosphatase activity|protein kinase activity|catalytic activity|regulation of protein phosphorylation
Glyma.04G229600.2	290.495	69.8048	0.240296	-2.05711	1.55758e-05	0.000855108	Down						GO:0003676,GO:0000166	nucleic acid binding|nucleotide binding
Glyma.14G031000.1	952.114	441.593	0.463803	-1.10842	1.56752e-05	0.000858737	Down	(M=24) 1.11.1.9 - Glutathione peroxidase.					GO:0005515	protein binding
Glyma.12G035100.1	95.4938	15.7605	0.165042	-2.5991	1.58529e-05	0.000866018	Down	(M=192) K14488 - SAUR family protein	K14488	SAUR family protein	ko04075	Plant hormone signal transduction	-	-
Glyma.04G014000.1	1739.57	834.889	0.479941	-1.05907	1.7229e-05	0.000931969	Down	(M=92) KOG0254 - Predicted transporter (major facilitator superfamily)					GO:0055085,GO:0022891,GO:0022857,GO:0016021,GO:0016020,GO:0006810,GO:0005215	transmembrane transport|substrate-specific transmembrane transporter activity|transmembrane transporter activity|integral to membrane|membrane|transport|transporter activity
Glyma.18G190000.1	472.991	61.415	0.129844	-2.94515	1.72264e-05	0.000931969	Down	(M=119) PF00234 - Protease inhibitor/seed storage/LTP family					-	-
Glyma.06G295700.1	91958.7	34079.5	0.370596	-1.43208	1.85765e-05	0.00099511	Down	(M=21) 2.1.1.76 - Quercetin 3-O-methyltransferase.	K05279	flavonol 3-O-methyltransferase [EC:2.1.1.76]	ko00944	Flavone and flavonol biosynthesis	GO:0046983,GO:0008171,GO:0008168	protein dimerization activity|O-methyltransferase activity|methyltransferase activity
Glyma.02G121800.2	189.783	61.2632	0.322806	-1.63126	2.16797e-05	0.00114001	Down						GO:0006950	response to stress
Glyma.13G259200.3	289.551	117.156	0.404614	-1.30538	2.65834e-05	0.00136446	Down						-	-
Glyma.16G209600.2	125.111	27.9235	0.223191	-2.16365	2.71513e-05	0.0013835	Down						-	-
Glyma.14G162100.1	1666.15	695.716	0.417559	-1.25995	2.81673e-05	0.00143055	Down	(M=19) PTHR13832//PTHR13832:SF115 - PROTEIN PHOSPHATASE 2C // SUBFAMILY NOT NAMED					GO:0006470,GO:0004722,GO:0003824	protein dephosphorylation|protein serine/threonine phosphatase activity|catalytic activity
Glyma.08G019700.1	93.9196	15.0898	0.160668	-2.63785	2.84693e-05	0.00144494	Down	(M=43) K13412 - calcium-dependent protein kinase	K13412	calcium-dependent protein kinase [EC:2.7.11.1]	ko04626,ko05145	Plant-pathogen interaction|Toxoplasmosis	GO:0006468,GO:0005524,GO:0005509,GO:0004713,GO:0004672	protein phosphorylation|ATP binding|calcium ion binding|protein tyrosine kinase activity|protein kinase activity
Glyma.10G042500.1	2220.09	772.369	0.347899	-1.52326	2.9644e-05	0.00149377	Down	(M=194) PTHR22835:SF39 - LATERAL SIGNALING TARGET PROTEIN 2					GO:0016788,GO:0006629	hydrolase activity, acting on ester bonds|lipid metabolic process
Glyma.09G274000.1	429.004	211.645	0.493341	-1.01934	3.12902e-05	0.00157059	Down	(M=185) PF03106 - WRKY DNA -binding domain					GO:0043565,GO:0006355,GO:0003700	sequence-specific DNA binding|regulation of transcription, DNA-dependent|sequence-specific DNA binding transcription factor activity
Glyma.15G031400.1	1317.61	622.522	0.472463	-1.08173	3.25493e-05	0.00162639	Down	(M=36) K01188 - beta-glucosidase	K01188	beta-glucosidase [EC:3.2.1.21]	ko00460,ko00500,ko00940,ko01100,ko01110	Cyanoamino acid metabolism|Starch and sucrose metabolism|Phenylpropanoid biosynthesis|Metabolic pathways|Biosynthesis of secondary metabolites	GO:0005975,GO:0004553	carbohydrate metabolic process|hydrolase activity, hydrolyzing O-glycosyl compounds
Glyma.13G007200.1	416.909	202.497	0.485709	-1.04183	3.48802e-05	0.00172392	Down	(M=24) PTHR10566:SF10 - ABC1 FAMILY PROTEIN KINASE					-	-
Glyma.19G232400.6	336.649	140.468	0.417253	-1.261	3.56238e-05	0.00175954	Down						-	-
Glyma.04G169600.1	2839.08	1363.22	0.480161	-1.05841	3.64113e-05	0.00178702	Down	(M=37) PF02704 - Gibberellin regulated protein					-	-
Glyma.14G043200.1	52.2105	3.36016	0.064358	-3.95774	3.99149e-05	0.00193562	Down						-	-
Glyma.02G279700.1	320.265	141.197	0.440876	-1.18156	3.99983e-05	0.00193845	Down						-	-
Glyma.14G220700.1	286.711	117.474	0.409731	-1.28725	4.03406e-05	0.00195015	Down	(M=194) PTHR22835:SF39 - LATERAL SIGNALING TARGET PROTEIN 2					GO:0016788,GO:0016298,GO:0006629	hydrolase activity, acting on ester bonds|lipase activity|lipid metabolic process
Glyma.05G180600.1	23027.3	10546.2	0.457985	-1.12663	4.20944e-05	0.00201959	Down	(M=4) 5.5.1.4 - Inositol-3-phosphate synthase.	K01858	myo-inositol-1-phosphate synthase [EC:5.5.1.4]	ko00521,ko00562,ko01100,ko01130	Streptomycin biosynthesis|Inositol phosphate metabolism|Metabolic pathways|Biosynthesis of antibiotics	GO:0008654,GO:0006021,GO:0004512	phospholipid biosynthetic process|inositol biosynthetic process|inositol-3-phosphate synthase activity
Glyma.11G154900.1	48914.3	23780.4	0.486164	-1.04048	4.22876e-05	0.0020243	Down	(M=3) PF02095 - Extensin-like protein repeat					GO:0005199	structural constituent of cell wall
Glyma.10G242100.1	314.081	140.343	0.446836	-1.16218	4.57203e-05	0.00216951	Down	(M=2) PTHR11062//PTHR11062:SF33 - EXOSTOSIN (HEPARAN SULFATE GLYCOSYLTRANSFERASE)-RELATED					-	-
Glyma.17G080900.1	226.565	84.1891	0.37159	-1.42822	4.7873e-05	0.00225231	Down	(M=88) PTHR11945:SF19 - MADS BOX PROTEIN					GO:0046983,GO:0006355,GO:0005634,GO:0003700,GO:0003677	protein dimerization activity|regulation of transcription, DNA-dependent|nucleus|sequence-specific DNA binding transcription factor activity|DNA binding
Glyma.18G210500.1	210.722	56.7824	0.269466	-1.89182	4.83647e-05	0.00227405	Down	(M=7) K00827 - alanine-glyoxylate transaminase / (R)-3-amino-2-methylpropionate-pyruvate transaminase	K00827	alanine-glyoxylate transaminase / (R)-3-amino-2-methylpropionate-pyruvate transaminase [EC:2.6.1.44 2.6.1.40]	ko00250,ko00260,ko01100,ko01110	Alanine, aspartate and glutamate metabolism|Glycine, serine and threonine metabolism|Metabolic pathways|Biosynthesis of secondary metabolites	GO:0030170,GO:0008483,GO:0003824	pyridoxal phosphate binding|transaminase activity|catalytic activity
Glyma.06G323100.1	252.355	101.671	0.402891	-1.31154	5.14768e-05	0.00239994	Down	(M=32) 3.2.1.4 - Cellulase.					GO:0005975,GO:0004553,GO:0003824	carbohydrate metabolic process|hydrolase activity, hydrolyzing O-glycosyl compounds|catalytic activity
Glyma.06G005100.1	117.298	26.3779	0.224879	-2.15278	5.23116e-05	0.00243592	Down	(M=4) PTHR11071:SF161 - ROC3 (ROTAMASE CYP 3), PEPTIDYL-PROLYL CIS-TRANS ISOMERASE	K01802	peptidylprolyl isomerase [EC:5.2.1.8]			GO:0006457,GO:0003755	protein folding|peptidyl-prolyl cis-trans isomerase activity
Glyma.05G055700.1	101.637	21.3602	0.210161	-2.25043	5.34547e-05	0.00246834	Down	(M=9) 3.4.22.34 - Legumain.	K01369	legumain [EC:3.4.22.34]	ko04142,ko04612	Lysosome|Antigen processing and presentation	GO:0006508,GO:0004197	proteolysis|cysteine-type endopeptidase activity
Glyma.13G362800.1	749.478	267.643	0.357106	-1.48558	5.47386e-05	0.00251411	Down	(M=13) PF04862 - Protein of unknown function (DUF642)					-	-
Glyma.02G145800.1	166.106	50.969	0.306847	-1.70441	5.54635e-05	0.00253835	Down	(M=6) PTHR12903 - MITOCHONDRIAL RIBOSOMAL PROTEIN L24					GO:0006412,GO:0005840,GO:0005622,GO:0003735	translation|ribosome|intracellular|structural constituent of ribosome
Glyma.10G244300.2	304.412	137.286	0.450987	-1.14884	6.24118e-05	0.00280547	Down						GO:0055114,GO:0010309	oxidation-reduction process|acireductone dioxygenase [iron(II)-requiring] activity
Glyma.16G049000.1	1456.42	665.082	0.456654	-1.13083	6.24607e-05	0.00280547	Down	(M=2) PF07207 - Light regulated protein Lir1					-	-
Glyma.08G329700.1	322.494	147.469	0.457276	-1.12886	6.34216e-05	0.00284364	Down	(M=16) K01904 - 4-coumarate--CoA ligase	K01904	4-coumarate--CoA ligase [EC:6.2.1.12]	ko00130,ko00360,ko00940,ko01100,ko01110	Ubiquinone and other terpenoid-quinone biosynthesis|Phenylalanine metabolism|Phenylpropanoid biosynthesis|Metabolic pathways|Biosynthesis of secondary metabolites	GO:0008152,GO:0003824	metabolic process|catalytic activity
Glyma.11G242300.1	313.16	141.062	0.450448	-1.15057	6.68805e-05	0.00297457	Down	(M=2) PF00270//PF00271//PF01485//PF04408//PF07717 - DEAD/DEAH box helicase // Helicase conserved C-terminal domain // IBR domain // Helicase associated domain (HA2) // Oligonucleotide/oligosaccharide-binding (OB)-fold					GO:0046872,GO:0008270,GO:0008026,GO:0005524,GO:0005515,GO:0004386,GO:0003676	metal ion binding|zinc ion binding|ATP-dependent helicase activity|ATP binding|protein binding|helicase activity|nucleic acid binding
Glyma.13G113000.1	219.756	81.9587	0.372953	-1.42293	6.81644e-05	0.00302124	Down						-	-
Glyma.14G019600.1	247.377	101.067	0.408554	-1.2914	7.02461e-05	0.00309575	Down	(M=25) PF01545 - Cation efflux family					GO:0055085,GO:0016021,GO:0008324,GO:0006812	transmembrane transport|integral to membrane|cation transmembrane transporter activity|cation transport
Glyma.05G194500.2	482.546	216.319	0.448287	-1.15751	7.16798e-05	0.00314638	Down						-	-
Glyma.15G076500.1	6530.87	2187.22	0.334905	-1.57818	7.22372e-05	0.00316366	Down	(M=8) PF05564 - Dormancy/auxin associated protein					-	-
Glyma.13G312900.1	178.41	60.9092	0.3414	-1.55047	7.32895e-05	0.00320793	Down	(M=24) PTHR11850:SF14 - BEL1 HOMEOTIC PROTEIN					GO:0043565,GO:0006355,GO:0003700	sequence-specific DNA binding|regulation of transcription, DNA-dependent|sequence-specific DNA binding transcription factor activity
Glyma.15G141600.1	337.385	76.2653	0.226048	-2.1453	7.68171e-05	0.00334152	Down						-	-
Glyma.19G211600.1	928.974	331.879	0.357254	-1.48498	7.71972e-05	0.00335617	Down	(M=9) PF03242 - Late embryogenesis abundant protein					GO:0006950	response to stress
Glyma.12G218900.1	109.619	25.3868	0.231592	-2.11034	7.76454e-05	0.00337186	Down	(M=8) PTHR11886//PTHR11886:SF22 - DYNEIN LIGHT CHAIN // SUBFAMILY NOT NAMED					GO:0007017,GO:0005875	microtubule-based process|microtubule associated complex
Glyma.05G224200.2	417.818	173.624	0.415548	-1.26691	7.84715e-05	0.00340391	Down						GO:0015031	protein transport
Glyma.05G201300.4	165.457	53.7139	0.324639	-1.62309	7.88656e-05	0.00341717	Down						GO:0031177,GO:0006633	phosphopantetheine binding|fatty acid biosynthetic process
Glyma.03G256200.1	207.604	77.8412	0.374951	-1.41523	8.2172e-05	0.00354454	Down	(M=4) K14506 - jasmonic acid-amino synthetase	K14506	jasmonic acid-amino synthetase	ko04075	Plant hormone signal transduction	-	-
Glyma.20G149700.1	154.794	46.9424	0.303258	-1.72138	8.25081e-05	0.00355705	Down	(M=506) PF00097 - Zinc finger, C3HC4 type (RING finger)					GO:0046872,GO:0008270,GO:0005515	metal ion binding|zinc ion binding|protein binding
Glyma.03G172900.1	122.435	31.9301	0.260792	-1.93903	8.27345e-05	0.00356284	Down	(M=179) PF00892 - EamA-like transporter family					GO:0016020	membrane
Glyma.08G068800.1	1799.08	118.296	0.0657536	-3.92679	8.68909e-05	0.0037211	Down	(M=34) K13993 - HSP20 family protein	K13993	HSP20 family protein	ko04141	Protein processing in endoplasmic reticulum	-	-
Glyma.07G151500.1	129.623	33.9033	0.261554	-1.93482	9.11211e-05	0.00388605	Down	(M=4) PTHR10909//PTHR10909:SF129 - ELECTRON TRANSPORT OXIDOREDUCTASE // SUBFAMILY NOT NAMED	K00232	acyl-CoA oxidase [EC:1.3.3.6]	ko00071,ko00592,ko01040,ko01100,ko01110,ko01212,ko03320,ko04024,ko04146	Fatty acid degradation|alpha-Linolenic acid metabolism|Biosynthesis of unsaturated fatty acids|Metabolic pathways|Biosynthesis of secondary metabolites|Fatty acid metabolism|PPAR signaling pathway|cAMP signaling pathway|Peroxisome	GO:0055114,GO:0050660,GO:0016627,GO:0008152,GO:0003995	oxidation-reduction process|flavin adenine dinucleotide binding|oxidoreductase activity, acting on the CH-CH group of donors|metabolic process|acyl-CoA dehydrogenase activity
Glyma.15G263800.1	275.451	119.432	0.433586	-1.20561	9.11449e-05	0.00388605	Down	(M=19) PF04788 - Protein of unknown function (DUF620)					-	-
Glyma.U007700.1	480.325	183.12	0.381243	-1.39122	9.11981e-05	0.00388618	Down	(M=4) PTHR22904//PTHR22904:SF95 - TPR REPEAT CONTAINING PROTEIN // SUBFAMILY NOT NAMED					GO:0005515	protein binding
Glyma.20G198100.1	316.13	134.943	0.426858	-1.22817	9.78044e-05	0.00412899	Down	(M=26) PF01471 - Putative peptidoglycan binding domain					GO:0051082,GO:0031072	unfolded protein binding|heat shock protein binding
Glyma.07G101800.1	223.722	86.7784	0.387885	-1.3663	9.90373e-05	0.0041742	Down	(M=28) PTHR24055//PTHR24055:SF69 - MITOGEN-ACTIVATED PROTEIN KINASE					GO:0006468,GO:0005524,GO:0004713,GO:0004707,GO:0004672	protein phosphorylation|ATP binding|protein tyrosine kinase activity|MAP kinase activity|protein kinase activity
Glyma.16G096600.1	438.14	203.005	0.463333	-1.10988	0.00010307	0.00431595	Down	(M=1) PF00069//PF00989//PF08447 - Protein kinase domain // PAS fold // PAS fold	K08282	non-specific serine/threonine protein kinase [EC:2.7.11.1]			GO:0007165,GO:0006468,GO:0006355,GO:0005524,GO:0005515,GO:0004871,GO:0004713,GO:0004674,GO:0004672,GO:0000160,GO:0000155	signal transduction|protein phosphorylation|regulation of transcription, DNA-dependent|ATP binding|protein binding|signal transducer activity|protein tyrosine kinase activity|protein serine/threonine kinase activity|protein kinase activity|phosphorelay signal transduction system|phosphorelay sensor kinase activity
Glyma.09G171000.1	113.206	18.9544	0.167434	-2.57834	0.000103568	0.00432975	Down	(M=2) KOG2321 - WD40 repeat protein					GO:0005634,GO:0005515	nucleus|protein binding
Glyma.14G038500.3	143.596	43.2592	0.301256	-1.73094	0.000103742	0.00433469	Down						GO:0004869	cysteine-type endopeptidase inhibitor activity
Glyma.10G088000.1	424.94	198.034	0.466027	-1.10151	0.000104236	0.00435062	Down	(M=3) PTHR10404:SF15 - N-ACETYLATED-ALPHA-LINKED ACIDIC DIPEPTIDASE-RELATED					GO:0008233,GO:0006508	peptidase activity|proteolysis
Glyma.12G181700.1	262.962	72.2263	0.274664	-1.86426	0.000106977	0.00443866	Down	(M=16) PF06404 - Phytosulfokine precursor protein (PSK)					GO:0008283,GO:0008083,GO:0005576	cell proliferation|growth factor activity|extracellular region
Glyma.06G113000.1	254.197	107.588	0.423248	-1.24043	0.000110888	0.00457393	Down	(M=15) PF05340 - Protein of unknown function (DUF740)					-	-
Glyma.19G007700.6	203.311	60.8884	0.299484	-1.73945	0.000111617	0.00460155	Down		K01673	carbonic anhydrase [EC:4.2.1.1]	ko00910	Nitrogen metabolism	GO:0015976,GO:0008270,GO:0004089	carbon utilization|zinc ion binding|carbonate dehydratase activity
Glyma.04G082900.1	336.963	162.436	0.482059	-1.05272	0.000119712	0.00489611	Down	(M=23) PTHR11909:SF18 - CASEIN KINASE	K00924	phosphatidylinositol-4-phosphate 3-kinase [EC:2.7.1.154]			GO:0006468,GO:0005524,GO:0004713,GO:0004674,GO:0004672	protein phosphorylation|ATP binding|protein tyrosine kinase activity|protein serine/threonine kinase activity|protein kinase activity
Glyma.13G063800.1	123.543	30.7544	0.248936	-2.00615	0.000126732	0.00512893	Down	(M=11) PTHR12565:SF8 - UPSTREAM TRANSCRIPTION FACTOR					GO:0046983	protein dimerization activity
Glyma.13G035900.1	336.487	107.79	0.32034	-1.64233	0.000140066	0.00559485	Down	(M=11) PF00069//PF07645 - Protein kinase domain // Calcium-binding EGF domain					GO:0006468,GO:0005524,GO:0005515,GO:0005509,GO:0004713,GO:0004674,GO:0004672	protein phosphorylation|ATP binding|protein binding|calcium ion binding|protein tyrosine kinase activity|protein serine/threonine kinase activity|protein kinase activity
Glyma.17G097000.1	83.8576	15.2577	0.181948	-2.4584	0.000147544	0.00582778	Down	(M=13) PTHR10264:SF25 - BAND 7 FAMILY PROTEIN					GO:0016020	membrane
Glyma.14G073200.1	211.376	67.6063	0.319839	-1.64458	0.000149773	0.00590376	Down						-	-
Glyma.10G142200.1	208.004	80.2175	0.385654	-1.37462	0.000152893	0.00601451	Down	(M=341) PTHR10641 - MYB-LIKE DNA-BINDING PROTEIN MYB					GO:0003682	chromatin binding
Glyma.03G162800.2	74.4917	12.2716	0.164738	-2.60176	0.000154284	0.00605953	Down		K08176	MFS transporter, PHS family, inorganic phosphate transporter			GO:0055085,GO:0022857,GO:0016021,GO:0006817,GO:0005315	transmembrane transport|transmembrane transporter activity|integral to membrane|phosphate ion transport|inorganic phosphate transmembrane transporter activity
Glyma.11G087800.1	228.284	91.9365	0.402728	-1.31212	0.000156916	0.00614459	Down	(M=9) KOG0767 - Mitochondrial phosphate carrier protein					-	-
Glyma.14G054900.1	157.809	51.3647	0.325486	-1.61933	0.00015835	0.00619135	Down	(M=4) PTHR13768:SF8 - ALPHA-SOLUBLE NSF ATTACHMENT PROTEIN (SNAP-ALPHA)					GO:0006886,GO:0005515	intracellular protein transport|protein binding
Glyma.02G273300.1	240.582	96.7664	0.402218	-1.31395	0.000159513	0.00623054	Down	(M=2) K10258 - very-long-chain enoyl-CoA reductase	K10258	enoyl reductase [EC:1.3.1.-]	ko00062,ko01040,ko01110,ko01212	Fatty acid elongation|Biosynthesis of unsaturated fatty acids|Biosynthesis of secondary metabolites|Fatty acid metabolism	GO:0016627,GO:0016021,GO:0006629,GO:0005737	oxidoreductase activity, acting on the CH-CH group of donors|integral to membrane|lipid metabolic process|cytoplasm
Glyma.06G074300.2	100.006	21.8729	0.218716	-2.19287	0.000161434	0.00629283	Down		K10144	ring finger and CHY zinc finger domain-containing protein 1	ko04115,ko04120,ko05162	p53 signaling pathway|Ubiquitin mediated proteolysis|Measles	GO:0046872,GO:0008270,GO:0005515	metal ion binding|zinc ion binding|protein binding
Glyma.11G226200.2	252.63	108.964	0.431318	-1.21318	0.000162571	0.00633079	Down						-	-
Glyma.07G265500.1	99.4123	23.406	0.235444	-2.08655	0.000165601	0.00643805	Down						-	-
Glyma.05G045800.1	253.518	84.8296	0.33461	-1.57945	0.000172528	0.00666813	Down						-	-
Glyma.13G098200.1	352.683	174.804	0.495641	-1.01263	0.000175226	0.00675552	Down						-	-
Glyma.08G213000.1	206.835	80.3452	0.388451	-1.3642	0.000180522	0.00689775	Down						-	-
Glyma.17G208200.1	1204.76	549.224	0.455879	-1.13328	0.000182465	0.00695483	Down	(M=13) PF04862 - Protein of unknown function (DUF642)					-	-
Glyma.20G002000.1	372.864	168.236	0.451199	-1.14816	0.000185954	0.0070634	Down	(M=14) PTHR11662:SF23 - SODIUM-DEPENDENT PHOSPHATE TRANSPORTER-RELATED					GO:0055085,GO:0016021	transmembrane transport|integral to membrane
Glyma.11G236500.1	252.823	41.9854	0.166067	-2.59017	0.000187258	0.00709899	Down						-	-
Glyma.13G137100.3	160.912	33.5842	0.208712	-2.26042	0.000195101	0.00733519	Down		K02973	small subunit ribosomal protein S23e	ko03010	Ribosome	GO:0006412,GO:0005840,GO:0005622,GO:0003735	translation|ribosome|intracellular|structural constituent of ribosome
Glyma.14G062700.1	311.876	149.329	0.478808	-1.06248	0.000205572	0.00767659	Down	(M=18) KOG1700 - Regulatory protein MLP and related LIM proteins					GO:0008270	zinc ion binding
Glyma.16G015600.1	335.959	156.727	0.466506	-1.10003	0.000206198	0.00769251	Down	(M=2) KOG4539 - Uncharacterized conserved protein					-	-
Glyma.04G221600.3	328.446	159.442	0.485442	-1.04263	0.000211162	0.00785119	Down		K03549	KUP system potassium uptake protein			GO:0071805,GO:0016020,GO:0015079	potassium ion transmembrane transport|membrane|potassium ion transmembrane transporter activity
Glyma.15G071300.3	95.1485	19.9915	0.210109	-2.25079	0.000214549	0.00793892	Down						-	-
Glyma.06G131500.2	290.001	133.788	0.461335	-1.11611	0.000215093	0.00794817	Down						GO:0006355,GO:0003677	regulation of transcription, DNA-dependent|DNA binding
Glyma.15G239400.1	63.8973	8.57744	0.134238	-2.89714	0.000215798	0.00796606	Down						-	-
Glyma.04G229800.1	28.3628	0.363244	0.0128071	-6.28692	0.000218563	0.00805278	Down	(M=6) PTHR11527:SF18 - HEAT SHOCK PROTEIN 26					-	-
Glyma.03G158600.1	75.5096	12.3209	0.163169	-2.61556	0.000218953	0.00805944	Down	(M=110) PF02309 - AUX/IAA family					GO:0046983,GO:0006355,GO:0005634	protein dimerization activity|regulation of transcription, DNA-dependent|nucleus
Glyma.04G000700.4	306.399	144.168	0.470524	-1.08766	0.000224696	0.00822789	Down						GO:0070176,GO:0007049,GO:0006351	DRM complex|cell cycle|transcription, DNA-dependent
Glyma.10G180100.1	194.147	75.4138	0.388436	-1.36425	0.000233859	0.00849485	Down	(M=110) PF02309 - AUX/IAA family					GO:0046983,GO:0006355,GO:0005634	protein dimerization activity|regulation of transcription, DNA-dependent|nucleus
Glyma.07G139300.1	107.709	10.9581	0.101737	-3.29708	0.000249645	0.00899221	Down						-	-
Glyma.14G153600.1	100.317	23.9714	0.238955	-2.06519	0.000252807	0.00908918	Down						-	-
Glyma.04G059500.3	102.983	25.2347	0.245037	-2.02893	0.000268175	0.00954404	Down						-	-

## Sheet: V2S2 vs V1S2
Table S2-2. The differentially expressed genes (DEGs) of each pair-wise comparison of V2S2 vs V1S2
id	baseMean_V2S2	baseMean_V1S2	foldChange	log2FoldChange	pval	padj	up_down	Description	KO_ID	KO_Description	kegg_id	kegg_term	GO_id	GO_term
Glyma.01G002000.1	145.852	329.695	2.26047	1.17662	5.13789e-05	0.00268564	Up	(M=40) PF04570 - Protein of unknown function (DUF581)					-	-
Glyma.01G018100.1	184.16	1130.66	6.13956	2.61813	1.97679e-38	2.29057e-35	Up						-	-
Glyma.01G040000.1	189.068	491.077	2.59735	1.37704	4.64245e-08	5.36334e-06	Up	(M=47) PTHR11260:SF16 - GLUTATHIONE S-TRANSFERASE					GO:0005515	protein binding
Glyma.01G041700.1	254.15	725.834	2.85593	1.51396	1.05772e-11	2.07888e-09	Up	(M=61) KOG0483 - Transcription factor HEX, contains HOX and HALZ domains					GO:0043565,GO:0006355,GO:0005634,GO:0003700,GO:0003677,GO:0000976	sequence-specific DNA binding|regulation of transcription, DNA-dependent|nucleus|sequence-specific DNA binding transcription factor activity|DNA binding|transcription regulatory region sequence-specific DNA binding
Glyma.01G046700.2	162.167	1179.38	7.27263	2.86248	2.30621e-33	2.10639e-30	Up						GO:0008168	methyltransferase activity
Glyma.01G089000.1	100.444	353.376	3.51814	1.81481	2.69158e-09	3.92784e-07	Up	(M=2) PTHR13356 - OB FOLD NUCLEIC ACID BINDING PROTEIN-RELATED					-	-
Glyma.01G106700.1	60.7697	240.642	3.95991	1.98547	6.37107e-08	7.06598e-06	Up	(M=10) PTHR12483 - SOLUTE CARRIER FAMILY 31 (COPPER TRANSPORTERS)					GO:0035434,GO:0016021,GO:0005375	copper ion transmembrane transport|integral to membrane|copper ion transmembrane transporter activity
Glyma.01G121100.1	0	29.4708			2.32004e-05	0.00137599	Up	(M=13) PF04842 - Plant protein of unknown function (DUF639)					-	-
Glyma.01G129700.1	162.007	339.999	2.09867	1.06948	0.000191578	0.00794506	Up						GO:0046983	protein dimerization activity
Glyma.01G141300.1	174.169	1016.33	5.83532	2.54481	3.70629e-13	8.6149e-11	Up	(M=29) PF05938 - Plant self-incompatibility protein S1					-	-
Glyma.01G141400.1	56.7984	203.573	3.58414	1.84163	2.67178e-06	0.000202959	Up	(M=29) PF05938 - Plant self-incompatibility protein S1					-	-
Glyma.01G147700.2	62.8793	174.907	2.78164	1.47593	0.000203521	0.00834231	Up						-	-
Glyma.01G181900.1	48.9727	152.095	3.10571	1.63492	0.000192038	0.00795564	Up	(M=213) KOG0156 - Cytochrome P450 CYP2 subfamily	K00517	beta-carotene 15,15'-monooxygenase [EC:1.14.99.36]	ko00363,ko00624,ko00627,ko00903,ko00945,ko01100,ko01110,ko01120	Bisphenol degradation|Polycyclic aromatic hydrocarbon degradation|Aminobenzoate degradation|Limonene and pinene degradation|Stilbenoid, diarylheptanoid and gingerol biosynthesis|Metabolic pathways|Biosynthesis of secondary metabolites|Microbial metabolism in diverse environments	GO:0055114,GO:0020037,GO:0016705,GO:0005506	oxidation-reduction process|heme binding|oxidoreductase activity, acting on paired donors, with incorporation or reduction of molecular oxygen|iron ion binding
Glyma.01G206900.1	211.93	1538.11	7.25765	2.8595	4.75745e-25	2.52976e-22	Up	(M=15) PTHR13994 - NUDIX HYDROLASE RELATED					-	-
Glyma.01G217200.1	92.6547	231.588	2.49947	1.32162	0.000124448	0.00560087	Up	(M=11) PTHR13140:SF72 - MYOSIN-IX A, B					GO:0005515	protein binding
Glyma.01G224700.1	39.4705	290.61	7.36272	2.88024	6.81937e-15	1.9001e-12	Up	(M=2) PTHR11024:SF1 - PROTEIN TRANSPORT PROTEIN SEC13-RELATED					GO:0005515	protein binding
Glyma.01G227900.1	33.9739	159.817	4.70412	2.23392	3.2755e-05	0.00182289	Up	(M=6) KOG1205 - Predicted dehydrogenase					GO:0016491,GO:0008152	oxidoreductase activity|metabolic process
Glyma.01G228700.1	1650.55	3857.32	2.33699	1.22465	8.14703e-07	7.01991e-05	Up	(M=19) 2.3.1.74 - Naringenin-chalcone synthase.	K00660	chalcone synthase [EC:2.3.1.74]	ko00941,ko01100,ko01110,ko04712	Flavonoid biosynthesis|Metabolic pathways|Biosynthesis of secondary metabolites|Circadian rhythm - plant	GO:0016747,GO:0016746,GO:0009058,GO:0008152,GO:0003824	transferase activity, transferring acyl groups other than amino-acyl groups|transferase activity, transferring acyl groups|biosynthetic process|metabolic process|catalytic activity
Glyma.01G241500.1	81.0745	362.146	4.46683	2.15925	0.000231014	0.00925234	Up						-	-
Glyma.02G001100.1	90.659	229.738	2.53409	1.34147	0.000157862	0.00680113	Up	(M=152) PF02458 - Transferase family					GO:0016747	transferase activity, transferring acyl groups other than amino-acyl groups
Glyma.02G015500.1	448.339	926.877	2.06736	1.04779	3.50354e-06	0.000259787	Up	(M=15) PF00225//PF00307 - Kinesin motor domain // Calponin homology (CH) domain					GO:0008017,GO:0007018,GO:0005524,GO:0005515,GO:0003777	microtubule binding|microtubule-based movement|ATP binding|protein binding|microtubule motor activity
Glyma.02G026300.1	623.007	1475.32	2.36806	1.2437	3.29444e-08	3.93483e-06	Up	(M=25) PTHR12374 - TRANSCRIPTIONAL ADAPTOR 2 (ADA2)-RELATED					GO:0003682	chromatin binding
Glyma.02G027400.1	626.655	1588.95	2.5356	1.34233	1.01289e-16	3.20963e-14	Up	(M=4) PTHR26402//PTHR26402:SF57 - RESPONSE REGULATOR OF TWO-COMPONENT SYSTEM					GO:0000160,GO:0000156	phosphorelay signal transduction system|phosphorelay response regulator activity
Glyma.02G028400.1	0.642919	48.7317	75.7975	6.24408	4.26596e-07	3.92887e-05	Up						-	-
Glyma.02G074000.1	83.2998	277.917	3.33635	1.73827	2.33262e-07	2.30691e-05	Up	(M=8) PTHR23091//PTHR23091:SF34 - N-TERMINAL ACETYLTRANSFERASE // SUBFAMILY NOT NAMED					GO:0008080	N-acetyltransferase activity
Glyma.02G078000.1	8.16671	280.109	34.2988	5.10009	2.37537e-28	1.60358e-25	Up	(M=3) PTHR10871:SF1 - 30S RIBOSOMAL PROTEIN S13					GO:0006412,GO:0005840,GO:0005622,GO:0003735,GO:0003723	translation|ribosome|intracellular|structural constituent of ribosome|RNA binding
Glyma.02G078800.1	141.54	430.166	3.03918	1.60368	6.4374e-08	7.12935e-06	Up	(M=213) KOG0156 - Cytochrome P450 CYP2 subfamily	K00517	beta-carotene 15,15'-monooxygenase [EC:1.14.99.36]	ko00363,ko00624,ko00627,ko00903,ko00945,ko01100,ko01110,ko01120	Bisphenol degradation|Polycyclic aromatic hydrocarbon degradation|Aminobenzoate degradation|Limonene and pinene degradation|Stilbenoid, diarylheptanoid and gingerol biosynthesis|Metabolic pathways|Biosynthesis of secondary metabolites|Microbial metabolism in diverse environments	GO:0055114,GO:0020037,GO:0016705,GO:0005506	oxidation-reduction process|heme binding|oxidoreductase activity, acting on paired donors, with incorporation or reduction of molecular oxygen|iron ion binding
Glyma.02G082500.1	656.375	1453.07	2.21378	1.14651	1.02055e-08	1.33836e-06	Up	(M=21) KOG4473 - Uncharacterized membrane protein					-	-
Glyma.02G111700.2	22.7119	114.065	5.02226	2.32834	2.23498e-05	0.00133266	Up						GO:0051082,GO:0016272,GO:0006457	unfolded protein binding|prefoldin complex|protein folding
Glyma.02G111700.3	72.1612	234.312	3.24706	1.69914	3.53044e-06	0.000261283	Up						GO:0051082,GO:0016272,GO:0006457	unfolded protein binding|prefoldin complex|protein folding
Glyma.02G149800.2	5.05329	905.491	179.188	7.48533	6.05759e-51	1.04507e-47	Up						GO:0007005,GO:0004842	mitochondrion organization|ubiquitin-protein ligase activity
Glyma.02G157200.1	198.509	515.714	2.59793	1.37736	1.94307e-08	2.40975e-06	Up	(M=68) KOG0725 - Reductases with broad range of substrate specificities					GO:0016491,GO:0008152	oxidoreductase activity|metabolic process
Glyma.02G166900.1	85.1833	374.723	4.39902	2.13718	2.38157e-12	5.03795e-10	Up						-	-
Glyma.02G178300.2	123.447	293.891	2.38071	1.25139	5.51454e-05	0.00285034	Up						GO:0005515	protein binding
Glyma.02G186900.1	0.656622	85.8683	130.773	7.03092	1.8957e-12	4.07681e-10	Up	(M=4) PTHR10183:SF16 - CALCIUM-BINDING EF HAND FAMILY PROTEIN					GO:0005509	calcium ion binding
Glyma.02G222600.2	182.559	732.962	4.01493	2.00538	2.0362e-12	4.35483e-10	Up						GO:0046872,GO:0030001	metal ion binding|metal ion transport
Glyma.02G225000.1	218.739	688.569	3.14791	1.65439	1.52075e-13	3.65521e-11	Up	(M=36) K01188 - beta-glucosidase	K01188	beta-glucosidase [EC:3.2.1.21]	ko00460,ko00500,ko00940,ko01100,ko01110	Cyanoamino acid metabolism|Starch and sucrose metabolism|Phenylpropanoid biosynthesis|Metabolic pathways|Biosynthesis of secondary metabolites	GO:0005975,GO:0004553	carbohydrate metabolic process|hydrolase activity, hydrolyzing O-glycosyl compounds
Glyma.02G248500.1	114.736	264.333	2.30384	1.20404	0.000195832	0.00808264	Up	(M=79) PF01357 - Pollen allergen					GO:0009664,GO:0005576	plant-type cell wall organization|extracellular region
Glyma.02G252200.1	238.579	538.036	2.25517	1.17323	2.03199e-06	0.000159831	Up	(M=20) PF00082//PF05922 - Subtilase family // Peptidase inhibitor I9					GO:0043086,GO:0042802,GO:0006508,GO:0004252	negative regulation of catalytic activity|identical protein binding|proteolysis|serine-type endopeptidase activity
Glyma.02G262100.1	185.85	411.306	2.21311	1.14607	5.75749e-05	0.00295341	Up	(M=125) PF03005 - Arabidopsis proteins of unknown function					-	-
Glyma.02G288700.1	25.1088	179.176	7.136	2.83512	2.05476e-09	3.05597e-07	Up	(M=2) PTHR11527:SF42 - ACD32.1 (ALPHA-CRYSTALLIN DOMAIN 31.2)					-	-
Glyma.03G005700.1	43.1162	200.661	4.65396	2.21846	1.80481e-06	0.000145048	Up	(M=13) 2.3.3.13 - 2-isopropylmalate synthase.	K01649	2-isopropylmalate synthase [EC:2.3.3.13]	ko00290,ko00620,ko01100,ko01110,ko01210,ko01230	Valine, leucine and isoleucine biosynthesis|Pyruvate metabolism|Metabolic pathways|Biosynthesis of secondary metabolites|2-Oxocarboxylic acid metabolism|Biosynthesis of amino acids	GO:0046912,GO:0019752,GO:0009098,GO:0003852,GO:0003824	transferase activity, transferring acyl groups, acyl groups converted into alkyl on transfer|carboxylic acid metabolic process|leucine biosynthetic process|2-isopropylmalate synthase activity|catalytic activity
Glyma.03G017000.2	9.80314	612.038	62.4328	5.96423	3.39888e-30	2.63872e-27	Up						GO:0005515	protein binding
Glyma.03G019400.1	169.146	358.354	2.1186	1.08311	9.55632e-05	0.00450945	Up	(M=31) K09264 - MADS-box transcription factor, plant	K09264	MADS-box transcription factor, plant			GO:0046983,GO:0006355,GO:0005634,GO:0003700,GO:0003677	protein dimerization activity|regulation of transcription, DNA-dependent|nucleus|sequence-specific DNA binding transcription factor activity|DNA binding
Glyma.03G023700.1	1.97159	68.9151	34.9541	5.12739	2.89713e-08	3.49253e-06	Up	(M=56) PTHR24420//PTHR24420:SF472 - LEUCINE-RICH REPEAT RECEPTOR-LIKE PROTEIN KINASE // SUBFAMILY NOT NAMED					GO:0006468,GO:0005524,GO:0005515,GO:0004713,GO:0004672	protein phosphorylation|ATP binding|protein binding|protein tyrosine kinase activity|protein kinase activity
Glyma.03G029300.1	334.454	794.206	2.37463	1.2477	1.10116e-09	1.68285e-07	Up	(M=20) PTHR13856:SF27 - TARGET OF MYB1 RELATED (TOM1 - RELATED), PLANT					GO:0006886	intracellular protein transport
Glyma.03G030000.1	110.066	309.651	2.81332	1.49227	0.000160982	0.00690488	Up						-	-
Glyma.03G058300.1	265.08	969.066	3.65575	1.87017	1.25557e-20	5.10347e-18	Up	(M=13) KOG1397 - Ca2+/H+ antiporter VCX1 and related proteins					GO:0055085,GO:0016021,GO:0015369,GO:0008324,GO:0006816,GO:0006812	transmembrane transport|integral to membrane|calcium:hydrogen antiporter activity|cation transmembrane transporter activity|calcium ion transport|cation transport
Glyma.03G058300.6	54.8583	271.95	4.95733	2.30956	8.24078e-05	0.0039911	Up						GO:0055085,GO:0016021,GO:0015369,GO:0008324,GO:0006816,GO:0006812	transmembrane transport|integral to membrane|calcium:hydrogen antiporter activity|cation transmembrane transporter activity|calcium ion transport|cation transport
Glyma.03G066600.1	212.058	473.003	2.23053	1.15739	3.46667e-06	0.000257299	Up	(M=30) PTHR11732:SF34 - ALDO-KETO REDUCTASE					GO:0055114,GO:0016491	oxidation-reduction process|oxidoreductase activity
Glyma.03G068900.1	0	471.774			1.94815e-56	4.44837e-53	Up	(M=3) PF12554 - Mitotic-spindle organizing gamma-tubulin ring associated					-	-
Glyma.03G068900.2	0	82.3171			4.31014e-05	0.00229348	Up						-	-
Glyma.03G082100.1	297.62	698.117	2.34567	1.23	8.1063e-09	1.07212e-06	Up	(M=5) PF01439 - Metallothionein					GO:0046872	metal ion binding
Glyma.03G104800.1	56.5042	358.907	6.35186	2.66718	4.11168e-16	1.26081e-13	Up	(M=25) 2.4.1.218 - Hydroquinone glucosyltransferase.	K08237	hydroquinone glucosyltransferase [EC:2.4.1.218]			GO:0016758,GO:0008152	transferase activity, transferring hexosyl groups|metabolic process
Glyma.03G109200.3	186.819	1489.24	7.97158	2.99487	5.06647e-56	1.0926e-52	Up		K12877	protein mago nashi	ko03013,ko03015,ko03040	RNA transport|mRNA surveillance pathway|Spliceosome	GO:0005634	nucleus
Glyma.03G125000.1	618.874	1391.51	2.24846	1.16894	1.726e-07	1.74704e-05	Up	(M=601) PF00249 - Myb-like DNA-binding domain					GO:0003682	chromatin binding
Glyma.03G129400.1	50.5216	165.511	3.27604	1.71195	5.07825e-05	0.00265846	Up	(M=4) PTHR13247 - TETRATRICOPEPTIDE REPEAT PROTEIN 11 (TPR REPEAT PROTEIN 11)					GO:0005515,GO:0000266	protein binding|mitochondrial fission
Glyma.03G134700.1	52.3373	188.213	3.59615	1.84645	4.8619e-06	0.000348205	Up	(M=2) K11792 - DET1- and DDB1-associated protein 1	K11792	DET1- and DDB1-associated protein 1			-	-
Glyma.03G144500.2	11164.5	22346.8	2.0016	1.00115	7.25091e-12	1.45084e-09	Up		K10256	omega-6 fatty acid desaturase (delta-12 desaturase) [EC:1.14.19.-]	ko01040,ko01212	Biosynthesis of unsaturated fatty acids|Fatty acid metabolism	GO:0055114,GO:0016717,GO:0006629	oxidation-reduction process|oxidoreductase activity, acting on paired donors, with oxidation of a pair of donors resulting in the reduction of molecular oxygen to two molecules of water|lipid metabolic process
Glyma.03G149700.1	1.60385	81.3796	50.7401	5.66505	2.4273e-10	4.07887e-08	Up	(M=3) K03679 - exosome complex component RRP4	K03679	exosome complex component RRP4	ko03018	RNA degradation	-	-
Glyma.03G166500.1	206.835	430.526	2.0815	1.05762	3.53597e-05	0.0019395	Up	(M=18) PTHR11726:SF1 - 60S RIBOSOMAL PROTEIN L10					GO:0003993	acid phosphatase activity
Glyma.03G169300.3	5.72706	349.833	61.0843	5.93273	3.98748e-36	4.12758e-33	Up						GO:0006014,GO:0004747	D-ribose metabolic process|ribokinase activity
Glyma.03G175800.1	21.8855	342.64	15.656	3.96864	9.74815e-26	5.4057e-23	Up	(M=2) K02069 - putative ABC transport system permease protein	K02069	putative ABC transport system permease protein			-	-
Glyma.03G178200.1	44.7412	183.252	4.09583	2.03416	1.20336e-06	0.000100889	Up	(M=33) PTHR10699 - NEUROMODULIN					GO:0005515	protein binding
Glyma.03G178300.1	113.632	327.614	2.88312	1.52763	4.37737e-06	0.000317012	Up	(M=6) 2.4.2.24 - 1,4-beta-D-xylan synthase.					GO:0016020,GO:0015018	membrane|galactosylgalactosylxylosylprotein 3-beta-glucuronosyltransferase activity
Glyma.03G189700.1	546.015	1108.33	2.02985	1.02137	4.07524e-07	3.77994e-05	Up	(M=28) 2.7.1.40 - Pyruvate kinase.	K00873	pyruvate kinase [EC:2.7.1.40]	ko00010,ko00230,ko00620,ko01100,ko01110,ko01120,ko01130,ko01200,ko01230,ko04922,ko04930,ko05203,ko05230	Glycolysis / Gluconeogenesis|Purine metabolism|Pyruvate metabolism|Metabolic pathways|Biosynthesis of secondary metabolites|Microbial metabolism in diverse environments|Biosynthesis of antibiotics|Carbon metabolism|Biosynthesis of amino acids|Glucagon signaling pathway|Type II diabetes mellitus|Viral carcinogenesis|Central carbon metabolism in cancer	GO:0030955,GO:0006096,GO:0004743,GO:0003824,GO:0000287	potassium ion binding|glycolysis|pyruvate kinase activity|catalytic activity|magnesium ion binding
Glyma.03G189700.3	317.881	673.483	2.11866	1.08315	2.93839e-07	2.83539e-05	Up		K00873	pyruvate kinase [EC:2.7.1.40]	ko00010,ko00230,ko00620,ko01100,ko01110,ko01120,ko01130,ko01200,ko01230,ko04922,ko04930,ko05203,ko05230	Glycolysis / Gluconeogenesis|Purine metabolism|Pyruvate metabolism|Metabolic pathways|Biosynthesis of secondary metabolites|Microbial metabolism in diverse environments|Biosynthesis of antibiotics|Carbon metabolism|Biosynthesis of amino acids|Glucagon signaling pathway|Type II diabetes mellitus|Viral carcinogenesis|Central carbon metabolism in cancer	GO:0030955,GO:0006096,GO:0004743,GO:0003824,GO:0000287	potassium ion binding|glycolysis|pyruvate kinase activity|catalytic activity|magnesium ion binding
Glyma.03G192900.2	231.233	611.745	2.64558	1.40358	1.50351e-08	1.90727e-06	Up						GO:0005515	protein binding
Glyma.03G207800.1	8.34235	135.068	16.1906	4.01709	1.44219e-11	2.79214e-09	Up	(M=28) PTHR22891 - EUKARYOTIC TRANSLATION INITIATION FACTOR 2C					-	-
Glyma.03G212400.1	524.215	1080.12	2.06045	1.04296	7.62836e-07	6.66923e-05	Up	(M=18) PTHR22814:SF16 - CHLOROPLAST-TARGETED COPPER CHAPERONE					GO:0046872,GO:0030001	metal ion binding|metal ion transport
Glyma.03G232100.1	255.362	667.867	2.61537	1.38701	3.68076e-10	6.07991e-08	Up	(M=26) PF07816 - Protein of unknown function (DUF1645)					-	-
Glyma.03G232700.1	494.711	1415.96	2.8622	1.51713	7.69556e-17	2.45862e-14	Up	(M=224) PF00226 - DnaJ domain					-	-
Glyma.03G254300.1	84.3115	311.75	3.69759	1.88659	1.26721e-07	1.32409e-05	Up	(M=33) 3.2.1.14 - Chitinase.	K01183	chitinase [EC:3.2.1.14]	ko00520	Amino sugar and nucleotide sugar metabolism	GO:0005975,GO:0004553	carbohydrate metabolic process|hydrolase activity, hydrolyzing O-glycosyl compounds
Glyma.03G255100.5	7.07461	81.0446	11.4557	3.51799	6.87104e-05	0.00342055	Up		K01792	glucose-6-phosphate 1-epimerase [EC:5.1.3.15]	ko00010,ko01100,ko01110,ko01120,ko01130	Glycolysis / Gluconeogenesis|Metabolic pathways|Biosynthesis of secondary metabolites|Microbial metabolism in diverse environments|Biosynthesis of antibiotics	GO:0030246,GO:0016853,GO:0005975,GO:0003824	carbohydrate binding|isomerase activity|carbohydrate metabolic process|catalytic activity
Glyma.03G256200.3	27.2379	122.439	4.49518	2.16838	3.42479e-05	0.00189106	Up		K14506	jasmonic acid-amino synthetase	ko04075	Plant hormone signal transduction	-	-
Glyma.03G257000.3	237.962	573.385	2.40957	1.26877	5.60905e-06	0.000394795	Up		K05391	cyclic nucleotide gated channel, other eukaryote	ko04626	Plant-pathogen interaction	GO:0055085,GO:0016020,GO:0006811,GO:0005216	transmembrane transport|membrane|ion transport|ion channel activity
Glyma.04G037700.4	52.0493	477.619	9.17628	3.19791	7.30228e-26	4.10806e-23	Up						-	-
Glyma.04G083200.1	187.444	426.294	2.27425	1.18539	4.28285e-06	0.000310747	Up	(M=2) PTHR19139//PTHR19139:SF51 - AQUAPORIN TRANSPORTER // SUBFAMILY NOT NAMED	K09873	aquaporin TIP			GO:0016020,GO:0006810,GO:0005215	membrane|transport|transporter activity
Glyma.04G085000.1	622.873	1734.54	2.78474	1.47754	1.46617e-20	5.86734e-18	Up	(M=12) PF00046//PF01852//PF08670 - Homeobox domain // START domain // MEKHLA domain	K09338	homeobox-leucine zipper protein			GO:0043565,GO:0008289,GO:0006355,GO:0003700	sequence-specific DNA binding|lipid binding|regulation of transcription, DNA-dependent|sequence-specific DNA binding transcription factor activity
Glyma.04G110500.1	38.3671	501.541	13.0722	3.70842	1.34035e-32	1.16919e-29	Up						-	-
Glyma.04G112700.2	0.656622	504.877	768.9	9.58665	4.56409e-72	1.86491e-68	Up						GO:0005515	protein binding
Glyma.04G184300.1	196.013	1802.14	9.19398	3.20069	1.1908e-14	3.22116e-12	Up	(M=35) PF00892//PF03151 - EamA-like transporter family // Triose-phosphate Transporter family					GO:0016021,GO:0016020,GO:0006810,GO:0005215	integral to membrane|membrane|transport|transporter activity
Glyma.04G195600.1	0	625.937			1.06417e-90	6.88474e-87	Up	(M=32) PTHR22953 - ACID PHOSPHATASE RELATED					GO:0016787	hydrolase activity
Glyma.04G221600.5	428.393	1202.86	2.80783	1.48946	1.08384e-16	3.42049e-14	Up		K03549	KUP system potassium uptake protein			GO:0071805,GO:0016020,GO:0015079	potassium ion transmembrane transport|membrane|potassium ion transmembrane transporter activity
Glyma.04G228000.1	66.4186	450.153	6.77752	2.76076	3.57016e-20	1.38585e-17	Up	(M=4) PTHR19919 - WD REPEAT CONTAINING PROTEIN					GO:0005515	protein binding
Glyma.05G009000.1	116.568	405.412	3.47789	1.79821	0.000155548	0.00672006	Up	(M=7) PF03386 - Early nodulin 93 ENOD93 protein					-	-
Glyma.05G051600.1	1955.64	4280.21	2.18864	1.13004	0.000201329	0.00826993	Up	(M=3) PTHR22904:SF34 - HSC70-INTERACTING PROTEIN					GO:0005515	protein binding
Glyma.05G055100.1	267.201	600.006	2.24552	1.16705	2.18795e-07	2.17771e-05	Up						-	-
Glyma.05G079100.2	70.9501	209.536	2.95329	1.56232	3.74624e-05	0.00203384	Up						GO:0045040,GO:0005742,GO:0005515	protein import into mitochondrial outer membrane|mitochondrial outer membrane translocase complex|protein binding
Glyma.05G102600.1	4.47631	76.9132	17.1823	4.10285	6.03611e-05	0.00307288	Up	(M=5) K07300 - Ca2+:H+ antiporter	K07300	Ca2+:H+ antiporter			GO:0055085,GO:0016021,GO:0015369,GO:0006816	transmembrane transport|integral to membrane|calcium:hydrogen antiporter activity|calcium ion transport
Glyma.05G130300.2	0.673772	426.854	633.529	9.30727	1.89281e-61	5.44253e-58	Up		K03015	DNA-directed RNA polymerase II subunit RPB7	ko00230,ko00240,ko01100,ko03020,ko05016,ko05169	Purine metabolism|Pyrimidine metabolism|Metabolic pathways|RNA polymerase|Huntington's disease|Epstein-Barr virus infection	GO:0006351,GO:0003899,GO:0003723	transcription, DNA-dependent|DNA-directed RNA polymerase activity|RNA binding
Glyma.05G130300.4	10.8154	222.318	20.5556	4.36146	4.40008e-15	1.25128e-12	Up		K03015	DNA-directed RNA polymerase II subunit RPB7	ko00230,ko00240,ko01100,ko03020,ko05016,ko05169	Purine metabolism|Pyrimidine metabolism|Metabolic pathways|RNA polymerase|Huntington's disease|Epstein-Barr virus infection	GO:0006351,GO:0003899,GO:0003723	transcription, DNA-dependent|DNA-directed RNA polymerase activity|RNA binding
Glyma.05G152300.1	1121.77	2768.08	2.4676	1.30311	5.9972e-11	1.09294e-08	Up	(M=11) 5.1.3.6 - UDP-glucuronate 4-epimerase.	K08679	UDP-glucuronate 4-epimerase [EC:5.1.3.6]	ko00500,ko00520,ko01100	Starch and sucrose metabolism|Amino sugar and nucleotide sugar metabolism|Metabolic pathways	GO:0050662,GO:0044237,GO:0016857,GO:0005975,GO:0003824	coenzyme binding|cellular metabolic process|racemase and epimerase activity, acting on carbohydrates and derivatives|carbohydrate metabolic process|catalytic activity
Glyma.05G169300.1	1652.99	3518.66	2.12866	1.08995	3.02473e-16	9.35557e-14	Up	(M=3) PTHR22981//PTHR22981:SF31 - 3-HYDROXYISOBUTYRATE DEHYDROGENASE-RELATED // SUBFAMILY NOT NAMED					GO:0055114,GO:0050662,GO:0016616,GO:0016491,GO:0006098,GO:0004616	oxidation-reduction process|coenzyme binding|oxidoreductase activity, acting on the CH-OH group of donors, NAD or NADP as acceptor|oxidoreductase activity|pentose-phosphate shunt|phosphogluconate dehydrogenase (decarboxylating) activity
Glyma.05G171600.1	217.789	539.044	2.47507	1.30747	3.46699e-08	4.11559e-06	Up	(M=23) PTHR24351//PTHR24351:SF88 - RIBOSOMAL PROTEIN S6 KINASE					GO:0006468,GO:0005524,GO:0004713,GO:0004674,GO:0004672	protein phosphorylation|ATP binding|protein tyrosine kinase activity|protein serine/threonine kinase activity|protein kinase activity
Glyma.05G177800.3	39.1268	206.294	5.27245	2.39847	3.776e-07	3.53193e-05	Up						-	-
Glyma.05G214300.2	39.0994	259.027	6.62483	2.72788	1.59554e-12	3.46005e-10	Up						GO:0006468,GO:0005524,GO:0005515,GO:0004713,GO:0004672	protein phosphorylation|ATP binding|protein binding|protein tyrosine kinase activity|protein kinase activity
Glyma.05G214600.1	1168.22	2356.95	2.01756	1.01261	5.49958e-10	8.78518e-08	Up						-	-
Glyma.05G218000.2	0	42.3959			2.1691e-07	2.16367e-05	Up						-	-
Glyma.05G219500.1	106.172	376.424	3.54542	1.82596	7.41036e-10	1.16694e-07	Up	(M=2) 6.3.5.1 - NAD(+) synthase (glutamine-hydrolyzing).	K01950	NAD+ synthase (glutamine-hydrolysing) [EC:6.3.5.1]	ko00760,ko01100	Nicotinate and nicotinamide metabolism|Metabolic pathways	GO:0016810,GO:0009435,GO:0006807,GO:0005524,GO:0003952	hydrolase activity, acting on carbon-nitrogen (but not peptide) bonds|NAD biosynthetic process|nitrogen compound metabolic process|ATP binding|NAD+ synthase (glutamine-hydrolyzing) activity
Glyma.05G239400.1	249.864	587.158	2.34991	1.23261	6.67343e-08	7.38023e-06	Up	(M=2) K12116 - flavin-binding kelch repeat F-box protein 1	K12116	flavin-binding kelch repeat F-box protein 1	ko04712	Circadian rhythm - plant	GO:0007165,GO:0006355,GO:0005515,GO:0004871	signal transduction|regulation of transcription, DNA-dependent|protein binding|signal transducer activity
Glyma.05G245400.1	1.01066	100.607	99.5457	6.63729	4.5715e-14	1.15605e-11	Up	(M=1) PTHR23351 - FOS TRANSCRIPTION FACTOR-RELATED					GO:0006355,GO:0006351,GO:0005634,GO:0003677	regulation of transcription, DNA-dependent|transcription, DNA-dependent|nucleus|DNA binding
Glyma.06G000500.1	78.4036	204.827	2.61247	1.38541	0.00017269	0.00730947	Up	(M=2) PF10044 - Retinal tissue protein					GO:0070176,GO:0007049,GO:0006351	DRM complex|cell cycle|transcription, DNA-dependent
Glyma.06G012600.2	240.449	966.134	4.01804	2.00649	2.32008e-06	0.000179581	Up						GO:0003676,GO:0000166	nucleic acid binding|nucleotide binding
Glyma.06G012600.3	170.871	537.498	3.14563	1.65335	3.48354e-11	6.45452e-09	Up						GO:0003676,GO:0000166	nucleic acid binding|nucleotide binding
Glyma.06G021200.2	153.906	373.803	2.42877	1.28023	8.33171e-05	0.00402509	Up						GO:0055114,GO:0016491,GO:0016209	oxidation-reduction process|oxidoreductase activity|antioxidant activity
Glyma.06G041000.2	106.209	387.868	3.65194	1.86866	1.26146e-10	2.20076e-08	Up						GO:0046872,GO:0008270,GO:0005515	metal ion binding|zinc ion binding|protein binding
Glyma.06G069100.1	89.6553	269.666	3.00781	1.58871	2.18013e-06	0.000169254	Up						GO:0051082,GO:0031072	unfolded protein binding|heat shock protein binding
Glyma.06G078200.1	7.28463	184.276	25.2965	4.66087	6.12735e-15	1.71732e-12	Up	(M=2) K10744 - ribonuclease H2 subunit B	K10744	ribonuclease H2 subunit B	ko03030	DNA replication	GO:0005634	nucleus
Glyma.06G080100.1	598.45	2877.36	4.80801	2.26544	1.21808e-53	2.30649e-50	Up	(M=7) KOG1003 - Actin filament-coating protein tropomyosin					-	-
Glyma.06G087300.1	73.9657	221.275	2.99159	1.58091	1.37298e-05	0.000868713	Up	(M=29) PF10604 - Polyketide cyclase / dehydrase and lipid transport					-	-
Glyma.06G095400.1	1164.37	2359.53	2.02644	1.01895	2.23415e-10	3.79536e-08	Up	(M=4) PTHR23125//PTHR23125:SF102 - F-BOX/LEUCINE RICH REPEAT PROTEIN // SUBFAMILY NOT NAMED					-	-
Glyma.06G156700.2	41.4587	270.654	6.52828	2.7067	1.22149e-09	1.85942e-07	Up						-	-
Glyma.06G164300.1	170.176	366.668	2.15464	1.10745	6.88152e-05	0.00342055	Up	(M=9) KOG4660 - Protein Mei2, essential for commitment to meiosis, and related proteins					GO:0003676,GO:0000166	nucleic acid binding|nucleotide binding
Glyma.06G180000.1	123.238	282.575	2.29291	1.19718	0.00024258	0.00966274	Up	(M=12) K13525 - transitional endoplasmic reticulum ATPase	K13525	transitional endoplasmic reticulum ATPase	ko04141,ko05134	Protein processing in endoplasmic reticulum|Legionellosis	GO:0017111,GO:0016787,GO:0005524,GO:0000166	nucleoside-triphosphatase activity|hydrolase activity|ATP binding|nucleotide binding
Glyma.06G200000.2	103.826	431.812	4.15901	2.05624	5.82981e-13	1.3351e-10	Up						GO:0016798,GO:0016020	hydrolase activity, acting on glycosyl bonds|membrane
Glyma.06G227000.1	1063.09	4932	4.63931	2.21391	7.36e-12	1.46888e-09	Up	(M=8) PTHR11220:SF4 - HEME-BINDING PROTEIN-RELATED					-	-
Glyma.06G235100.1	148.583	354.411	2.38526	1.25415	1.00116e-05	0.000653702	Up	(M=3) PF11282 - Protein of unknown function (DUF3082)					-	-
Glyma.06G243500.1	8.03649	150.435	18.719	4.22643	1.00667e-05	0.000656749	Up	(M=23) K14487 - auxin responsive GH3 gene family	K14487	auxin responsive GH3 gene family	ko04075	Plant hormone signal transduction	-	-
Glyma.06G265600.3	83.6566	301.852	3.60823	1.85129	1.81367e-08	2.2741e-06	Up						GO:0006468,GO:0005524,GO:0004713,GO:0004674,GO:0004672	protein phosphorylation|ATP binding|protein tyrosine kinase activity|protein serine/threonine kinase activity|protein kinase activity
Glyma.06G270000.1	113.055	283.602	2.50853	1.32684	2.94683e-05	0.00167824	Up	(M=90) PF02298 - Plastocyanin-like domain					GO:0009055,GO:0005507	electron carrier activity|copper ion binding
Glyma.06G271200.1	384.017	1237.75	3.22317	1.68848	7.01037e-21	2.92608e-18	Up	(M=5) PTHR10217//PTHR10217:SF30 - VOLTAGE AND LIGAND GATED POTASSIUM CHANNEL					-	-
Glyma.06G286900.1	3.52916	159.074	45.0741	5.49423	5.39856e-12	1.10585e-09	Up						-	-
Glyma.06G286900.2	15.7247	87.2067	5.54584	2.47141	9.69892e-05	0.00456626	Up						-	-
Glyma.06G293700.1	119.365	768.518	6.43838	2.6867	7.58603e-30	5.6629e-27	Up	(M=10) PTHR19282//PTHR19282:SF69 - TETRASPANIN // SUBFAMILY NOT NAMED					GO:0016021	integral to membrane
Glyma.06G294800.1	65.4117	526.198	8.04441	3.00799	8.86318e-26	4.95031e-23	Up	(M=194) PTHR22835:SF39 - LATERAL SIGNALING TARGET PROTEIN 2					GO:0016788,GO:0016298,GO:0006629	hydrolase activity, acting on ester bonds|lipase activity|lipid metabolic process
Glyma.06G294900.1	551.553	4755.85	8.62265	3.10813	2.05088e-23	9.95124e-21	Up	(M=194) PTHR22835:SF39 - LATERAL SIGNALING TARGET PROTEIN 2					GO:0016788,GO:0016298,GO:0006629	hydrolase activity, acting on ester bonds|lipase activity|lipid metabolic process
Glyma.06G309800.1	40.3012	203.261	5.04355	2.33444	1.94049e-08	2.40975e-06	Up	(M=2) KOG4011 - Transcription initiation factor TFIID, subunit TAF7					GO:0006367,GO:0005669	transcription initiation from RNA polymerase II promoter|transcription factor TFIID complex
Glyma.07G000500.2	84.6988	229.944	2.71484	1.44087	5.88535e-05	0.00300796	Up						-	-
Glyma.07G008900.1	362.266	757.591	2.09125	1.06437	1.59307e-07	1.62307e-05	Up	(M=349) PF00646 - F-box domain					GO:0005515	protein binding
Glyma.07G013300.1	142.762	513.834	3.59923	1.84769	9.11742e-13	2.05168e-10	Up	(M=16) K14664 - IAA-amino acid hydrolase [EC:3.5.1.-]	K14664	IAA-amino acid hydrolase [EC:3.5.1.-]			GO:0016787,GO:0008152	hydrolase activity|metabolic process
Glyma.07G030100.1	245.827	534.844	2.17569	1.12147	6.59334e-05	0.00331739	Up	(M=22) K14490 - histidine-containing phosphotransfer peotein	K14490	histidine-containing phosphotransfer peotein	ko04075	Plant hormone signal transduction	GO:0004871,GO:0000160	signal transducer activity|phosphorelay signal transduction system
Glyma.07G036400.1	109.877	480.958	4.37724	2.13002	8.03626e-15	2.22027e-12	Up	(M=6) PTHR11440:SF6 - LECITHINE CHOLESTEROL ACYLTRANSFERASE-RELATED					GO:0008374,GO:0006629	O-acyltransferase activity|lipid metabolic process
Glyma.07G038700.1	372.751	1130.74	3.03351	1.60099	6.56443e-12	1.32371e-09	Up	(M=95) PF00190 - Cupin					GO:0045735,GO:0030145	nutrient reservoir activity|manganese ion binding
Glyma.07G040400.1	179.229	445.181	2.48386	1.31259	4.71396e-07	4.30045e-05	Up	(M=22) PF07911 - Protein of unknown function (DUF1677)					-	-
Glyma.07G049200.2	57.2377	313.29	5.47349	2.45246	9.71443e-13	2.17971e-10	Up						GO:0055085,GO:0016021,GO:0008324,GO:0006812	transmembrane transport|integral to membrane|cation transmembrane transporter activity|cation transport
Glyma.07G053900.1	50.4171	172.246	3.41642	1.77249	2.71608e-05	0.00157596	Up	(M=79) PF02701 - Dof domain, zinc finger					GO:0006355,GO:0003677	regulation of transcription, DNA-dependent|DNA binding
Glyma.07G063600.2	106.199	447.111	4.21011	2.07386	1.96437e-08	2.43228e-06	Up						-	-
Glyma.07G064900.1	352.334	825.439	2.34277	1.22822	7.81546e-10	1.22576e-07	Up	(M=26) PF05056 - Protein of unknown function (DUF674)					-	-
Glyma.07G069000.1	1549.37	3222.85	2.08011	1.05666	4.26351e-13	9.88052e-11	Up	(M=22) PF00069//PF00954//PF01453 - Protein kinase domain // S-locus glycoprotein family // D-mannose binding lectin					GO:0048544,GO:0006468,GO:0005524,GO:0004713,GO:0004674,GO:0004672	recognition of pollen|protein phosphorylation|ATP binding|protein tyrosine kinase activity|protein serine/threonine kinase activity|protein kinase activity
Glyma.07G075400.1	42.8685	184.388	4.30125	2.10476	8.22522e-07	7.07568e-05	Up	(M=8) PTHR21660 - THIOESTERASE SUPERFAMILY MEMBER-RELATED					-	-
Glyma.07G077400.1	135.808	385.049	2.83524	1.50347	1.08485e-07	1.1569e-05	Up	(M=10) PTHR10108:SF54 - DEHYDRATION-RESPONSIVE FAMILY PROTEIN					GO:0008168	methyltransferase activity
Glyma.07G081200.1	0.32146	38.9665	121.217	6.92145	0.000148223	0.00646521	Up	(M=3) K13176 - THO complex subunit 7	K13176	THO complex subunit 7	ko03013	RNA transport	GO:0006397,GO:0000445	mRNA processing|THO complex part of transcription export complex
Glyma.07G094000.1	6.87062	171.902	25.0199	4.64501	8.85264e-17	2.8167e-14	Up						-	-
Glyma.07G095000.1	171.998	524.154	3.04744	1.6076	1.36198e-10	2.3708e-08	Up	(M=62) PTHR24420//PTHR24420:SF441 - LEUCINE-RICH REPEAT RECEPTOR-LIKE PROTEIN KINASE // SUBFAMILY NOT NAMED					GO:0006468,GO:0005524,GO:0004713,GO:0004674,GO:0004672	protein phosphorylation|ATP binding|protein tyrosine kinase activity|protein serine/threonine kinase activity|protein kinase activity
Glyma.07G096700.1	533.574	1274.5	2.38862	1.25618	7.20618e-06	0.00049161	Up						-	-
Glyma.07G098900.1	6.92888	58.5768	8.45401	3.07964	0.000187022	0.00778524	Up						-	-
Glyma.07G099000.1	24.7203	161.617	6.53781	2.70881	1.46e-08	1.85815e-06	Up						-	-
Glyma.07G100500.1	786.665	1993.2	2.53374	1.34127	1.1046e-13	2.67151e-11	Up	(M=6) K05350 - beta-glucosidase	K05350	beta-glucosidase [EC:3.2.1.21]	ko00460,ko00500,ko00940,ko01100,ko01110	Cyanoamino acid metabolism|Starch and sucrose metabolism|Phenylpropanoid biosynthesis|Metabolic pathways|Biosynthesis of secondary metabolites	GO:0005975,GO:0004553	carbohydrate metabolic process|hydrolase activity, hydrolyzing O-glycosyl compounds
Glyma.07G109600.1	70.0284	212.542	3.03508	1.60174	1.8129e-05	0.00110822	Up	(M=46) PF03110 - SBP domain					GO:0005634,GO:0003677	nucleus|DNA binding
Glyma.07G116900.1	67.9523	282.133	4.15193	2.05378	2.26785e-09	3.34723e-07	Up	(M=4) PTHR12613 - ERO1-RELATED					GO:0055114,GO:0016671,GO:0005783,GO:0003756	oxidation-reduction process|oxidoreductase activity, acting on a sulfur group of donors, disulfide as acceptor|endoplasmic reticulum|protein disulfide isomerase activity
Glyma.07G174800.1	287.136	2062.47	7.1829	2.84457	3.73764e-64	1.20905e-60	Up	(M=69) 2.4.1.207 - Xyloglucan:xyloglucosyl transferase.	K08235	xyloglucan:xyloglucosyl transferase [EC:2.4.1.207]			GO:0048046,GO:0016762,GO:0006073,GO:0005975,GO:0005618,GO:0004553	apoplast|xyloglucan:xyloglucosyl transferase activity|cellular glucan metabolic process|carbohydrate metabolic process|cell wall|hydrolase activity, hydrolyzing O-glycosyl compounds
Glyma.07G196500.1	141.365	368.238	2.60488	1.38122	4.30977e-06	0.000312408	Up	(M=15) PTHR24067//PTHR24067:SF12 - UBIQUITIN-CONJUGATING ENZYME E2 // SUBFAMILY NOT NAMED					GO:0016881	acid-amino acid ligase activity
Glyma.07G202900.1	194.057	428.033	2.20571	1.14124	8.7205e-06	0.000581319	Up	(M=77) K07976 - Rab family, other	K07976	Rab family, other			GO:0015031,GO:0007264,GO:0007165,GO:0006913,GO:0006886,GO:0006184,GO:0005622,GO:0005525,GO:0003924	protein transport|small GTPase mediated signal transduction|signal transduction|nucleocytoplasmic transport|intracellular protein transport|GTP catabolic process|intracellular|GTP binding|GTPase activity
Glyma.07G205200.1	205.14	462.109	2.25265	1.17163	4.46935e-06	0.00032277	Up	(M=125) PF03005 - Arabidopsis proteins of unknown function					-	-
Glyma.07G218200.1	97.1086	1059.85	10.9141	3.44812	8.11266e-54	1.57457e-50	Up	(M=213) KOG0156 - Cytochrome P450 CYP2 subfamily					GO:0055114,GO:0020037,GO:0016705,GO:0005506	oxidation-reduction process|heme binding|oxidoreductase activity, acting on paired donors, with incorporation or reduction of molecular oxygen|iron ion binding
Glyma.07G255700.1	467.116	1230.51	2.63427	1.3974	7.34331e-07	6.44179e-05	Up	(M=16) PTHR17630:SF19 - ENDO-1,3-1,4-BETA-D-GLUCANASE					GO:0016787	hydrolase activity
Glyma.07G257500.1	621.357	1401.13	2.25496	1.1731	1.16009e-12	2.55138e-10	Up	(M=17) PTHR13683:SF100 - BASIC 7S GLOBULIN-RELATED					GO:0006508,GO:0004190	proteolysis|aspartic-type endopeptidase activity
Glyma.08G001700.1	83.9225	332.887	3.9666	1.9879	8.28634e-10	1.29439e-07	Up	(M=3) K03495 - glucose inhibited division protein A	K03495	glucose inhibited division protein A			GO:0050660,GO:0008033,GO:0002098	flavin adenine dinucleotide binding|tRNA processing|tRNA wobble uridine modification
Glyma.08G008300.2	46.2923	155.162	3.35178	1.74493	7.47541e-05	0.00367312	Up						GO:0043189,GO:0006355,GO:0005634	H4/H2A histone acetyltransferase complex|regulation of transcription, DNA-dependent|nucleus
Glyma.08G010000.1	686.116	2078.49	3.02936	1.59901	1.4514e-17	4.89909e-15	Up	(M=53) PTHR10791 - RAG1-ACTIVATING PROTEIN 1					GO:0016021	integral to membrane
Glyma.08G084000.1	68.3528	193.175	2.82615	1.49884	9.90348e-05	0.00464285	Up	(M=14) PF06454 - Protein of unknown function (DUF1084)					-	-
Glyma.08G122200.1	0	488.731			2.15161e-71	8.352e-68	Up	(M=24) PTHR14255 - ATP-DEPENDENT PROTEASE (CEREBLON)					GO:0016021	integral to membrane
Glyma.08G146400.1	280.043	669.32	2.39007	1.25705	7.8448e-09	1.0393e-06	Up	(M=3) KOG3348 - BolA (bacterial stress-induced morphogen)-related protein					-	-
Glyma.08G197000.1	83.3427	216.163	2.59366	1.37499	0.000145133	0.00635856	Up	(M=16) K14664 - IAA-amino acid hydrolase [EC:3.5.1.-]	K14664	IAA-amino acid hydrolase [EC:3.5.1.-]			GO:0016787,GO:0008152	hydrolase activity|metabolic process
Glyma.08G210900.3	1.92876	170.346	88.319	6.46465	3.89469e-22	1.76821e-19	Up		K01462	peptide deformylase [EC:3.5.1.88]			GO:0042586,GO:0005506	peptide deformylase activity|iron ion binding
Glyma.08G212800.1	361.959	965.575	2.66764	1.41556	1.18239e-13	2.85078e-11	Up	(M=22) K14490 - histidine-containing phosphotransfer peotein	K14490	histidine-containing phosphotransfer peotein	ko04075	Plant hormone signal transduction	GO:0004871,GO:0000160	signal transducer activity|phosphorelay signal transduction system
Glyma.08G239900.1	298.48	621.313	2.08159	1.05769	1.36528e-06	0.000112759	Up	(M=15) PTHR23324:SF4 - SEC14 CYTOSOLIC FACTOR-RELATED					GO:0016021,GO:0006810	integral to membrane|transport
Glyma.08G261500.3	0	362.892			1.36904e-55	2.87259e-52	Up						GO:0006355,GO:0003700	regulation of transcription, DNA-dependent|sequence-specific DNA binding transcription factor activity
Glyma.08G269700.2	123.272	286.37	2.32307	1.21603	8.4822e-05	0.00408579	Up						GO:0016021	integral to membrane
Glyma.08G273000.1	8.6895	249.332	28.6935	4.84265	8.60058e-24	4.19941e-21	Up						-	-
Glyma.08G285900.1	7679.74	17181.3	2.23722	1.16171	1.46857e-10	2.53926e-08	Up	(M=1) PF00578//PF07649//PF08534 - AhpC/TSA family // C1-like domain // Redoxin					GO:0055114,GO:0047134,GO:0045454,GO:0016491,GO:0016209	oxidation-reduction process|protein-disulfide reductase activity|cell redox homeostasis|oxidoreductase activity|antioxidant activity
Glyma.08G296000.1	329.345	691.871	2.10075	1.0709	6.58729e-06	0.000455391	Up	(M=19) PTHR11654:SF21 - NITRATE TRANSPORTER (NTL1)					GO:0016020,GO:0006810,GO:0005215	membrane|transport|transporter activity
Glyma.08G303200.1	174.159	366.949	2.10698	1.07518	8.17261e-05	0.0039666	Up	(M=112) PF00295 - Glycosyl hydrolases family 28					GO:0005975,GO:0004650	carbohydrate metabolic process|polygalacturonase activity
Glyma.08G310400.2	183.332	598.795	3.26618	1.7076	1.6917e-10	2.90564e-08	Up		K02874	large subunit ribosomal protein L14	ko03010	Ribosome	GO:0015934,GO:0006412,GO:0005840,GO:0003735	large ribosomal subunit|translation|ribosome|structural constituent of ribosome
Glyma.08G333700.1	338.072	715.907	2.11762	1.08244	2.22401e-07	2.20794e-05	Up	(M=2) PTHR23083:SF161 - BINDING					GO:0006396,GO:0005622,GO:0005515	RNA processing|intracellular|protein binding
Glyma.08G334500.1	7.40719	89.7668	12.1189	3.59918	0.000248304	0.00986546	Up						-	-
Glyma.08G337400.1	229.112	722.541	3.15366	1.65703	6.44418e-14	1.60351e-11	Up	(M=6) PTHR15598 - AUTOANTIGEN RCD8					GO:0005515	protein binding
Glyma.08G339500.1	8.387	77.6244	9.25533	3.21028	0.000143387	0.00629986	Up						-	-
Glyma.09G013800.2	236.337	484.693	2.05085	1.03622	1.87506e-05	0.00114173	Up						GO:0046872,GO:0030001	metal ion binding|metal ion transport
Glyma.09G022900.1	29.7402	128.867	4.33311	2.1154	2.84329e-05	0.0016351	Up	(M=176) 1.11.1.7 - Peroxidase.	K00430	peroxidase [EC:1.11.1.7]	ko00940,ko01100,ko01110	Phenylpropanoid biosynthesis|Metabolic pathways|Biosynthesis of secondary metabolites	GO:0055114,GO:0020037,GO:0006979,GO:0004601	oxidation-reduction process|heme binding|response to oxidative stress|peroxidase activity
Glyma.09G033200.1	174.964	467.622	2.67267	1.41828	4.44623e-08	5.17516e-06	Up						-	-
Glyma.09G039000.6	110.532	400.584	3.62414	1.85764	8.14074e-11	1.45289e-08	Up						-	-
Glyma.09G039500.1	14.5102	139.25	9.59668	3.26254	2.92938e-09	4.24296e-07	Up	(M=31) PF06749 - Protein of unknown function (DUF1218)					-	-
Glyma.09G043500.1	4116.65	10376.8	2.5207	1.33382	1.98087e-16	6.1761e-14	Up	(M=44) PF01190 - Pollen proteins Ole e I like					-	-
Glyma.09G052000.1	254.497	571.012	2.24369	1.16588	3.41664e-07	3.22689e-05	Up	(M=12) 3.6.3.4 - Cu(2+)-exporting ATPase.	K01533	Cu2+-exporting ATPase [EC:3.6.3.4]			GO:0046872,GO:0030001,GO:0019829,GO:0016021,GO:0006825,GO:0006812,GO:0005507,GO:0000166	metal ion binding|metal ion transport|cation-transporting ATPase activity|integral to membrane|copper ion transport|cation transport|copper ion binding|nucleotide binding
Glyma.09G062200.1	845.859	1911	2.25924	1.17584	4.92401e-15	1.39517e-12	Up	(M=6) PTHR15664 - C20ORF30 PROTEIN					-	-
Glyma.09G069800.2	891.13	2082.03	2.3364	1.22429	1.82996e-06	0.000146917	Up		K01366	cathepsin H [EC:3.4.22.16]	ko04142	Lysosome	GO:0008234,GO:0006508	cysteine-type peptidase activity|proteolysis
Glyma.09G087700.1	303.383	715.514	2.35845	1.23784	4.32099e-09	6.03346e-07	Up	(M=2) K02698 - photosystem I subunit X	K02698	photosystem I subunit X	ko00195,ko01100	Photosynthesis|Metabolic pathways	GO:0016020,GO:0015979,GO:0009522	membrane|photosynthesis|photosystem I
Glyma.09G091100.2	3377.6	7839.3	2.32097	1.21473	1.04557e-17	3.57588e-15	Up						GO:0016798,GO:0016020,GO:0005975	hydrolase activity, acting on glycosyl bonds|membrane|carbohydrate metabolic process
Glyma.09G100600.1	190.596	403.775	2.11848	1.08303	0.000101566	0.00473579	Up						-	-
Glyma.09G102800.2	288.32	1099.16	3.8123	1.93066	9.52575e-23	4.50934e-20	Up						GO:0055085,GO:0016020,GO:0015297,GO:0015238,GO:0006855	transmembrane transport|membrane|antiporter activity|drug transmembrane transporter activity|drug transmembrane transport
Glyma.09G107600.1	0	248.477			4.04317e-39	4.90455e-36	Up	(M=5) PTHR23125:SF56 - F-BOX PROTEIN, ATFBL3					GO:0043631,GO:0004652	RNA polyadenylation|polynucleotide adenylyltransferase activity
Glyma.09G130700.1	3.28311	89.7553	27.3385	4.77286	8.33671e-10	1.29704e-07	Up						-	-
Glyma.09G134100.1	173.288	502.988	2.90261	1.53735	1.16193e-05	0.000747983	Up	(M=12) PTHR11206:SF49 - DNA DAMAGE-INDUCIBLE PROTEIN					GO:0055085,GO:0016020,GO:0015297,GO:0015238,GO:0006855	transmembrane transport|membrane|antiporter activity|drug transmembrane transporter activity|drug transmembrane transport
Glyma.09G168800.1	80.8113	225.646	2.79226	1.48143	3.24714e-05	0.0018097	Up	(M=881) PF01535 - PPR repeat					-	-
Glyma.09G181100.1	256.885	705.303	2.7456	1.45712	0.00011043	0.00506692	Up						-	-
Glyma.09G201400.1	17.1263	127.552	7.4477	2.8968	1.34511e-07	1.39422e-05	Up	(M=94) PF00139 - Legume lectin domain					GO:0030246	carbohydrate binding
Glyma.09G204800.1	45.6037	150.078	3.29092	1.71849	0.000108323	0.00499092	Up						-	-
Glyma.09G205500.1	89.47	236.848	2.64724	1.40449	6.89498e-05	0.00342055	Up	(M=3) KOG0110 - RNA-binding protein (RRM superfamily)					GO:0003676,GO:0000166	nucleic acid binding|nucleotide binding
Glyma.09G208800.1	0.959208	44.6061	46.5031	5.53925	4.87029e-06	0.000348484	Up						-	-
Glyma.09G216500.1	0	55.3559			1.67789e-09	2.5196e-07	Up						-	-
Glyma.09G225400.1	179.653	566.92	3.15564	1.65793	4.83908e-09	6.67663e-07	Up	(M=5) PTHR13878//PTHR13878:SF18 - GULONOLACTONE OXIDASE // SUBFAMILY NOT NAMED					GO:0055114,GO:0050660,GO:0019139,GO:0016614,GO:0016491,GO:0009690,GO:0008762,GO:0003824	oxidation-reduction process|flavin adenine dinucleotide binding|cytokinin dehydrogenase activity|oxidoreductase activity, acting on CH-OH group of donors|oxidoreductase activity|cytokinin metabolic process|UDP-N-acetylmuramate dehydrogenase activity|catalytic activity
Glyma.09G239600.1	63.0325	403.435	6.40043	2.67817	6.74039e-14	1.67185e-11	Up	(M=12) PF06974 - Protein of unknown function (DUF1298)					GO:0045017,GO:0004144	glycerolipid biosynthetic process|diacylglycerol O-acyltransferase activity
Glyma.09G240100.1	123.545	331.274	2.6814	1.42299	1.88987e-06	0.000150965	Up	(M=19) KOG4281 - Uncharacterized conserved protein					GO:0055114,GO:0047800	oxidation-reduction process|cysteamine dioxygenase activity
Glyma.09G257300.1	70.8137	525.216	7.41688	2.89081	1.58949e-24	8.33783e-22	Up	(M=16) KOG1305 - Amino acid transporter protein					-	-
Glyma.09G264700.4	28.2984	139.53	4.93067	2.30178	1.89582e-05	0.00114986	Up						GO:0016559,GO:0005779	peroxisome fission|integral to peroxisomal membrane
Glyma.09G277500.1	65.9848	209.057	3.16826	1.66369	0.00014981	0.00651933	Up						-	-
Glyma.10G037900.3	9.23907	237.237	25.6775	4.68243	7.4228e-09	9.90152e-07	Up						GO:0008168	methyltransferase activity
Glyma.10G041000.1	23.4756	201.095	8.56614	3.09864	5.27167e-10	8.45591e-08	Up	(M=15) 1.1.1.284 - S-(hydroxymethyl)glutathione dehydrogenase.	K00121	S-(hydroxymethyl)glutathione dehydrogenase / alcohol dehydrogenase [EC:1.1.1.284 1.1.1.1]	ko00010,ko00071,ko00350,ko00625,ko00626,ko00680,ko00830,ko00980,ko00982,ko01100,ko01110,ko01120,ko01130,ko01200,ko01220,ko05204	Glycolysis / Gluconeogenesis|Fatty acid degradation|Tyrosine metabolism|Chloroalkane and chloroalkene degradation|Naphthalene degradation|Methane metabolism|Retinol metabolism|Metabolism of xenobiotics by cytochrome P450|Drug metabolism - cytochrome P450|Metabolic pathways|Biosynthesis of secondary metabolites|Microbial metabolism in diverse environments|Biosynthesis of antibiotics|Carbon metabol…	GO:0055114,GO:0051903,GO:0016491,GO:0008270,GO:0006069	oxidation-reduction process|S-(hydroxymethyl)glutathione dehydrogenase activity|oxidoreductase activity|zinc ion binding|ethanol oxidation
Glyma.10G050200.1	41.191	178.086	4.32342	2.11217	2.62024e-05	0.0015272	Up	(M=18) PTHR23316 - IMPORTIN ALPHA					GO:0005515	protein binding
Glyma.10G064500.1	73.9425	369.643	4.99905	2.32166	2.84719e-07	2.75957e-05	Up	(M=24) PTHR14255 - ATP-DEPENDENT PROTEASE (CEREBLON)					GO:0016021	integral to membrane
Glyma.10G113600.1	16.4714	1605.64	97.4805	6.60704	1.07955e-10	1.90047e-08	Up	(M=94) PF00139 - Legume lectin domain					GO:0030246	carbohydrate binding
Glyma.10G139200.3	51.1379	305.904	5.98193	2.58061	2.02064e-13	4.79731e-11	Up						-	-
Glyma.10G150900.1	252.817	791.176	3.12945	1.64591	9.02982e-15	2.48592e-12	Up	(M=2) PF03024 - Folate receptor family					-	-
Glyma.10G152500.1	136.272	528.326	3.87701	1.95494	2.61925e-14	6.77603e-12	Up	(M=7) PTHR11227:SF18 - WIPI-3,4					GO:0005515	protein binding
Glyma.10G160200.2	170.846	352.382	2.06258	1.04445	0.000210526	0.00856164	Up						GO:0016787,GO:0008270	hydrolase activity|zinc ion binding
Glyma.10G175400.1	0.319736	160.105	500.742	8.96792	1.52374e-24	8.04729e-22	Up	(M=6) K03264 - translation initiation factor 6	K03264	translation initiation factor eIF-6	ko03008	Ribosome biogenesis in eukaryotes	GO:0043022,GO:0042256	ribosome binding|mature ribosome assembly
Glyma.10G177900.1	187.805	543.552	2.89424	1.53319	2.35314e-10	3.96283e-08	Up						-	-
Glyma.10G186600.3	10.8103	178.522	16.5142	4.04563	6.86114e-05	0.00342028	Up		K06269	protein phosphatase 1, catalytic subunit [EC:3.1.3.16]	ko03015,ko04022,ko04024,ko04113,ko04114,ko04261,ko04270,ko04390,ko04510,ko04611,ko04720,ko04728,ko04750,ko04810,ko04910,ko04921,ko04931,ko05031,ko05034,ko05168,ko05205	mRNA surveillance pathway|cGMP-PKG signaling pathway|cAMP signaling pathway|Meiosis - yeast|Oocyte meiosis|Adrenergic signaling in cardiomyocytes|Vascular smooth muscle contraction|Hippo signaling pathway|Focal adhesion|Platelet activation|Long-term potentiation|Dopaminergic synapse|Inflammatory mediator regulation of TRP channels|Regulation of actin cytoskeleton|Insulin signaling pathway|Oxytoci…	GO:0016787	hydrolase activity
Glyma.10G221500.1	529.328	1216.9	2.29896	1.20098	4.23664e-09	5.94776e-07	Up	(M=3) K12124 - GIGANTEA	K12124	GIGANTEA	ko04712	Circadian rhythm - plant	-	-
Glyma.10G222500.1	3399.14	6895.78	2.02868	1.02054	2.34773e-09	3.45201e-07	Up	(M=176) 1.11.1.7 - Peroxidase.	K00430	peroxidase [EC:1.11.1.7]	ko00940,ko01100,ko01110	Phenylpropanoid biosynthesis|Metabolic pathways|Biosynthesis of secondary metabolites	GO:0055114,GO:0020037,GO:0006979,GO:0004601	oxidation-reduction process|heme binding|response to oxidative stress|peroxidase activity
Glyma.10G245500.1	345.378	1356.22	3.92678	1.97335	6.48545e-12	1.31119e-09	Up	(M=7) PTHR12446:SF4 - TSO1					-	-
Glyma.10G253200.1	20.5363	100.781	4.90745	2.29497	8.24774e-05	0.00399198	Up	(M=104) PTHR24420//PTHR24420:SF430 - LEUCINE-RICH REPEAT RECEPTOR-LIKE PROTEIN KINASE // SUBFAMILY NOT NAMED					GO:0006468,GO:0005524,GO:0004713,GO:0004674,GO:0004672	protein phosphorylation|ATP binding|protein tyrosine kinase activity|protein serine/threonine kinase activity|protein kinase activity
Glyma.10G255300.1	223.448	586.806	2.62615	1.39295	0.000138283	0.00610673	Up	(M=140) PTHR22950 - AMINO ACID TRANSPORTER					-	-
Glyma.10G259800.1	1769.09	3661.59	2.06976	1.04947	1.81965e-16	5.71939e-14	Up	(M=37) PF02704 - Gibberellin regulated protein					-	-
Glyma.10G262800.1	97.966	452.088	4.61475	2.20625	9.18317e-15	2.51921e-12	Up	(M=6) PF00561//PF04083 - alpha/beta hydrolase fold // Partial alpha/beta-hydrolase lipase region					GO:0006629	lipid metabolic process
Glyma.10G263800.1	632.218	1370.6	2.16791	1.11631	1.10908e-07	1.17788e-05	Up	(M=2) PTHR11709//PTHR11709:SF31 - MULTI-COPPER OXIDASE // SUBFAMILY NOT NAMED					GO:0055114,GO:0016491,GO:0005507	oxidation-reduction process|oxidoreductase activity|copper ion binding
Glyma.10G276700.1	11.7164	224.405	19.1531	4.2595	2.71996e-08	3.30136e-06	Up	(M=8) KOG2504 - Monocarboxylate transporter					GO:0055085,GO:0016021	transmembrane transport|integral to membrane
Glyma.10G280900.4	149.992	372.68	2.48466	1.31305	5.44375e-05	0.00281562	Up						-	-
Glyma.10G290400.4	169.298	363.153	2.14505	1.10101	8.65833e-05	0.00415959	Up						GO:0008270,GO:0003676,GO:0000166	zinc ion binding|nucleic acid binding|nucleotide binding
Glyma.10G295200.1	59.8732	247.563	4.13479	2.04781	1.86111e-08	2.31922e-06	Up						GO:0046872	metal ion binding
Glyma.11G011500.1	677.726	1577.27	2.32729	1.21865	0.000148454	0.00647122	Up	(M=19) 2.3.1.74 - Naringenin-chalcone synthase.	K00660	chalcone synthase [EC:2.3.1.74]	ko00941,ko01100,ko01110,ko04712	Flavonoid biosynthesis|Metabolic pathways|Biosynthesis of secondary metabolites|Circadian rhythm - plant	GO:0016747,GO:0016746,GO:0009058,GO:0008152,GO:0003824	transferase activity, transferring acyl groups other than amino-acyl groups|transferase activity, transferring acyl groups|biosynthetic process|metabolic process|catalytic activity
Glyma.11G046700.1	409.247	849.6	2.07601	1.05381	1.78645e-07	1.80119e-05	Up						-	-
Glyma.11G068800.1	229.935	502.901	2.18714	1.12905	2.63244e-06	0.000200756	Up	(M=53) PF04770 - ZF-HD protein dimerisation region					-	-
Glyma.11G094800.3	142.57	329.268	2.30951	1.20759	3.55407e-05	0.00194722	Up						-	-
Glyma.11G099700.1	467.513	1165.48	2.49293	1.31784	1.61143e-13	3.86122e-11	Up	(M=48) PTHR11802:SF8 - SERINE CARBOXYPEPTIDASE II (CARBOXYPEPTIDASE D) (PLANTS)					GO:0006508,GO:0004185	proteolysis|serine-type carboxypeptidase activity
Glyma.11G106300.4	58.7201	177.316	3.01968	1.5944	8.16117e-05	0.00396491	Up						-	-
Glyma.11G117600.1	3463.88	10011.4	2.89023	1.53119	1.79058e-06	0.000144203	Up	(M=19) KOG0107 - Alternative splicing factor SRp20/9G8 (RRM superfamily)					GO:0003676,GO:0000166	nucleic acid binding|nucleotide binding
Glyma.11G124200.2	44.3403	208.572	4.70389	2.23385	4.69239e-08	5.41298e-06	Up						GO:0003677	DNA binding
Glyma.11G130600.1	156.221	554.201	3.54755	1.82682	1.37951e-07	1.41852e-05	Up	(M=2) KOG2132 - Uncharacterized conserved protein, contains JmjC domain					GO:0005515	protein binding
Glyma.11G132000.1	150.447	325.581	2.16409	1.11376	0.000125973	0.00565968	Up	(M=21) PTHR10634 - AN1-TYPE ZINC FINGER PROTEIN					GO:0008270,GO:0003677	zinc ion binding|DNA binding
Glyma.11G134000.1	127.23	328.407	2.5812	1.36804	4.64166e-06	0.000333662	Up	(M=9) PTHR24420//PTHR24420:SF457 - LEUCINE-RICH REPEAT RECEPTOR-LIKE PROTEIN KINASE // SUBFAMILY NOT NAMED					GO:0006468,GO:0005524,GO:0005515,GO:0004713,GO:0004672	protein phosphorylation|ATP binding|protein binding|protein tyrosine kinase activity|protein kinase activity
Glyma.11G136900.1	214.302	519.428	2.42381	1.27728	3.53748e-05	0.0019395	Up	(M=10) PTHR24350 - SERINE/THREONINE-PROTEIN KINASE IAL-RELATED					GO:0006468,GO:0005524,GO:0004674,GO:0004672	protein phosphorylation|ATP binding|protein serine/threonine kinase activity|protein kinase activity
Glyma.11G157900.1	163.807	364.36	2.22433	1.15337	2.27759e-05	0.0013536	Up	(M=2) PTHR12277:SF12 - OS03G0359000 PROTEIN (FRAGMENT)					-	-
Glyma.11G164900.1	133.585	334.859	2.50671	1.3258	7.01314e-06	0.000481401	Up						-	-
Glyma.11G174500.1	82.9485	230.29	2.7763	1.47316	3.14834e-05	0.00176733	Up	(M=7) PTHR11638//PTHR11638:SF64 - ATP-DEPENDENT CLP PROTEASE // SUBFAMILY NOT NAMED					GO:0005524	ATP binding
Glyma.11G180700.2	0.639472	191.845	300.005	8.22884	3.1835e-28	2.13061e-25	Up						GO:0006468,GO:0005524,GO:0004674,GO:0004672	protein phosphorylation|ATP binding|protein serine/threonine kinase activity|protein kinase activity
Glyma.11G180700.4	13.8338	423.459	30.6105	4.93595	9.63767e-40	1.24703e-36	Up						GO:0006468,GO:0005524,GO:0004674,GO:0004672	protein phosphorylation|ATP binding|protein serine/threonine kinase activity|protein kinase activity
Glyma.11G193200.1	67.8226	199.793	2.94581	1.55867	5.25705e-05	0.0027373	Up	(M=13) PF07795 - Protein of unknown function (DUF1635)					-	-
Glyma.11G253900.1	2511.85	6237.34	2.48316	1.31218	5.99534e-29	4.27017e-26	Up	(M=69) 2.4.1.207 - Xyloglucan:xyloglucosyl transferase.	K08235	xyloglucan:xyloglucosyl transferase [EC:2.4.1.207]			GO:0048046,GO:0016762,GO:0006073,GO:0005975,GO:0005618,GO:0004553	apoplast|xyloglucan:xyloglucosyl transferase activity|cellular glucan metabolic process|carbohydrate metabolic process|cell wall|hydrolase activity, hydrolyzing O-glycosyl compounds
Glyma.12G010100.1	424.999	922.04	2.16951	1.11737	3.12942e-06	0.000235191	Up	(M=48) PTHR11802:SF8 - SERINE CARBOXYPEPTIDASE II (CARBOXYPEPTIDASE D) (PLANTS)					GO:0006508,GO:0004185	proteolysis|serine-type carboxypeptidase activity
Glyma.12G011200.1	127.268	552.16	4.33855	2.11721	2.25245e-16	6.99476e-14	Up	(M=10) PTHR11728 - GLYCEROL-3-PHOSPHATE DEHYDROGENASE					GO:0055114,GO:0051287,GO:0050662,GO:0046168,GO:0016616,GO:0016491,GO:0009331,GO:0006072,GO:0005975,GO:0005737,GO:0004367	oxidation-reduction process|NAD binding|coenzyme binding|glycerol-3-phosphate catabolic process|oxidoreductase activity, acting on the CH-OH group of donors, NAD or NADP as acceptor|oxidoreductase activity|glycerol-3-phosphate dehydrogenase complex|glycerol-3-phosphate metabolic process|carbohydrate metabolic process|cytoplasm|glycerol-3-phosphate dehydrogenase [NAD+] activity
Glyma.12G015100.3	101.616	253.766	2.49729	1.32036	7.37315e-05	0.00362977	Up		K00121	S-(hydroxymethyl)glutathione dehydrogenase / alcohol dehydrogenase [EC:1.1.1.284 1.1.1.1]	ko00010,ko00071,ko00350,ko00625,ko00626,ko00680,ko00830,ko00980,ko00982,ko01100,ko01110,ko01120,ko01130,ko01200,ko01220,ko05204	Glycolysis / Gluconeogenesis|Fatty acid degradation|Tyrosine metabolism|Chloroalkane and chloroalkene degradation|Naphthalene degradation|Methane metabolism|Retinol metabolism|Metabolism of xenobiotics by cytochrome P450|Drug metabolism - cytochrome P450|Metabolic pathways|Biosynthesis of secondary metabolites|Microbial metabolism in diverse environments|Biosynthesis of antibiotics|Carbon metabol…	GO:0055114,GO:0016491,GO:0008270	oxidation-reduction process|oxidoreductase activity|zinc ion binding
Glyma.12G015100.5	39.2692	162.971	4.1501	2.05314	4.89887e-06	0.000350206	Up		K00121	S-(hydroxymethyl)glutathione dehydrogenase / alcohol dehydrogenase [EC:1.1.1.284 1.1.1.1]	ko00010,ko00071,ko00350,ko00625,ko00626,ko00680,ko00830,ko00980,ko00982,ko01100,ko01110,ko01120,ko01130,ko01200,ko01220,ko05204	Glycolysis / Gluconeogenesis|Fatty acid degradation|Tyrosine metabolism|Chloroalkane and chloroalkene degradation|Naphthalene degradation|Methane metabolism|Retinol metabolism|Metabolism of xenobiotics by cytochrome P450|Drug metabolism - cytochrome P450|Metabolic pathways|Biosynthesis of secondary metabolites|Microbial metabolism in diverse environments|Biosynthesis of antibiotics|Carbon metabol…	GO:0055114,GO:0016491,GO:0008270	oxidation-reduction process|oxidoreductase activity|zinc ion binding
Glyma.12G015400.1	247.496	1171.56	4.73366	2.24295	2.12954e-06	0.000165824	Up	(M=15) 1.1.1.284 - S-(hydroxymethyl)glutathione dehydrogenase.	K00121	S-(hydroxymethyl)glutathione dehydrogenase / alcohol dehydrogenase [EC:1.1.1.284 1.1.1.1]	ko00010,ko00071,ko00350,ko00625,ko00626,ko00680,ko00830,ko00980,ko00982,ko01100,ko01110,ko01120,ko01130,ko01200,ko01220,ko05204	Glycolysis / Gluconeogenesis|Fatty acid degradation|Tyrosine metabolism|Chloroalkane and chloroalkene degradation|Naphthalene degradation|Methane metabolism|Retinol metabolism|Metabolism of xenobiotics by cytochrome P450|Drug metabolism - cytochrome P450|Metabolic pathways|Biosynthesis of secondary metabolites|Microbial metabolism in diverse environments|Biosynthesis of antibiotics|Carbon metabol…	GO:0055114,GO:0016491,GO:0008270	oxidation-reduction process|oxidoreductase activity|zinc ion binding
Glyma.12G021200.1	3.54459	124.623	35.1586	5.13581	7.97334e-14	1.95889e-11	Up						-	-
Glyma.12G021200.2	14.1304	242.57	17.1666	4.10153	5.89753e-19	2.15969e-16	Up						-	-
Glyma.12G021200.3	0	259.004			1.69475e-18	5.98053e-16	Up						-	-
Glyma.12G026300.1	6.93913	212.809	30.668	4.93866	1.29962e-21	5.76551e-19	Up						-	-
Glyma.12G042800.2	16.4741	654.008	39.6992	5.31104	2.53437e-62	7.56753e-59	Up						GO:0046983	protein dimerization activity
Glyma.12G051000.1	203.741	407.523	2.0002	1.00015	0.000134466	0.0059721	Up	(M=4) PTHR23189:SF31 - FPA					GO:0003676,GO:0000166	nucleic acid binding|nucleotide binding
Glyma.12G051800.2	221.325	798.837	3.60934	1.85174	1.39461e-17	4.72798e-15	Up		K00847	fructokinase [EC:2.7.1.4]	ko00051,ko00500,ko00520,ko01100	Fructose and mannose metabolism|Starch and sucrose metabolism|Amino sugar and nucleotide sugar metabolism|Metabolic pathways	GO:0016773,GO:0006014,GO:0004747	phosphotransferase activity, alcohol group as acceptor|D-ribose metabolic process|ribokinase activity
Glyma.12G053200.1	299.321	1240.43	4.14415	2.05108	4.75213e-28	3.15326e-25	Up	(M=2) PTHR12889 - GAMMA-SECRETASE SUBUNIT APH-1					GO:0043085,GO:0016485,GO:0016021	positive regulation of catalytic activity|protein processing|integral to membrane
Glyma.12G055000.1	192.76	439.082	2.27787	1.18768	3.58569e-06	0.000264113	Up	(M=2) KOG2132 - Uncharacterized conserved protein, contains JmjC domain					GO:0005515	protein binding
Glyma.12G073800.1	0	27.9385			4.14536e-05	0.00221948	Up						-	-
Glyma.12G074900.1	42.3792	171.1	4.03736	2.01341	3.65509e-06	0.000268207	Up	(M=64) KOG4412 - 26S proteasome regulatory complex, subunit PSMD10					GO:0005515	protein binding
Glyma.12G077400.1	218.411	873.203	3.99797	1.99927	2.99149e-21	1.29025e-18	Up						-	-
Glyma.12G088400.1	10.3808	120.162	11.5753	3.53298	4.95965e-09	6.81491e-07	Up	(M=85) PTHR10593 - SERINE/THREONINE-PROTEIN KINASE RIO					GO:0046872,GO:0003676	metal ion binding|nucleic acid binding
Glyma.12G092300.1	7.73899	382.312	49.4008	5.62646	4.00054e-41	5.44881e-38	Up	(M=2) K13035 - beta-cyano-L-alanine hydratase/nitrilase	K13035	beta-cyano-L-alanine hydratase/nitrilase [EC:3.5.5.1 3.5.5.4]	ko00460,ko01100,ko01110	Cyanoamino acid metabolism|Metabolic pathways|Biosynthesis of secondary metabolites	GO:0016810,GO:0006807	hydrolase activity, acting on carbon-nitrogen (but not peptide) bonds|nitrogen compound metabolic process
Glyma.12G100600.1	723.894	2766.47	3.82164	1.93419	1.15241e-07	1.21938e-05	Up	(M=341) PTHR10641 - MYB-LIKE DNA-BINDING PROTEIN MYB					GO:0003682	chromatin binding
Glyma.12G109500.1	31.6114	218.173	6.90172	2.78696	2.49542e-11	4.71367e-09	Up	(M=28) PTHR13832:SF94 - PROTEIN PHOSPHATASE 2C DELTA					GO:0003824	catalytic activity
Glyma.12G109500.3	293.793	599.844	2.04172	1.02979	3.21295e-06	0.000240594	Up						GO:0003824	catalytic activity
Glyma.12G110500.1	2.63166	141.063	53.6022	5.74422	3.96384e-17	1.29845e-14	Up						-	-
Glyma.12G147300.1	42.2392	221.725	5.24928	2.39212	1.87668e-09	2.80724e-07	Up	(M=2) PF02683 - Cytochrome C biogenesis protein transmembrane region					GO:0055114,GO:0017004,GO:0016020	oxidation-reduction process|cytochrome complex assembly|membrane
Glyma.12G153000.1	5.49386	117.198	21.3325	4.41498	2.34778e-11	4.44561e-09	Up	(M=15) 4.1.2.13 - Fructose-bisphosphate aldolase.	K01623	fructose-bisphosphate aldolase, class I [EC:4.1.2.13]	ko00010,ko00030,ko00051,ko00680,ko00710,ko01100,ko01110,ko01120,ko01130,ko01200,ko01230	Glycolysis / Gluconeogenesis|Pentose phosphate pathway|Fructose and mannose metabolism|Methane metabolism|Carbon fixation in photosynthetic organisms|Metabolic pathways|Biosynthesis of secondary metabolites|Microbial metabolism in diverse environments|Biosynthesis of antibiotics|Carbon metabolism|Biosynthesis of amino acids	GO:0006096,GO:0004332,GO:0003824	glycolysis|fructose-bisphosphate aldolase activity|catalytic activity
Glyma.12G170500.1	9.04353	67.2497	7.43622	2.89457	0.000146914	0.00642479	Up	(M=17) PTHR10217:SF6 - EAG-RELATED VOLTAGE-GATED POTASSIUM CHANNEL					GO:0055085,GO:0016020,GO:0006813,GO:0006811,GO:0005515,GO:0005249,GO:0005216	transmembrane transport|membrane|potassium ion transport|ion transport|protein binding|voltage-gated potassium channel activity|ion channel activity
Glyma.12G170700.1	0	48.7037			1.82903e-08	2.28291e-06	Up	(M=19) PTHR24420//PTHR24420:SF465 - LEUCINE-RICH REPEAT RECEPTOR-LIKE PROTEIN KINASE // SUBFAMILY NOT NAMED					-	-
Glyma.12G187200.1	27.6958	3334.43	120.395	6.91163	4.23158e-181	1.64259e-176	Up						-	-
Glyma.12G191800.1	110.58	362.853	3.28135	1.71429	1.12702e-08	1.4607e-06	Up	(M=21) PTHR13301//PTHR13301:SF23 - X-BOX TRANSCRIPTION FACTOR-RELATED					GO:0030244,GO:0016760,GO:0016020	cellulose biosynthetic process|cellulose synthase (UDP-forming) activity|membrane
Glyma.12G237700.1	155.318	348.783	2.2456	1.1671	3.36395e-05	0.00186341	Up	(M=6) PTHR14155:SF11 - OS03G0173900 PROTEIN					GO:0046872,GO:0008270,GO:0005515	metal ion binding|zinc ion binding|protein binding
Glyma.12G239000.1	5.83419	64.8538	11.1162	3.47459	2.08235e-05	0.0012532	Up	(M=1) PTHR10553:SF1 - U6 SNRNA-ASSOCIATED SM-LIKE PROTEIN LSM7	K12626	U6 snRNA-associated Sm-like protein LSm7	ko03018,ko03040	RNA degradation|Spliceosome	-	-
Glyma.12G242500.1	106.23	298.962	2.81428	1.49277	2.37328e-05	0.00140221	Up	(M=2) KOG2940 - Predicted methyltransferase					GO:0008168,GO:0008152	methyltransferase activity|metabolic process
Glyma.13G000200.1	26.4872	461.003	17.4048	4.12141	1.24804e-34	1.21114e-31	Up	(M=5) 6.1.1.10 - Methionine--tRNA ligase.	K01874	methionyl-tRNA synthetase [EC:6.1.1.10]	ko00450,ko00970	Selenocompound metabolism|Aminoacyl-tRNA biosynthesis	GO:0006431,GO:0006418,GO:0005737,GO:0005524,GO:0004825,GO:0004812,GO:0000166	methionyl-tRNA aminoacylation|tRNA aminoacylation for protein translation|cytoplasm|ATP binding|methionine-tRNA ligase activity|aminoacyl-tRNA ligase activity|nucleotide binding
Glyma.13G040000.1	0.639472	224.823	351.576	8.45769	5.10882e-33	4.55889e-30	Up						-	-
Glyma.13G042200.1	949.148	3814.29	4.01864	2.00671	0.000109051	0.00502146	Up	(M=226) PTHR10209:SF55 - OXIDOREDUCTASE, 2OG-FE(II) OXYGENASE FAMILY PROTEIN					-	-
Glyma.13G048100.1	36.5313	185.668	5.08242	2.34552	6.2818e-08	6.98693e-06	Up	(M=261) PTHR10209 - OXIDOREDUCTASE, 2OG-FE(II) OXYGENASE FAMILY PROTEIN					GO:0055114,GO:0016706,GO:0016491	oxidation-reduction process|oxidoreductase activity, acting on paired donors, with incorporation or reduction of molecular oxygen, 2-oxoglutarate as one donor, and incorporation of one atom each of oxygen into both donors|oxidoreductase activity
Glyma.13G048500.1	208.172	873.006	4.19369	2.06822	3.43525e-22	1.5688e-19	Up	(M=261) PTHR10209 - OXIDOREDUCTASE, 2OG-FE(II) OXYGENASE FAMILY PROTEIN					GO:0055114,GO:0016706,GO:0016491	oxidation-reduction process|oxidoreductase activity, acting on paired donors, with incorporation or reduction of molecular oxygen, 2-oxoglutarate as one donor, and incorporation of one atom each of oxygen into both donors|oxidoreductase activity
Glyma.13G087300.1	145.848	370.269	2.53874	1.34411	1.77532e-06	0.00014336	Up	(M=40) PF04570 - Protein of unknown function (DUF581)					-	-
Glyma.13G164300.1	514.466	1111.36	2.16021	1.11117	8.22997e-07	7.07568e-05	Up						-	-
Glyma.13G166400.1	421.682	957.687	2.27111	1.1834	4.59478e-10	7.46268e-08	Up	(M=1) K02919 - large subunit ribosomal protein L36	K02919	large subunit ribosomal protein L36	ko03010	Ribosome	GO:0006412,GO:0005840,GO:0005622,GO:0003735	translation|ribosome|intracellular|structural constituent of ribosome
Glyma.13G168700.3	307.362	639.925	2.08199	1.05796	1.01723e-06	8.64036e-05	Up		K00122	formate dehydrogenase [EC:1.2.1.2]	ko00630,ko00680,ko01100,ko01120,ko01200	Glyoxylate and dicarboxylate metabolism|Methane metabolism|Metabolic pathways|Microbial metabolism in diverse environments|Carbon metabolism	GO:0055114,GO:0051287,GO:0048037,GO:0016616,GO:0008152	oxidation-reduction process|NAD binding|cofactor binding|oxidoreductase activity, acting on the CH-OH group of donors, NAD or NADP as acceptor|metabolic process
Glyma.13G168800.1	11.4207	613.554	53.723	5.74747	1.14099e-63	3.54324e-60	Up	(M=90) PF02298 - Plastocyanin-like domain					GO:0009055,GO:0005507	electron carrier activity|copper ion binding
Glyma.13G169700.2	620.123	1632.31	2.63224	1.39629	6.70501e-09	9.0687e-07	Up						GO:0016021	integral to membrane
Glyma.13G179900.1	147.421	323.567	2.19485	1.13412	0.000135971	0.00602516	Up	(M=19) PTHR12313 - RNF5					GO:0046872,GO:0008270,GO:0005515	metal ion binding|zinc ion binding|protein binding
Glyma.13G184600.1	43.6818	301.692	6.90659	2.78797	1.15189e-14	3.12682e-12	Up	(M=5) PF05346 - Eukaryotic membrane protein family					-	-
Glyma.13G190500.1	0	235.519			4.12503e-16	1.26081e-13	Up	(M=6) K09647 - mitochondrial inner membrane protease subunit 1	K09647	mitochondrial inner membrane protease subunit 1 [EC:3.4.99.-]	ko03060	Protein export	-	-
Glyma.13G190900.1	106.926	342.26	3.2009	1.67848	2.58346e-08	3.14862e-06	Up	(M=6) K09647 - mitochondrial inner membrane protease subunit 1	K09647	mitochondrial inner membrane protease subunit 1 [EC:3.4.99.-]	ko03060	Protein export	GO:0016021,GO:0016020,GO:0008236,GO:0006508	integral to membrane|membrane|serine-type peptidase activity|proteolysis
Glyma.13G190900.4	3.70575	203.307	54.8627	5.77775	4.39085e-24	2.27256e-21	Up		K09647	mitochondrial inner membrane protease subunit 1 [EC:3.4.99.-]	ko03060	Protein export	GO:0016021,GO:0016020,GO:0008236,GO:0006508	integral to membrane|membrane|serine-type peptidase activity|proteolysis
Glyma.13G195700.2	83.5645	902.298	10.7976	3.43264	9.902e-48	1.60155e-44	Up		K09647	mitochondrial inner membrane protease subunit 1 [EC:3.4.99.-]	ko03060	Protein export	GO:0016021,GO:0016020,GO:0008236,GO:0006508	integral to membrane|membrane|serine-type peptidase activity|proteolysis
Glyma.13G199100.1	2772.35	5711.89	2.06031	1.04286	1.8075e-10	3.08407e-08	Up	(M=119) PTHR13683:SF98 - CHLOROPLAST NUCLEIOD DNA-BINDING-RELATED					GO:0006508,GO:0004190	proteolysis|aspartic-type endopeptidase activity
Glyma.13G208000.1	5679.94	12126	2.13488	1.09416	3.1218e-07	2.97741e-05	Up	(M=17) PTHR13683:SF100 - BASIC 7S GLOBULIN-RELATED					GO:0006508,GO:0004190	proteolysis|aspartic-type endopeptidase activity
Glyma.13G211300.2	11.2028	134.159	11.9755	3.58201	1.12356e-05	0.000725083	Up		K06890	hemoglobin			-	-
Glyma.13G223500.1	2795.98	11733.1	4.19641	2.06916	4.64023e-13	1.07216e-10	Up						-	-
Glyma.13G224000.1	127.861	446.99	3.4959	1.80566	5.31763e-05	0.00276144	Up	(M=6) KOG0102 - Molecular chaperones mortalin/PBP74/GRP75, HSP70 superfamily	K03283	heat shock 70kDa protein 1/8	ko03040,ko04010,ko04141,ko04144,ko04612,ko04915,ko05134,ko05145,ko05162,ko05164,ko05169	Spliceosome|MAPK signaling pathway|Protein processing in endoplasmic reticulum|Endocytosis|Antigen processing and presentation|Estrogen signaling pathway|Legionellosis|Toxoplasmosis|Measles|Influenza A|Epstein-Barr virus infection	-	-
Glyma.13G243100.1	3076.28	6244.53	2.0299	1.02141	1.04364e-18	3.76851e-16	Up	(M=8) K02898 - large subunit ribosomal protein L26e	K02898	large subunit ribosomal protein L26e	ko03010	Ribosome	GO:0015934,GO:0006412,GO:0005840,GO:0005622,GO:0003735	large ribosomal subunit|translation|ribosome|intracellular|structural constituent of ribosome
Glyma.13G274400.1	1.29609	126.914	97.9202	6.61353	8.58257e-05	0.00412575	Up	(M=5) 4.1.3.38 - Aminodeoxychorismate lyase.	K00826	branched-chain amino acid aminotransferase [EC:2.6.1.42]	ko00280,ko00290,ko00770,ko01100,ko01110,ko01130,ko01210,ko01230	Valine, leucine and isoleucine degradation|Valine, leucine and isoleucine biosynthesis|Pantothenate and CoA biosynthesis|Metabolic pathways|Biosynthesis of secondary metabolites|Biosynthesis of antibiotics|2-Oxocarboxylic acid metabolism|Biosynthesis of amino acids	GO:0008152,GO:0003824	metabolic process|catalytic activity
Glyma.13G309600.1	614.974	1301.66	2.11661	1.08175	9.66229e-06	0.000633557	Up						-	-
Glyma.13G319400.1	231.749	854.328	3.68643	1.88223	6.64061e-19	2.42039e-16	Up						-	-
Glyma.13G322500.1	821.046	1955.3	2.38148	1.25186	9.60452e-10	1.47361e-07	Up	(M=69) 2.4.1.207 - Xyloglucan:xyloglucosyl transferase.	K08235	xyloglucan:xyloglucosyl transferase [EC:2.4.1.207]			GO:0048046,GO:0016762,GO:0006073,GO:0005975,GO:0005618,GO:0004553	apoplast|xyloglucan:xyloglucosyl transferase activity|cellular glucan metabolic process|carbohydrate metabolic process|cell wall|hydrolase activity, hydrolyzing O-glycosyl compounds
Glyma.13G328000.1	22.6332	159.444	7.04469	2.81654	7.23142e-09	9.67951e-07	Up	(M=46) PF02309//PF02362//PF06507 - AUX/IAA family // B3 DNA binding domain // Auxin response factor					GO:0046983,GO:0009725,GO:0006355,GO:0005634,GO:0003677	protein dimerization activity|response to hormone stimulus|regulation of transcription, DNA-dependent|nucleus|DNA binding
Glyma.13G336600.1	290.177	607.568	2.09379	1.06611	2.00974e-06	0.000158581	Up	(M=79) PF01357 - Pollen allergen					GO:0009664,GO:0005576	plant-type cell wall organization|extracellular region
Glyma.13G341500.1	1185.86	2484.75	2.09532	1.06717	2.23155e-14	5.81364e-12	Up	(M=6) PTHR24420//PTHR24420:SF701 - LEUCINE-RICH REPEAT RECEPTOR-LIKE PROTEIN KINASE					GO:0005515	protein binding
Glyma.14G013400.2	0	186.449			4.91797e-10	7.92739e-08	Up		K06210	nicotinamide mononucleotide adenylyltransferase [EC:2.7.7.1 2.7.7.18]	ko00760,ko01100	Nicotinate and nicotinamide metabolism|Metabolic pathways	GO:0016779,GO:0009435	nucleotidyltransferase activity|NAD biosynthetic process
Glyma.14G026100.1	16.8219	313.302	18.6246	4.21914	8.40898e-07	7.20564e-05	Up	(M=2) PTHR11527:SF42 - ACD32.1 (ALPHA-CRYSTALLIN DOMAIN 31.2)					-	-
Glyma.14G038300.1	0	141.323			2.71784e-09	3.95872e-07	Up	(M=5) PTHR11413:SF3 - CYSTEINE PROTEINASE INHIBITOR 12					GO:0004869	cysteine-type endopeptidase inhibitor activity
Glyma.14G038500.2	0.319736	73.1051	228.642	7.83695	5.46264e-08	6.16337e-06	Up						GO:0004869	cysteine-type endopeptidase inhibitor activity
Glyma.14G044000.1	51.4232	774.625	15.0637	3.91301	9.78578e-50	1.65156e-46	Up	(M=2) K05019 - chloride channel, nucleotide-sensitive, 1A	K05019	chloride channel, nucleotide-sensitive, 1A	ko03013	RNA transport	GO:0000387	spliceosomal snRNP assembly
Glyma.14G054900.2	12.3276	385.854	31.3	4.96809	1.77592e-10	3.04356e-08	Up						GO:0006886,GO:0005515	intracellular protein transport|protein binding
Glyma.14G061400.4	71.4841	311.121	4.35231	2.12178	1.4858e-10	2.56333e-08	Up						GO:0031227,GO:0016758	intrinsic to endoplasmic reticulum membrane|transferase activity, transferring hexosyl groups
Glyma.14G070200.1	64.5897	377.14	5.83901	2.54572	2.16646e-09	3.2098e-07	Up	(M=4) PF07386 - Protein of unknown function (DUF1499)					-	-
Glyma.14G071400.1	382.11	864.628	2.26277	1.17809	6.60549e-07	5.8474e-05	Up	(M=6) PTHR22952:SF61 - ATBZIP53 (BASIC REGION/LEUCINE ZIPPER MOTIF 53), DNA BINDING / PROTEIN HETERODI					GO:0043565,GO:0006355,GO:0003700	sequence-specific DNA binding|regulation of transcription, DNA-dependent|sequence-specific DNA binding transcription factor activity
Glyma.14G111300.1	161.569	435.829	2.69748	1.43161	7.37669e-08	8.11175e-06	Up	(M=23) KOG0324 - Uncharacterized conserved protein					-	-
Glyma.14G116000.14	11.6477	73.5511	6.31464	2.6587	0.000192154	0.0079562	Up						GO:0006468,GO:0005524,GO:0004713,GO:0004672	protein phosphorylation|ATP binding|protein tyrosine kinase activity|protein kinase activity
Glyma.14G120800.1	0	41.6162			2.96606e-07	2.85695e-05	Up						-	-
Glyma.14G135200.1	49.9852	201.285	4.02689	2.00967	2.1285e-06	0.000165824	Up						-	-
Glyma.14G136300.1	8.10845	598.42	73.802	6.20559	1.59638e-22	7.33344e-20	Up						-	-
Glyma.14G142300.3	157.515	862.983	5.47874	2.45384	2.11701e-28	1.45446e-25	Up						GO:0016021	integral to membrane
Glyma.14G166900.1	391.101	1155.97	2.95568	1.56349	3.8031e-06	0.000278017	Up						-	-
Glyma.14G170300.1	23.3831	153.678	6.57218	2.71637	3.2585e-08	3.8979e-06	Up	(M=1) PF09282//PF10250 - Mago binding // GDP-fucose protein O-fucosyltransferase					GO:0005515	protein binding
Glyma.14G182900.1	127.926	404.772	3.16411	1.6618	5.07542e-06	0.000361164	Up	(M=1) PF00075//PF03134 - RNase H // TB2/DP1, HVA22 family					GO:0008270,GO:0004523,GO:0003676	zinc ion binding|ribonuclease H activity|nucleic acid binding
Glyma.14G186500.2	74.6352	195.459	2.61885	1.38893	0.000245767	0.00977965	Up						GO:0008270,GO:0005515	zinc ion binding|protein binding
Glyma.14G190100.3	259.063	587.106	2.26627	1.18032	0.000191471	0.00794486	Up						-	-
Glyma.14G190900.1	272.086	713.519	2.6224	1.39089	9.00648e-11	1.60371e-08	Up	(M=14) PTHR11662:SF23 - SODIUM-DEPENDENT PHOSPHATE TRANSPORTER-RELATED					GO:0055085,GO:0016021	transmembrane transport|integral to membrane
Glyma.14G202500.1	121.029	464.453	3.83755	1.94018	1.09195e-12	2.4221e-10	Up						-	-
Glyma.14G204000.1	431.963	1068.23	2.47297	1.30624	2.7157e-05	0.00157596	Up						-	-
Glyma.14G213800.1	0.964379	219.91	228.033	7.8331	5.03602e-13	1.16015e-10	Up	(M=27) PF03080 - Domain of unknown function (DUF239)					-	-
Glyma.14G217000.1	5760.77	13552.4	2.35254	1.23422	1.44055e-06	0.000118723	Up	(M=12) PF07250 - Glyoxal oxidase N-terminus					-	-
Glyma.15G013900.1	59.5986	198.967	3.33844	1.73918	9.2301e-05	0.00438543	Up	(M=8) PTHR19876:SF2 - COATOMER BETA SUBUNIT					GO:0005515	protein binding
Glyma.15G029000.7	163.564	338.996	2.07255	1.05141	0.000197576	0.00815029	Up						GO:0003676,GO:0000166	nucleic acid binding|nucleotide binding
Glyma.15G037600.1	125.708	303.735	2.41619	1.27274	2.27881e-05	0.0013536	Up	(M=20) PTHR22936 - RHOMBOID-RELATED					GO:0016021,GO:0006508,GO:0004252	integral to membrane|proteolysis|serine-type endopeptidase activity
Glyma.15G038200.1	355.135	1007.86	2.83795	1.50485	2.49249e-15	7.16682e-13	Up	(M=6) PTHR15371 - TIM23					-	-
Glyma.15G043200.1	580.06	4877.09	8.40791	3.07175	7.00373e-110	5.43735e-106	Up	(M=20) PTHR10484 - HISTONE H4	K11251	histone H2A	ko05034,ko05322	Alcoholism|Systemic lupus erythematosus	GO:0046982,GO:0006334,GO:0005634,GO:0003677,GO:0000786	protein heterodimerization activity|nucleosome assembly|nucleus|DNA binding|nucleosome
Glyma.15G053000.7	127.147	513.005	4.03473	2.01247	1.26775e-05	0.00081139	Up						-	-
Glyma.15G076900.3	100.729	448.553	4.45309	2.15481	3.92899e-09	5.56619e-07	Up						GO:0005515	protein binding
Glyma.15G128300.1	195.984	425.201	2.16957	1.11741	1.51476e-05	0.00094837	Up	(M=9) PTHR10470:SF4 - PATATIN-RELATED					GO:0006629	lipid metabolic process
Glyma.15G147100.1	1.28584	58.6751	45.6318	5.51197	1.37566e-07	1.41852e-05	Up	(M=7) K12619 - 5'-3' exoribonuclease 2	K12619	5'-3' exoribonuclease 2 [EC:3.1.13.-]	ko03008,ko03018	Ribosome biogenesis in eukaryotes|RNA degradation	-	-
Glyma.15G155000.1	580.07	1204.55	2.07656	1.0542	7.8455e-10	1.22799e-07	Up	(M=35) PF00892//PF03151 - EamA-like transporter family // Triose-phosphate Transporter family					GO:0016020	membrane
Glyma.15G176900.1	902.812	2703.36	2.99438	1.58226	7.56377e-24	3.76419e-21	Up	(M=95) PF00190 - Cupin					GO:0045735,GO:0030145	nutrient reservoir activity|manganese ion binding
Glyma.15G231500.1	54.2249	391.236	7.21506	2.85101	1.15407e-18	4.14796e-16	Up	(M=105) PTHR23155//PTHR23155:SF121 - LEUCINE-RICH REPEAT-CONTAINING PROTEIN // SUBFAMILY NOT NAMED					GO:0043531,GO:0006952,GO:0005515	ADP binding|defense response|protein binding
Glyma.15G232800.1	255.113	786.668	3.08361	1.62462	2.2306e-14	5.81364e-12	Up	(M=46) PTHR23155:SF236 - DISEASE RESISTANCE PROTEIN (NBS-LRR CLASS), PUTATIVE					GO:0043531,GO:0006952,GO:0005515	ADP binding|defense response|protein binding
Glyma.15G233400.1	56.4914	514.268	9.10347	3.18642	1.81939e-27	1.15778e-24	Up	(M=105) PTHR23155//PTHR23155:SF121 - LEUCINE-RICH REPEAT-CONTAINING PROTEIN // SUBFAMILY NOT NAMED					GO:0043531,GO:0006952,GO:0005515	ADP binding|defense response|protein binding
Glyma.15G234000.1	14.7877	242.789	16.4182	4.03723	0.000128608	0.00575474	Up						-	-
Glyma.15G234500.2	189.259	423.083	2.23548	1.16058	9.76269e-06	0.000639601	Up						-	-
Glyma.15G236100.1	247.403	563.487	2.27761	1.18752	2.86528e-07	2.77018e-05	Up	(M=77) PTHR11654:SF37 - OLIGOPEPTIDE TRANSPORTER-RELATED					GO:0016020,GO:0006857,GO:0006810,GO:0005215	membrane|oligopeptide transport|transport|transporter activity
Glyma.15G237800.2	98.638	379.719	3.84963	1.94472	6.565e-11	1.18529e-08	Up						GO:0005544,GO:0005509	calcium-dependent phospholipid binding|calcium ion binding
Glyma.15G245800.1	284.961	904.405	3.17379	1.66621	1.95366e-16	6.11583e-14	Up	(M=28) K11000 - callose synthase [EC:2.4.1.-]	K11000	callose synthase [EC:2.4.1.-]			GO:0016020,GO:0006075,GO:0003843,GO:0000148	membrane|(1->3)-beta-D-glucan biosynthetic process|1,3-beta-D-glucan synthase activity|1,3-beta-D-glucan synthase complex
Glyma.15G248300.1	831.271	2419.79	2.91095	1.54149	4.50979e-26	2.59346e-23	Up	(M=8) PTHR11220:SF4 - HEME-BINDING PROTEIN-RELATED					-	-
Glyma.15G249200.1	0	430.982			5.68136e-26	3.2195e-23	Up						-	-
Glyma.15G250600.1	18.85	120.172	6.37516	2.67246	1.34965e-06	0.000111706	Up	(M=5) PF11264 - Thylakoid formation protein					GO:0015979,GO:0010027,GO:0009523	photosynthesis|thylakoid membrane organization|photosystem II
Glyma.16G005100.3	0	34.1623			6.74824e-05	0.00337979	Up						-	-
Glyma.16G015800.2	154.518	377.588	2.44365	1.28904	2.8225e-06	0.000213572	Up						-	-
Glyma.16G023800.1	37.0959	136.681	3.68452	1.88148	7.97648e-05	0.00389223	Up	(M=357) PF00847 - AP2 domain					GO:0006355,GO:0003700	regulation of transcription, DNA-dependent|sequence-specific DNA binding transcription factor activity
Glyma.16G030600.2	64.4376	241	3.74005	1.90306	1.36644e-07	1.41445e-05	Up						-	-
Glyma.16G031600.1	72.6322	299.052	4.11734	2.04171	1.00051e-09	1.53205e-07	Up	(M=304) PTHR23155 - LEUCINE-RICH REPEAT-CONTAINING PROTEIN					GO:0043531,GO:0017111,GO:0006952,GO:0000166	ADP binding|nucleoside-triphosphatase activity|defense response|nucleotide binding
Glyma.16G044100.1	33.9748	450.147	13.2494	3.72786	3.88888e-30	2.98924e-27	Up	(M=25) PTHR11362 - PHOSPHATIDYLETHANOLAMINE-BINDING PROTEIN					-	-
Glyma.16G050000.3	25.8803	2232.03	86.2446	6.43036	5.68934e-65	1.9204e-61	Up						-	-
Glyma.16G053200.1	1077.59	2585.3	2.39915	1.26253	1.62196e-19	6.08312e-17	Up	(M=44) PF01190 - Pollen proteins Ole e I like					-	-
Glyma.16G058500.1	572.306	1349.71	2.35837	1.23779	2.75286e-05	0.00159254	Up						-	-
Glyma.16G072700.2	151.556	328.442	2.16714	1.11579	0.000110944	0.00508264	Up						GO:0003682	chromatin binding
Glyma.16G090800.1	3079.29	10315	3.34981	1.74408	2.4633e-31	2.01304e-28	Up						-	-
Glyma.16G101900.1	0	68.3891			1.5371e-11	2.96849e-09	Up	(M=7) K10365 - capping protein (actin filament) muscle Z-line, beta	K10365	capping protein (actin filament) muscle Z-line, beta	ko04144	Endocytosis	GO:0071203,GO:0030036,GO:0008290,GO:0005737,GO:0003779	WASH complex|actin cytoskeleton organization|F-actin capping protein complex|cytoplasm|actin binding
Glyma.16G107500.1	25.2329	830.928	32.9304	5.04135	1.77758e-11	3.39907e-09	Up	(M=24) PTHR21562 - NOTUM-RELATED					-	-
Glyma.16G123600.2	27.4086	212.866	7.76639	2.95724	1.56253e-07	1.59405e-05	Up						-	-
Glyma.16G134800.1	123.356	279.349	2.26458	1.17924	0.000163754	0.00698902	Up						-	-
Glyma.16G135000.3	283.501	907.93	3.20257	1.67923	5.80953e-17	1.87926e-14	Up						-	-
Glyma.16G137000.1	8.01753	604.368	75.3808	6.23613	7.74922e-08	8.44959e-06	Up	(M=172) PTHR11017//PTHR11017:SF20 - LEUCINE-RICH REPEAT-CONTAINING PROTEIN // SUBFAMILY NOT NAMED					GO:0005515	protein binding
Glyma.16G142700.1	23.6368	166.475	7.04305	2.8162	6.85614e-09	9.25698e-07	Up	(M=10) KOG1703 - Adaptor protein Enigma and related PDZ-LIM proteins					GO:0008270	zinc ion binding
Glyma.16G153700.1	82.3493	232.969	2.82904	1.50031	2.88504e-05	0.00164813	Up						-	-
Glyma.16G163200.1	67.569	635.094	9.39919	3.23254	4.35595e-09	6.06047e-07	Up	(M=3) K12124 - GIGANTEA	K12124	GIGANTEA	ko04712	Circadian rhythm - plant	-	-
Glyma.16G163700.1	217.137	512.518	2.36035	1.239	2.99446e-07	2.8736e-05	Up						-	-
Glyma.16G173700.4	30.5257	117.434	3.84706	1.94376	0.000222681	0.00896859	Up						GO:0017111,GO:0005524,GO:0000166	nucleoside-triphosphatase activity|ATP binding|nucleotide binding
Glyma.16G178900.1	156.592	967.164	6.17634	2.62675	1.0622e-11	2.08242e-09	Up	(M=4) PF05096 - Glutamine cyclotransferase					-	-
Glyma.16G180200.1	423.91	884.695	2.08699	1.06142	2.91039e-08	3.50307e-06	Up	(M=12) PTHR11206:SF49 - DNA DAMAGE-INDUCIBLE PROTEIN					GO:0055085,GO:0016020,GO:0015297,GO:0015238,GO:0006855	transmembrane transport|membrane|antiporter activity|drug transmembrane transporter activity|drug transmembrane transport
Glyma.16G205600.1	212.345	1050.58	4.94752	2.30671	5.0924e-30	3.87597e-27	Up	(M=14) PF05899 - Protein of unknown function (DUF861)					-	-
Glyma.16G206100.1	233.248	3515.86	15.0735	3.91394	2.87702e-11	5.3821e-09	Up	(M=50) PF00197 - Trypsin and protease inhibitor					GO:0004866	endopeptidase inhibitor activity
Glyma.16G208200.1	41.2586	245.464	5.9494	2.57274	3.17962e-11	5.93389e-09	Up	(M=61) PTHR23024:SF10 - CARBOXYLESTERASE-RELATED					GO:0016787,GO:0008152	hydrolase activity|metabolic process
Glyma.16G208300.1	46.4062	279.638	6.02589	2.59117	1.82044e-08	2.27584e-06	Up	(M=61) PTHR23024:SF10 - CARBOXYLESTERASE-RELATED					GO:0016787,GO:0008152	hydrolase activity|metabolic process
Glyma.16G210600.1	1.63815	878.75	536.428	9.06724	3.12885e-10	5.20146e-08	Up	(M=78) PF00931//PF01582 - NB-ARC domain // TIR domain					GO:0043531,GO:0017111,GO:0007165,GO:0006952,GO:0005515,GO:0000166	ADP binding|nucleoside-triphosphatase activity|signal transduction|defense response|protein binding|nucleotide binding
Glyma.16G211200.1	32.8253	231.27	7.04547	2.8167	4.5327e-12	9.43422e-10	Up						-	-
Glyma.17G022900.1	154.732	358.215	2.31507	1.21106	1.63652e-05	0.00101075	Up	(M=349) PF00646 - F-box domain					GO:0005515	protein binding
Glyma.17G022900.3	17.6211	208.789	11.8488	3.56667	7.78428e-07	6.77503e-05	Up						-	-
Glyma.17G023100.1	16.4003	119.299	7.27417	2.86278	3.81944e-07	3.56401e-05	Up	(M=4) PTHR11615:SF58 - INTEGRAL MEMBRANE FAMILY PROTEIN					-	-
Glyma.17G037100.1	120.501	1175.12	9.75191	3.28568	3.12575e-54	6.22224e-51	Up	(M=66) PTHR10353 - GLYCOSYL HYDROLASE					GO:0005975,GO:0004553	carbohydrate metabolic process|hydrolase activity, hydrolyzing O-glycosyl compounds
Glyma.17G043900.1	129.43	341.516	2.63862	1.39978	1.96166e-06	0.000155516	Up	(M=2) PTHR22764:SF31 - ZINC FINGER (C3HC4-TYPE RING FINGER) FAMILY PROTEIN					GO:0046872,GO:0008270,GO:0005515	metal ion binding|zinc ion binding|protein binding
Glyma.17G045600.1	10.4563	94.7933	9.06566	3.18041	2.8199e-05	0.00162553	Up	(M=14) PF00225//PF11995 - Kinesin motor domain // Domain of unknown function (DUF3490)					GO:0008017,GO:0007018,GO:0005524,GO:0003777	microtubule binding|microtubule-based movement|ATP binding|microtubule motor activity
Glyma.17G054500.1	645.316	1495.34	2.31723	1.2124	8.54218e-14	2.09202e-11	Up	(M=14) K00279 - cytokinin dehydrogenase	K00279	cytokinin dehydrogenase [EC:1.5.99.12]	ko00908	Zeatin biosynthesis	GO:0055114,GO:0050660,GO:0019139,GO:0016614,GO:0016491,GO:0009690,GO:0008762,GO:0003824	oxidation-reduction process|flavin adenine dinucleotide binding|cytokinin dehydrogenase activity|oxidoreductase activity, acting on CH-OH group of donors|oxidoreductase activity|cytokinin metabolic process|UDP-N-acetylmuramate dehydrogenase activity|catalytic activity
Glyma.17G112100.1	160.111	378.446	2.36365	1.24102	4.76704e-06	0.000341726	Up	(M=15) PTHR24420//PTHR24420:SF661 - LEUCINE-RICH REPEAT RECEPTOR-LIKE PROTEIN KINASE					GO:0006468,GO:0005524,GO:0004713,GO:0004674,GO:0004672	protein phosphorylation|ATP binding|protein tyrosine kinase activity|protein serine/threonine kinase activity|protein kinase activity
Glyma.17G113900.1	448.434	1101.19	2.45563	1.29609	7.39407e-13	1.67358e-10	Up	(M=7) K14515 - EIN3-binding F-box protein	K14515	EIN3-binding F-box protein	ko04075	Plant hormone signal transduction	GO:0005515	protein binding
Glyma.17G113900.2	590.615	1490.36	2.5234	1.33537	4.86241e-16	1.47458e-13	Up		K14515	EIN3-binding F-box protein	ko04075	Plant hormone signal transduction	GO:0005515	protein binding
Glyma.17G124400.1	60.8845	177.275	2.91167	1.54185	0.000154876	0.0066985	Up	(M=15) PF05605 - Drought induced 19 protein (Di19), zinc-binding					-	-
Glyma.17G139200.3	33.4795	159.384	4.76065	2.25116	6.58166e-05	0.00331367	Up						-	-
Glyma.17G167800.1	124.836	301.141	2.41229	1.2704	3.21511e-05	0.00179572	Up	(M=8) PTHR23125:SF44 - SKIP-2, ARATH					GO:0005515	protein binding
Glyma.17G173200.1	2.24505	301.474	134.284	7.06914	4.37468e-17	1.42701e-14	Up	(M=5) PTHR19857:SF16 - TRANSDUCIN FAMILY PROTEIN / WD-40 REPEAT FAMILY PROTEIN					-	-
Glyma.17G187600.1	132.985	9903.77	74.4728	6.21864	0	0	Up						-	-
Glyma.17G188500.1	129.834	362.264	2.79021	1.48038	3.2137e-06	0.000240594	Up	(M=5) PTHR22952:SF6 - CAMP-RESPONSE ELEMENT BINDING PROTEIN-RELATED					GO:0043565,GO:0006355,GO:0003700	sequence-specific DNA binding|regulation of transcription, DNA-dependent|sequence-specific DNA binding transcription factor activity
Glyma.17G198300.2	42.835	279.791	6.53184	2.70749	2.97983e-13	7.01028e-11	Up						GO:0008270,GO:0005515	zinc ion binding|protein binding
Glyma.17G199200.1	100.041	305.887	3.05761	1.61241	3.43846e-07	3.23962e-05	Up	(M=26) 3.6.3.6 - Proton-exporting ATPase.	K01535	H+-transporting ATPase [EC:3.6.3.6]	ko00190	Oxidative phosphorylation	GO:0046872,GO:0019829,GO:0016887,GO:0016021,GO:0006812,GO:0006754,GO:0006200,GO:0000166	metal ion binding|cation-transporting ATPase activity|ATPase activity|integral to membrane|cation transport|ATP biosynthetic process|ATP catabolic process|nucleotide binding
Glyma.17G202700.1	1533.87	3187.39	2.07801	1.0552	2.01201e-06	0.000158581	Up	(M=17) PTHR21319 - RING FINGER AND CHY ZINC FINGER DOMAIN-CONTAINING PROTEIN 1					GO:0046872,GO:0008270,GO:0005515	metal ion binding|zinc ion binding|protein binding
Glyma.17G215900.1	241.517	545.907	2.26032	1.17653	0.000210301	0.00856148	Up	(M=6) PTHR24420//PTHR24420:SF449 - LEUCINE-RICH REPEAT RECEPTOR-LIKE PROTEIN KINASE // SUBFAMILY NOT NAMED					GO:0006468,GO:0005524,GO:0004713,GO:0004674,GO:0004672	protein phosphorylation|ATP binding|protein tyrosine kinase activity|protein serine/threonine kinase activity|protein kinase activity
Glyma.17G216000.1	613.112	1504.09	2.45321	1.29467	3.43003e-07	3.23561e-05	Up	(M=4) K00813 - aspartate aminotransferase	K00813	aspartate aminotransferase [EC:2.6.1.1]	ko00220,ko00250,ko00270,ko00330,ko00350,ko00360,ko00400,ko00401,ko00950,ko00960,ko01100,ko01110,ko01130,ko01210,ko01230	Arginine biosynthesis|Alanine, aspartate and glutamate metabolism|Cysteine and methionine metabolism|Arginine and proline metabolism|Tyrosine metabolism|Phenylalanine metabolism|Phenylalanine, tyrosine and tryptophan biosynthesis|Novobiocin biosynthesis|Isoquinoline alkaloid biosynthesis|Tropane, piperidine and pyridine alkaloid biosynthesis|Metabolic pathways|Biosynthesis of secondary metabolite…	GO:0030170,GO:0009058,GO:0008483,GO:0006520,GO:0003824	pyridoxal phosphate binding|biosynthetic process|transaminase activity|cellular amino acid metabolic process|catalytic activity
Glyma.17G218500.1	3.54459	119.295	33.6554	5.07277	3.6362e-13	8.47736e-11	Up	(M=27) PTHR24420//PTHR24420:SF438 - LEUCINE-RICH REPEAT RECEPTOR-LIKE PROTEIN KINASE // SUBFAMILY NOT NAMED					GO:0030246,GO:0006468,GO:0005524,GO:0004713,GO:0004674,GO:0004672	carbohydrate binding|protein phosphorylation|ATP binding|protein tyrosine kinase activity|protein serine/threonine kinase activity|protein kinase activity
Glyma.17G226700.2	132.357	301.808	2.28026	1.1892	0.000105495	0.00489545	Up		K04640	guanine nucleotide binding protein (G protein), alpha, other			GO:0031683,GO:0019001,GO:0007186,GO:0007165,GO:0006184,GO:0005525,GO:0004871,GO:0003924	G-protein beta/gamma-subunit complex binding|guanyl nucleotide binding|G-protein coupled receptor signaling pathway|signal transduction|GTP catabolic process|GTP binding|signal transducer activity|GTPase activity
Glyma.17G247700.1	366.802	749.898	2.04442	1.03169	3.26872e-07	3.10228e-05	Up	(M=10) KOG1703 - Adaptor protein Enigma and related PDZ-LIM proteins					GO:0008270	zinc ion binding
Glyma.17G260100.1	60.1335	409.101	6.80322	2.76622	2.98796e-07	2.87092e-05	Up	(M=8) K00083 - cinnamyl-alcohol dehydrogenase	K00083	cinnamyl-alcohol dehydrogenase [EC:1.1.1.195]	ko00940,ko01100,ko01110	Phenylpropanoid biosynthesis|Metabolic pathways|Biosynthesis of secondary metabolites	GO:0055114,GO:0016747,GO:0016491,GO:0008270	oxidation-reduction process|transferase activity, transferring acyl groups other than amino-acyl groups|oxidoreductase activity|zinc ion binding
Glyma.18G027400.1	194.638	670.044	3.44251	1.78346	6.8762e-15	1.90655e-12	Up	(M=2) PTHR11071//PTHR11071:SF121 - PEPTIDYL-PROLYL CIS-TRANS ISOMERASE	K01802	peptidylprolyl isomerase [EC:5.2.1.8]			GO:0006457,GO:0003755	protein folding|peptidyl-prolyl cis-trans isomerase activity
Glyma.18G041400.1	1180.84	2681.59	2.27093	1.18328	8.97363e-18	3.0826e-15	Up	(M=119) PTHR13683:SF98 - CHLOROPLAST NUCLEIOD DNA-BINDING-RELATED					GO:0006508,GO:0004190	proteolysis|aspartic-type endopeptidase activity
Glyma.18G047500.1	1.66728	250.079	149.992	7.22874	5.1205e-34	4.90777e-31	Up	(M=3) PTHR24015:SF172 - UNKNOWN PROTEIN					-	-
Glyma.18G066700.1	0	140.187			9.87511e-23	4.64639e-20	Up						-	-
Glyma.18G067500.1	138.848	489.183	3.52315	1.81687	6.52897e-07	5.78626e-05	Up						-	-
Glyma.18G092800.1	72.5676	214.572	2.95686	1.56406	2.65522e-05	0.00154411	Up	(M=22) PF05553 - Cotton fibre expressed protein					-	-
Glyma.18G094800.1	70.5648	270.984	3.84022	1.94119	3.63865e-07	3.4158e-05	Up						-	-
Glyma.18G114100.1	114.559	536.234	4.68084	2.22677	3.2971e-17	1.09858e-14	Up						-	-
Glyma.18G114200.1	0	94.3151			6.59183e-10	1.0444e-07	Up						-	-
Glyma.18G114500.1	0	73.1004			2.29463e-12	4.88064e-10	Up						-	-
Glyma.18G122900.1	21.0353	143.449	6.81945	2.76966	5.57932e-08	6.25036e-06	Up	(M=83) PF10250 - GDP-fucose protein O-fucosyltransferase					-	-
Glyma.18G125700.2	80.5154	657.253	8.16307	3.02911	4.87441e-29	3.53668e-26	Up						GO:0016592,GO:0006357,GO:0001104	mediator complex|regulation of transcription from RNA polymerase II promoter|RNA polymerase II transcription cofactor activity
Glyma.18G125700.4	14.5939	204.966	14.0446	3.81195	1.03812e-15	3.11176e-13	Up						GO:0016592,GO:0006357,GO:0001104	mediator complex|regulation of transcription from RNA polymerase II promoter|RNA polymerase II transcription cofactor activity
Glyma.18G131000.1	0	23.9022			0.00018257	0.00764042	Up	(M=78) PF02721 - Domain of unknown function DUF223					-	-
Glyma.18G137800.1	0	97.314			3.84151e-16	1.18347e-13	Up						-	-
Glyma.18G186800.1	78.6734	544.118	6.91616	2.78997	5.0802e-24	2.59475e-21	Up	(M=20) 1.1.1.206 - Tropinone reductase I.	K08081	tropine dehydrogenase [EC:1.1.1.206]	ko00960,ko01100,ko01110	Tropane, piperidine and pyridine alkaloid biosynthesis|Metabolic pathways|Biosynthesis of secondary metabolites	GO:0016491,GO:0008152	oxidoreductase activity|metabolic process
Glyma.18G203600.1	982.674	2873.25	2.92391	1.5479	4.56596e-06	0.00032883	Up						-	-
Glyma.18G210500.1	515.093	1295.02	2.51414	1.33006	2.64946e-06	0.000201856	Up	(M=7) K00827 - alanine-glyoxylate transaminase / (R)-3-amino-2-methylpropionate-pyruvate transaminase	K00827	alanine-glyoxylate transaminase / (R)-3-amino-2-methylpropionate-pyruvate transaminase [EC:2.6.1.44 2.6.1.40]	ko00250,ko00260,ko01100,ko01110	Alanine, aspartate and glutamate metabolism|Glycine, serine and threonine metabolism|Metabolic pathways|Biosynthesis of secondary metabolites	GO:0030170,GO:0008483,GO:0003824	pyridoxal phosphate binding|transaminase activity|catalytic activity
Glyma.18G216000.2	96.7248	257.098	2.65804	1.41036	2.85398e-05	0.00163978	Up		K06689	ubiquitin-conjugating enzyme E2 D/E [EC:6.3.2.19]	ko04120,ko04141	Ubiquitin mediated proteolysis|Protein processing in endoplasmic reticulum	GO:0016881	acid-amino acid ligase activity
Glyma.18G216000.3	247.197	616.971	2.49586	1.31954	5.25732e-09	7.19845e-07	Up		K06689	ubiquitin-conjugating enzyme E2 D/E [EC:6.3.2.19]	ko04120,ko04141	Ubiquitin mediated proteolysis|Protein processing in endoplasmic reticulum	GO:0016881	acid-amino acid ligase activity
Glyma.18G219500.1	5.14672	207.593	40.3351	5.33396	1.16079e-22	5.39626e-20	Up	(M=83) PF10250 - GDP-fucose protein O-fucosyltransferase					-	-
Glyma.18G232700.1	5363.3	12113.7	2.25864	1.17545	4.64162e-14	1.16998e-11	Up	(M=29) PF05938 - Plant self-incompatibility protein S1					-	-
Glyma.18G250000.1	23.8761	122.288	5.12177	2.35664	9.10273e-06	0.000601439	Up	(M=124) PTHR10795:SF17 - SUBTILISIN-LIKE PROTEASE (PLANT)					GO:0006508,GO:0004252	proteolysis|serine-type endopeptidase activity
Glyma.18G250100.1	232.529	694.7	2.98758	1.57898	0.000126908	0.00568639	Up	(M=124) PTHR10795:SF17 - SUBTILISIN-LIKE PROTEASE (PLANT)					GO:0043086,GO:0042802,GO:0006508,GO:0004252	negative regulation of catalytic activity|identical protein binding|proteolysis|serine-type endopeptidase activity
Glyma.18G250100.2	32.2971	212.27	6.5724	2.71642	1.05464e-10	1.86084e-08	Up						GO:0043086,GO:0042802,GO:0006508,GO:0004252	negative regulation of catalytic activity|identical protein binding|proteolysis|serine-type endopeptidase activity
Glyma.18G260200.1	79.1775	303.778	3.83667	1.93986	3.94515e-09	5.5789e-07	Up	(M=8) PTHR12281 - RP42 RELATED					-	-
Glyma.18G262500.2	15.7395	235.012	14.9314	3.90028	4.4216e-18	1.53246e-15	Up		K01051	pectinesterase [EC:3.1.1.11]	ko00040,ko00500,ko01100	Pentose and glucuronate interconversions|Starch and sucrose metabolism|Metabolic pathways	GO:0042545,GO:0030599,GO:0005618	cell wall modification|pectinesterase activity|cell wall
Glyma.18G272500.1	184.246	399.971	2.17085	1.11826	0.00024806	0.00986081	Up	(M=743) PF07714 - Protein tyrosine kinase					GO:0006468,GO:0005524,GO:0004713,GO:0004672	protein phosphorylation|ATP binding|protein tyrosine kinase activity|protein kinase activity
Glyma.18G278900.1	611.451	1301.44	2.12844	1.0898	7.73059e-07	6.73585e-05	Up	(M=5) 1.5.99.8 - Proline dehydrogenase.	K00318	proline dehydrogenase [EC:1.5.99.8]	ko00330,ko01100,ko01110,ko01130	Arginine and proline metabolism|Metabolic pathways|Biosynthesis of secondary metabolites|Biosynthesis of antibiotics	GO:0055114,GO:0006562,GO:0006537,GO:0004657	oxidation-reduction process|proline catabolic process|glutamate biosynthetic process|proline dehydrogenase activity
Glyma.18G280100.1	3.95007	60.7338	15.3754	3.94255	1.47239e-05	0.000923338	Up						-	-
Glyma.18G297700.2	38.9234	140.123	3.59997	1.84798	0.000105642	0.00489935	Up						-	-
Glyma.18G300000.1	214.306	551.223	2.57212	1.36296	9.67201e-09	1.27485e-06	Up						-	-
Glyma.19G024200.1	222.173	703.787	3.16774	1.66346	0.000150158	0.00653083	Up	(M=79) PF01357 - Pollen allergen					GO:0009664,GO:0005576	plant-type cell wall organization|extracellular region
Glyma.19G055100.1	47.7905	448.733	9.38958	3.23106	1.27242e-20	5.14502e-18	Up	(M=2) PTHR13131//PTHR13131:SF5 - CYSTINOSIN // SUBFAMILY NOT NAMED	K12386	cystinosin	ko04142	Lysosome	-	-
Glyma.19G058900.1	24.4477	311.149	12.7271	3.66983	6.90628e-17	2.21558e-14	Up	(M=95) PF00190 - Cupin					GO:0045735,GO:0030145	nutrient reservoir activity|manganese ion binding
Glyma.19G063000.1	92.9177	258.946	2.78684	1.47863	1.0867e-05	0.000704224	Up						-	-
Glyma.19G097900.1	0	73.6142			1.94682e-12	4.17518e-10	Up	(M=5) 2.7.7.1 - Nicotinamide-nucleotide adenylyltransferase.	K06210	nicotinamide mononucleotide adenylyltransferase [EC:2.7.7.1 2.7.7.18]	ko00760,ko01100	Nicotinate and nicotinamide metabolism|Metabolic pathways	GO:0016779,GO:0009435	nucleotidyltransferase activity|NAD biosynthetic process
Glyma.19G110800.3	100.374	350.697	3.49391	1.80484	3.44578e-09	4.90849e-07	Up						-	-
Glyma.19G110900.1	1224.85	2516.12	2.05423	1.0386	1.16808e-07	1.23212e-05	Up	(M=2) PTHR23237 - NUCLEOLAR PROTEIN FAMILY A MEMBER 1 (SNORNP PROTEIN GAR1)					GO:0042254,GO:0031429,GO:0001522	ribosome biogenesis|box H/ACA snoRNP complex|pseudouridine synthesis
Glyma.19G118300.1	108.534	253.044	2.33146	1.22123	0.000160691	0.00690003	Up						-	-
Glyma.19G120400.1	884.458	4668.35	5.27821	2.40005	2.11265e-39	2.60342e-36	Up	(M=13) 2.3.3.13 - 2-isopropylmalate synthase.	K01649	2-isopropylmalate synthase [EC:2.3.3.13]	ko00290,ko00620,ko01100,ko01110,ko01210,ko01230	Valine, leucine and isoleucine biosynthesis|Pyruvate metabolism|Metabolic pathways|Biosynthesis of secondary metabolites|2-Oxocarboxylic acid metabolism|Biosynthesis of amino acids	GO:0046912,GO:0019752,GO:0009098,GO:0003852,GO:0003824	transferase activity, transferring acyl groups, acyl groups converted into alkyl on transfer|carboxylic acid metabolic process|leucine biosynthetic process|2-isopropylmalate synthase activity|catalytic activity
Glyma.19G145800.1	191.52	388.375	2.02785	1.01995	0.000145288	0.00636178	Up	(M=17) KOG1530 - Rhodanese-related sulfurtransferase					-	-
Glyma.19G167600.1	173.823	351.292	2.02097	1.01505	0.000216736	0.00875914	Up	(M=18) PTHR11726:SF1 - 60S RIBOSOMAL PROTEIN L10					GO:0003993	acid phosphatase activity
Glyma.19G168300.1	93.3267	366.229	3.92416	1.97238	6.3129e-11	1.14778e-08	Up	(M=5) PTHR23083//PTHR23083:SF102 - TETRATRICOPEPTIDE REPEAT PROTEIN, TPR // SUBFAMILY NOT NAMED					GO:0006396,GO:0005622,GO:0005515	RNA processing|intracellular|protein binding
Glyma.19G169800.1	159.075	369.161	2.32067	1.21454	1.37717e-05	0.000870657	Up	(M=20) PTHR13856:SF27 - TARGET OF MYB1 RELATED (TOM1 - RELATED), PLANT					GO:0006886	intracellular protein transport
Glyma.19G209500.1	391.152	829.716	2.12121	1.08489	5.2413e-08	5.95767e-06	Up	(M=18) PTHR22814:SF16 - CHLOROPLAST-TARGETED COPPER CHAPERONE					GO:0046872,GO:0030001	metal ion binding|metal ion transport
Glyma.19G218900.1	16.1825	206.519	12.7619	3.67377	4.27231e-15	1.22391e-12	Up						-	-
Glyma.19G225000.1	21.0696	229.57	10.8958	3.4457	2.42687e-15	7.00408e-13	Up						-	-
Glyma.19G225200.1	21.7106	98.5346	4.53855	2.18223	0.000167638	0.00712738	Up						-	-
Glyma.19G225300.1	150.829	378.607	2.51017	1.32778	1.54061e-06	0.000126166	Up						-	-
Glyma.19G225600.1	164.327	370.448	2.25433	1.1727	1.7039e-05	0.00104737	Up	(M=10) PTHR11601//PTHR11601:SF13 - CYSTEINE DESULFURYLASE // SUBFAMILY NOT NAMED					GO:0030170,GO:0008152,GO:0003824	pyridoxal phosphate binding|metabolic process|catalytic activity
Glyma.19G229400.1	103.249	299.909	2.90472	1.5384	5.08868e-05	0.00266213	Up	(M=19) PF07887 - Calmodulin binding protein-like					-	-
Glyma.19G237000.1	179.597	750.146	4.17683	2.06241	1.01545e-19	3.86444e-17	Up	(M=3) PTHR11825//PTHR11825:SF13 - SUBGROUP IIII AMINOTRANSFERASE					GO:0008152,GO:0003824	metabolic process|catalytic activity
Glyma.19G240400.4	309.953	712.926	2.30011	1.2017	1.24031e-08	1.59423e-06	Up		K04565	Cu/Zn superoxide dismutase [EC:1.15.1.1]	ko04146,ko05014,ko05016,ko05020	Peroxisome|Amyotrophic lateral sclerosis (ALS)|Huntington's disease|Prion diseases	GO:0055114,GO:0046872,GO:0006801,GO:0004784	oxidation-reduction process|metal ion binding|superoxide metabolic process|superoxide dismutase activity
Glyma.19G249200.2	15.7993	330.066	20.8911	4.38482	2.267e-28	1.54385e-25	Up						-	-
Glyma.19G255400.2	2.56478	47.4293	18.4925	4.20887	4.78982e-05	0.00252112	Up						-	-
Glyma.19G262000.2	16.1861	117.319	7.24813	2.85761	5.66729e-07	5.09827e-05	Up						-	-
Glyma.20G029100.2	106.723	519.514	4.86785	2.28328	3.22856e-13	7.57248e-11	Up		K01193	beta-fructofuranosidase [EC:3.2.1.26]	ko00052,ko00500,ko01100	Galactose metabolism|Starch and sucrose metabolism|Metabolic pathways	GO:0005975,GO:0004553	carbohydrate metabolic process|hydrolase activity, hydrolyzing O-glycosyl compounds
Glyma.20G073400.1	62.8106	594.944	9.47204	3.24367	1.80535e-31	1.49104e-28	Up	(M=1) PF00488//PF01541 - MutS domain V // GIY-YIG catalytic domain					GO:0030983,GO:0006298,GO:0005524	mismatched DNA binding|mismatch repair|ATP binding
Glyma.20G076400.2	57.4513	947.459	16.4915	4.04365	8.12939e-61	2.25402e-57	Up						-	-
Glyma.20G076400.5	0.642919	94.2861	146.653	7.19626	7.93364e-14	1.95533e-11	Up						-	-
Glyma.20G098900.1	172.435	357.145	2.07119	1.05046	0.000166541	0.00709238	Up	(M=12) PF06136 - Domain of unknown function (DUF966)					-	-
Glyma.20G115100.1	184.521	1263.13	6.84545	2.77514	9.28252e-45	1.47071e-41	Up						-	-
Glyma.20G147700.1	119.596	282.25	2.36002	1.2388	7.81335e-05	0.00382224	Up	(M=43) PF04844 - Transcriptional repressor, ovate					-	-
Glyma.20G158500.1	122.575	618.298	5.04424	2.33464	6.32791e-06	0.000439024	Up						-	-
Glyma.20G170000.1	1124.08	2586.45	2.30094	1.20222	7.79843e-07	6.77974e-05	Up	(M=3) K12124 - GIGANTEA	K12124	GIGANTEA	ko04712	Circadian rhythm - plant	-	-
Glyma.20G190400.2	150.817	392.203	2.60053	1.37881	7.0946e-07	6.2377e-05	Up						GO:0016791,GO:0016311,GO:0008138,GO:0006470	phosphatase activity|dephosphorylation|protein tyrosine/serine/threonine phosphatase activity|protein dephosphorylation
Glyma.U004500.1	3.28656	61.7287	18.7822	4.23129	2.09416e-06	0.000164057	Up	(M=12) PTHR10357:SF64 - GLYCOSIDE HYDROLASE STARCH-BINDING DOMAIN-CONTAINING PROTEIN					GO:2001070,GO:0003824	starch binding|catalytic activity
Glyma.U008800.1	0.319736	407.919	1275.8	10.3172	1.81075e-33	1.6937e-30	Up	(M=2) PTHR11017:SF14 - LEUCINE-RICH PROTEIN					GO:0043531,GO:0006952	ADP binding|defense response
Glyma.U024600.1	0	40.3598			4.94769e-07	4.50309e-05	Up	(M=12) PTHR10357:SF64 - GLYCOSIDE HYDROLASE STARCH-BINDING DOMAIN-CONTAINING PROTEIN					GO:2001070,GO:0003824	starch binding|catalytic activity
Glyma.01G012700.1	446.083	93.0981	0.208701	-2.26049	2.25585e-10	3.82385e-08	Down	(M=155) PF00225 - Kinesin motor domain					GO:0008017,GO:0007018,GO:0005524,GO:0003777	microtubule binding|microtubule-based movement|ATP binding|microtubule motor activity
Glyma.01G016500.2	1874.18	828.595	0.442109	-1.17753	4.2417e-08	4.97607e-06	Down						GO:0055085,GO:0042626,GO:0017111,GO:0016887,GO:0016021,GO:0006810,GO:0005524,GO:0000166	transmembrane transport|ATPase activity, coupled to transmembrane movement of substances|nucleoside-triphosphatase activity|ATPase activity|integral to membrane|transport|ATP binding|nucleotide binding
Glyma.01G032900.1	284.177	89.3487	0.314412	-1.66927	4.087e-07	3.78633e-05	Down	(M=17) PF00560//PF00931//PF01582//PF07725 - Leucine Rich Repeat // NB-ARC domain // TIR domain // Leucine Rich Repeat					GO:0043531,GO:0017111,GO:0007165,GO:0006952,GO:0005515,GO:0000166	ADP binding|nucleoside-triphosphatase activity|signal transduction|defense response|protein binding|nucleotide binding
Glyma.01G033200.1	458.422	24.1481	0.0526766	-4.2467	1.5571e-35	1.53019e-32	Down	(M=39) PF00560//PF00931//PF01582 - Leucine Rich Repeat // NB-ARC domain // TIR domain					GO:0043531,GO:0007165,GO:0006952,GO:0005515	ADP binding|signal transduction|defense response|protein binding
Glyma.01G040200.1	558.347	137.422	0.246122	-2.02255	2.11602e-09	3.14106e-07	Down	(M=47) PTHR11260:SF16 - GLUTATHIONE S-TRANSFERASE					GO:0005515	protein binding
Glyma.01G046700.1	1205.45	398.733	0.330776	-1.59607	1.96598e-18	6.90629e-16	Down	(M=15) PTHR10108:SF37 - UBIQUINONE/MENAQUINONE BIOSYNTHESIS METHYLTRANSFERASE-RELATED					GO:0008168	methyltransferase activity
Glyma.01G058500.1	157.131	39.871	0.253744	-1.97855	8.9442e-06	0.000592442	Down	(M=3) PF07168 - Ureide permease					-	-
Glyma.01G063100.1	1525.1	525.581	0.344622	-1.53691	1.68375e-20	6.70349e-18	Down	(M=32) PF03492 - SAM dependent carboxyl methyltransferase					GO:0008168	methyltransferase activity
Glyma.01G100600.3	121.035	0	0		1.2281e-19	4.62834e-17	Down						-	-
Glyma.01G100600.4	60.1653	0.653368	0.0108596	-6.52489	1.16278e-08	1.50338e-06	Down						-	-
Glyma.01G122300.1	162.223	13.1559	0.0810975	-3.6242	4.6825e-12	9.71994e-10	Down	(M=443) PF00067 - Cytochrome P450					GO:0055114,GO:0020037,GO:0016705,GO:0005506	oxidation-reduction process|heme binding|oxidoreductase activity, acting on paired donors, with incorporation or reduction of molecular oxygen|iron ion binding
Glyma.01G175700.11	163.149	21.9023	0.134247	-2.89704	3.10494e-09	4.46392e-07	Down						-	-
Glyma.01G234600.1	502.845	218.247	0.434024	-1.20415	6.21941e-05	0.00314351	Down	(M=16) PF03126 - Plus-3 domain					GO:0016570,GO:0008270,GO:0006352,GO:0005634,GO:0003677,GO:0003676	histone modification|zinc ion binding|DNA-dependent transcription, initiation|nucleus|DNA binding|nucleic acid binding
Glyma.01G239300.1	588.825	285.059	0.484116	-1.04658	4.17878e-06	0.000303763	Down	(M=61) PTHR23024:SF10 - CARBOXYLESTERASE-RELATED					GO:0016787,GO:0008152	hydrolase activity|metabolic process
Glyma.02G001800.1	55.4044	1.91733	0.0346061	-4.85283	1.78346e-06	0.000143779	Down						-	-
Glyma.02G010300.3	456.743	134.072	0.293539	-1.76838	7.90498e-06	0.000532728	Down		K01897	long-chain acyl-CoA synthetase [EC:6.2.1.3]	ko00061,ko00071,ko01100,ko01212,ko03320,ko04146,ko04920	Fatty acid biosynthesis|Fatty acid degradation|Metabolic pathways|Fatty acid metabolism|PPAR signaling pathway|Peroxisome|Adipocytokine signaling pathway	GO:0008152,GO:0003824	metabolic process|catalytic activity
Glyma.02G028100.1	105.344	3.07997	0.0292373	-5.09605	1.34666e-11	2.62025e-09	Down	(M=25) PTHR10201 - MATRIX METALLOPROTEINASE					GO:0031012,GO:0008270,GO:0008237,GO:0006508,GO:0004222	extracellular matrix|zinc ion binding|metallopeptidase activity|proteolysis|metalloendopeptidase activity
Glyma.02G037200.1	560.599	246.292	0.439337	-1.1866	3.22482e-07	3.06437e-05	Down	(M=16) PTHR24420//PTHR24420:SF433 - LEUCINE-RICH REPEAT RECEPTOR-LIKE PROTEIN KINASE // SUBFAMILY NOT NAMED					GO:0006468,GO:0005524,GO:0004713,GO:0004674,GO:0004672	protein phosphorylation|ATP binding|protein tyrosine kinase activity|protein serine/threonine kinase activity|protein kinase activity
Glyma.02G042300.1	266.83	16.519	0.0619086	-4.01372	9.36915e-21	3.84854e-18	Down	(M=6) PTHR10426//PTHR10426:SF19 - STRICTOSIDINE SYNTHASE-RELATED // SUBFAMILY NOT NAMED					GO:0016844,GO:0009058	strictosidine synthase activity|biosynthetic process
Glyma.02G043300.1	764.301	104.404	0.1366	-2.87197	5.83819e-29	4.19674e-26	Down	(M=194) PTHR22835:SF39 - LATERAL SIGNALING TARGET PROTEIN 2					GO:0016788,GO:0006629	hydrolase activity, acting on ester bonds|lipid metabolic process
Glyma.02G048600.1	4379.81	7.24106	0.00165328	-9.24045	1.5737e-163	3.05435e-159	Down	(M=4) K00475 - naringenin 3-dioxygenase	K00475	naringenin 3-dioxygenase [EC:1.14.11.9]	ko00941,ko01100,ko01110	Flavonoid biosynthesis|Metabolic pathways|Biosynthesis of secondary metabolites	GO:0055114,GO:0016706,GO:0016491	oxidation-reduction process|oxidoreductase activity, acting on paired donors, with incorporation or reduction of molecular oxygen, 2-oxoglutarate as one donor, and incorporation of one atom each of oxygen into both donors|oxidoreductase activity
Glyma.02G061400.4	1153.14	0.341194	0.000295882	-11.7227	2.77659e-150	4.31121e-146	Down						GO:0005515	protein binding
Glyma.02G064700.1	2844.59	1340.66	0.4713	-1.08528	1.17163e-15	3.48503e-13	Down	(M=1) K08907 - light-harvesting complex I chlorophyll a/b binding protein 1	K08907	light-harvesting complex I chlorophyll a/b binding protein 1	ko00196	Photosynthesis - antenna proteins	GO:0016020,GO:0009765	membrane|photosynthesis, light harvesting
Glyma.02G067300.1	1034.38	498.846	0.482268	-1.05209	5.63136e-09	7.67001e-07	Down	(M=6) K02978 - small subunit ribosomal protein S27e	K02978	small subunit ribosomal protein S27e	ko03010	Ribosome	GO:0006412,GO:0005840,GO:0005622,GO:0003735	translation|ribosome|intracellular|structural constituent of ribosome
Glyma.02G072000.2	222.886	67.0327	0.300749	-1.73337	5.0526e-06	0.000359871	Down						-	-
Glyma.02G073600.1	503.192	168.959	0.335774	-1.57444	4.77346e-10	7.7367e-08	Down	(M=12) PTHR19139:SF27 - AQUAPORIN-RELATED	K09872	aquaporin PIP			GO:0016020,GO:0006810,GO:0005215	membrane|transport|transporter activity
Glyma.02G073700.1	660.948	314.98	0.476557	-1.06928	8.81808e-05	0.00421806	Down	(M=12) PTHR19139:SF27 - AQUAPORIN-RELATED	K09872	aquaporin PIP			GO:0016020,GO:0006810,GO:0005215	membrane|transport|transporter activity
Glyma.02G077800.1	46.0031	3.45018	0.0749989	-3.73699	0.000227848	0.0091416	Down						-	-
Glyma.02G078000.3	798.363	314.821	0.394333	-1.34251	1.38865e-10	2.41181e-08	Down						GO:0006412,GO:0005840,GO:0005622,GO:0003735,GO:0003723	translation|ribosome|intracellular|structural constituent of ribosome|RNA binding
Glyma.02G088900.1	5496.28	2214.55	0.402918	-1.31144	1.62274e-27	1.04117e-24	Down	(M=119) PF00234 - Protease inhibitor/seed storage/LTP family					-	-
Glyma.02G093200.1	2204.41	4.55932	0.00206827	-8.91736	7.7969e-24	3.83109e-21	Down	(M=4) KOG0101 - Molecular chaperones HSP70/HSC70, HSP70 superfamily	K03283	heat shock 70kDa protein 1/8	ko03040,ko04010,ko04141,ko04144,ko04612,ko04915,ko05134,ko05145,ko05162,ko05164,ko05169	Spliceosome|MAPK signaling pathway|Protein processing in endoplasmic reticulum|Endocytosis|Antigen processing and presentation|Estrogen signaling pathway|Legionellosis|Toxoplasmosis|Measles|Influenza A|Epstein-Barr virus infection	-	-
Glyma.02G120600.1	842.188	28.1507	0.0334256	-4.9029	2.15677e-27	1.35033e-24	Down	(M=16) PTHR10638:SF12 - COPPER AMINE OXIDASE					GO:0055114,GO:0048038,GO:0009308,GO:0008131,GO:0005507	oxidation-reduction process|quinone binding|amine metabolic process|primary amine oxidase activity|copper ion binding
Glyma.02G132100.1	224.799	76.1382	0.338695	-1.56194	1.62174e-05	0.00100402	Down	(M=2) 1.7.7.1 - Ferredoxin--nitrite reductase.	K00366	ferredoxin-nitrite reductase [EC:1.7.7.1]	ko00910,ko01120	Nitrogen metabolism|Microbial metabolism in diverse environments	GO:0055114,GO:0051536,GO:0020037,GO:0016491	oxidation-reduction process|iron-sulfur cluster binding|heme binding|oxidoreductase activity
Glyma.02G137100.1	476.222	226.223	0.475036	-1.07389	0.000117045	0.00532635	Down	(M=2) PTHR13237//PTHR13237:SF5 - SOMETHING ABOUT SILENCING PROTEIN 10-RELATED // SUBFAMILY NOT NAMED					-	-
Glyma.02G145700.1	138.71	37.9133	0.273329	-1.87129	0.000126266	0.0056663	Down	(M=95) PF00190 - Cupin					GO:0045735	nutrient reservoir activity
Glyma.02G145800.1	136.809	28.6049	0.209087	-2.25782	5.25958e-06	0.000373242	Down	(M=6) PTHR12903 - MITOCHONDRIAL RIBOSOMAL PROTEIN L24					GO:0006412,GO:0005840,GO:0005622,GO:0003735	translation|ribosome|intracellular|structural constituent of ribosome
Glyma.02G149800.1	1097.6	0.297916	0.000271424	-11.8472	3.1074e-144	4.02072e-140	Down	(M=5) KOG1571 - Predicted E3 ubiquitin ligase					GO:0008270,GO:0007005,GO:0005515,GO:0004842	zinc ion binding|mitochondrion organization|protein binding|ubiquitin-protein ligase activity
Glyma.02G156800.1	4937.67	969.505	0.196349	-2.34851	1.64926e-67	5.82e-64	Down	(M=94) PF00139 - Legume lectin domain					GO:0030246	carbohydrate binding
Glyma.02G163900.1	260.32	19.7527	0.0758785	-3.72017	7.7612e-19	2.81561e-16	Down	(M=2) PF01774 - UreD urease accessory protein					GO:0016151,GO:0006807	nickel cation binding|nitrogen compound metabolic process
Glyma.02G170800.1	723.124	100.691	0.139244	-2.84431	8.43562e-31	6.68264e-28	Down	(M=8) PTHR11655:SF2 - 60S RIBOSOMAL PROTEIN L9					GO:0019843,GO:0006412,GO:0005840,GO:0003735	rRNA binding|translation|ribosome|structural constituent of ribosome
Glyma.02G189700.2	133.13	10.9244	0.082058	-3.60721	3.56117e-10	5.89491e-08	Down						-	-
Glyma.02G205100.1	570.408	0	0		3.32227e-83	1.84232e-79	Down	(M=5) PTHR21659 - HYDROPHOBIC PROTEIN RCI2 (LOW TEMPERATURE AND SALT RESPONSIVE PROTEIN LTI6)-RELATED					GO:0016021	integral to membrane
Glyma.02G205100.2	569.227	0	0		4.63416e-83	2.39849e-79	Down						GO:0016021	integral to membrane
Glyma.02G208500.1	50.2592	2.24376	0.0446438	-4.4854	1.39408e-05	0.00088063	Down	(M=25) K14498 - serine/threonine-protein kinase SRK2	K14498	serine/threonine-protein kinase SRK2 [EC:2.7.11.1]	ko04075	Plant hormone signal transduction	GO:0006468,GO:0005524,GO:0004713,GO:0004674,GO:0004672	protein phosphorylation|ATP binding|protein tyrosine kinase activity|protein serine/threonine kinase activity|protein kinase activity
Glyma.02G226700.1	388.211	0	0		1.03542e-58	2.51202e-55	Down	(M=2) PF10483 - Elongator subunit Iki1					GO:0006355	regulation of transcription, DNA-dependent
Glyma.02G281400.1	82428.2	40949.5	0.49679	-1.00929	4.35439e-10	7.10196e-08	Down						GO:0008289,GO:0006869	lipid binding|lipid transport
Glyma.02G281500.1	38868.1	19366.3	0.498256	-1.00504	1.3618e-22	6.29306e-20	Down						-	-
Glyma.02G300900.1	4663.56	1936.64	0.415271	-1.26788	1.42477e-14	3.80111e-12	Down	(M=9) PF10950 - Protein of unknown function (DUF2775)					-	-
Glyma.03G015500.1	883.168	298.368	0.337839	-1.56559	1.0192e-13	2.48044e-11	Down	(M=8) PTHR21660 - THIOESTERASE SUPERFAMILY MEMBER-RELATED					-	-
Glyma.03G017000.1	447.395	0	0		3.74455e-59	9.69027e-56	Down						GO:0005515	protein binding
Glyma.03G018000.1	362.896	113.159	0.311822	-1.6812	7.22689e-09	9.67951e-07	Down	(M=94) PF00642 - Zinc finger C-x8-C-x5-C-x3-H type (and similar)					GO:0046872,GO:0004523,GO:0003676	metal ion binding|ribonuclease H activity|nucleic acid binding
Glyma.03G018000.2	581.653	12.6071	0.0216745	-5.52786	7.33917e-37	8.02502e-34	Down						GO:0046872,GO:0004523,GO:0003676	metal ion binding|ribonuclease H activity|nucleic acid binding
Glyma.03G018000.4	292.508	9.79129	0.0334736	-4.90083	4.61758e-22	2.08422e-19	Down						GO:0046872,GO:0004523,GO:0003676	metal ion binding|ribonuclease H activity|nucleic acid binding
Glyma.03G018400.1	152.424	46.7521	0.306725	-1.70498	0.000131998	0.00588607	Down						-	-
Glyma.03G023500.2	673.122	235.525	0.3499	-1.51499	9.28093e-10	1.43167e-07	Down						-	-
Glyma.03G026200.1	593.092	55.8548	0.0941756	-3.4085	1.39205e-33	1.31795e-30	Down						-	-
Glyma.03G035400.1	260.891	71.2218	0.272995	-1.87305	1.64268e-07	1.66923e-05	Down	(M=881) PF01535 - PPR repeat					-	-
Glyma.03G045400.1	461.659	42.127	0.0912515	-3.45401	4.21789e-23	2.02133e-20	Down	(M=61) PF08241 - Methyltransferase domain					GO:0008168,GO:0008152	methyltransferase activity|metabolic process
Glyma.03G049600.1	148.79	44.8297	0.301295	-1.73075	0.000148805	0.00648286	Down	(M=125) PF03005 - Arabidopsis proteins of unknown function					-	-
Glyma.03G049600.2	168.48	49.874	0.296023	-1.75622	8.02947e-05	0.00390826	Down						-	-
Glyma.03G073400.3	334.056	141.232	0.42278	-1.24202	3.33287e-05	0.0018482	Down						-	-
Glyma.03G088200.1	335.213	7.50425	0.0223865	-5.48123	5.90374e-36	6.03074e-33	Down						-	-
Glyma.03G109200.2	1977.08	24.0636	0.0121713	-6.36037	1.8916e-171	4.89514e-167	Down		K12877	protein mago nashi	ko03013,ko03015,ko03040	RNA transport|mRNA surveillance pathway|Spliceosome	GO:0005634	nucleus
Glyma.03G115800.1	499.027	168.179	0.337014	-1.56912	9.88537e-09	1.29856e-06	Down	(M=25) 2.4.1.218 - Hydroquinone glucosyltransferase.	K08237	hydroquinone glucosyltransferase [EC:2.4.1.218]			GO:0016758,GO:0008152	transferase activity, transferring hexosyl groups|metabolic process
Glyma.03G119400.1	814.081	218.651	0.268586	-1.89654	1.55754e-18	5.52145e-16	Down	(M=2) K12663 - delta(3,5)-Delta(2,4)-dienoyl-CoA isomerase	K12663	delta(3,5)-Delta(2,4)-dienoyl-CoA isomerase [EC:5.3.3.-]	ko04146	Peroxisome	GO:0008152,GO:0003824	metabolic process|catalytic activity
Glyma.03G129100.1	197.788	9.93706	0.050241	-4.31499	5.00964e-17	1.62729e-14	Down	(M=2) 1.5.1.2 - Pyrroline-5-carboxylate reductase.	K00286	pyrroline-5-carboxylate reductase [EC:1.5.1.2]	ko00330,ko01100,ko01110,ko01130,ko01230	Arginine and proline metabolism|Metabolic pathways|Biosynthesis of secondary metabolites|Biosynthesis of antibiotics|Biosynthesis of amino acids	GO:0055114,GO:0006561,GO:0004735	oxidation-reduction process|proline biosynthetic process|pyrroline-5-carboxylate reductase activity
Glyma.03G140900.3	388.954	179.193	0.460705	-1.11808	2.86621e-05	0.00163978	Down						-	-
Glyma.03G146800.1	312.906	145.426	0.46476	-1.10544	0.000216546	0.00875602	Down						-	-
Glyma.03G164300.3	106.743	11.8119	0.110658	-3.17582	2.0175e-07	2.02362e-05	Down						GO:0008168	methyltransferase activity
Glyma.03G169300.1	276.566	3.61827	0.0130828	-6.25618	5.75518e-33	5.07731e-30	Down	(M=7) PTHR10584:SF21 - KETOHEXOKINASE-RELATED					GO:0016773,GO:0006014,GO:0004747	phosphotransferase activity, alcohol group as acceptor|D-ribose metabolic process|ribokinase activity
Glyma.03G170800.1	39.808	0.682387	0.017142	-5.86632	9.85783e-06	0.000644203	Down						-	-
Glyma.03G172700.4	297.73	113.79	0.38219	-1.38764	1.07327e-05	0.000696101	Down		K01507	inorganic pyrophosphatase [EC:3.6.1.1]	ko00190	Oxidative phosphorylation	GO:0006796,GO:0005737,GO:0004427,GO:0000287	phosphate-containing compound metabolic process|cytoplasm|inorganic diphosphatase activity|magnesium ion binding
Glyma.03G176000.1	525.26	190.546	0.362764	-1.4629	2.89322e-09	4.19842e-07	Down						-	-
Glyma.03G181700.1	178.301	54.3191	0.304649	-1.71478	3.79094e-05	0.00205523	Down	(M=8) 4.3.1.24 - Phenylalanine ammonia-lyase.	K10775	phenylalanine ammonia-lyase [EC:4.3.1.24]	ko00360,ko00940,ko01100,ko01110	Phenylalanine metabolism|Phenylpropanoid biosynthesis|Metabolic pathways|Biosynthesis of secondary metabolites	GO:0016841,GO:0009058,GO:0006559,GO:0005737	ammonia-lyase activity|biosynthetic process|L-phenylalanine catabolic process|cytoplasm
Glyma.03G235800.6	337.662	68.2387	0.202092	-2.30692	9.72966e-05	0.00457518	Down						GO:0006508,GO:0004252	proteolysis|serine-type endopeptidase activity
Glyma.03G237300.1	637.824	220.057	0.345012	-1.53528	2.73309e-11	5.13762e-09	Down	(M=52) 1.13.11.12 - Linoleate 13S-lipoxygenase.	K00454	lipoxygenase [EC:1.13.11.12]	ko00591,ko00592,ko01100,ko01110	Linoleic acid metabolism|alpha-Linolenic acid metabolism|Metabolic pathways|Biosynthesis of secondary metabolites	GO:0055114,GO:0046872,GO:0016702,GO:0016165,GO:0005515,GO:0005506	oxidation-reduction process|metal ion binding|oxidoreductase activity, acting on single donors with incorporation of molecular oxygen, incorporation of two atoms of oxygen|lipoxygenase activity|protein binding|iron ion binding
Glyma.03G244800.2	409.816	183.964	0.448895	-1.15555	3.96727e-05	0.00213443	Down		K01738	cysteine synthase A [EC:2.5.1.47]	ko00270,ko00920,ko01100,ko01110,ko01120,ko01130,ko01200,ko01230	Cysteine and methionine metabolism|Sulfur metabolism|Metabolic pathways|Biosynthesis of secondary metabolites|Microbial metabolism in diverse environments|Biosynthesis of antibiotics|Carbon metabolism|Biosynthesis of amino acids	GO:0006535,GO:0004124	cysteine biosynthetic process from serine|cysteine synthase activity
Glyma.03G263700.2	210.832	53.4299	0.253424	-1.98037	1.27776e-06	0.000106551	Down		K09286	EREBP-like factor			GO:0006355,GO:0003700	regulation of transcription, DNA-dependent|sequence-specific DNA binding transcription factor activity
Glyma.04G010600.5	527.949	239.611	0.453852	-1.1397	1.44328e-06	0.000118822	Down						GO:0006810,GO:0005622,GO:0005215	transport|intracellular|transporter activity
Glyma.04G030300.3	231.173	95.8263	0.414522	-1.27048	0.000137133	0.00606975	Down		K00975	glucose-1-phosphate adenylyltransferase [EC:2.7.7.27]	ko00500,ko00520,ko01100,ko01110	Starch and sucrose metabolism|Amino sugar and nucleotide sugar metabolism|Metabolic pathways|Biosynthesis of secondary metabolites	GO:0016779,GO:0009058,GO:0008878,GO:0005978	nucleotidyltransferase activity|biosynthetic process|glucose-1-phosphate adenylyltransferase activity|glycogen biosynthetic process
Glyma.04G037700.1	538.248	199.519	0.370683	-1.43174	5.42194e-09	7.39775e-07	Down	(M=7) KOG2521 - Uncharacterized conserved protein					-	-
Glyma.04G046200.1	529.825	253.406	0.478282	-1.06407	5.9851e-06	0.000417854	Down	(M=18) KOG1700 - Regulatory protein MLP and related LIM proteins					GO:0008270	zinc ion binding
Glyma.04G047800.1	762.582	299.807	0.393147	-1.34686	1.25447e-10	2.19349e-08	Down	(M=29) KOG4205 - RNA-binding protein musashi/mRNA cleavage and polyadenylation factor I complex, subunit HRP1					GO:0003676,GO:0000166	nucleic acid binding|nucleotide binding
Glyma.04G086500.4	234.994	91.6189	0.389878	-1.3589	9.98093e-05	0.0046707	Down		K01867	tryptophanyl-tRNA synthetase [EC:6.1.1.2]	ko00970	Aminoacyl-tRNA biosynthesis	GO:0006436,GO:0006418,GO:0005737,GO:0005524,GO:0004830,GO:0004812,GO:0000166	tryptophanyl-tRNA aminoacylation|tRNA aminoacylation for protein translation|cytoplasm|ATP binding|tryptophan-tRNA ligase activity|aminoacyl-tRNA ligase activity|nucleotide binding
Glyma.04G102400.1	477.355	189.128	0.396199	-1.3357	9.22527e-08	9.93348e-06	Down						-	-
Glyma.04G105900.1	941.394	0.297916	0.000316462	-11.6257	1.39148e-53	2.57209e-50	Down	(M=52) 1.13.11.12 - Linoleate 13S-lipoxygenase.	K00454	lipoxygenase [EC:1.13.11.12]	ko00591,ko00592,ko01100,ko01110	Linoleic acid metabolism|alpha-Linolenic acid metabolism|Metabolic pathways|Biosynthesis of secondary metabolites	GO:0055114,GO:0046872,GO:0016702	oxidation-reduction process|metal ion binding|oxidoreductase activity, acting on single donors with incorporation of molecular oxygen, incorporation of two atoms of oxygen
Glyma.04G116200.2	94.5593	0	0		1.51161e-15	4.44521e-13	Down						-	-
Glyma.04G122400.2	357.309	16.8215	0.0470783	-4.40879	3.38297e-27	2.08442e-24	Down						-	-
Glyma.04G137400.1	80.1339	12.8724	0.160637	-2.63813	0.000159905	0.0068774	Down	(M=4) PTHR24420//PTHR24420:SF890 - LEUCINE-RICH REPEAT RECEPTOR-LIKE PROTEIN KINASE					GO:0006468,GO:0005524,GO:0004672	protein phosphorylation|ATP binding|protein kinase activity
Glyma.04G198600.1	129.774	16.6199	0.128068	-2.96502	7.64266e-08	8.35687e-06	Down	(M=53) PTHR10791 - RAG1-ACTIVATING PROTEIN 1					GO:0016021	integral to membrane
Glyma.04G209100.1	753.514	158.044	0.209743	-2.2533	6.54704e-23	3.11828e-20	Down	(M=140) PTHR22950 - AMINO ACID TRANSPORTER					-	-
Glyma.04G210700.1	644.501	222.203	0.344768	-1.5363	1.6231e-10	2.79401e-08	Down	(M=2) K02327 - DNA polymerase delta subunit 1	K02327	DNA polymerase delta subunit 1 [EC:2.7.7.7]	ko00230,ko00240,ko01100,ko03030,ko03410,ko03420,ko03430,ko03440,ko05166	Purine metabolism|Pyrimidine metabolism|Metabolic pathways|DNA replication|Base excision repair|Nucleotide excision repair|Mismatch repair|Homologous recombination|HTLV-I infection	GO:0006260,GO:0006139,GO:0003887,GO:0003677,GO:0003676,GO:0000166	DNA replication|nucleobase-containing compound metabolic process|DNA-directed DNA polymerase activity|DNA binding|nucleic acid binding|nucleotide binding
Glyma.04G221600.2	253.61	12.2835	0.0484345	-4.36782	1.41062e-09	2.13476e-07	Down		K03549	KUP system potassium uptake protein			GO:0071805,GO:0016020,GO:0015079	potassium ion transmembrane transport|membrane|potassium ion transmembrane transporter activity
Glyma.04G223000.1	295.953	120.885	0.40846	-1.29173	2.67891e-05	0.00155671	Down	(M=3) PTHR26402//PTHR26402:SF51 - RESPONSE REGULATOR OF TWO-COMPONENT SYSTEM	K14492	two-component response regulator ARR-A family	ko04075	Plant hormone signal transduction	GO:0000160,GO:0000156	phosphorelay signal transduction system|phosphorelay response regulator activity
Glyma.05G055700.1	789.387	333.515	0.422499	-1.24298	1.69687e-06	0.000137369	Down	(M=9) 3.4.22.34 - Legumain.	K01369	legumain [EC:3.4.22.34]	ko04142,ko04612	Lysosome|Antigen processing and presentation	GO:0006508,GO:0004197	proteolysis|cysteine-type endopeptidase activity
Glyma.05G067900.1	200.528	0	0		1.11089e-31	9.37433e-29	Down						-	-
Glyma.05G110700.1	211.379	61.2023	0.289539	-1.78817	2.65632e-06	0.000202166	Down	(M=11) KOG4029 - Transcription factor HAND2/Transcription factor TAL1/TAL2/LYL1					GO:0046983	protein dimerization activity
Glyma.05G120900.1	3903.56	1158.88	0.296877	-1.75206	1.6026e-39	2.00675e-36	Down						-	-
Glyma.05G125700.2	289.597	28.3271	0.0978158	-3.35379	2.59732e-14	6.7439e-12	Down		K10885	ATP-dependent DNA helicase 2 subunit 2	ko03450	Non-homologous end-joining	GO:0016817,GO:0006303,GO:0004003,GO:0003677	hydrolase activity, acting on acid anhydrides|double-strand break repair via nonhomologous end joining|ATP-dependent DNA helicase activity|DNA binding
Glyma.05G127400.1	381.589	78.333	0.205281	-2.28433	9.74474e-14	2.37903e-11	Down	(M=2) PTHR10840 - PROGRAMMED CELL DEATH PROTEIN 5					GO:0003677	DNA binding
Glyma.05G127400.2	184.107	24.2367	0.131644	-2.92528	8.04393e-07	6.95424e-05	Down						GO:0003677	DNA binding
Glyma.05G141300.3	349.793	14.288	0.0408471	-4.61362	6.90761e-31	5.52858e-28	Down		K11517	(S)-2-hydroxy-acid oxidase [EC:1.1.3.15]	ko00630,ko01100,ko01110,ko01120,ko01130,ko01200,ko04146	Glyoxylate and dicarboxylate metabolism|Metabolic pathways|Biosynthesis of secondary metabolites|Microbial metabolism in diverse environments|Biosynthesis of antibiotics|Carbon metabolism|Peroxisome	GO:0055114,GO:0016491,GO:0010181,GO:0003824	oxidation-reduction process|oxidoreductase activity|FMN binding|catalytic activity
Glyma.05G141300.5	129.044	16.308	0.126376	-2.98421	2.56006e-08	3.12501e-06	Down		K11517	(S)-2-hydroxy-acid oxidase [EC:1.1.3.15]	ko00630,ko01100,ko01110,ko01120,ko01130,ko01200,ko04146	Glyoxylate and dicarboxylate metabolism|Metabolic pathways|Biosynthesis of secondary metabolites|Microbial metabolism in diverse environments|Biosynthesis of antibiotics|Carbon metabolism|Peroxisome	GO:0055114,GO:0016491,GO:0010181,GO:0003824	oxidation-reduction process|oxidoreductase activity|FMN binding|catalytic activity
Glyma.05G145700.3	128.11	32.4003	0.25291	-1.9833	6.07236e-05	0.00308931	Down						-	-
Glyma.05G149100.1	371.986	159.209	0.427997	-1.22433	9.55797e-06	0.000627777	Down	(M=12) K12462 - Rho GDP-dissociation inhibitor	K12462	Rho GDP-dissociation inhibitor	ko04722,ko04962	Neurotrophin signaling pathway|Vasopressin-regulated water reabsorption	GO:0005737,GO:0005094	cytoplasm|Rho GDP-dissociation inhibitor activity
Glyma.05G152600.1	588.422	234.127	0.397889	-1.32956	1.60502e-06	0.000130888	Down	(M=443) PF00067 - Cytochrome P450					GO:0055114,GO:0020037,GO:0016705,GO:0005506	oxidation-reduction process|heme binding|oxidoreductase activity, acting on paired donors, with incorporation or reduction of molecular oxygen|iron ion binding
Glyma.05G158800.1	1167.03	578.106	0.495367	-1.01343	4.61448e-09	6.39723e-07	Down	(M=6) PTHR24420//PTHR24420:SF810 - LEUCINE-RICH REPEAT RECEPTOR-LIKE PROTEIN KINASE					GO:0006468,GO:0005524,GO:0005515,GO:0004713,GO:0004672	protein phosphorylation|ATP binding|protein binding|protein tyrosine kinase activity|protein kinase activity
Glyma.05G173100.7	90.7077	10.08	0.111126	-3.16973	1.362e-06	0.000112608	Down						-	-
Glyma.05G176300.1	743.574	325.537	0.437801	-1.19165	1.16397e-08	1.50338e-06	Down	(M=77) K07976 - Rab family, other	K07976	Rab family, other			GO:0015031,GO:0007264,GO:0007165,GO:0006913,GO:0006886,GO:0006184,GO:0005622,GO:0005525,GO:0003924	protein transport|small GTPase mediated signal transduction|signal transduction|nucleocytoplasmic transport|intracellular protein transport|GTP catabolic process|intracellular|GTP binding|GTPase activity
Glyma.05G214300.1	246.462	42.5209	0.172526	-2.53512	2.94441e-10	4.90535e-08	Down	(M=8) PTHR24420//PTHR24420:SF850 - LEUCINE-RICH REPEAT RECEPTOR-LIKE PROTEIN KINASE					GO:0006468,GO:0005524,GO:0005515,GO:0004713,GO:0004672	protein phosphorylation|ATP binding|protein binding|protein tyrosine kinase activity|protein kinase activity
Glyma.05G214700.1	75.6306	4.17082	0.0551473	-4.18057	4.43948e-07	4.0788e-05	Down						-	-
Glyma.05G218100.1	391.632	0	0		3.52826e-59	9.4454e-56	Down	(M=4) PTHR13215 - RNA POLYMERASE II TRANSCRIPTIONAL COACTIVATOR					GO:0006355,GO:0003713,GO:0003677	regulation of transcription, DNA-dependent|transcription coactivator activity|DNA binding
Glyma.05G218400.1	522.144	195.218	0.373878	-1.41936	6.35191e-07	5.64869e-05	Down	(M=25) PTHR10168:SF44 - GLUTAREDOXIN DOMAIN-CONTAINING CYSTEINE-RICH PROTEIN 1					GO:0045454,GO:0015035,GO:0009055	cell redox homeostasis|protein disulfide oxidoreductase activity|electron carrier activity
Glyma.05G223400.1	210.716	82.8183	0.393033	-1.34728	0.000161123	0.00690713	Down	(M=16) PTHR10509 - O-METHYLTRANSFERASE-RELATED					GO:0008171	O-methyltransferase activity
Glyma.05G245000.1	312.852	107.631	0.344033	-1.53938	7.47322e-07	6.54097e-05	Down	(M=2) PTHR10556//PTHR10556:SF24 - 3-OXO-5-ALPHA-STEROID 4-DEHYDROGENASE // SUBFAMILY NOT NAMED					GO:0016627,GO:0016021,GO:0006629,GO:0005737	oxidoreductase activity, acting on the CH-CH group of donors|integral to membrane|lipid metabolic process|cytoplasm
Glyma.06G004400.1	14233.6	6830.87	0.479913	-1.05916	3.48652e-23	1.68122e-20	Down	(M=12) PF00331 - Glycosyl hydrolase family 10					GO:0005975,GO:0004553	carbohydrate metabolic process|hydrolase activity, hydrolyzing O-glycosyl compounds
Glyma.06G007000.1	151.972	35.1534	0.231314	-2.11207	5.33303e-06	0.000377765	Down						-	-
Glyma.06G013400.1	3861.59	1674.86	0.433722	-1.20516	4.75469e-21	2.00614e-18	Down	(M=26) PF03181 - BURP domain					-	-
Glyma.06G030500.1	1817.66	649.334	0.357237	-1.48505	4.00036e-21	1.70642e-18	Down	(M=39) PF00150 - Cellulase (glycosyl hydrolase family 5)					GO:0005975,GO:0004553	carbohydrate metabolic process|hydrolase activity, hydrolyzing O-glycosyl compounds
Glyma.06G044400.1	8124.11	3525.01	0.433895	-1.20458	3.34753e-09	4.78611e-07	Down	(M=37) PF02704 - Gibberellin regulated protein					-	-
Glyma.06G068800.1	183.738	44.9993	0.24491	-2.02968	1.69312e-06	0.000137208	Down	(M=357) PF00847 - AP2 domain					GO:0006355,GO:0003700	regulation of transcription, DNA-dependent|sequence-specific DNA binding transcription factor activity
Glyma.06G069400.1	352.027	116.433	0.330752	-1.59618	7.1229e-08	7.84378e-06	Down	(M=90) PF03330 - Rare lipoprotein A (RlpA)-like double-psi beta-barrel					-	-
Glyma.06G072400.2	396.337	185.933	0.46913	-1.09194	3.15178e-05	0.00176798	Down						GO:0055114,GO:0016706,GO:0016491	oxidation-reduction process|oxidoreductase activity, acting on paired donors, with incorporation or reduction of molecular oxygen, 2-oxoglutarate as one donor, and incorporation of one atom each of oxygen into both donors|oxidoreductase activity
Glyma.06G078100.1	317.818	94.0638	0.295968	-1.75649	9.36034e-07	7.99439e-05	Down	(M=2) PF00578//PF07649 - AhpC/TSA family // C1-like domain					GO:0055114,GO:0047134,GO:0016491,GO:0016209	oxidation-reduction process|protein-disulfide reductase activity|oxidoreductase activity|antioxidant activity
Glyma.06G100600.4	722.392	359.361	0.49746	-1.00735	1.28272e-06	0.00010685	Down		K02438	glycogen operon protein GlgX [EC:3.2.1.-]	ko00500,ko01100,ko01110	Starch and sucrose metabolism|Metabolic pathways|Biosynthesis of secondary metabolites	GO:0043169,GO:0005975,GO:0004553,GO:0003824	cation binding|carbohydrate metabolic process|hydrolase activity, hydrolyzing O-glycosyl compounds|catalytic activity
Glyma.06G119500.2	292.209	79.3979	0.271716	-1.87983	5.74325e-05	0.00294892	Down						-	-
Glyma.06G137000.1	266.069	49.647	0.186595	-2.42202	9.47249e-05	0.00448413	Down	(M=226) PTHR10209:SF55 - OXIDOREDUCTASE, 2OG-FE(II) OXYGENASE FAMILY PROTEIN					GO:0055114,GO:0016706,GO:0016491	oxidation-reduction process|oxidoreductase activity, acting on paired donors, with incorporation or reduction of molecular oxygen, 2-oxoglutarate as one donor, and incorporation of one atom each of oxygen into both donors|oxidoreductase activity
Glyma.06G163500.1	483.086	219.755	0.454899	-1.13638	5.17233e-06	0.000367723	Down	(M=19) PTHR10174:SF78 - SEC14 CYTOSOLIC FACTOR FAMILY PROTEIN / PHOSPHOGLYCERIDE TRANSFER FAMILY PROTEIN					-	-
Glyma.06G166800.1	466.1	132.715	0.284736	-1.8123	9.14556e-12	1.80666e-09	Down	(M=53) PTHR10791 - RAG1-ACTIVATING PROTEIN 1					GO:0016021	integral to membrane
Glyma.06G202300.1	5221.74	1645.95	0.315211	-1.66561	1.30721e-14	3.51161e-12	Down	(M=14) 1.14.13.21 - Flavonoid 3'-monooxygenase.	K05280	flavonoid 3'-monooxygenase [EC:1.14.13.21]	ko00941,ko00944,ko01100,ko01110	Flavonoid biosynthesis|Flavone and flavonol biosynthesis|Metabolic pathways|Biosynthesis of secondary metabolites	GO:0055114,GO:0020037,GO:0016705,GO:0005506	oxidation-reduction process|heme binding|oxidoreductase activity, acting on paired donors, with incorporation or reduction of molecular oxygen|iron ion binding
Glyma.06G214300.1	300.666	3.05548	0.0101624	-6.62062	6.81632e-38	7.78213e-35	Down						-	-
Glyma.06G238100.1	176.282	34.9299	0.198148	-2.33535	1.75991e-07	1.77904e-05	Down	(M=46) PF03110 - SBP domain					GO:0005634,GO:0003677	nucleus|DNA binding
Glyma.06G243000.1	140.659	0	0		1.08405e-22	5.06987e-20	Down	(M=3) PTHR22765//PTHR22765:SF20 - RING FINGER AND PROTEASE ASSOCIATED DOMAIN-CONTAINING // SUBFAMILY NOT NAMED					-	-
Glyma.06G247100.1	928.895	416.32	0.448188	-1.15782	1.24636e-07	1.30406e-05	Down	(M=3) 1.3.1.33 - Protochlorophyllide reductase.	K00218	protochlorophyllide reductase [EC:1.3.1.33]	ko00860,ko01100,ko01110	Porphyrin and chlorophyll metabolism|Metabolic pathways|Biosynthesis of secondary metabolites	GO:0055114,GO:0016630,GO:0016491,GO:0008152	oxidation-reduction process|protochlorophyllide reductase activity|oxidoreductase activity|metabolic process
Glyma.06G265600.1	246.528	53.2036	0.215812	-2.21215	7.51673e-09	1.00096e-06	Down	(M=5) PTHR24420//PTHR24420:SF419 - LEUCINE-RICH REPEAT RECEPTOR-LIKE PROTEIN KINASE // SUBFAMILY NOT NAMED					GO:0006468,GO:0005524,GO:0004713,GO:0004674,GO:0004672	protein phosphorylation|ATP binding|protein tyrosine kinase activity|protein serine/threonine kinase activity|protein kinase activity
Glyma.06G265700.2	235.378	47.9812	0.203847	-2.29444	3.04233e-05	0.00171651	Down						GO:0050662,GO:0044237,GO:0003824	coenzyme binding|cellular metabolic process|catalytic activity
Glyma.06G266200.1	633.672	0	0		3.61069e-56	8.00902e-53	Down						-	-
Glyma.06G268700.3	269.72	37.3832	0.1386	-2.851	3.22772e-14	8.27009e-12	Down						GO:0043531,GO:0007165,GO:0006952,GO:0005515	ADP binding|signal transduction|defense response|protein binding
Glyma.06G293700.2	389.868	0	0		6.11072e-59	1.53034e-55	Down						GO:0016021	integral to membrane
Glyma.06G299000.1	310.945	24.8639	0.0799623	-3.64454	1.29672e-12	2.82782e-10	Down	(M=36) PF12609 - Wound-induced protein					-	-
Glyma.06G303000.1	47.212	0	0		3.85841e-08	4.55932e-06	Down	(M=36) PF12609 - Wound-induced protein					-	-
Glyma.06G307800.1	960.461	5.83301	0.00607313	-7.36334	3.25165e-110	2.80491e-106	Down	(M=4) 3.1.1.45 - Carboxymethylenebutenolidase.	K01061	carboxymethylenebutenolidase [EC:3.1.1.45]	ko00361,ko00364,ko00623,ko01100,ko01110,ko01120,ko01130	Chlorocyclohexane and chlorobenzene degradation|Fluorobenzoate degradation|Toluene degradation|Metabolic pathways|Biosynthesis of secondary metabolites|Microbial metabolism in diverse environments|Biosynthesis of antibiotics	GO:0016787	hydrolase activity
Glyma.06G307800.3	133.842	26.1198	0.195154	-2.35732	2.56673e-06	0.000196323	Down		K01061	carboxymethylenebutenolidase [EC:3.1.1.45]	ko00361,ko00364,ko00623,ko01100,ko01110,ko01120,ko01130	Chlorocyclohexane and chlorobenzene degradation|Fluorobenzoate degradation|Toluene degradation|Metabolic pathways|Biosynthesis of secondary metabolites|Microbial metabolism in diverse environments|Biosynthesis of antibiotics	GO:0016787	hydrolase activity
Glyma.06G318700.1	391.124	12.6839	0.0324294	-4.94656	2.01322e-33	1.86067e-30	Down	(M=21) PTHR11206:SF11 - MULTI ANTIMICROBIAL EXTRUSION (MATE) FAMILY TRANSPORTER-RELATED					GO:0055085,GO:0016020,GO:0015297,GO:0015238,GO:0006855	transmembrane transport|membrane|antiporter activity|drug transmembrane transporter activity|drug transmembrane transport
Glyma.07G000600.1	367.499	14.7443	0.0401206	-4.63951	1.60302e-32	1.38278e-29	Down	(M=3) PTHR20917 - PNAS-RELATED					GO:0016020	membrane
Glyma.07G013200.1	1784.91	270.23	0.151397	-2.72359	2.75845e-55	5.63559e-52	Down	(M=16) K14664 - IAA-amino acid hydrolase [EC:3.5.1.-]	K14664	IAA-amino acid hydrolase [EC:3.5.1.-]			GO:0016787,GO:0008152	hydrolase activity|metabolic process
Glyma.07G050300.1	139.385	36.2405	0.260002	-1.94341	3.36511e-05	0.00186341	Down	(M=8) PF02265 - S1/P1 Nuclease					GO:0016788,GO:0006308,GO:0004519,GO:0003676	hydrolase activity, acting on ester bonds|DNA catabolic process|endonuclease activity|nucleic acid binding
Glyma.07G074400.3	150.509	47.7155	0.317026	-1.65732	0.000151767	0.00658867	Down						GO:0016491,GO:0008152	oxidoreductase activity|metabolic process
Glyma.07G076800.2	442.56	176.585	0.399008	-1.32551	3.62914e-07	3.41099e-05	Down		K09338	homeobox-leucine zipper protein			GO:0043565,GO:0008289,GO:0006355,GO:0005634,GO:0003700	sequence-specific DNA binding|lipid binding|regulation of transcription, DNA-dependent|nucleus|sequence-specific DNA binding transcription factor activity
Glyma.07G082000.1	2469.01	491.891	0.199226	-2.32753	2.32087e-51	4.09501e-48	Down	(M=9) PTHR10996:SF15 - 2-HYDROXYACID DEHYDROGENASE					GO:0055114,GO:0051287,GO:0048037,GO:0016616,GO:0008152	oxidation-reduction process|NAD binding|cofactor binding|oxidoreductase activity, acting on the CH-OH group of donors, NAD or NADP as acceptor|metabolic process
Glyma.07G082500.1	291.03	84.3648	0.289883	-1.78646	7.46452e-08	8.19238e-06	Down	(M=61) PTHR23024:SF10 - CARBOXYLESTERASE-RELATED					GO:0016787,GO:0008152	hydrolase activity|metabolic process
Glyma.07G087400.1	138.728	23.8852	0.172173	-2.53807	5.63125e-07	5.07172e-05	Down	(M=10) 1.2.1.68 - Coniferyl-aldehyde dehydrogenase.	K12355	coniferyl-aldehyde dehydrogenase [EC:1.2.1.68]	ko00940	Phenylpropanoid biosynthesis	GO:0055114,GO:0016620,GO:0016491,GO:0008152	oxidation-reduction process|oxidoreductase activity, acting on the aldehyde or oxo group of donors, NAD or NADP as acceptor|oxidoreductase activity|metabolic process
Glyma.07G088200.1	702.947	308.702	0.439155	-1.1872	2.17189e-08	2.67643e-06	Down	(M=39) PTHR11814 - SULFATE TRANSPORTER					GO:0016021,GO:0015116,GO:0008272,GO:0008271	integral to membrane|sulfate transmembrane transporter activity|sulfate transport|secondary active sulfate transmembrane transporter activity
Glyma.07G124100.2	761.486	331.465	0.435287	-1.19996	7.36941e-09	9.84723e-07	Down		K01184	polygalacturonase [EC:3.2.1.15]	ko00040,ko00500,ko01100	Pentose and glucuronate interconversions|Starch and sucrose metabolism|Metabolic pathways	GO:0005975,GO:0004650	carbohydrate metabolic process|polygalacturonase activity
Glyma.07G140000.1	293.701	82.5999	0.281238	-1.83014	2.5275e-08	3.09011e-06	Down	(M=47) PTHR11260:SF16 - GLUTATHIONE S-TRANSFERASE					GO:0005515	protein binding
Glyma.07G147100.1	377.559	169.297	0.448397	-1.15715	2.1407e-05	0.00128434	Down						-	-
Glyma.07G151500.1	237.959	53.4331	0.224548	-2.15491	1.81612e-08	2.2741e-06	Down	(M=4) PTHR10909//PTHR10909:SF129 - ELECTRON TRANSPORT OXIDOREDUCTASE // SUBFAMILY NOT NAMED	K00232	acyl-CoA oxidase [EC:1.3.3.6]	ko00071,ko00592,ko01040,ko01100,ko01110,ko01212,ko03320,ko04024,ko04146	Fatty acid degradation|alpha-Linolenic acid metabolism|Biosynthesis of unsaturated fatty acids|Metabolic pathways|Biosynthesis of secondary metabolites|Fatty acid metabolism|PPAR signaling pathway|cAMP signaling pathway|Peroxisome	GO:0055114,GO:0050660,GO:0016627,GO:0008152,GO:0003995	oxidation-reduction process|flavin adenine dinucleotide binding|oxidoreductase activity, acting on the CH-CH group of donors|metabolic process|acyl-CoA dehydrogenase activity
Glyma.07G175700.1	8619.38	2845	0.33007	-1.59916	4.41044e-25	2.36141e-22	Down						-	-
Glyma.07G175700.2	4345.95	1344.95	0.309473	-1.69211	3.55283e-20	1.38585e-17	Down						-	-
Glyma.07G186000.1	523.904	248.367	0.474069	-1.07683	5.9456e-06	0.000415469	Down	(M=15) 2.6.1.42 - Branched-chain-amino-acid transaminase.	K00826	branched-chain amino acid aminotransferase [EC:2.6.1.42]	ko00280,ko00290,ko00770,ko01100,ko01110,ko01130,ko01210,ko01230	Valine, leucine and isoleucine degradation|Valine, leucine and isoleucine biosynthesis|Pantothenate and CoA biosynthesis|Metabolic pathways|Biosynthesis of secondary metabolites|Biosynthesis of antibiotics|2-Oxocarboxylic acid metabolism|Biosynthesis of amino acids	GO:0009081,GO:0008152,GO:0004084,GO:0003824	branched-chain amino acid metabolic process|metabolic process|branched-chain-amino-acid transaminase activity|catalytic activity
Glyma.07G201000.1	318.726	146.581	0.459896	-1.12062	0.000144326	0.00633396	Down						-	-
Glyma.07G202300.1	81.2981	14.4819	0.178134	-2.48897	0.000136252	0.0060342	Down	(M=213) KOG0156 - Cytochrome P450 CYP2 subfamily					GO:0055114,GO:0020037,GO:0016705,GO:0005506	oxidation-reduction process|heme binding|oxidoreductase activity, acting on paired donors, with incorporation or reduction of molecular oxygen|iron ion binding
Glyma.07G209100.1	253.094	46.2049	0.18256	-2.45356	3.80395e-11	7.03142e-09	Down	(M=96) 1.14.11.9 - Flavanone 3-dioxygenase.					GO:0055114,GO:0016706,GO:0016491,GO:0005506	oxidation-reduction process|oxidoreductase activity, acting on paired donors, with incorporation or reduction of molecular oxygen, 2-oxoglutarate as one donor, and incorporation of one atom each of oxygen into both donors|oxidoreductase activity|iron ion binding
Glyma.07G218400.1	573.548	278.115	0.484903	-1.04423	4.08332e-06	0.000297103	Down	(M=8) K09645 - vitellogenic carboxypeptidase-like protein [EC:3.4.16.-]	K09645	vitellogenic carboxypeptidase-like protein [EC:3.4.16.-]			GO:0006508,GO:0004185	proteolysis|serine-type carboxypeptidase activity
Glyma.07G248400.1	311.18	91.5263	0.294127	-1.76549	4.54529e-08	5.26678e-06	Down						-	-
Glyma.08G010800.2	89.2181	12.8783	0.144346	-2.79239	1.41893e-05	0.000894142	Down						GO:0016491,GO:0008152	oxidoreductase activity|metabolic process
Glyma.08G114000.1	2144.72	524.162	0.244397	-2.0327	6.97627e-39	8.33235e-36	Down	(M=8) K02912 - large subunit ribosomal protein L32e	K02912	large subunit ribosomal protein L32e	ko03010	Ribosome	GO:0006412,GO:0005840,GO:0005622,GO:0003735	translation|ribosome|intracellular|structural constituent of ribosome
Glyma.08G118100.1	218.01	75.7657	0.347533	-1.52478	3.92563e-05	0.00211457	Down						-	-
Glyma.08G128100.1	48.527	1.23494	0.0254485	-5.29627	3.79661e-06	0.000277804	Down	(M=90) PF02298 - Plastocyanin-like domain					GO:0009055,GO:0005507	electron carrier activity|copper ion binding
Glyma.08G131300.1	326.35	130.313	0.399304	-1.32444	7.08671e-06	0.00048431	Down	(M=8) PF05875 - Ceramidase					GO:0016811,GO:0016021,GO:0006672	hydrolase activity, acting on carbon-nitrogen (but not peptide) bonds, in linear amides|integral to membrane|ceramide metabolic process
Glyma.08G132000.1	625.445	272.234	0.435264	-1.20004	8.81434e-08	9.53066e-06	Down	(M=24) PF05212 - Protein of unknown function (DUF707)					-	-
Glyma.08G137000.1	6537.46	836.033	0.127883	-2.9671	1.13112e-48	1.8684e-45	Down	(M=43) PF01477 - PLAT/LH2 domain					GO:0005515	protein binding
Glyma.08G189600.1	271.832	55.7386	0.205048	-2.28597	4.80661e-10	7.7742e-08	Down	(M=52) 1.13.11.12 - Linoleate 13S-lipoxygenase.	K00454	lipoxygenase [EC:1.13.11.12]	ko00591,ko00592,ko01100,ko01110	Linoleic acid metabolism|alpha-Linolenic acid metabolism|Metabolic pathways|Biosynthesis of secondary metabolites	GO:0055114,GO:0046872,GO:0016702,GO:0016165,GO:0005515,GO:0005506	oxidation-reduction process|metal ion binding|oxidoreductase activity, acting on single donors with incorporation of molecular oxygen, incorporation of two atoms of oxygen|lipoxygenase activity|protein binding|iron ion binding
Glyma.08G210900.2	782.747	333.231	0.42572	-1.23202	2.30544e-09	3.39626e-07	Down		K01462	peptide deformylase [EC:3.5.1.88]			GO:0042586,GO:0005506	peptide deformylase activity|iron ion binding
Glyma.08G241000.1	142.065	43.6065	0.306947	-1.70394	0.000247774	0.00985447	Down	(M=10) 5.4.99.5 - Chorismate mutase.	K01850	chorismate mutase [EC:5.4.99.5]	ko00400,ko01100,ko01110,ko01130,ko01230	Phenylalanine, tyrosine and tryptophan biosynthesis|Metabolic pathways|Biosynthesis of secondary metabolites|Biosynthesis of antibiotics|Biosynthesis of amino acids	GO:0046417,GO:0009073,GO:0004106	chorismate metabolic process|aromatic amino acid family biosynthetic process|chorismate mutase activity
Glyma.08G258400.1	235.835	73.9985	0.313772	-1.67221	3.4551e-06	0.00025712	Down						-	-
Glyma.08G290800.1	124.133	0	0		4.18253e-20	1.61547e-17	Down						-	-
Glyma.08G303000.3	485.718	143.229	0.294881	-1.7618	8.31077e-10	1.2956e-07	Down						GO:0008026,GO:0005524,GO:0004386,GO:0003676	ATP-dependent helicase activity|ATP binding|helicase activity|nucleic acid binding
Glyma.08G309700.2	1431.34	676.237	0.472452	-1.08176	3.16012e-07	3.01026e-05	Down						-	-
Glyma.08G310400.1	385.127	16.6239	0.0431646	-4.53401	3.32729e-33	3.00365e-30	Down	(M=3) K02874 - large subunit ribosomal protein L14	K02874	large subunit ribosomal protein L14	ko03010	Ribosome	GO:0015934,GO:0006412,GO:0005840,GO:0003735	large ribosomal subunit|translation|ribosome|structural constituent of ribosome
Glyma.08G319200.1	360.846	159.368	0.441652	-1.17902	2.55878e-05	0.00149587	Down						-	-
Glyma.08G319900.1	297.231	130.685	0.439673	-1.1855	0.000164313	0.00700816	Down	(M=4) K06997 - putative drug exporter of the RND superfamily	K06997	putative drug exporter of the RND superfamily			-	-
Glyma.08G341600.1	706.06	77.7915	0.110177	-3.18211	1.87256e-14	4.96166e-12	Down	(M=50) PF00197 - Trypsin and protease inhibitor					GO:0004866	endopeptidase inhibitor activity
Glyma.08G342100.1	4201.56	1934.74	0.460481	-1.11879	3.39509e-12	7.12372e-10	Down	(M=50) PF00197 - Trypsin and protease inhibitor					GO:0004866	endopeptidase inhibitor activity
Glyma.08G357700.1	8833.22	4216.99	0.477401	-1.06673	1.58325e-21	6.98386e-19	Down						-	-
Glyma.08G358500.1	3775.98	1291.18	0.341946	-1.54816	6.61669e-07	5.85065e-05	Down						-	-
Glyma.08G367700.1	156.569	8.72845	0.0557484	-4.16492	5.02128e-14	1.25751e-11	Down	(M=3) 2.4.2.29 - tRNA-guanine(34) transglycosylase.	K00773	queuine tRNA-ribosyltransferase [EC:2.4.2.29]			GO:0008616,GO:0008479,GO:0006400	queuosine biosynthetic process|queuine tRNA-ribosyltransferase activity|tRNA modification
Glyma.09G026100.1	1956.15	413.901	0.211589	-2.24066	1.30819e-42	1.88077e-39	Down	(M=19) K07375 - tubulin beta	K07375	tubulin beta	ko04145,ko04540,ko05130	Phagosome|Gap junction|Pathogenic Escherichia coli infection	GO:0051258,GO:0043234,GO:0007017,GO:0006184,GO:0005874,GO:0005525,GO:0005200,GO:0003924	protein polymerization|protein complex|microtubule-based process|GTP catabolic process|microtubule|GTP binding|structural constituent of cytoskeleton|GTPase activity
Glyma.09G026300.1	57.3443	1.19166	0.0207809	-5.5886	2.40199e-07	2.3725e-05	Down						-	-
Glyma.09G035300.1	696.152	225.221	0.323523	-1.62806	2.14753e-13	5.08303e-11	Down	(M=4) KOG3450 - Huntingtin interacting protein HYPK					-	-
Glyma.09G039000.1	660.117	107.736	0.163207	-2.61522	1.79346e-26	1.05481e-23	Down	(M=10) PTHR21726:SF12 - OS03G0302900 PROTEIN					-	-
Glyma.09G046400.1	1236.08	517.286	0.418488	-1.25674	1.96945e-13	4.69012e-11	Down	(M=96) 1.14.11.9 - Flavanone 3-dioxygenase.					GO:0055114,GO:0016706,GO:0016491	oxidation-reduction process|oxidoreductase activity, acting on paired donors, with incorporation or reduction of molecular oxygen, 2-oxoglutarate as one donor, and incorporation of one atom each of oxygen into both donors|oxidoreductase activity
Glyma.09G047200.1	195.155	67.4993	0.345875	-1.53168	6.88822e-05	0.00342055	Down	(M=2) PTHR22683 - SPORULATION PROTEIN RELATED					GO:0051716,GO:0046658	cellular response to stimulus|anchored to plasma membrane
Glyma.09G055000.1	2798.57	766.81	0.274	-1.86775	1.25247e-15	3.69718e-13	Down	(M=119) PF00234 - Protease inhibitor/seed storage/LTP family					GO:0008289,GO:0006869	lipid binding|lipid transport
Glyma.09G055100.1	2629.71	1035.61	0.393813	-1.34442	1.02076e-10	1.80516e-08	Down	(M=119) PF00234 - Protease inhibitor/seed storage/LTP family					GO:0008289,GO:0006869	lipid binding|lipid transport
Glyma.09G070500.1	3635.72	1753.7	0.482353	-1.05184	1.68878e-08	2.12839e-06	Down	(M=6) PTHR10426//PTHR10426:SF19 - STRICTOSIDINE SYNTHASE-RELATED // SUBFAMILY NOT NAMED					GO:0016844,GO:0009058	strictosidine synthase activity|biosynthetic process
Glyma.09G084200.1	222.842	40.5997	0.18219	-2.45648	7.17735e-10	1.13485e-07	Down						-	-
Glyma.09G090600.1	68405.2	27311.2	0.399257	-1.32461	1.54405e-38	1.81625e-35	Down						-	-
Glyma.09G095200.1	315.478	130.786	0.414565	-1.27033	2.86332e-05	0.00163978	Down	(M=37) PF02704 - Gibberellin regulated protein					-	-
Glyma.09G099500.1	30.7284	0	0		1.62968e-05	0.00100732	Down	(M=13) PTHR11562//PTHR11562:SF10 - CATION EFFLUX PROTEIN/ ZINC TRANSPORTER // SUBFAMILY NOT NAMED					GO:0055085,GO:0016021,GO:0008324,GO:0006812	transmembrane transport|integral to membrane|cation transmembrane transporter activity|cation transport
Glyma.09G127700.1	339.261	53.6468	0.158128	-2.66083	3.41434e-14	8.69088e-12	Down	(M=17) 2.4.1.237 - Flavonol 7-O-beta-glucosyltransferase.					GO:0016758,GO:0008152	transferase activity, transferring hexosyl groups|metabolic process
Glyma.09G150400.1	146.167	34.6198	0.236851	-2.07795	1.25633e-05	0.000805408	Down	(M=94) PF00139 - Legume lectin domain					GO:0030246	carbohydrate binding
Glyma.09G166400.1	1269.57	477.216	0.375887	-1.41163	1.38489e-07	1.42217e-05	Down	(M=11) KOG0255 - Synaptic vesicle transporter SVOP and related transporters (major facilitator superfamily)					GO:0055085,GO:0022857,GO:0016021	transmembrane transport|transmembrane transporter activity|integral to membrane
Glyma.09G210900.1	623.92	294.457	0.471946	-1.0833	6.90271e-07	6.08277e-05	Down	(M=2) 2.7.1.19 - Phosphoribulokinase.	K00855	phosphoribulokinase [EC:2.7.1.19]	ko00710,ko01100,ko01120,ko01200	Carbon fixation in photosynthetic organisms|Metabolic pathways|Microbial metabolism in diverse environments|Carbon metabolism	GO:0016301,GO:0008974,GO:0008152,GO:0005975,GO:0005524	kinase activity|phosphoribulokinase activity|metabolic process|carbohydrate metabolic process|ATP binding
Glyma.09G211000.1	1135.22	481.921	0.424518	-1.2361	6.29051e-12	1.27844e-09	Down	(M=20) PTHR13018:SF5 - RSN1(YEAST)-RELATED PROBABLE MEMBRANE PROTEIN					GO:0016020	membrane
Glyma.09G211000.2	1572.43	667.426	0.424456	-1.23631	3.57041e-13	8.34905e-11	Down						GO:0016020	membrane
Glyma.09G215100.3	641.832	226.003	0.352121	-1.50586	5.39577e-11	9.87974e-09	Down						GO:0005515	protein binding
Glyma.09G216800.5	701.704	123.726	0.176322	-2.50372	2.15026e-11	4.08156e-09	Down						-	-
Glyma.09G232900.1	354.147	167.089	0.471807	-1.08373	9.87857e-05	0.00463678	Down	(M=11) 5.1.3.6 - UDP-glucuronate 4-epimerase.	K08679	UDP-glucuronate 4-epimerase [EC:5.1.3.6]	ko00500,ko00520,ko01100	Starch and sucrose metabolism|Amino sugar and nucleotide sugar metabolism|Metabolic pathways	GO:0050662,GO:0044237,GO:0016857,GO:0005975,GO:0003824	coenzyme binding|cellular metabolic process|racemase and epimerase activity, acting on carbohydrates and derivatives|carbohydrate metabolic process|catalytic activity
Glyma.09G238300.1	55489.4	22748.1	0.409953	-1.28647	2.97901e-36	3.16816e-33	Down	(M=37) PF02704 - Gibberellin regulated protein					-	-
Glyma.09G247500.1	331.802	94.0335	0.283402	-1.81908	7.60534e-09	1.01103e-06	Down	(M=6) PTHR14009:SF1 - LEUCINE ZIPPER-EF-HAND CONTAINING TRANSMEMBRANE PROTEIN					GO:0005509	calcium ion binding
Glyma.09G249300.3	547.789	259.832	0.474328	-1.07604	0.000100642	0.00470142	Down						GO:0006508,GO:0004190	proteolysis|aspartic-type endopeptidase activity
Glyma.09G249900.1	224.415	26.9109	0.119916	-3.05991	1.07297e-12	2.38682e-10	Down	(M=2) PTHR14208 - BASIC LEUCINE ZIPPER AND W2 DOMAIN-CONTAINING PROTEIN					GO:0005515	protein binding
Glyma.09G257400.2	1125.35	295.749	0.262806	-1.92793	7.32913e-24	3.67095e-21	Down						GO:0055085,GO:0016020,GO:0015297,GO:0015238,GO:0006855	transmembrane transport|membrane|antiporter activity|drug transmembrane transporter activity|drug transmembrane transport
Glyma.09G265000.2	198.27	71.1869	0.35904	-1.47779	0.000110415	0.00506692	Down						GO:0008168	methyltransferase activity
Glyma.10G004000.1	352.743	154.819	0.4389	-1.18804	3.30747e-05	0.00183673	Down						GO:0046872	metal ion binding
Glyma.10G037900.2	503.782	22.8514	0.0453598	-4.46244	2.58716e-41	3.58669e-38	Down						GO:0008168	methyltransferase activity
Glyma.10G040600.1	319.597	133.658	0.418207	-1.25771	3.21946e-05	0.00179685	Down	(M=2) K08903 - photosystem II 13kDa protein	K08903	photosystem II 13kDa protein	ko00195,ko01100	Photosynthesis|Metabolic pathways	GO:0016020,GO:0015979,GO:0009654,GO:0009523	membrane|photosynthesis|oxygen evolving complex|photosystem II
Glyma.10G043100.1	1879.94	841.33	0.447529	-1.15995	1.94729e-14	5.14209e-12	Down						-	-
Glyma.10G061900.1	640.979	258.462	0.40323	-1.31033	1.12584e-08	1.4607e-06	Down	(M=152) PF02458 - Transferase family					GO:0016747	transferase activity, transferring acyl groups other than amino-acyl groups
Glyma.10G065200.1	168.966	30.2138	0.178815	-2.48346	8.19515e-08	8.89833e-06	Down	(M=5) PTHR24420//PTHR24420:SF922 - LEUCINE-RICH REPEAT RECEPTOR-LIKE PROTEIN KINASE					GO:0006468,GO:0005524,GO:0005515,GO:0004713,GO:0004672	protein phosphorylation|ATP binding|protein binding|protein tyrosine kinase activity|protein kinase activity
Glyma.10G077500.1	390.678	153.148	0.392006	-1.35105	9.67869e-07	8.2572e-05	Down						-	-
Glyma.10G090600.1	3985.01	650.972	0.163355	-2.61392	8.76679e-21	3.62026e-18	Down	(M=16) PTHR10638:SF12 - COPPER AMINE OXIDASE					GO:0055114,GO:0048038,GO:0009308,GO:0008131,GO:0005507	oxidation-reduction process|quinone binding|amine metabolic process|primary amine oxidase activity|copper ion binding
Glyma.10G094600.1	84.7949	2.88287	0.0339981	-4.8784	2.46261e-09	3.61408e-07	Down						-	-
Glyma.10G101200.2	262.11	82.921	0.31636	-1.66036	3.64345e-05	0.00198916	Down						GO:0008168	methyltransferase activity
Glyma.10G110100.1	103.743	0	0		2.88729e-12	6.09116e-10	Down	(M=5) PTHR24420//PTHR24420:SF470 - LEUCINE-RICH REPEAT RECEPTOR-LIKE PROTEIN KINASE // SUBFAMILY NOT NAMED					GO:0005515	protein binding
Glyma.10G112900.1	301.92	16.482	0.0545906	-4.1952	6.76123e-24	3.40849e-21	Down	(M=3) PTHR13173 - WW DOMAIN BINDING PROTEIN 4					GO:0008270,GO:0005634,GO:0003676	zinc ion binding|nucleus|nucleic acid binding
Glyma.10G120700.1	791.896	93.4173	0.117967	-3.08355	1.69138e-36	1.82375e-33	Down	(M=1) KOG4296 - Epithelin/granulin	K01376	cathepsin V [EC:3.4.22.43]			GO:0008234,GO:0006508	cysteine-type peptidase activity|proteolysis
Glyma.10G122600.1	815.402	120.876	0.148241	-2.75399	4.34912e-32	3.71037e-29	Down	(M=79) PF01357 - Pollen allergen					GO:0019953,GO:0005576	sexual reproduction|extracellular region
Glyma.10G124800.1	2278.81	1047.32	0.459589	-1.12158	6.82847e-15	1.9001e-12	Down	(M=2) PTHR11732:SF14 - POTASSIUM CHANNEL BETA					-	-
Glyma.10G128200.1	278.777	92.8275	0.332981	-1.58649	1.9343e-06	0.000153862	Down	(M=10) 2.7.1.90 - Diphosphate--fructose-6-phosphate 1-phosphotransferase.	K00895	pyrophosphate--fructose-6-phosphate 1-phosphotransferase [EC:2.7.1.90]	ko00051	Fructose and mannose metabolism	-	-
Glyma.10G136300.1	293.309	124.533	0.42458	-1.23589	5.144e-05	0.00268564	Down						-	-
Glyma.10G137300.1	199.451	40.9849	0.205488	-2.28287	4.04737e-08	4.76087e-06	Down						-	-
Glyma.10G139200.1	756.045	11.6333	0.015387	-6.02214	3.32023e-78	1.61104e-74	Down	(M=24) PTHR21562 - NOTUM-RELATED					-	-
Glyma.10G139200.2	175.564	18.6107	0.106005	-3.23779	0.000214241	0.0086809	Down						-	-
Glyma.10G150900.2	542.444	30.0901	0.0554715	-4.17211	9.00672e-40	1.18515e-36	Down						-	-
Glyma.10G155300.1	357.732	89.9192	0.251359	-1.99218	6.01088e-10	9.56259e-08	Down	(M=68) KOG0725 - Reductases with broad range of substrate specificities					GO:0016491,GO:0008152	oxidoreductase activity|metabolic process
Glyma.10G160200.1	937.759	467.036	0.498034	-1.00568	3.53268e-07	3.32436e-05	Down	(M=9) PTHR11079//PTHR11079:SF18 - CYTOSINE DEAMINASE // SUBFAMILY NOT NAMED					GO:0016787,GO:0008270	hydrolase activity|zinc ion binding
Glyma.10G188200.1	684.635	328.815	0.480278	-1.05806	6.06248e-07	5.40989e-05	Down						-	-
Glyma.10G193500.1	9664.47	3458.34	0.357841	-1.48261	1.02399e-28	7.22707e-26	Down	(M=5) PTHR11404:SF8 - SUPEROXIDE DISMUTASE [FE]					GO:0055114,GO:0046872,GO:0006801,GO:0004784	oxidation-reduction process|metal ion binding|superoxide metabolic process|superoxide dismutase activity
Glyma.10G193500.2	202.791	44.4158	0.219022	-2.19085	1.19622e-07	1.25498e-05	Down						GO:0055114,GO:0046872,GO:0006801,GO:0004784	oxidation-reduction process|metal ion binding|superoxide metabolic process|superoxide dismutase activity
Glyma.10G218000.3	574.377	244.636	0.425916	-1.23136	7.21697e-05	0.00356645	Down						-	-
Glyma.10G236000.2	339.834	2.59921	0.00764847	-7.03061	9.99154e-44	1.49172e-40	Down						-	-
Glyma.10G240100.1	3404.79	1569.08	0.460843	-1.11765	4.43001e-06	0.000320227	Down						-	-
Glyma.10G255600.1	231.398	79.4782	0.34347	-1.54175	2.43503e-05	0.00143215	Down	(M=2) PTHR22844:SF75 - F-BOX FAMILY PROTEIN					GO:0005515	protein binding
Glyma.10G264800.1	356.031	131.211	0.368539	-1.44011	7.68119e-07	6.70033e-05	Down	(M=2) PTHR15970:SF2 - GB DEF: HYPOTHETICAL PROTEIN F23N20.7 (AT1G71080/F23N20_7)					-	-
Glyma.10G270700.1	88.2904	11.7096	0.132626	-2.91456	1.12967e-05	0.000728423	Down						-	-
Glyma.10G297600.1	951.159	392.989	0.413168	-1.2752	5.23353e-11	9.60532e-09	Down	(M=119) PF00234 - Protease inhibitor/seed storage/LTP family					-	-
Glyma.10G298800.2	250.426	15.9323	0.0636206	-3.97436	8.63873e-20	3.30378e-17	Down						-	-
Glyma.11G000500.1	656.753	300.72	0.45789	-1.12693	2.57494e-06	0.000196564	Down	(M=54) 2.4.1.91 - Flavonol 3-O-glucosyltransferase.					GO:0016758,GO:0008152	transferase activity, transferring hexosyl groups|metabolic process
Glyma.11G024100.1	960.429	346.063	0.360321	-1.47265	4.42248e-14	1.12202e-11	Down	(M=13) K00432 - glutathione peroxidase	K00432	glutathione peroxidase [EC:1.11.1.9]	ko00480,ko00590,ko04918	Glutathione metabolism|Arachidonic acid metabolism|Thyroid hormone synthesis	GO:0055114,GO:0006979,GO:0004602	oxidation-reduction process|response to oxidative stress|glutathione peroxidase activity
Glyma.11G060100.1	599.541	76.132	0.126984	-2.97728	1.70269e-28	1.18025e-25	Down	(M=213) KOG0156 - Cytochrome P450 CYP2 subfamily	K00517	beta-carotene 15,15'-monooxygenase [EC:1.14.99.36]	ko00363,ko00624,ko00627,ko00903,ko00945,ko01100,ko01110,ko01120	Bisphenol degradation|Polycyclic aromatic hydrocarbon degradation|Aminobenzoate degradation|Limonene and pinene degradation|Stilbenoid, diarylheptanoid and gingerol biosynthesis|Metabolic pathways|Biosynthesis of secondary metabolites|Microbial metabolism in diverse environments	GO:0055114,GO:0020037,GO:0016705,GO:0005506	oxidation-reduction process|heme binding|oxidoreductase activity, acting on paired donors, with incorporation or reduction of molecular oxygen|iron ion binding
Glyma.11G063400.1	98.6227	8.24367	0.0835879	-3.58056	5.39797e-08	6.10892e-06	Down	(M=4) PTHR16201:SF10 - PQ-LOOP REPEAT FAMILY PROTEIN / TRANSMEMBRANE FAMILY PROTEIN					-	-
Glyma.11G063400.2	175.341	3.90997	0.0222992	-5.48686	1.24901e-18	4.46852e-16	Down						-	-
Glyma.11G064200.1	51.5745	0	0		1.37642e-07	1.41852e-05	Down	(M=11) PTHR11413//PTHR11413:SF28 - CYSTATIN FAMILY MEMBER // SUBFAMILY NOT NAMED					GO:0004869	cysteine-type endopeptidase inhibitor activity
Glyma.11G070300.1	7129.17	2081.07	0.291909	-1.77641	1.79838e-25	9.76342e-23	Down	(M=23) PTHR10366//PTHR10366:SF62 - NAD DEPENDENT EPIMERASE/DEHYDRATASE // SUBFAMILY NOT NAMED	K00224	delta24(24(1))-sterol reductase [EC:1.3.1.71]			-	-
Glyma.11G076200.1	145.283	40.6089	0.279515	-1.839	6.172e-05	0.00312974	Down	(M=192) K14488 - SAUR family protein	K14488	SAUR family protein	ko04075	Plant hormone signal transduction	-	-
Glyma.11G088900.1	239.657	96.1095	0.401029	-1.31822	0.000126934	0.00568639	Down	(M=124) PTHR10795:SF17 - SUBTILISIN-LIKE PROTEASE (PLANT)					GO:0043086,GO:0042802,GO:0006508,GO:0004252	negative regulation of catalytic activity|identical protein binding|proteolysis|serine-type endopeptidase activity
Glyma.11G124200.1	2190.23	568.633	0.259623	-1.94551	3.19789e-36	3.35498e-33	Down	(M=132) PF02362 - B3 DNA binding domain					GO:0003677	DNA binding
Glyma.11G133600.1	4157.32	2020.68	0.486052	-1.04082	5.91727e-17	1.90617e-14	Down	(M=4) K06943 - nucleolar GTP-binding protein	K06943	nucleolar GTP-binding protein	ko03008	Ribosome biogenesis in eukaryotes	GO:0005525	GTP binding
Glyma.11G141700.1	2888.4	433.859	0.150207	-2.73497	9.90259e-73	4.27104e-69	Down	(M=16) PTHR23428 - HISTONE H2B					GO:0046982,GO:0006334,GO:0005634,GO:0003677,GO:0000786	protein heterodimerization activity|nucleosome assembly|nucleus|DNA binding|nucleosome
Glyma.11G180800.1	869.321	80.6994	0.0928304	-3.42926	6.43283e-13	1.46886e-10	Down	(M=68) KOG0725 - Reductases with broad range of substrate specificities					GO:0016491,GO:0008152	oxidoreductase activity|metabolic process
Glyma.11G200700.2	188.882	59.412	0.314546	-1.66866	3.23134e-05	0.00180219	Down						-	-
Glyma.11G214900.1	127.87	0	0		1.13637e-20	4.64328e-18	Down	(M=4) KOG4192 - Uncharacterized conserved protein					-	-
Glyma.12G017100.1	374.59	155.646	0.415511	-1.26704	5.55502e-06	0.000391347	Down	(M=44) PF00407 - Pathogenesis-related protein Bet v I family					GO:0009607,GO:0006952	response to biotic stimulus|defense response
Glyma.12G037000.1	1348.28	616.304	0.457105	-1.1294	1.721e-07	1.74426e-05	Down	(M=92) KOG0254 - Predicted transporter (major facilitator superfamily)					GO:0055085,GO:0022891,GO:0022857,GO:0016021,GO:0016020,GO:0006810,GO:0005215	transmembrane transport|substrate-specific transmembrane transporter activity|transmembrane transporter activity|integral to membrane|membrane|transport|transporter activity
Glyma.12G052700.2	794.186	295.092	0.371566	-1.42831	1.0654e-08	1.3878e-06	Down						-	-
Glyma.12G075000.1	555.19	169.678	0.305622	-1.71018	5.20436e-12	1.06889e-09	Down	(M=60) PF00293 - NUDIX domain					GO:0016787	hydrolase activity
Glyma.12G079700.1	665.099	321.115	0.482809	-1.05048	7.21995e-07	6.34073e-05	Down	(M=11) 4.4.1.5 - Lactoylglutathione lyase.	K01759	lactoylglutathione lyase [EC:4.4.1.5]	ko00620,ko04011	Pyruvate metabolism|MAPK signaling pathway - yeast	GO:0046872,GO:0004462	metal ion binding|lactoylglutathione lyase activity
Glyma.12G081000.3	369.763	1.48958	0.00402847	-7.95555	3.11693e-44	4.83966e-41	Down						-	-
Glyma.12G088100.1	457.987	168.81	0.36859	-1.43991	5.68682e-06	0.000399906	Down	(M=4) PTHR13713 - SIALYLTRANSFERASE					GO:0030173,GO:0008373,GO:0006486	integral to Golgi membrane|sialyltransferase activity|protein glycosylation
Glyma.12G096000.1	139.475	33.4122	0.239557	-2.06156	3.55982e-05	0.00194899	Down	(M=17) PF04690 - YABBY protein					-	-
Glyma.12G114900.1	206.715	59.6309	0.288469	-1.79351	3.4211e-06	0.000255137	Down	(M=12) PF06974 - Protein of unknown function (DUF1298)					GO:0045017,GO:0004144	glycerolipid biosynthetic process|diacylglycerol O-acyltransferase activity
Glyma.12G146700.2	720.827	324.732	0.450499	-1.1504	3.64167e-08	4.31635e-06	Down						GO:0007205,GO:0004143	protein kinase C-activating G-protein coupled receptor signaling pathway|diacylglycerol kinase activity
Glyma.12G168600.1	2151.75	830.484	0.385957	-1.37349	2.62775e-07	2.56933e-05	Down	(M=53) PF04770 - ZF-HD protein dimerisation region					GO:0043565,GO:0006355,GO:0003700	sequence-specific DNA binding|regulation of transcription, DNA-dependent|sequence-specific DNA binding transcription factor activity
Glyma.12G179600.1	373.97	120.32	0.321737	-1.63605	2.17106e-07	2.16367e-05	Down	(M=4) PTHR11010:SF13 - SERINE CARBOXYPEPTIDASE S28 FAMILY PROTEIN	K01285	lysosomal Pro-X carboxypeptidase [EC:3.4.16.2]	ko04614,ko04974	Renin-angiotensin system|Protein digestion and absorption	GO:0008236,GO:0006508	serine-type peptidase activity|proteolysis
Glyma.12G186600.1	1938.29	389.229	0.20081	-2.3161	5.87722e-44	8.94663e-41	Down	(M=4) PTHR16290 - TRANSCRIPTION FACTOR SMIF (DECAPPING ENZYME DCP1)					-	-
Glyma.12G190100.1	1896.15	535.949	0.282651	-1.82291	8.81598e-30	6.51837e-27	Down	(M=13) KOG0712 - Molecular chaperone (DnaJ superfamily)					GO:0051082,GO:0031072,GO:0009408,GO:0006457,GO:0005524	unfolded protein binding|heat shock protein binding|response to heat|protein folding|ATP binding
Glyma.12G221100.1	663.909	313.466	0.472151	-1.08268	2.55398e-05	0.00149419	Down	(M=32) PTHR22953 - ACID PHOSPHATASE RELATED					GO:0046872,GO:0016787,GO:0003993	metal ion binding|hydrolase activity|acid phosphatase activity
Glyma.12G240000.1	1620.77	800.224	0.493729	-1.01821	4.83328e-07	4.40412e-05	Down	(M=36) K01188 - beta-glucosidase	K01188	beta-glucosidase [EC:3.2.1.21]	ko00460,ko00500,ko00940,ko01100,ko01110	Cyanoamino acid metabolism|Starch and sucrose metabolism|Phenylpropanoid biosynthesis|Metabolic pathways|Biosynthesis of secondary metabolites	GO:0005975,GO:0004553	carbohydrate metabolic process|hydrolase activity, hydrolyzing O-glycosyl compounds
Glyma.13G029900.1	295.062	21.4679	0.0727572	-3.78077	2.73943e-21	1.18813e-18	Down	(M=244) PTHR11926:SF15 - UDP-GLUCOSYLTRANSFERASE					GO:0016758,GO:0008152	transferase activity, transferring hexosyl groups|metabolic process
Glyma.13G039300.1	31700.5	12062.4	0.380511	-1.39399	5.99054e-28	3.9082e-25	Down	(M=37) PF02704 - Gibberellin regulated protein					-	-
Glyma.13G039600.1	15676.8	6675.08	0.425793	-1.23178	1.31437e-14	3.51866e-12	Down	(M=37) PF02704 - Gibberellin regulated protein					-	-
Glyma.13G048200.1	404.482	159.151	0.393468	-1.34568	4.21525e-05	0.00225224	Down	(M=261) PTHR10209 - OXIDOREDUCTASE, 2OG-FE(II) OXYGENASE FAMILY PROTEIN					GO:0055114,GO:0016706,GO:0016491	oxidation-reduction process|oxidoreductase activity, acting on paired donors, with incorporation or reduction of molecular oxygen, 2-oxoglutarate as one donor, and incorporation of one atom each of oxygen into both donors|oxidoreductase activity
Glyma.13G095400.1	125.236	15.7815	0.126013	-2.98835	4.8574e-08	5.55382e-06	Down	(M=3) PTHR11615:SF33 - NADH DEHYDROGENASE I CHAIN G					-	-
Glyma.13G096200.1	424.472	201.184	0.473964	-1.07715	2.49074e-05	0.00145938	Down	(M=35) PTHR23070 - BCS1 AAA-TYPE ATPASE					GO:0017111,GO:0005524,GO:0000166	nucleoside-triphosphatase activity|ATP binding|nucleotide binding
Glyma.13G120600.1	130.793	23.7116	0.181291	-2.46362	2.06084e-06	0.000161756	Down	(M=9) PF00280 - Potato inhibitor I family					GO:0009611,GO:0004867	response to wounding|serine-type endopeptidase inhibitor activity
Glyma.13G139300.1	627.745	209.442	0.333642	-1.58363	1.17504e-11	2.29207e-09	Down	(M=61) PF08241 - Methyltransferase domain					GO:0008168,GO:0008152	methyltransferase activity|metabolic process
Glyma.13G142100.3	382.194	137.114	0.358756	-1.47893	9.00803e-06	0.000595688	Down						GO:0055085,GO:0042626,GO:0017111,GO:0016887,GO:0016021,GO:0006810,GO:0005524,GO:0000166	transmembrane transport|ATPase activity, coupled to transmembrane movement of substances|nucleoside-triphosphatase activity|ATPase activity|integral to membrane|transport|ATP binding|nucleotide binding
Glyma.13G154000.1	232.747	21.1369	0.0908149	-3.46093	2.03246e-15	5.88768e-13	Down						GO:0045454,GO:0009055,GO:0005515	cell redox homeostasis|electron carrier activity|protein binding
Glyma.13G168700.2	153.983	13.3082	0.0864266	-3.53238	5.68611e-05	0.00292733	Down		K00122	formate dehydrogenase [EC:1.2.1.2]	ko00630,ko00680,ko01100,ko01120,ko01200	Glyoxylate and dicarboxylate metabolism|Methane metabolism|Metabolic pathways|Microbial metabolism in diverse environments|Carbon metabolism	GO:0055114,GO:0051287,GO:0048037,GO:0016616,GO:0008152	oxidation-reduction process|NAD binding|cofactor binding|oxidoreductase activity, acting on the CH-OH group of donors, NAD or NADP as acceptor|metabolic process
Glyma.13G170300.1	95.1617	6.39512	0.0672026	-3.89534	4.96104e-08	5.66397e-06	Down	(M=22) PTHR14155:SF2 - RING FINGER PROTEIN 38					GO:0046872,GO:0008270,GO:0005515	metal ion binding|zinc ion binding|protein binding
Glyma.13G192300.1	18130.1	7995.02	0.44098	-1.18121	9.61566e-22	4.3151e-19	Down						-	-
Glyma.13G192500.1	28706.3	666.851	0.0232301	-5.42786	8.17912e-104	5.7726e-100	Down						-	-
Glyma.13G194400.1	917.528	11.2594	0.0122714	-6.34855	4.80113e-12	9.8869e-10	Down	(M=3) PF08027 - Albumin I					GO:0045735,GO:0009405	nutrient reservoir activity|pathogenesis
Glyma.13G218900.1	248.338	74.108	0.298416	-1.7446	1.12274e-06	9.47434e-05	Down						GO:0046872	metal ion binding
Glyma.13G224300.6	31.4778	0	0		1.25286e-05	0.00080385	Down						GO:0006468,GO:0005524,GO:0004672	protein phosphorylation|ATP binding|protein kinase activity
Glyma.13G224400.1	1220.67	521.218	0.426993	-1.22772	1.12898e-12	2.4971e-10	Down	(M=6) PTHR11566:SF22 - DYNAMIN-RELATED GTPASE					GO:0005525,GO:0003924	GTP binding|GTPase activity
Glyma.13G237700.1	221.07	76.4227	0.345695	-1.53243	2.25031e-05	0.00133872	Down	(M=11) PTHR23241 - LATE EMBRYOGENESIS ABUNDANT (PLANTS) LEA-RELATED					-	-
Glyma.13G245300.1	3344.17	1671.89	0.499943	-1.00016	1.48367e-14	3.94468e-12	Down	(M=8) K02898 - large subunit ribosomal protein L26e	K02898	large subunit ribosomal protein L26e	ko03010	Ribosome	GO:0015934,GO:0006412,GO:0005840,GO:0005622,GO:0003735	large ribosomal subunit|translation|ribosome|intracellular|structural constituent of ribosome
Glyma.13G260800.1	8570.62	4207.21	0.490887	-1.02654	7.49804e-12	1.49259e-09	Down						-	-
Glyma.13G287700.1	354.564	111.98	0.315826	-1.6628	2.02472e-08	2.49904e-06	Down						-	-
Glyma.13G287800.1	360.939	28.8891	0.0800387	-3.64316	2.11058e-24	1.0997e-21	Down	(M=157) K09422 - myb proto-oncogene protein, plant	K09422	myb proto-oncogene protein, plant			-	-
Glyma.13G295000.1	490.299	49.2991	0.100549	-3.31403	2.2489e-25	1.21245e-22	Down	(M=6) 2.6.1.5 - Tyrosine transaminase.	K00815	tyrosine aminotransferase [EC:2.6.1.5]	ko00130,ko00270,ko00350,ko00360,ko00400,ko00401,ko00950,ko00960,ko01100,ko01110,ko01130,ko01230	Ubiquinone and other terpenoid-quinone biosynthesis|Cysteine and methionine metabolism|Tyrosine metabolism|Phenylalanine metabolism|Phenylalanine, tyrosine and tryptophan biosynthesis|Novobiocin biosynthesis|Isoquinoline alkaloid biosynthesis|Tropane, piperidine and pyridine alkaloid biosynthesis|Metabolic pathways|Biosynthesis of secondary metabolites|Biosynthesis of antibiotics|Biosynthesis of …	GO:0030170,GO:0009058,GO:0008483,GO:0006520,GO:0003824	pyridoxal phosphate binding|biosynthetic process|transaminase activity|cellular amino acid metabolic process|catalytic activity
Glyma.13G300000.4	1528.63	763.096	0.499204	-1.0023	2.22367e-06	0.000172462	Down						GO:0006468,GO:0005524,GO:0005515,GO:0004713,GO:0004672	protein phosphorylation|ATP binding|protein binding|protein tyrosine kinase activity|protein kinase activity
Glyma.13G317000.1	317.791	143.426	0.451322	-1.14777	0.000130372	0.00581691	Down	(M=5) PTHR22952//PTHR22952:SF35 - CAMP-RESPONSE ELEMENT BINDING PROTEIN-RELATED // SUBFAMILY NOT NAMED	K14432	ABA responsive element binding factor	ko04075	Plant hormone signal transduction	GO:0043565,GO:0006355,GO:0003700	sequence-specific DNA binding|regulation of transcription, DNA-dependent|sequence-specific DNA binding transcription factor activity
Glyma.13G338300.1	338.721	73.0126	0.215554	-2.21388	5.83992e-07	5.23536e-05	Down	(M=4) PTHR11040//PTHR11040:SF25 - ZINC/IRON TRANSPORTER					GO:0055085,GO:0046873,GO:0030001,GO:0016020	transmembrane transport|metal ion transmembrane transporter activity|metal ion transport|membrane
Glyma.13G357700.1	624.547	85.5692	0.13701	-2.86765	2.13633e-27	1.3484e-24	Down	(M=13) PTHR18929//PTHR18929:SF32 - PROTEIN DISULFIDE ISOMERASE // SUBFAMILY NOT NAMED					GO:0045454	cell redox homeostasis
Glyma.13G358000.1	400.85	169.732	0.423429	-1.23981	9.09604e-05	0.00433234	Down						-	-
Glyma.13G363300.1	1193.43	455.58	0.381741	-1.38933	5.19256e-15	1.46591e-12	Down	(M=2) PTHR23241:SF34 - LATE EMBRYOGENESIS ABUNDANT PROTEIN, PUTATIVE / LEA PROTEIN, PUTATIVE					-	-
Glyma.14G012500.1	242.711	44.8688	0.184865	-2.43545	2.69247e-10	4.51468e-08	Down	(M=2) 1.3.1.80 - Red chlorophyll catabolite reductase.	K13545	red chlorophyll catabolite reductase [EC:1.3.1.80]	ko00860,ko01110	Porphyrin and chlorophyll metabolism|Biosynthesis of secondary metabolites	-	-
Glyma.14G013400.3	262.126	2.38333	0.00909228	-6.78114	1.27215e-25	6.95514e-23	Down		K06210	nicotinamide mononucleotide adenylyltransferase [EC:2.7.7.1 2.7.7.18]	ko00760,ko01100	Nicotinate and nicotinamide metabolism|Metabolic pathways	GO:0016779,GO:0009435	nucleotidyltransferase activity|NAD biosynthetic process
Glyma.14G015700.6	180.196	34.8289	0.193284	-2.37121	5.4699e-08	6.16337e-06	Down						GO:0046872,GO:0003676,GO:0000166	metal ion binding|nucleic acid binding|nucleotide binding
Glyma.14G032800.1	10470.9	3684.15	0.351847	-1.50698	1.51604e-18	5.39899e-16	Down	(M=119) PF00234 - Protease inhibitor/seed storage/LTP family					GO:0008289,GO:0006869	lipid binding|lipid transport
Glyma.14G045000.1	9477.1	3372.4	0.355847	-1.49067	4.51394e-09	6.26904e-07	Down	(M=29) PF00933//PF01915 - Glycosyl hydrolase family 3 N terminal domain // Glycosyl hydrolase family 3 C-terminal domain					GO:0005975,GO:0004553	carbohydrate metabolic process|hydrolase activity, hydrolyzing O-glycosyl compounds
Glyma.14G054900.1	600.781	116.377	0.193709	-2.36804	1.13686e-07	1.20574e-05	Down	(M=4) PTHR13768:SF8 - ALPHA-SOLUBLE NSF ATTACHMENT PROTEIN (SNAP-ALPHA)					GO:0006886,GO:0005515	intracellular protein transport|protein binding
Glyma.14G071900.3	565.675	256.195	0.452901	-1.14273	4.22055e-07	3.90074e-05	Down						GO:0006810,GO:0005622,GO:0005215	transport|intracellular|transporter activity
Glyma.14G072800.1	117.728	1.93159	0.0164072	-5.92953	9.78737e-15	2.66611e-12	Down	(M=6) K13082 - bifunctional dihydroflavonol 4-reductase/flavanone 4-reductase	K13082	bifunctional dihydroflavonol 4-reductase/flavanone 4-reductase [EC:1.1.1.219 1.1.1.234]	ko00941,ko01100,ko01110	Flavonoid biosynthesis|Metabolic pathways|Biosynthesis of secondary metabolites	GO:0055114,GO:0016616,GO:0006694,GO:0003854	oxidation-reduction process|oxidoreductase activity, acting on the CH-OH group of donors, NAD or NADP as acceptor|steroid biosynthetic process|3-beta-hydroxy-delta5-steroid dehydrogenase activity
Glyma.14G075300.1	730.428	312.909	0.428391	-1.223	3.70014e-09	5.25157e-07	Down	(M=19) PTHR10174:SF78 - SEC14 CYTOSOLIC FACTOR FAMILY PROTEIN / PHOSPHOGLYCERIDE TRANSFER FAMILY PROTEIN					-	-
Glyma.14G078600.1	992.484	391.898	0.394866	-1.34056	1.26337e-12	2.76288e-10	Down	(M=5) 4.2.1.92 - Hydroperoxide dehydratase.	K01723	hydroperoxide dehydratase [EC:4.2.1.92]	ko00592,ko01100,ko01110	alpha-Linolenic acid metabolism|Metabolic pathways|Biosynthesis of secondary metabolites	GO:0055114,GO:0020037,GO:0016705,GO:0005506,GO:0004497	oxidation-reduction process|heme binding|oxidoreductase activity, acting on paired donors, with incorporation or reduction of molecular oxygen|iron ion binding|monooxygenase activity
Glyma.14G104400.1	38.0809	0.653368	0.0171574	-5.86503	1.86673e-05	0.00113755	Down	(M=176) 1.11.1.7 - Peroxidase.	K00430	peroxidase [EC:1.11.1.7]	ko00940,ko01100,ko01110	Phenylpropanoid biosynthesis|Metabolic pathways|Biosynthesis of secondary metabolites	GO:0055114,GO:0020037,GO:0006979,GO:0004601	oxidation-reduction process|heme binding|response to oxidative stress|peroxidase activity
Glyma.14G122100.1	535.231	50.0844	0.0935752	-3.41773	1.4399e-31	1.20201e-28	Down						GO:0019843,GO:0006412,GO:0005840,GO:0003735	rRNA binding|translation|ribosome|structural constituent of ribosome
Glyma.14G140900.1	575.457	285.011	0.495277	-1.01369	7.98755e-06	0.00053736	Down	(M=26) PF03181 - BURP domain					-	-
Glyma.14G141000.1	195.591	68.4424	0.349927	-1.51488	7.65484e-05	0.00375416	Down	(M=26) PF03181 - BURP domain					-	-
Glyma.14G154000.1	86.1631	5.23147	0.0607159	-4.04178	3.96875e-08	4.67547e-06	Down	(M=2) KOG4011 - Transcription initiation factor TFIID, subunit TAF7					GO:0006367,GO:0005669	transcription initiation from RNA polymerase II promoter|transcription factor TFIID complex
[truncated: 151 more rows]

## Sheet: V2S3-1 vs V1S3-1
Table S2-3. The differentially expressed genes (DEGs) of each pair-wise comparison of V2S3-1 vs V1S3-1
[truncated: 533 more rows]

[truncated: 1 more sheets: V2S3-2 vs V1S3-2]
