# Supplementary material for: Identification of regulatory networks and hub genes controlling soybean seed set and size using RNA sequencing analysis
Source: J Exp Bot. 2017 Jan 13;68(8):1955–72. doi: 10.1093/jxb/erw460 (PMC5429000; doi:10.1093/jxb/erw460)
Supplement: supplementary_table_S3 [file erw460_suppl_supplementary_table_s3.xlsx]

## Sheet: V1S2 vs V1S1
Table S3-1. The differentially expressed genes (DEGs) of each pair-wise comparison of V1S2 vs V1S1
id	baseMean_V1S1	baseMean_V1S2	foldChange	log2FoldChange	pval	padj	up_down	Description	KO_ID	KO_Description	kegg_id	kegg_term	GO_id	GO_term
Glyma.01G002000.1	5.28834	321.268	60.7504	5.92482	1.08207e-35	6.69849e-34	Up	(M=40) PF04570 - Protein of unknown function (DUF581)					-	-
Glyma.01G004200.2	0	67.2447			4.07194e-11	6.81869e-10	Up						GO:0008171	O-methyltransferase activity
Glyma.01G005200.1	146.022	334.621	2.29159	1.19635	6.42233e-05	0.000487836	Up	(M=5) 2.3.2.2 - Gamma-glutamyltransferase.	K00681	gamma-glutamyltranspeptidase [EC:2.3.2.2]	ko00430,ko00460,ko00480,ko01100	Taurine and hypotaurine metabolism|Cyanoamino acid metabolism|Glutathione metabolism|Metabolic pathways	GO:0006749,GO:0003840	glutathione metabolic process|gamma-glutamyltransferase activity
Glyma.01G006000.1	16.0745	285.946	17.7888	4.1529	1.09066e-09	1.58884e-08	Up						-	-
Glyma.01G006200.1	640.737	2549.61	3.97918	1.99247	8.63841e-07	8.92788e-06	Up						-	-
Glyma.01G007100.1	10.2779	84.9427	8.26462	3.04695	9.63764e-06	8.50089e-05	Up	(M=33) PTHR11206//PTHR11206:SF38 - MULTIDRUG RESISTANCE PROTEIN // SUBFAMILY NOT NAMED					GO:0055085,GO:0016020,GO:0015297,GO:0015238,GO:0006855	transmembrane transport|membrane|antiporter activity|drug transmembrane transporter activity|drug transmembrane transport
Glyma.01G008300.1	1.99547	107.927	54.0863	5.75719	2.33822e-12	4.36762e-11	Up	(M=22) K14490 - histidine-containing phosphotransfer peotein	K14490	histidine-containing phosphotransfer peotein	ko04075	Plant hormone signal transduction	GO:0004871,GO:0000160	signal transducer activity|phosphorelay signal transduction system
Glyma.01G009400.2	210.632	422.709	2.00685	1.00494	0.0001181	0.000853091	Up						-	-
Glyma.01G009600.1	58.1571	273.657	4.70549	2.23434	1.09383e-09	1.59316e-08	Up	(M=601) PF00249 - Myb-like DNA-binding domain					-	-
Glyma.01G010500.1	55.3673	186.265	3.36418	1.75025	2.48226e-05	0.000204075	Up	(M=59) K13457 - disease resistance protein RPM1	K13457	disease resistance protein RPM1	ko04626	Plant-pathogen interaction	GO:0043531,GO:0006952	ADP binding|defense response
Glyma.01G011200.2	459.802	1071.85	2.33111	1.22102	8.628e-11	1.401e-09	Up						GO:0031683,GO:0019001,GO:0007186,GO:0007165,GO:0004871,GO:0003924	G-protein beta/gamma-subunit complex binding|guanyl nucleotide binding|G-protein coupled receptor signaling pathway|signal transduction|signal transducer activity|GTPase activity
Glyma.01G013800.1	152.197	326.282	2.14381	1.10018	0.000169473	0.00118423	Up	(M=9) KOG0691 - Molecular chaperone (DnaJ superfamily)					-	-
Glyma.01G013900.1	131.347	707.962	5.39003	2.43029	2.63214e-22	9.44442e-21	Up	(M=69) 2.4.1.207 - Xyloglucan:xyloglucosyl transferase.	K08235	xyloglucan:xyloglucosyl transferase [EC:2.4.1.207]			GO:0048046,GO:0016762,GO:0006073,GO:0005975,GO:0005618,GO:0004553	apoplast|xyloglucan:xyloglucosyl transferase activity|cellular glucan metabolic process|carbohydrate metabolic process|cell wall|hydrolase activity, hydrolyzing O-glycosyl compounds
Glyma.01G014000.1	168.08	936.946	5.5744	2.47882	6.70453e-18	1.86612e-16	Up	(M=12) PTHR10587:SF9 - CELLULOSE SYNTHASE-LIKE PROTEIN					GO:0030244,GO:0016760,GO:0016020	cellulose biosynthetic process|cellulose synthase (UDP-forming) activity|membrane
Glyma.01G014100.1	13.9094	145.11	10.4325	3.38302	7.34234e-08	8.74027e-07	Up	(M=15) PF02230 - Phospholipase/Carboxylesterase					GO:0016787	hydrolase activity
Glyma.01G014600.1	455.637	1032.62	2.26632	1.18035	2.08826e-07	2.35872e-06	Up	(M=30) PF00046//PF01852 - Homeobox domain // START domain					GO:0043565,GO:0008289,GO:0006355,GO:0005634,GO:0003700	sequence-specific DNA binding|lipid binding|regulation of transcription, DNA-dependent|nucleus|sequence-specific DNA binding transcription factor activity
Glyma.01G016400.1	144.258	319.066	2.21177	1.1452	0.000208836	0.00142976	Up	(M=3) K07441 - beta-1,4-N-acetylglucosaminyltransferase	K07441	beta-1,4-N-acetylglucosaminyltransferase [EC:2.4.1.141]	ko00510,ko00513,ko01100	N-Glycan biosynthesis|Various types of N-glycan biosynthesis|Metabolic pathways	-	-
Glyma.01G018800.1	57.3451	313.976	5.4752	2.45291	1.95603e-12	3.67802e-11	Up	(M=22) K14496 - abscisic acid receptor PYR/PYL family	K14496	abscisic acid receptor PYR/PYL family	ko04075	Plant hormone signal transduction	-	-
Glyma.01G019000.1	144.561	542.477	3.75257	1.90788	2.71997e-13	5.49227e-12	Up	(M=10) K03454 - mitochondrial carrier protein, MC family	K03454	mitochondrial carrier protein, MC family			-	-
Glyma.01G022500.1	31.6763	361.438	11.4104	3.51227	4.33417e-15	9.96961e-14	Up	(M=17) K09285 - AP2-like factor, ANT lineage	K09285	AP2-like factor, ANT lineage			GO:0006355,GO:0003700	regulation of transcription, DNA-dependent|sequence-specific DNA binding transcription factor activity
Glyma.01G022800.2	304.251	1139.8	3.74625	1.90545	5.66004e-16	1.38032e-14	Up						-	-
Glyma.01G025600.1	230.926	534.418	2.31425	1.21054	5.9997e-07	6.33815e-06	Up	(M=3) PTHR23155:SF34 - LEUCINE-RICH REPEAT-CONTAINING PROTEIN					GO:0005515	protein binding
Glyma.01G025800.1	56.0376	559.526	9.98484	3.31974	1.05119e-29	5.20501e-28	Up	(M=72) PF00564 - PB1 domain					GO:0005515	protein binding
Glyma.01G026400.1	143.864	343.303	2.3863	1.25477	2.99787e-05	0.000242616	Up	(M=9) PTHR23315:SF34 - ARMADILLO/BETA-CATENIN REPEAT FAMILY PROTEIN					GO:0005515	protein binding
Glyma.01G026500.1	217.754	802	3.68305	1.8809	1.24335e-13	2.57855e-12	Up	(M=3) PTHR11102:SF7 - SEL-1-LIKE PROTEIN-RELATED					GO:0005515	protein binding
Glyma.01G030500.4	107.115	758.237	7.07869	2.82348	1.44508e-29	7.11482e-28	Up		K01673	carbonic anhydrase [EC:4.2.1.1]	ko00910	Nitrogen metabolism	GO:0015976,GO:0008270,GO:0004089	carbon utilization|zinc ion binding|carbonate dehydratase activity
Glyma.01G035000.1	272.557	641.626	2.3541	1.23517	5.29182e-08	6.40367e-07	Up	(M=32) PTHR11119:SF8 - SODIUM-DEPENDENT VITAMIN C TRANSPORTER					GO:0055085,GO:0016020,GO:0006810,GO:0005215	transmembrane transport|membrane|transport|transporter activity
Glyma.01G035000.3	119.417	774.248	6.48357	2.69679	5.60597e-16	1.36884e-14	Up						GO:0055085,GO:0016020,GO:0006810,GO:0005215	transmembrane transport|membrane|transport|transporter activity
Glyma.01G035000.5	69.8563	935.884	13.3973	3.74387	2.37017e-51	2.36971e-49	Up						GO:0055085,GO:0016020,GO:0006810,GO:0005215	transmembrane transport|membrane|transport|transporter activity
Glyma.01G037900.1	142.927	840.956	5.88381	2.55675	8.14141e-28	3.73773e-26	Up	(M=59) PTHR13778 - GLYCOSYLTRANSFERASE 8 DOMAIN-CONTAINING PROTEIN					GO:0016757	transferase activity, transferring glycosyl groups
Glyma.01G039800.1	148.591	428.525	2.88393	1.52803	2.61756e-08	3.29449e-07	Up	(M=15) PTHR11214:SF11 - BETA 1,3-GALACTOSYLTRANSFERASE-RELATED					GO:0030246,GO:0016020,GO:0008378,GO:0006486	carbohydrate binding|membrane|galactosyltransferase activity|protein glycosylation
Glyma.01G040600.1	11.9709	69.3628	5.79427	2.53463	0.000375912	0.00243745	Up	(M=13) KOG0712 - Molecular chaperone (DnaJ superfamily)					-	-
Glyma.01G042100.1	6.93404	51.9647	7.49415	2.90577	0.00100347	0.00587953	Up	(M=19) PTHR11654:SF21 - NITRATE TRANSPORTER (NTL1)					GO:0016020,GO:0006810,GO:0005215	membrane|transport|transporter activity
Glyma.01G046200.3	496.307	1079.14	2.17433	1.12057	1.8211e-09	2.59019e-08	Up						GO:0016787,GO:0008152	hydrolase activity|metabolic process
Glyma.01G054600.1	1.03928	65.1583	62.6953	5.97029	3.77573e-06	3.5552e-05	Up						-	-
Glyma.01G056100.1	75.3153	1015.06	13.4775	3.75248	4.26402e-11	7.12051e-10	Up	(M=96) 1.14.11.9 - Flavanone 3-dioxygenase.					GO:0055114,GO:0016706,GO:0016491	oxidation-reduction process|oxidoreductase activity, acting on paired donors, with incorporation or reduction of molecular oxygen, 2-oxoglutarate as one donor, and incorporation of one atom each of oxygen into both donors|oxidoreductase activity
Glyma.01G056900.1	84.2119	313.906	3.72757	1.89824	6.65553e-09	8.92407e-08	Up	(M=25) PTHR11389 - ZINC FINGER PROTEIN					GO:0046872	metal ion binding
Glyma.01G060300.1	64.4404	163.254	2.53342	1.34108	0.00136713	0.0077422	Up	(M=12) PF07897 - Protein of unknown function (DUF1675)					-	-
Glyma.01G061100.1	6.41433	686.037	106.954	6.74085	5.30354e-55	5.84025e-53	Up	(M=213) KOG0156 - Cytochrome P450 CYP2 subfamily	K00517	beta-carotene 15,15'-monooxygenase [EC:1.14.99.36]	ko00363,ko00624,ko00627,ko00903,ko00945,ko01100,ko01110,ko01120	Bisphenol degradation|Polycyclic aromatic hydrocarbon degradation|Aminobenzoate degradation|Limonene and pinene degradation|Stilbenoid, diarylheptanoid and gingerol biosynthesis|Metabolic pathways|Biosynthesis of secondary metabolites|Microbial metabolism in diverse environments	GO:0055114,GO:0020037,GO:0016705,GO:0005506	oxidation-reduction process|heme binding|oxidoreductase activity, acting on paired donors, with incorporation or reduction of molecular oxygen|iron ion binding
Glyma.01G061800.1	327.58	1227.09	3.74593	1.90532	1.49427e-23	5.63034e-22	Up	(M=1) PF11443 - Domain of unknown function (DUF2828)					-	-
Glyma.01G062000.1	291.653	597.202	2.04765	1.03397	4.4921e-06	4.186e-05	Up	(M=6) 3.1.1.31 - 6-phosphogluconolactonase.	K01057	6-phosphogluconolactonase [EC:3.1.1.31]	ko00030,ko01100,ko01110,ko01120,ko01130,ko01200	Pentose phosphate pathway|Metabolic pathways|Biosynthesis of secondary metabolites|Microbial metabolism in diverse environments|Biosynthesis of antibiotics|Carbon metabolism	GO:0017057,GO:0006098,GO:0005975	6-phosphogluconolactonase activity|pentose-phosphate shunt|carbohydrate metabolic process
Glyma.01G066500.1	186.908	529.437	2.83261	1.50213	2.92955e-09	4.08283e-08	Up	(M=83) PF10250 - GDP-fucose protein O-fucosyltransferase					-	-
Glyma.01G067200.1	756.863	30359.6	40.1124	5.32598	1.21997e-80	2.64219e-78	Up	(M=194) PTHR22835:SF39 - LATERAL SIGNALING TARGET PROTEIN 2					GO:0016788,GO:0006629	hydrolase activity, acting on ester bonds|lipid metabolic process
Glyma.01G067600.1	516.989	2550.81	4.93398	2.30275	1.05209e-46	9.19082e-45	Up	(M=92) KOG0254 - Predicted transporter (major facilitator superfamily)					GO:0055085,GO:0022891,GO:0022857,GO:0016021,GO:0016020,GO:0006810,GO:0005215	transmembrane transport|substrate-specific transmembrane transporter activity|transmembrane transporter activity|integral to membrane|membrane|transport|transporter activity
Glyma.01G069200.1	22.7865	216.999	9.52316	3.25144	2.20459e-13	4.48168e-12	Up	(M=5) PTHR12146 - 40S RIBOSOMAL PROTEIN S10					-	-
Glyma.01G070200.1	94.1772	264.857	2.81233	1.49176	7.70713e-06	6.89926e-05	Up	(M=208) PF00141 - Peroxidase					GO:0055114,GO:0020037,GO:0006979,GO:0004601	oxidation-reduction process|heme binding|response to oxidative stress|peroxidase activity
Glyma.01G070400.1	227.817	1848.32	8.11317	3.02027	3.78801e-60	4.80009e-58	Up	(M=4) PTHR12234 - FORMIMINOTRANSFERASE-CYCLODEAMINASE					GO:0016740,GO:0008152,GO:0005542	transferase activity|metabolic process|folic acid binding
Glyma.01G074500.2	25.81	97.081	3.76137	1.91126	0.00143661	0.00807923	Up						GO:0008152,GO:0003824	metabolic process|catalytic activity
Glyma.01G081000.1	2.08378	665.83	319.531	8.31981	2.04205e-34	1.20861e-32	Up						-	-
Glyma.01G081100.2	113.671	324.838	2.85771	1.51486	7.81562e-07	8.12369e-06	Up						GO:0006355,GO:0003700	regulation of transcription, DNA-dependent|sequence-specific DNA binding transcription factor activity
Glyma.01G081400.1	0	107.024			3.34148e-17	8.90435e-16	Up	(M=69) 2.4.1.207 - Xyloglucan:xyloglucosyl transferase.	K08235	xyloglucan:xyloglucosyl transferase [EC:2.4.1.207]			GO:0005975,GO:0004553	carbohydrate metabolic process|hydrolase activity, hydrolyzing O-glycosyl compounds
Glyma.01G084800.1	30.9734	605.695	19.5553	4.28949	3.22295e-43	2.51232e-41	Up	(M=140) PTHR22950 - AMINO ACID TRANSPORTER					-	-
Glyma.01G085000.1	0	186.43			4.96591e-29	2.38782e-27	Up						-	-
Glyma.01G085000.2	0	72.1164			4.83625e-06	4.4833e-05	Up						-	-
Glyma.01G086600.5	0	174.003			1.37653e-17	3.7644e-16	Up						-	-
Glyma.01G087800.1	222.078	853.358	3.8426	1.94208	3.81421e-18	1.0762e-16	Up	(M=59) PTHR13778 - GLYCOSYLTRANSFERASE 8 DOMAIN-CONTAINING PROTEIN					GO:0016757	transferase activity, transferring glycosyl groups
Glyma.01G091800.1	78.6793	341.654	4.34237	2.11848	1.84573e-08	2.35876e-07	Up	(M=17) PTHR10783:SF4 - XENOTROPIC AND POLYTROPIC RETROVIRUS RECEPTOR 1 (PROTEIN SYG1 HOMOLOG)(XENOTROPIC AND POLYTROPIC MURINE LEUKEMIA VIRUS RECEPTOR X3)					GO:0016021	integral to membrane
Glyma.01G092900.1	256.775	698.744	2.72123	1.44426	1.59226e-10	2.51801e-09	Up	(M=22) 3.6.3.1 - Phospholipid-translocating ATPase.	K01530	phospholipid-translocating ATPase [EC:3.6.3.1]			GO:0046872,GO:0019829,GO:0016021,GO:0015914,GO:0006812,GO:0005524,GO:0004012,GO:0000287,GO:0000166	metal ion binding|cation-transporting ATPase activity|integral to membrane|phospholipid transport|cation transport|ATP binding|phospholipid-translocating ATPase activity|magnesium ion binding|nucleotide binding
Glyma.01G095500.1	156.139	934.869	5.98742	2.58194	8.12466e-31	4.18187e-29	Up	(M=19) PTHR11534 - MYOGENIC FACTOR					GO:0046983	protein dimerization activity
Glyma.01G096000.1	131.162	472.573	3.60298	1.84919	5.91457e-06	5.40096e-05	Up	(M=30) PF04640 - PLATZ transcription factor					-	-
Glyma.01G096000.2	9.65684	76.3983	7.91131	2.98392	4.0931e-05	0.000323317	Up						-	-
Glyma.01G099800.3	51.0966	185.31	3.62666	1.85864	1.308e-05	0.000112967	Up		K12657	delta-1-pyrroline-5-carboxylate synthetase [EC:2.7.2.11 1.2.1.41]	ko00330,ko01100,ko01110,ko01230	Arginine and proline metabolism|Metabolic pathways|Biosynthesis of secondary metabolites|Biosynthesis of amino acids	GO:0055114,GO:0016620,GO:0016491,GO:0008152,GO:0006561,GO:0005737,GO:0004350,GO:0004349,GO:0003824	oxidation-reduction process|oxidoreductase activity, acting on the aldehyde or oxo group of donors, NAD or NADP as acceptor|oxidoreductase activity|metabolic process|proline biosynthetic process|cytoplasm|glutamate-5-semialdehyde dehydrogenase activity|glutamate 5-kinase activity|catalytic activity
Glyma.01G105000.1	83.7681	310.278	3.70401	1.88909	1.41671e-08	1.83114e-07	Up	(M=77) PTHR11654:SF37 - OLIGOPEPTIDE TRANSPORTER-RELATED					GO:0016020,GO:0006810,GO:0005215	membrane|transport|transporter activity
Glyma.01G105400.1	21.5387	198.194	9.20177	3.20191	5.32556e-12	9.65404e-11	Up						-	-
Glyma.01G105600.2	14.6957	145.378	9.89254	3.30634	9.40341e-10	1.37886e-08	Up						-	-
Glyma.01G105600.3	0.995998	126.831	127.34	6.99254	2.68106e-17	7.18365e-16	Up						-	-
Glyma.01G106100.1	137.505	343.361	2.49707	1.32024	1.04177e-05	9.13639e-05	Up	(M=47) PTHR11260:SF16 - GLUTATHIONE S-TRANSFERASE					GO:0005515	protein binding
Glyma.01G106200.1	1222.92	2927.66	2.39399	1.25942	2.77597e-18	7.90958e-17	Up	(M=74) PF00582 - Universal stress protein family					GO:0006950	response to stress
Glyma.01G106300.1	0.694592	107.025	154.083	7.26756	1.07419e-09	1.56543e-08	Up						-	-
Glyma.01G106500.1	248.142	651.223	2.62439	1.39198	9.17858e-10	1.34842e-08	Up						-	-
Glyma.01G109600.1	131.727	359.723	2.73082	1.44934	9.80719e-07	1.00679e-05	Up	(M=6) KOG4779 - Predicted membrane protein					-	-
Glyma.01G110400.1	66.2114	225.974	3.41292	1.77101	2.20922e-06	2.14836e-05	Up	(M=9) KOG0753 - Mitochondrial fatty acid anion carrier protein/Uncoupling protein					GO:0031966,GO:0006839	mitochondrial membrane|mitochondrial transport
Glyma.01G118000.1	13.5266	109.619	8.104	3.01863	6.18241e-05	0.000471674	Up	(M=7) 4.1.1.1 - Pyruvate decarboxylase.	K01568	pyruvate decarboxylase [EC:4.1.1.1]	ko00010,ko01100,ko01110,ko01130	Glycolysis / Gluconeogenesis|Metabolic pathways|Biosynthesis of secondary metabolites|Biosynthesis of antibiotics	GO:0030976,GO:0003824,GO:0000287	thiamine pyrophosphate binding|catalytic activity|magnesium ion binding
Glyma.01G119500.1	1054.25	2709.49	2.57006	1.3618	3.44019e-20	1.10099e-18	Up	(M=7) 3.5.4.6 - AMP deaminase.	K01490	AMP deaminase [EC:3.5.4.6]	ko00230,ko01100,ko01110,ko01130	Purine metabolism|Metabolic pathways|Biosynthesis of secondary metabolites|Biosynthesis of antibiotics	GO:0019239,GO:0009168,GO:0006188,GO:0003876	deaminase activity|purine ribonucleoside monophosphate biosynthetic process|IMP biosynthetic process|AMP deaminase activity
Glyma.01G121100.1	1.21256	28.7142	23.6805	4.56563	0.00143246	0.00805905	Up	(M=13) PF04842 - Plant protein of unknown function (DUF639)					-	-
Glyma.01G122800.1	52.3895	1087.72	20.7623	4.37589	5.15818e-48	4.64623e-46	Up	(M=13) KOG1397 - Ca2+/H+ antiporter VCX1 and related proteins					GO:0055085,GO:0016021,GO:0015369,GO:0008324,GO:0006816,GO:0006812	transmembrane transport|integral to membrane|calcium:hydrogen antiporter activity|cation transmembrane transporter activity|calcium ion transport|cation transport
Glyma.01G123800.1	0	96.8821			1.16683e-15	2.789e-14	Up						-	-
Glyma.01G125500.1	0.692857	75.2967	108.676	6.76389	1.41468e-09	2.03659e-08	Up						-	-
Glyma.01G127900.1	28.2274	105.99	3.75486	1.90876	0.00044395	0.00282841	Up						-	-
Glyma.01G129400.1	273.437	1055.16	3.85889	1.94819	0.000352712	0.00230056	Up	(M=7) K00827 - alanine-glyoxylate transaminase / (R)-3-amino-2-methylpropionate-pyruvate transaminase	K00827	alanine-glyoxylate transaminase / (R)-3-amino-2-methylpropionate-pyruvate transaminase [EC:2.6.1.44 2.6.1.40]	ko00250,ko00260,ko01100,ko01110	Alanine, aspartate and glutamate metabolism|Glycine, serine and threonine metabolism|Metabolic pathways|Biosynthesis of secondary metabolites	GO:0030170,GO:0008483,GO:0003824	pyridoxal phosphate binding|transaminase activity|catalytic activity
Glyma.01G131200.1	225.741	548.043	2.42775	1.27962	1.19526e-07	1.38672e-06	Up						-	-
Glyma.01G137200.1	58.5448	1130.48	19.3097	4.27125	1.54051e-10	2.44112e-09	Up	(M=17) PF04690 - YABBY protein					-	-
Glyma.01G141000.1	0	546.65			1.00002e-11	1.77202e-10	Up	(M=29) PF05938 - Plant self-incompatibility protein S1					-	-
Glyma.01G141200.1	6.98413	939.071	134.458	7.07101	5.17387e-70	8.4983e-68	Up	(M=29) PF05938 - Plant self-incompatibility protein S1					-	-
Glyma.01G141300.1	8.88955	990.339	111.405	6.79967	1.00679e-40	7.24155e-39	Up	(M=29) PF05938 - Plant self-incompatibility protein S1					-	-
Glyma.01G141400.1	5.81572	198.374	34.11	5.09212	1.71146e-20	5.57542e-19	Up	(M=29) PF05938 - Plant self-incompatibility protein S1					-	-
Glyma.01G141600.1	12.5027	6870.46	549.52	9.10203	2.38521e-89	6.11434e-87	Up	(M=29) PF05938 - Plant self-incompatibility protein S1					-	-
Glyma.01G141800.1	21.8753	4334.53	198.147	7.63043	2.21918e-42	1.67964e-40	Up	(M=29) PF05938 - Plant self-incompatibility protein S1					-	-
Glyma.01G142000.1	50.5659	916.549	18.1258	4.17998	8.66814e-57	1.00403e-54	Up	(M=29) PF05938 - Plant self-incompatibility protein S1					-	-
Glyma.01G142100.1	2.43107	62.2272	25.5966	4.67788	5.78888e-07	6.12951e-06	Up	(M=29) PF05938 - Plant self-incompatibility protein S1					-	-
Glyma.01G142500.1	0	256.093			1.11822e-14	2.50151e-13	Up	(M=29) PF05938 - Plant self-incompatibility protein S1					-	-
Glyma.01G143700.2	402.022	1020.09	2.53739	1.34334	4.0782e-12	7.47606e-11	Up						-	-
Glyma.01G147200.1	2.42934	87.1037	35.855	5.1641	4.43142e-10	6.71585e-09	Up						-	-
Glyma.01G147300.1	4.46896	225.705	50.505	5.65836	1.40721e-24	5.57926e-23	Up	(M=11) PTHR22884//PTHR22884:SF114 - SET DOMAIN PROTEINS // SUBFAMILY NOT NAMED					GO:0034968,GO:0018024,GO:0008270,GO:0005634,GO:0005515	histone lysine methylation|histone-lysine N-methyltransferase activity|zinc ion binding|nucleus|protein binding
Glyma.01G147500.3	259.138	560.047	2.1612	1.11183	2.96621e-06	2.8327e-05	Up						-	-
Glyma.01G151600.3	70.646	324.971	4.6	2.20163	5.53287e-11	9.12631e-10	Up						-	-
Glyma.01G152500.10	54.5652	196.102	3.5939	1.84555	4.68542e-05	0.000365927	Up						-	-
Glyma.01G152500.8	15.7427	108.521	6.89345	2.78523	2.66198e-06	2.55778e-05	Up						-	-
Glyma.01G154700.1	563.523	1390.19	2.46696	1.30273	5.64737e-14	1.20049e-12	Up	(M=6) PTHR11782:SF3 - ADENOSINE DIPHOSPHATASE					GO:0016787	hydrolase activity
Glyma.01G155400.1	183.014	461.644	2.52246	1.33483	3.00087e-07	3.31014e-06	Up	(M=226) PTHR10209:SF55 - OXIDOREDUCTASE, 2OG-FE(II) OXYGENASE FAMILY PROTEIN					GO:0055114,GO:0016706,GO:0016491	oxidation-reduction process|oxidoreductase activity, acting on paired donors, with incorporation or reduction of molecular oxygen, 2-oxoglutarate as one donor, and incorporation of one atom each of oxygen into both donors|oxidoreductase activity
Glyma.01G157200.1	11.3154	722.595	63.8593	5.99683	1.97233e-72	3.44211e-70	Up	(M=124) PTHR10795:SF17 - SUBTILISIN-LIKE PROTEASE (PLANT)					GO:0043086,GO:0042802,GO:0006508,GO:0004252	negative regulation of catalytic activity|identical protein binding|proteolysis|serine-type endopeptidase activity
Glyma.01G158600.1	266.789	571.523	2.14223	1.09911	3.59318e-06	3.39413e-05	Up						-	-
Glyma.01G159200.1	95.9375	245.699	2.56103	1.35673	0.000102065	0.000745791	Up	(M=28) PF02042 - RWP-RK domain					-	-
Glyma.01G161600.1	422.191	927.247	2.19627	1.13506	1.7916e-06	1.7653e-05	Up	(M=12) PTHR23257:SF82 - PROTEIN KINASE ATMRK1					GO:0016597,GO:0008152,GO:0006468,GO:0005524,GO:0004713,GO:0004674,GO:0004672	amino acid binding|metabolic process|protein phosphorylation|ATP binding|protein tyrosine kinase activity|protein serine/threonine kinase activity|protein kinase activity
Glyma.01G161700.2	167.745	393.952	2.34852	1.23175	1.56506e-05	0.00013344	Up		K08999	hypothetical protein			GO:0004518	nuclease activity
Glyma.01G164000.1	1872.26	4799.65	2.56356	1.35815	6.11907e-25	2.45721e-23	Up	(M=38) PF04749 - PLAC8 family					-	-
Glyma.01G164500.1	108.846	475.824	4.37153	2.12814	5.59444e-12	1.01209e-10	Up	(M=31) PF04783 - Protein of unknown function (DUF630)					-	-
Glyma.01G165000.1	14.0547	1061.89	75.5538	6.23943	3.01366e-102	9.81761e-100	Up	(M=4) 3.2.1.24 - Alpha-mannosidase.	K01191	alpha-mannosidase [EC:3.2.1.24]	ko00511	Other glycan degradation	GO:0015923,GO:0008270,GO:0006013,GO:0005975,GO:0004559,GO:0004553	mannosidase activity|zinc ion binding|mannose metabolic process|carbohydrate metabolic process|alpha-mannosidase activity|hydrolase activity, hydrolyzing O-glycosyl compounds
Glyma.01G166000.1	21.4219	109.479	5.1106	2.35349	4.06818e-05	0.000321413	Up	(M=224) PF00226 - DnaJ domain					-	-
Glyma.01G166500.1	0.303141	24.3216	80.2319	6.3261	0.000706943	0.00429267	Up						-	-
Glyma.01G170000.1	28.6476	584.79	20.4132	4.35143	3.67728e-38	2.46788e-36	Up	(M=3) K12637 - cytochrome P450, family 90, subfamily C, polypeptide 1 (3-epi-6-deoxocathasterone 23-monooxygenase)	K12637	cytochrome P450, family 90, subfamily C, polypeptide 1 [EC:1.14.-.-]	ko00905,ko01100,ko01110	Brassinosteroid biosynthesis|Metabolic pathways|Biosynthesis of secondary metabolites	GO:0055114,GO:0020037,GO:0016705,GO:0005506,GO:0004497	oxidation-reduction process|heme binding|oxidoreductase activity, acting on paired donors, with incorporation or reduction of molecular oxygen|iron ion binding|monooxygenase activity
Glyma.01G172800.1	11.9615	187.083	15.6404	3.96721	8.00963e-06	7.15531e-05	Up	(M=23) PTHR10366//PTHR10366:SF62 - NAD DEPENDENT EPIMERASE/DEHYDRATASE // SUBFAMILY NOT NAMED	K00224	delta24(24(1))-sterol reductase [EC:1.3.1.71]			-	-
Glyma.01G173400.1	227.238	507.903	2.23511	1.16035	2.82983e-06	2.70808e-05	Up	(M=2) PTHR22870:SF64 - REGULATOR OF CHROMOSOME CONDENSATION (RCC1) FAMILY PROTEIN					-	-
Glyma.01G177700.1	3184.31	12619.6	3.96304	1.98661	1.16802e-59	1.45186e-57	Up	(M=7) 3.4.11.9 - Xaa-Pro aminopeptidase.	K01262	Xaa-Pro aminopeptidase [EC:3.4.11.9]			GO:0016787	hydrolase activity
Glyma.01G177700.3	77.8021	259.416	3.3343	1.73738	7.71052e-07	8.01978e-06	Up		K01262	Xaa-Pro aminopeptidase [EC:3.4.11.9]			GO:0016787	hydrolase activity
Glyma.01G177700.4	20.3544	95.5754	4.69558	2.2313	0.000287751	0.00191533	Up		K01262	Xaa-Pro aminopeptidase [EC:3.4.11.9]			-	-
Glyma.01G177700.5	43.0838	182.837	4.24376	2.08534	1.90366e-06	1.86982e-05	Up		K01262	Xaa-Pro aminopeptidase [EC:3.4.11.9]			GO:0016787	hydrolase activity
Glyma.01G177700.7	103.79	264.978	2.55303	1.35221	4.68104e-05	0.000365679	Up		K01262	Xaa-Pro aminopeptidase [EC:3.4.11.9]			GO:0016787	hydrolase activity
Glyma.01G178500.1	98.3647	321.746	3.27095	1.70971	7.43937e-08	8.85307e-07	Up	(M=11) KOG2966 - Uncharacterized conserved protein					-	-
Glyma.01G180300.1	32.3734	966.085	29.842	4.89927	4.6084e-74	8.43811e-72	Up						-	-
Glyma.01G180400.1	111.645	232.569	2.08312	1.05875	0.00175571	0.00964925	Up	(M=8) PTHR10334:SF7 - PATHOGENESIS-RELATED PROTEIN					-	-
Glyma.01G180500.1	35.0756	248.779	7.09266	2.82633	1.87857e-12	3.53577e-11	Up						-	-
Glyma.01G181900.1	7.71347	148.219	19.2156	4.26421	6.18153e-13	1.20947e-11	Up	(M=213) KOG0156 - Cytochrome P450 CYP2 subfamily	K00517	beta-carotene 15,15'-monooxygenase [EC:1.14.99.36]	ko00363,ko00624,ko00627,ko00903,ko00945,ko01100,ko01110,ko01120	Bisphenol degradation|Polycyclic aromatic hydrocarbon degradation|Aminobenzoate degradation|Limonene and pinene degradation|Stilbenoid, diarylheptanoid and gingerol biosynthesis|Metabolic pathways|Biosynthesis of secondary metabolites|Microbial metabolism in diverse environments	GO:0055114,GO:0020037,GO:0016705,GO:0005506	oxidation-reduction process|heme binding|oxidoreductase activity, acting on paired donors, with incorporation or reduction of molecular oxygen|iron ion binding
Glyma.01G183700.1	123.207	423.714	3.43905	1.78201	1.71577e-10	2.70512e-09	Up	(M=601) PF00249 - Myb-like DNA-binding domain					-	-
Glyma.01G184600.10	12.4888	306.722	24.5599	4.61823	2.26217e-27	1.00894e-25	Up						-	-
Glyma.01G184600.14	5.89969	272.076	46.117	5.52723	2.77619e-29	1.34902e-27	Up						-	-
Glyma.01G184600.16	18.9873	268.198	14.1251	3.82019	4.36531e-19	1.30867e-17	Up						-	-
Glyma.01G184600.8	33.4976	504.179	15.0512	3.9118	3.72536e-27	1.64372e-25	Up						-	-
Glyma.01G185400.1	87.6924	331.073	3.77538	1.91662	3.2331e-09	4.47873e-08	Up	(M=6) PTHR10265 - CYCLIN-DEPENDENT KINASE INHIBITOR 1					GO:0007050,GO:0005634,GO:0004861	cell cycle arrest|nucleus|cyclin-dependent protein serine/threonine kinase inhibitor activity
Glyma.01G185500.1	43.2016	260.677	6.03397	2.59311	2.11437e-10	3.30757e-09	Up						-	-
Glyma.01G187700.1	211.327	500.602	2.36885	1.24419	5.42404e-07	5.76821e-06	Up	(M=5) K00588 - caffeoyl-CoA O-methyltransferase	K00588	caffeoyl-CoA O-methyltransferase [EC:2.1.1.104]	ko00360,ko00940,ko00941,ko00945,ko01100,ko01110	Phenylalanine metabolism|Phenylpropanoid biosynthesis|Flavonoid biosynthesis|Stilbenoid, diarylheptanoid and gingerol biosynthesis|Metabolic pathways|Biosynthesis of secondary metabolites	GO:0008171	O-methyltransferase activity
Glyma.01G187900.1	260.542	581.376	2.23141	1.15796	5.92427e-07	6.26439e-06	Up						GO:0008081,GO:0006629	phosphoric diester hydrolase activity|lipid metabolic process
Glyma.01G189600.1	108.439	328.945	3.03345	1.60096	0.000169216	0.00118274	Up	(M=8) PTHR23125:SF44 - SKIP-2, ARATH					GO:0005515	protein binding
Glyma.01G190100.1	612.624	1620.45	2.64509	1.40332	7.78704e-17	2.01e-15	Up	(M=157) K09422 - myb proto-oncogene protein, plant	K09422	myb proto-oncogene protein, plant			GO:0003682	chromatin binding
Glyma.01G190600.1	41.5752	122.389	2.94379	1.55767	0.00106862	0.00622112	Up	(M=23) K14487 - auxin responsive GH3 gene family	K14487	auxin responsive GH3 gene family	ko04075	Plant hormone signal transduction	-	-
Glyma.01G191700.3	3.81084	50.4626	13.2418	3.72703	0.000120809	0.000870309	Up						-	-
Glyma.01G192600.1	835.653	3196.34	3.82497	1.93545	1.03435e-39	7.21415e-38	Up	(M=91) PF03195 - Protein of unknown function DUF260					-	-
Glyma.01G192900.1	129.47	325.377	2.51314	1.32949	1.20116e-05	0.000104568	Up	(M=2) KOG2524 - Cobyrinic acid a,c-diamide synthase					-	-
Glyma.01G194200.1	222.929	462.223	2.07341	1.052	2.74108e-05	0.000223717	Up	(M=118) PF03514 - GRAS domain family					-	-
Glyma.01G196600.1	319.839	1469.99	4.59602	2.20039	1.46491e-24	5.80214e-23	Up	(M=70) K09338 - homeobox-leucine zipper protein	K09338	homeobox-leucine zipper protein			GO:0043565,GO:0006355,GO:0005634,GO:0003700,GO:0003677	sequence-specific DNA binding|regulation of transcription, DNA-dependent|nucleus|sequence-specific DNA binding transcription factor activity|DNA binding
Glyma.01G197800.1	2607.96	6530.67	2.50413	1.32431	4.78369e-26	2.01299e-24	Up	(M=4) PTHR24420//PTHR24420:SF462 - LEUCINE-RICH REPEAT RECEPTOR-LIKE PROTEIN KINASE // SUBFAMILY NOT NAMED					GO:0006468,GO:0005524,GO:0005515,GO:0004713,GO:0004674,GO:0004672	protein phosphorylation|ATP binding|protein binding|protein tyrosine kinase activity|protein serine/threonine kinase activity|protein kinase activity
Glyma.01G199200.2	28.1553	218.359	7.75555	2.95523	2.27667e-11	3.90097e-10	Up						-	-
Glyma.01G199600.1	465.016	1158.07	2.49038	1.31637	5.70102e-13	1.11881e-11	Up	(M=4) PTHR13832//PTHR13832:SF170 - PROTEIN PHOSPHATASE 2C // SUBFAMILY NOT NAMED					GO:0003824	catalytic activity
Glyma.01G200600.1	2.60001	441.619	169.852	7.40814	1.53135e-55	1.70311e-53	Up	(M=43) PF04844 - Transcriptional repressor, ovate					-	-
Glyma.01G202500.1	3433.43	7558	2.2013	1.13836	1.03863e-15	2.49096e-14	Up	(M=5) K07893 - Ras-related protein Rab-6A	K07893	Ras-related protein Rab-6A			GO:0015031,GO:0007264,GO:0007165,GO:0006913,GO:0006886,GO:0006184,GO:0005622,GO:0005525,GO:0003924	protein transport|small GTPase mediated signal transduction|signal transduction|nucleocytoplasmic transport|intracellular protein transport|GTP catabolic process|intracellular|GTP binding|GTPase activity
Glyma.01G203300.1	78.6697	250.219	3.18063	1.66931	3.92011e-06	3.68161e-05	Up	(M=7) PTHR14493:SF21 - PROTEIN BINDING / ZINC ION BINDING					GO:0008270,GO:0005515	zinc ion binding|protein binding
Glyma.01G204600.1	187.025	3247.69	17.365	4.11811	4.3232e-38	2.89888e-36	Up	(M=8) 1.4.1.3 - Glutamate dehydrogenase (NAD(P)(+)).	K00261	glutamate dehydrogenase (NAD(P)+) [EC:1.4.1.3]	ko00220,ko00250,ko00471,ko00910,ko01100,ko01200,ko04964	Arginine biosynthesis|Alanine, aspartate and glutamate metabolism|D-Glutamine and D-glutamate metabolism|Nitrogen metabolism|Metabolic pathways|Carbon metabolism|Proximal tubule bicarbonate reclamation	GO:0055114,GO:0016639,GO:0016491,GO:0006520	oxidation-reduction process|oxidoreductase activity, acting on the CH-NH2 group of donors, NAD or NADP as acceptor|oxidoreductase activity|cellular amino acid metabolic process
Glyma.01G205100.1	101.163	239.097	2.36348	1.24091	0.000302876	0.00200528	Up	(M=63) PF00320 - GATA zinc finger					GO:0043565,GO:0008270,GO:0006355,GO:0003700	sequence-specific DNA binding|zinc ion binding|regulation of transcription, DNA-dependent|sequence-specific DNA binding transcription factor activity
Glyma.01G205200.1	2111.04	5028.96	2.38222	1.25231	5.07691e-06	4.69028e-05	Up	(M=4) PTHR23291:SF4 - BAX INHIBITOR 1					-	-
Glyma.01G205800.1	101.233	300.666	2.97005	1.57049	1.19787e-06	1.21394e-05	Up						-	-
Glyma.01G208200.1	135.08	1784.86	13.2133	3.72392	1.97952e-27	8.86927e-26	Up	(M=7) PTHR19139:SF30 - TONOPLAST INTRINSIC PROTEIN	K09873	aquaporin TIP			GO:0016020,GO:0006810,GO:0005215	membrane|transport|transporter activity
Glyma.01G210200.1	232.833	541.343	2.32502	1.21725	6.64951e-07	6.98592e-06	Up	(M=4) K08341 - GABA(A) receptor-associated protein (autophagy-related protein 8)	K08341	GABA(A) receptor-associated protein (autophagy-related protein 8)	ko04068,ko04140,ko04727	FoxO signaling pathway|Regulation of autophagy|GABAergic synapse	-	-
Glyma.01G211300.1	46.2489	223.177	4.82556	2.2707	1.46304e-08	1.88914e-07	Up	(M=12) PTHR22931:SF14 - INVERTASE/PECTIN METHYLESTERASE INHIBITOR FAMILY PROTEIN					GO:0030599,GO:0004857	pectinesterase activity|enzyme inhibitor activity
Glyma.01G213000.1	38.5737	217.564	5.6402	2.49575	1.84333e-09	2.61847e-08	Up	(M=33) PTHR11206//PTHR11206:SF38 - MULTIDRUG RESISTANCE PROTEIN // SUBFAMILY NOT NAMED					GO:0055085,GO:0016020,GO:0015297,GO:0015238,GO:0006855	transmembrane transport|membrane|antiporter activity|drug transmembrane transporter activity|drug transmembrane transport
Glyma.01G213500.1	200.501	579.049	2.88801	1.53008	3.0644e-10	4.70985e-09	Up	(M=21) PF09335 - SNARE associated Golgi protein					-	-
Glyma.01G214200.1	230.232	5474.24	23.7771	4.5715	2.89425e-169	2.43319e-166	Up	(M=2) 1.14.11.19 - Leucocyanidin oxygenase.	K05277	leucoanthocyanidin dioxygenase [EC:1.14.11.19]	ko00941,ko01100,ko01110	Flavonoid biosynthesis|Metabolic pathways|Biosynthesis of secondary metabolites	GO:0055114,GO:0016706,GO:0016491	oxidation-reduction process|oxidoreductase activity, acting on paired donors, with incorporation or reduction of molecular oxygen, 2-oxoglutarate as one donor, and incorporation of one atom each of oxygen into both donors|oxidoreductase activity
Glyma.01G217200.1	27.2635	225.666	8.27721	3.04914	1.06596e-12	2.04822e-11	Up	(M=11) PTHR13140:SF72 - MYOSIN-IX A, B					GO:0005515	protein binding
Glyma.01G218800.1	222.851	478.617	2.1477	1.10279	1.41364e-05	0.00012123	Up	(M=5) PTHR24420//PTHR24420:SF812 - LEUCINE-RICH REPEAT RECEPTOR-LIKE PROTEIN KINASE					GO:0006468,GO:0005524,GO:0005515,GO:0004713,GO:0004672	protein phosphorylation|ATP binding|protein binding|protein tyrosine kinase activity|protein kinase activity
Glyma.01G219000.1	108.395	1454.97	13.4229	3.74662	1.87595e-70	3.12067e-68	Up	(M=1) PF00122//PF00403 - E1-E2 ATPase // Heavy-metal-associated domain	K01533	Cu2+-exporting ATPase [EC:3.6.3.4]			GO:0046872,GO:0030001,GO:0019829,GO:0016021,GO:0006825,GO:0006812,GO:0005507,GO:0000166	metal ion binding|metal ion transport|cation-transporting ATPase activity|integral to membrane|copper ion transport|cation transport|copper ion binding|nucleotide binding
Glyma.01G219400.1	303.991	1565.62	5.15022	2.36463	3.10823e-23	1.15943e-21	Up	(M=13) K00432 - glutathione peroxidase	K00432	glutathione peroxidase [EC:1.11.1.9]	ko00480,ko00590,ko04918	Glutathione metabolism|Arachidonic acid metabolism|Thyroid hormone synthesis	GO:0055114,GO:0006979,GO:0004602	oxidation-reduction process|response to oxidative stress|glutathione peroxidase activity
Glyma.01G221500.2	41.816	374.147	8.94747	3.16148	5.29114e-15	1.20997e-13	Up						GO:0043565,GO:0006355,GO:0003700	sequence-specific DNA binding|regulation of transcription, DNA-dependent|sequence-specific DNA binding transcription factor activity
Glyma.01G221500.3	36.5273	392.687	10.7505	3.42633	4.04864e-23	1.50091e-21	Up						GO:0043565,GO:0006355,GO:0003700	sequence-specific DNA binding|regulation of transcription, DNA-dependent|sequence-specific DNA binding transcription factor activity
Glyma.01G221600.1	0	91.4479			4.75689e-08	5.794e-07	Up	(M=24) PTHR10811:SF5 - FRINGE-RELATED					-	-
Glyma.01G223600.1	65.877	306.129	4.64699	2.2163	7.54778e-08	8.97253e-07	Up	(M=25) PTHR16254 - POTASSIUM/PROTON ANTIPORTER-RELATED					GO:0055085,GO:0016021,GO:0015299,GO:0006812	transmembrane transport|integral to membrane|solute:hydrogen antiporter activity|cation transport
Glyma.01G224900.1	10.9681	146.228	13.3321	3.73683	4.05057e-11	6.78448e-10	Up	(M=601) PF00249 - Myb-like DNA-binding domain					GO:0003682	chromatin binding
Glyma.01G225800.1	196.458	452.537	2.30348	1.20381	3.89892e-06	3.66346e-05	Up	(M=10) 5.1.3.2 - UDP-glucose 4-epimerase.	K01784	UDP-glucose 4-epimerase [EC:5.1.3.2]	ko00052,ko00520,ko01100	Galactose metabolism|Amino sugar and nucleotide sugar metabolism|Metabolic pathways	GO:0050662,GO:0044237,GO:0016857,GO:0006012,GO:0005975,GO:0003978,GO:0003824	coenzyme binding|cellular metabolic process|racemase and epimerase activity, acting on carbohydrates and derivatives|galactose metabolic process|carbohydrate metabolic process|UDP-glucose 4-epimerase activity|catalytic activity
Glyma.01G228700.1	817.24	3758.68	4.59923	2.20139	1.5889e-14	3.5202e-13	Up	(M=19) 2.3.1.74 - Naringenin-chalcone synthase.	K00660	chalcone synthase [EC:2.3.1.74]	ko00941,ko01100,ko01110,ko04712	Flavonoid biosynthesis|Metabolic pathways|Biosynthesis of secondary metabolites|Circadian rhythm - plant	GO:0016747,GO:0016746,GO:0009058,GO:0008152,GO:0003824	transferase activity, transferring acyl groups other than amino-acyl groups|transferase activity, transferring acyl groups|biosynthetic process|metabolic process|catalytic activity
Glyma.01G230400.3	47.1193	137.733	2.92307	1.54748	0.000723766	0.00438528	Up						-	-
Glyma.01G232400.1	364.599	1019.97	2.79751	1.48414	6.52166e-14	1.3781e-12	Up	(M=16) K01904 - 4-coumarate--CoA ligase	K01904	4-coumarate--CoA ligase [EC:6.2.1.12]	ko00130,ko00360,ko00940,ko01100,ko01110	Ubiquinone and other terpenoid-quinone biosynthesis|Phenylalanine metabolism|Phenylpropanoid biosynthesis|Metabolic pathways|Biosynthesis of secondary metabolites	GO:0008152,GO:0003824	metabolic process|catalytic activity
Glyma.01G234800.1	28.5575	229.872	8.04946	3.00889	1.33235e-12	2.53393e-11	Up	(M=15) PF01918 - Alba					GO:0003676	nucleic acid binding
Glyma.01G235100.1	6.76149	54.8914	8.11824	3.02117	0.000406871	0.00261584	Up						-	-
Glyma.01G238800.1	44.4344	537.86	12.1046	3.59748	4.56022e-17	1.20047e-15	Up	(M=92) KOG0254 - Predicted transporter (major facilitator superfamily)					GO:0055085,GO:0022891,GO:0022857,GO:0016021,GO:0016020,GO:0006810,GO:0005215	transmembrane transport|substrate-specific transmembrane transporter activity|transmembrane transporter activity|integral to membrane|membrane|transport|transporter activity
Glyma.01G239300.1	22.7513	277.794	12.2101	3.61	1.45956e-18	4.22651e-17	Up	(M=61) PTHR23024:SF10 - CARBOXYLESTERASE-RELATED					GO:0016787,GO:0008152	hydrolase activity|metabolic process
Glyma.01G239500.1	362.954	844.287	2.32615	1.21795	5.71027e-07	6.05202e-06	Up	(M=61) PTHR23024:SF10 - CARBOXYLESTERASE-RELATED					GO:0016787,GO:0008152	hydrolase activity|metabolic process
Glyma.01G240500.1	29.4669	308.372	10.465	3.3875	1.07113e-17	2.95192e-16	Up						-	-
Glyma.01G241200.1	222.346	748.703	3.36728	1.75158	4.87626e-12	8.87868e-11	Up	(M=9) PF06219 - Protein of unknown function (DUF1005)					-	-
Glyma.01G241600.1	174.029	358.167	2.05808	1.0413	0.000225726	0.00153411	Up	(M=1) PTHR14087:SF4 - UNKNOWN PROTEIN					-	-
Glyma.01G242000.1	1239.38	2672.72	2.1565	1.10869	1.58144e-10	2.50293e-09	Up	(M=18) PTHR13890 - RNA SPLICING PROTEIN MRS2, MITOCHONDRIAL					-	-
Glyma.01G242000.3	45.6851	157.042	3.43748	1.78135	5.96251e-05	0.00045601	Up						GO:0055085,GO:0046873,GO:0030001,GO:0016020	transmembrane transport|metal ion transmembrane transporter activity|metal ion transport|membrane
Glyma.01G242100.2	9.98067	305.094	30.5685	4.93397	2.11254e-15	4.95408e-14	Up						-	-
Glyma.01G243200.1	20.7085	438.162	21.1586	4.40317	5.91895e-34	3.43558e-32	Up	(M=197) PF00560//PF08263 - Leucine Rich Repeat // Leucine rich repeat N-terminal domain					GO:0005515	protein binding
Glyma.01G243200.2	17.2584	958.537	55.5403	5.79546	8.20475e-61	1.06031e-58	Up						GO:0005515	protein binding
Glyma.02G004600.1	112.758	294.522	2.61199	1.38515	1.63668e-05	0.000139076	Up	(M=11) PTHR13140:SF72 - MYOSIN-IX A, B					GO:0005515	protein binding
Glyma.02G004800.1	90.6545	377.909	4.16867	2.05959	2.7199e-11	4.62495e-10	Up						-	-
Glyma.02G008000.1	254.563	994.094	3.9051	1.96536	1.45382e-21	5.02729e-20	Up	(M=36) KOG0055 - Multidrug/pheromone exporter, ABC superfamily					GO:0055085,GO:0042626,GO:0017111,GO:0016887,GO:0016021,GO:0006810,GO:0005524,GO:0000166	transmembrane transport|ATPase activity, coupled to transmembrane movement of substances|nucleoside-triphosphatase activity|ATPase activity|integral to membrane|transport|ATP binding|nucleotide binding
Glyma.02G008100.1	465.211	2543.26	5.46688	2.45072	3.96205e-52	4.02302e-50	Up						-	-
Glyma.02G009500.1	25.0542	138.374	5.52299	2.46545	1.75924e-06	1.73494e-05	Up						-	-
Glyma.02G012300.1	137.211	397.145	2.89442	1.53327	8.60703e-08	1.01484e-06	Up	(M=3) PF08450 - SMP-30/Gluconolaconase/LRE-like region					-	-
Glyma.02G012600.1	4.89441	309.358	63.2064	5.982	0.00139346	0.00786794	Up	(M=94) PF00139 - Legume lectin domain					GO:0030246	carbohydrate binding
Glyma.02G013400.1	9.70286	230.964	23.8037	4.57312	1.50158e-20	4.91628e-19	Up	(M=4) PTHR22904:SF7 - SGT-1-RELATED					-	-
Glyma.02G016100.1	80.2669	422.812	5.26757	2.39714	1.29967e-13	2.69321e-12	Up	(M=357) PF00847 - AP2 domain					GO:0006355,GO:0003700	regulation of transcription, DNA-dependent|sequence-specific DNA binding transcription factor activity
Glyma.02G021200.1	23.7423	382.73	16.1201	4.01079	3.46815e-27	1.53283e-25	Up	(M=13) PTHR10264:SF25 - BAND 7 FAMILY PROTEIN					GO:0016020	membrane
Glyma.02G021400.1	271.444	1045.27	3.85078	1.94515	4.66973e-09	6.36734e-08	Up	(M=13) PTHR10264:SF25 - BAND 7 FAMILY PROTEIN					GO:0016020	membrane
Glyma.02G021500.1	3800.61	26440.6	6.95692	2.79845	4.49675e-76	8.65958e-74	Up	(M=13) PTHR10264:SF25 - BAND 7 FAMILY PROTEIN					GO:0016020	membrane
Glyma.02G021600.1	383.862	2375.97	6.18964	2.62985	1.10511e-30	5.65463e-29	Up						-	-
Glyma.02G022000.3	197.806	441.108	2.23001	1.15705	9.43748e-06	8.34033e-05	Up						GO:0007165,GO:0006355,GO:0005515,GO:0004871,GO:0000160,GO:0000155	signal transduction|regulation of transcription, DNA-dependent|protein binding|signal transducer activity|phosphorelay signal transduction system|phosphorelay sensor kinase activity
Glyma.02G025000.1	429.87	1623.97	3.77782	1.91756	7.0052e-28	3.22557e-26	Up	(M=15) PTHR11214:SF11 - BETA 1,3-GALACTOSYLTRANSFERASE-RELATED					GO:0030246,GO:0016020,GO:0008378,GO:0006486	carbohydrate binding|membrane|galactosyltransferase activity|protein glycosylation
Glyma.02G027400.1	353.134	1548.36	4.38461	2.13245	3.45095e-32	1.8737e-30	Up	(M=4) PTHR26402//PTHR26402:SF57 - RESPONSE REGULATOR OF TWO-COMPONENT SYSTEM					GO:0000160,GO:0000156	phosphorelay signal transduction system|phosphorelay response regulator activity
Glyma.02G028400.1	5.71787	47.4907	8.30566	3.05409	0.0008776	0.0052159	Up						-	-
Glyma.02G033400.1	965.59	2453.5	2.54093	1.34536	4.49211e-19	1.34514e-17	Up	(M=12) PTHR13833:SF16 - NHL REPEAT-CONTAINING PROTEIN					GO:0005515	protein binding
Glyma.02G035000.2	111.026	947.951	8.5381	3.09391	1.52516e-39	1.06184e-37	Up		K01673	carbonic anhydrase [EC:4.2.1.1]	ko00910	Nitrogen metabolism	GO:0015976,GO:0008270,GO:0004089	carbon utilization|zinc ion binding|carbonate dehydratase activity
Glyma.02G035000.4	19.0579	213.403	11.1976	3.48512	4.67617e-07	5.02275e-06	Up		K01673	carbonic anhydrase [EC:4.2.1.1]	ko00910	Nitrogen metabolism	GO:0015976,GO:0008270,GO:0004089	carbon utilization|zinc ion binding|carbonate dehydratase activity
Glyma.02G036400.1	281.826	939.317	3.33297	1.73681	1.15017e-12	2.20082e-11	Up	(M=86) PF01344 - Kelch motif					GO:0005515	protein binding
Glyma.02G037100.8	11.6965	99.0242	8.46617	3.08171	1.33643e-06	1.34529e-05	Up						GO:0006468,GO:0005524,GO:0004713,GO:0004674,GO:0004672	protein phosphorylation|ATP binding|protein tyrosine kinase activity|protein serine/threonine kinase activity|protein kinase activity
Glyma.02G037200.1	2.59915	240.043	92.3544	6.52911	1.69632e-12	3.20125e-11	Up	(M=16) PTHR24420//PTHR24420:SF433 - LEUCINE-RICH REPEAT RECEPTOR-LIKE PROTEIN KINASE // SUBFAMILY NOT NAMED					GO:0006468,GO:0005524,GO:0004713,GO:0004674,GO:0004672	protein phosphorylation|ATP binding|protein tyrosine kinase activity|protein serine/threonine kinase activity|protein kinase activity
Glyma.02G038300.1	287.118	661.357	2.30343	1.20378	5.45119e-08	6.58531e-07	Up	(M=3) PTHR11102:SF7 - SEL-1-LIKE PROTEIN-RELATED					GO:0005515	protein binding
Glyma.02G038400.1	78.9239	782.212	9.91096	3.30902	3.21505e-38	2.16324e-36	Up	(M=9) PTHR23315:SF34 - ARMADILLO/BETA-CATENIN REPEAT FAMILY PROTEIN					-	-
Glyma.02G038500.1	226.858	513.399	2.26309	1.17829	1.42491e-06	1.42738e-05	Up	(M=5) 1.4.3.21 - Primary-amine oxidase.	K00276	primary-amine oxidase [EC:1.4.3.21]	ko00260,ko00350,ko00360,ko00410,ko00950,ko00960,ko01100,ko01110	Glycine, serine and threonine metabolism|Tyrosine metabolism|Phenylalanine metabolism|beta-Alanine metabolism|Isoquinoline alkaloid biosynthesis|Tropane, piperidine and pyridine alkaloid biosynthesis|Metabolic pathways|Biosynthesis of secondary metabolites	GO:0055114,GO:0048038,GO:0009308,GO:0008131,GO:0005507	oxidation-reduction process|quinone binding|amine metabolic process|primary amine oxidase activity|copper ion binding
Glyma.02G039000.2	20.165	161.655	8.01661	3.00299	1.43213e-09	2.05906e-08	Up						GO:0005515	protein binding
Glyma.02G039100.1	131.533	314.237	2.38904	1.25643	6.12992e-05	0.000467944	Up						-	-
Glyma.02G039700.1	655.319	1726.46	2.63453	1.39755	2.05073e-17	5.5518e-16	Up						-	-
Glyma.02G040700.1	136.027	1368.51	10.0605	3.33064	8.61077e-58	1.02941e-55	Up	(M=6) KOG0759 - Mitochondrial oxoglutarate/malate carrier proteins					GO:0055085	transmembrane transport
Glyma.02G042200.1	300.319	1929.1	6.42352	2.68336	1.10524e-47	9.87582e-46	Up	(M=52) KOG1176 - Acyl-CoA synthetase					GO:0008152,GO:0003824	metabolic process|catalytic activity
Glyma.02G043300.1	0	101.754			4.55077e-13	9.00536e-12	Up	(M=194) PTHR22835:SF39 - LATERAL SIGNALING TARGET PROTEIN 2					GO:0016788,GO:0006629	hydrolase activity, acting on ester bonds|lipid metabolic process
Glyma.02G046500.1	0.347296	331.964	955.853	9.90064	2.36523e-22	8.50232e-21	Up	(M=194) PTHR22835:SF39 - LATERAL SIGNALING TARGET PROTEIN 2					GO:0016788,GO:0016298,GO:0006629	hydrolase activity, acting on ester bonds|lipase activity|lipid metabolic process
Glyma.02G047000.1	236.494	860.282	3.63764	1.863	6.09338e-18	1.70147e-16	Up	(M=4) PTHR13253:SF25 - OS04G0249600 PROTEIN (FRAGMENT)					-	-
Glyma.02G048400.2	143.576	561.829	3.91311	1.96831	2.12894e-14	4.67166e-13	Up		K00475	naringenin 3-dioxygenase [EC:1.14.11.9]	ko00941,ko01100,ko01110	Flavonoid biosynthesis|Metabolic pathways|Biosynthesis of secondary metabolites	GO:0055114,GO:0016706,GO:0016491	oxidation-reduction process|oxidoreductase activity, acting on paired donors, with incorporation or reduction of molecular oxygen, 2-oxoglutarate as one donor, and incorporation of one atom each of oxygen into both donors|oxidoreductase activity
Glyma.02G048400.3	9370.64	22723.7	2.42499	1.27798	3.40895e-29	1.64727e-27	Up		K00475	naringenin 3-dioxygenase [EC:1.14.11.9]	ko00941,ko01100,ko01110	Flavonoid biosynthesis|Metabolic pathways|Biosynthesis of secondary metabolites	GO:0055114,GO:0016706,GO:0016491	oxidation-reduction process|oxidoreductase activity, acting on paired donors, with incorporation or reduction of molecular oxygen, 2-oxoglutarate as one donor, and incorporation of one atom each of oxygen into both donors|oxidoreductase activity
Glyma.02G049600.2	189.53	386.104	2.03717	1.02656	0.000313694	0.00206972	Up						GO:0046872	metal ion binding
Glyma.02G051100.1	487.34	978.819	2.00849	1.00611	9.92412e-08	1.1626e-06	Up	(M=28) PTHR10071:SF113 - ZINC FINGER (GATA TYPE) FAMILY PROTEIN					GO:0045893,GO:0043565,GO:0008270,GO:0006355,GO:0005634,GO:0003700,GO:0003677	positive regulation of transcription, DNA-dependent|sequence-specific DNA binding|zinc ion binding|regulation of transcription, DNA-dependent|nucleus|sequence-specific DNA binding transcription factor activity|DNA binding
Glyma.02G053100.3	0.346428	110.88	320.067	8.32223	1.28952e-16	3.27874e-15	Up						GO:0046983	protein dimerization activity
Glyma.02G055900.1	315.014	1495.73	4.74815	2.24737	2.92848e-18	8.32594e-17	Up						GO:0003682	chromatin binding
Glyma.02G056400.1	108.912	545.96	5.01287	2.32564	1.12535e-17	3.09809e-16	Up	(M=2) PTHR10992:SF162 - HYDROLASE-RELATED					GO:0003824	catalytic activity
Glyma.02G068100.1	752.506	2417.93	3.21318	1.684	5.47435e-10	8.22942e-09	Up						-	-
Glyma.02G068400.1	139.422	297.945	2.137	1.09559	0.000294587	0.00195587	Up						-	-
Glyma.02G069800.1	78.951	224.797	2.8473	1.5096	3.87444e-05	0.00030738	Up	(M=8) PTHR19139:SF3 - AQUAPORIN SIP2.1					GO:0016020,GO:0006810,GO:0005215	membrane|transport|transporter activity
Glyma.02G072300.1	85.8856	367.592	4.28002	2.09762	6.54182e-09	8.78818e-08	Up						-	-
Glyma.02G073200.1	9.88295	159.538	16.1428	4.01282	0.000402107	0.00258947	Up	(M=4) K14412 - alpha-1,4-fucosyltransferase	K14412	alpha-1,4-fucosyltransferase [EC:2.4.1.-]	ko00513	Various types of N-glycan biosynthesis	GO:0016020,GO:0008417,GO:0006486	membrane|fucosyltransferase activity|protein glycosylation
Glyma.02G074000.1	70.5108	270.821	3.84085	1.94143	4.5774e-08	5.58932e-07	Up	(M=8) PTHR23091//PTHR23091:SF34 - N-TERMINAL ACETYLTRANSFERASE // SUBFAMILY NOT NAMED					GO:0008080	N-acetyltransferase activity
Glyma.02G074100.1	562.696	1203.97	2.13965	1.09737	3.58095e-08	4.42791e-07	Up	(M=2) K12613 - mRNA-decapping enzyme subunit 2	K12613	mRNA-decapping enzyme subunit 2 [EC:3.-.-.-]	ko03018	RNA degradation	GO:0030145,GO:0016787,GO:0003723	manganese ion binding|hydrolase activity|RNA binding
Glyma.02G074400.1	16.2094	155.872	9.61612	3.26546	6.27519e-09	8.44886e-08	Up	(M=10) PTHR10133 - DNA POLYMERASE I					-	-
Glyma.02G075000.1	42.2388	2490.49	58.9621	5.88172	2.84219e-88	7.11332e-86	Up	(M=16) PTHR19432 - SUGAR TRANSPORTER					GO:0055085,GO:0022857,GO:0016021,GO:0015770,GO:0008515,GO:0005887	transmembrane transport|transmembrane transporter activity|integral to membrane|sucrose transport|sucrose transmembrane transporter activity|integral to plasma membrane
Glyma.02G076400.1	0	43.0179			2.62146e-07	2.913e-06	Up	(M=59) PTHR11709:SF9 - LACCASE					GO:0005507	copper ion binding
Glyma.02G077400.1	7.46389	818.408	109.649	6.77675	1.51131e-88	3.82402e-86	Up	(M=11) PF00076//PF00658 - RNA recognition motif. (a.k.a. RRM, RBD, or RNP domain) // Poly-adenylate binding protein, unique domain					GO:0003723,GO:0003676,GO:0000166	RNA binding|nucleic acid binding|nucleotide binding
Glyma.02G078500.2	186.31	501.067	2.68943	1.4273	2.82502e-08	3.5459e-07	Up						-	-
Glyma.02G078800.1	23.7923	419.186	17.6186	4.13902	4.34636e-24	1.67647e-22	Up	(M=213) KOG0156 - Cytochrome P450 CYP2 subfamily	K00517	beta-carotene 15,15'-monooxygenase [EC:1.14.99.36]	ko00363,ko00624,ko00627,ko00903,ko00945,ko01100,ko01110,ko01120	Bisphenol degradation|Polycyclic aromatic hydrocarbon degradation|Aminobenzoate degradation|Limonene and pinene degradation|Stilbenoid, diarylheptanoid and gingerol biosynthesis|Metabolic pathways|Biosynthesis of secondary metabolites|Microbial metabolism in diverse environments	GO:0055114,GO:0020037,GO:0016705,GO:0005506	oxidation-reduction process|heme binding|oxidoreductase activity, acting on paired donors, with incorporation or reduction of molecular oxygen|iron ion binding
Glyma.02G082500.1	54.0498	1415.93	26.1968	4.71132	1.6299e-48	1.49922e-46	Up	(M=21) KOG4473 - Uncharacterized membrane protein					-	-
Glyma.02G082900.1	0.694592	476.041	685.353	9.4207	1.17996e-49	1.12232e-47	Up						-	-
Glyma.02G083100.2	1.34503	83.8431	62.3356	5.96198	7.27478e-11	1.18842e-09	Up						-	-
Glyma.02G083400.1	488.473	1307.26	2.67622	1.4202	8.73075e-09	1.15521e-07	Up	(M=349) PF00646 - F-box domain					GO:0005515	protein binding
Glyma.02G084800.1	3.12566	3699.87	1183.71	10.2091	9.00216e-43	6.89357e-41	Up						-	-
Glyma.02G085200.1	826.946	1911.14	2.31108	1.20857	2.24056e-14	4.90696e-13	Up	(M=12) PTHR11203//PTHR11203:SF27 - CLEAVAGE AND POLYADENYLATION SPECIFICITY FACTOR // SUBFAMILY NOT NAMED					GO:0046872,GO:0008270,GO:0005515	metal ion binding|zinc ion binding|protein binding
Glyma.02G086200.1	520.686	1830.92	3.51637	1.81409	8.13654e-27	3.53027e-25	Up	(M=10) 2.4.1.15 - Alpha,alpha-trehalose-phosphate synthase (UDP-forming).	K00697	alpha,alpha-trehalose-phosphate synthase (UDP-forming) [EC:2.4.1.15]	ko00500,ko01100	Starch and sucrose metabolism|Metabolic pathways	GO:0005992,GO:0003824	trehalose biosynthetic process|catalytic activity
Glyma.02G087900.1	63.685	1322.89	20.7724	4.37659	3.95643e-16	9.74279e-15	Up	(M=3) 4.4.1.11 - Methionine gamma-lyase.	K01761	methionine-gamma-lyase [EC:4.4.1.11]	ko00270,ko00450	Cysteine and methionine metabolism|Selenocompound metabolism	GO:0030170,GO:0003824	pyridoxal phosphate binding|catalytic activity
Glyma.02G088800.1	8.10305	84.1181	10.381	3.37588	2.12424e-06	2.07061e-05	Up	(M=3) PTHR11922//PTHR11922:SF16 - GMP SYNTHASE-RELATED // SUBFAMILY NOT NAMED					GO:0016787,GO:0006541	hydrolase activity|glutamine metabolic process
Glyma.02G090100.7	0.694592	224.528	323.252	8.33651	1.03321e-27	4.71854e-26	Up						GO:0055085,GO:0016020,GO:0015297,GO:0015238,GO:0006855	transmembrane transport|membrane|antiporter activity|drug transmembrane transporter activity|drug transmembrane transport
Glyma.02G090100.8	1.04189	1101.39	1057.11	10.0459	1.68965e-93	4.83901e-91	Up						GO:0055085,GO:0016020,GO:0015297,GO:0015238,GO:0006855	transmembrane transport|membrane|antiporter activity|drug transmembrane transporter activity|drug transmembrane transport
Glyma.02G095200.1	787.946	1624.1	2.06119	1.04347	1.59027e-10	2.51538e-09	Up	(M=7) 3.2.1.52 - Beta-N-acetylhexosaminidase.	K12373	hexosaminidase [EC:3.2.1.52]	ko00511,ko00520,ko00531,ko00603,ko00604,ko01100,ko04142	Other glycan degradation|Amino sugar and nucleotide sugar metabolism|Glycosaminoglycan degradation|Glycosphingolipid biosynthesis - globo series|Glycosphingolipid biosynthesis - ganglio series|Metabolic pathways|Lysosome	GO:0005975,GO:0004553	carbohydrate metabolic process|hydrolase activity, hydrolyzing O-glycosyl compounds
Glyma.02G096700.1	271.371	994.699	3.66545	1.87399	4.7857e-06	4.44013e-05	Up						-	-
Glyma.02G098500.11	7.23257	186.799	25.8275	4.69084	5.22361e-09	7.08549e-08	Up						-	-
Glyma.02G098500.12	9.443	213.299	22.5881	4.49749	8.51751e-19	2.51015e-17	Up						-	-
Glyma.02G099900.1	684.114	2005.41	2.9314	1.55159	5.82697e-22	2.0494e-20	Up	(M=59) PTHR13778 - GLYCOSYLTRANSFERASE 8 DOMAIN-CONTAINING PROTEIN					GO:0016757	transferase activity, transferring glycosyl groups
Glyma.02G101300.1	639.021	1838.79	2.87751	1.52482	1.7589e-20	5.72759e-19	Up	(M=12) 1.16.1.7 - Ferric-chelate reductase (NADH).					GO:0016021	integral to membrane
Glyma.02G103100.1	5.58887	162.545	29.0837	4.86214	1.13201e-13	2.35515e-12	Up						GO:0046983	protein dimerization activity
Glyma.02G103200.1	2.60088	123.134	47.3431	5.56508	2.48567e-14	5.42855e-13	Up	(M=1) PTHR23042//PTHR23042:SF23 - CIRCADIAN PROTEIN CLOCK/ARNT/BMAL/PAS // SUBFAMILY NOT NAMED					GO:0046983	protein dimerization activity
Glyma.02G105100.1	2.08378	136.598	65.5529	6.03459	5.26533e-17	1.37867e-15	Up	(M=54) 2.4.1.91 - Flavonol 3-O-glucosyltransferase.					GO:0016758,GO:0008152	transferase activity, transferring hexosyl groups|metabolic process
Glyma.02G105500.2	59.398	172.352	2.90164	1.53687	0.000279188	0.00186391	Up						GO:0006457,GO:0003755	protein folding|peptidyl-prolyl cis-trans isomerase activity
Glyma.02G107900.1	15.2561	540.658	35.4388	5.14726	1.53919e-09	2.20527e-08	Up	(M=13) PTHR11240 - RIBONUCLEASE T2					GO:0033897,GO:0003723	ribonuclease T2 activity|RNA binding
Glyma.02G109500.3	13.9173	146.049	10.4941	3.3915	0.00043074	0.0027539	Up						-	-
Glyma.02G109500.4	38.4852	707.522	18.3843	4.2004	8.63084e-49	8.00477e-47	Up						-	-
Glyma.02G111000.1	23.2736	675.977	29.0448	4.86021	5.53313e-21	1.86148e-19	Up	(M=16) PTHR22811:SF5 - EMP24/GP25L-RELATED					GO:0016021,GO:0006810	integral to membrane|transport
Glyma.02G111100.1	0.694592	584.069	840.881	9.71576	3.74682e-27	1.65226e-25	Up						-	-
Glyma.02G114100.2	13.5214	477.785	35.3355	5.14305	8.15912e-13	1.5845e-11	Up						-	-
Glyma.02G116200.1	242.125	717.833	2.96472	1.5679	4.34109e-12	7.93381e-11	Up	(M=4) PTHR10992//PTHR10992:SF161 - ALPHA/BETA HYDROLASE FOLD-CONTAINING PROTEIN // SUBFAMILY NOT NAMED					GO:0003824	catalytic activity
Glyma.02G116900.1	20.1436	111.569	5.53871	2.46955	1.96848e-05	0.000165047	Up	(M=4) K11147 - dehydrogenase/reductase SDR family member 4	K11147	dehydrogenase/reductase SDR family member 4 [EC:1.1.-.-]	ko00830,ko01100,ko04146	Retinol metabolism|Metabolic pathways|Peroxisome	GO:0016491,GO:0008152	oxidoreductase activity|metabolic process
Glyma.02G119600.1	26.2717	22995.7	875.304	9.77364	3.17658e-80	6.8044e-78	Up	(M=213) KOG0156 - Cytochrome P450 CYP2 subfamily	K00517	beta-carotene 15,15'-monooxygenase [EC:1.14.99.36]	ko00363,ko00624,ko00627,ko00903,ko00945,ko01100,ko01110,ko01120	Bisphenol degradation|Polycyclic aromatic hydrocarbon degradation|Aminobenzoate degradation|Limonene and pinene degradation|Stilbenoid, diarylheptanoid and gingerol biosynthesis|Metabolic pathways|Biosynthesis of secondary metabolites|Microbial metabolism in diverse environments	GO:0055114,GO:0020037,GO:0016705,GO:0005506	oxidation-reduction process|heme binding|oxidoreductase activity, acting on paired donors, with incorporation or reduction of molecular oxygen|iron ion binding
Glyma.02G120200.1	75.1769	223.233	2.96944	1.57019	1.8955e-05	0.00015931	Up	(M=6) 3.1.1.31 - 6-phosphogluconolactonase.	K01057	6-phosphogluconolactonase [EC:3.1.1.31]	ko00030,ko01100,ko01110,ko01120,ko01130,ko01200	Pentose phosphate pathway|Metabolic pathways|Biosynthesis of secondary metabolites|Microbial metabolism in diverse environments|Biosynthesis of antibiotics|Carbon metabolism	GO:0017057,GO:0006098,GO:0005975	6-phosphogluconolactonase activity|pentose-phosphate shunt|carbohydrate metabolic process
Glyma.02G120200.2	49.9252	221.836	4.44336	2.15165	8.41924e-08	9.93897e-07	Up		K01057	6-phosphogluconolactonase [EC:3.1.1.31]	ko00030,ko01100,ko01110,ko01120,ko01130,ko01200	Pentose phosphate pathway|Metabolic pathways|Biosynthesis of secondary metabolites|Microbial metabolism in diverse environments|Biosynthesis of antibiotics|Carbon metabolism	GO:0017057,GO:0006098,GO:0005975	6-phosphogluconolactonase activity|pentose-phosphate shunt|carbohydrate metabolic process
Glyma.02G120200.3	207.215	758.749	3.66165	1.87249	3.3155e-16	8.19806e-15	Up		K01057	6-phosphogluconolactonase [EC:3.1.1.31]	ko00030,ko01100,ko01110,ko01120,ko01130,ko01200	Pentose phosphate pathway|Metabolic pathways|Biosynthesis of secondary metabolites|Microbial metabolism in diverse environments|Biosynthesis of antibiotics|Carbon metabolism	GO:0017057,GO:0006098,GO:0005975	6-phosphogluconolactonase activity|pentose-phosphate shunt|carbohydrate metabolic process
Glyma.02G123000.2	24.3196	521.03	21.4243	4.42118	2.93191e-40	2.08582e-38	Up		K01285	lysosomal Pro-X carboxypeptidase [EC:3.4.16.2]	ko04614,ko04974	Renin-angiotensin system|Protein digestion and absorption	GO:0008236,GO:0006508	serine-type peptidase activity|proteolysis
Glyma.02G123200.1	229.863	1477.86	6.4293	2.68466	4.24999e-44	3.41156e-42	Up	(M=83) PF10250 - GDP-fucose protein O-fucosyltransferase					-	-
Glyma.02G124000.1	12.4457	357.642	28.736	4.84479	1.17613e-12	2.24775e-11	Up	(M=194) PTHR22835:SF39 - LATERAL SIGNALING TARGET PROTEIN 2					GO:0016788,GO:0006629	hydrolase activity, acting on ester bonds|lipid metabolic process
Glyma.02G124100.1	623.292	1647.1	2.64259	1.40195	1.10634e-16	2.82308e-15	Up	(M=92) KOG0254 - Predicted transporter (major facilitator superfamily)					GO:0055085,GO:0022891,GO:0022857,GO:0016021,GO:0016020,GO:0006810,GO:0005215	transmembrane transport|substrate-specific transmembrane transporter activity|transmembrane transporter activity|integral to membrane|membrane|transport|transporter activity
Glyma.02G125200.1	391.856	1103.4	2.81583	1.49356	3.88341e-15	8.96705e-14	Up	(M=63) PTHR12565:SF7 - BASIC HELIX-LOOP-HELIX (BHLH) FAMILY PROTEIN					GO:0046983	protein dimerization activity
Glyma.02G125200.2	476.025	1289.64	2.70919	1.43786	2.01933e-15	4.73976e-14	Up						GO:0046983	protein dimerization activity
Glyma.02G125200.4	503.598	1247.34	2.47685	1.30851	4.50553e-13	8.91811e-12	Up						GO:0046983	protein dimerization activity
Glyma.02G125600.1	9.92276	175.468	17.6833	4.14432	2.66321e-08	3.34871e-07	Up	(M=23) K14487 - auxin responsive GH3 gene family	K14487	auxin responsive GH3 gene family	ko04075	Plant hormone signal transduction	-	-
Glyma.02G129500.1	135.993	1239.16	9.11197	3.18776	1.64555e-36	1.04941e-34	Up	(M=22) 3.6.3.1 - Phospholipid-translocating ATPase.	K01530	phospholipid-translocating ATPase [EC:3.6.3.1]			GO:0046872,GO:0019829,GO:0016021,GO:0015914,GO:0006812,GO:0005524,GO:0004012,GO:0000287,GO:0000166	metal ion binding|cation-transporting ATPase activity|integral to membrane|phospholipid transport|cation transport|ATP binding|phospholipid-translocating ATPase activity|magnesium ion binding|nucleotide binding
Glyma.02G130200.1	163.247	1379.31	8.44924	3.07882	9.95886e-27	4.3066e-25	Up	(M=17) PTHR10783:SF4 - XENOTROPIC AND POLYTROPIC RETROVIRUS RECEPTOR 1 (PROTEIN SYG1 HOMOLOG)(XENOTROPIC AND POLYTROPIC MURINE LEUKEMIA VIRUS RECEPTOR X3)					GO:0016021	integral to membrane
Glyma.02G131500.1	167.159	470.762	2.81626	1.49378	9.03412e-06	8.01194e-05	Up	(M=2) K01969 - 3-methylcrotonyl-CoA carboxylase beta subunit	K01969	3-methylcrotonyl-CoA carboxylase beta subunit [EC:6.4.1.4]	ko00280,ko01100	Valine, leucine and isoleucine degradation|Metabolic pathways	GO:0016874	ligase activity
Glyma.02G133000.1	142.989	762.119	5.32992	2.41411	3.81898e-24	1.47669e-22	Up	(M=30) PTHR10891:SF39 - CALMODULIN-RELATED					GO:0005509	calcium ion binding
Glyma.02G137400.1	226.403	925.159	4.08634	2.03081	2.31465e-21	7.91994e-20	Up						GO:0046983	protein dimerization activity
Glyma.02G139800.1	61.2938	268.221	4.37599	2.12961	4.27708e-09	5.86569e-08	Up	(M=7) PTHR23315:SF38 - ARMADILLO/BETA-CATENIN REPEAT FAMILY PROTEIN					-	-
Glyma.02G141000.1	1334.32	5165.37	3.87118	1.95277	2.35799e-44	1.90848e-42	Up	(M=16) PF10533 - Plant zinc cluster domain					GO:0043565,GO:0006355,GO:0003700	sequence-specific DNA binding|regulation of transcription, DNA-dependent|sequence-specific DNA binding transcription factor activity
Glyma.02G141000.4	138.063	1795.9	13.0079	3.70131	1.67e-21	5.75955e-20	Up						GO:0043565,GO:0006355,GO:0003700	sequence-specific DNA binding|regulation of transcription, DNA-dependent|sequence-specific DNA binding transcription factor activity
Glyma.02G143300.1	1.69232	172.002	101.637	6.66728	2.66046e-22	9.54164e-21	Up						-	-
Glyma.02G143900.1	3.20803	104.935	32.71	5.03166	3.41767e-08	4.23539e-07	Up						-	-
Glyma.02G144800.1	230.43	476.87	2.06948	1.04927	2.68834e-05	0.000219769	Up	(M=16) PF05703 - Auxin canalisation					-	-
Glyma.02G146900.6	309.852	1305.18	4.21226	2.07459	5.58055e-24	2.143e-22	Up						-	-
Glyma.02G147800.1	113.38	1388.99	12.2507	3.61479	2.01877e-65	2.94473e-63	Up	(M=2) KOG1318 - Helix loop helix transcription factor EB					GO:0046983	protein dimerization activity
Glyma.02G149600.1	554.924	1362.76	2.45576	1.29617	1.45271e-13	2.99791e-12	Up	(M=21) KOG1987 - Speckle-type POZ protein SPOP and related proteins with TRAF, MATH and BTB/POZ domains					GO:0005515	protein binding
Glyma.02G150500.2	99.4915	387.734	3.89716	1.96242	6.82808e-11	1.11802e-09	Up						-	-
Glyma.02G154300.1	3.68692	73.3571	19.8966	4.31445	2.92158e-07	3.22814e-06	Up	(M=14) PTHR11260//PTHR11260:SF55 - GLUTATHIONE S-TRANSFERASE, GST, SUPERFAMILY, GST DOMAIN CONTAINING // SUBFAMILY NOT NAMED					GO:0005515	protein binding
Glyma.02G157900.1	4.41786	74.7603	16.9223	4.08085	4.43771e-07	4.7837e-06	Up						-	-
Glyma.02G157900.2	164.784	369.997	2.24535	1.16694	0.000326277	0.00214532	Up						-	-
Glyma.02G157900.3	336.352	1217.81	3.62065	1.85625	1.16732e-11	2.05463e-10	Up						-	-
Glyma.02G158200.1	1709.94	5183.9	3.03163	1.60009	9.55843e-34	5.49101e-32	Up	(M=124) PTHR10795:SF17 - SUBTILISIN-LIKE PROTEASE (PLANT)					GO:0043086,GO:0042802,GO:0004252	negative regulation of catalytic activity|identical protein binding|serine-type endopeptidase activity
Glyma.02G158700.1	109.986	340.337	3.09437	1.62965	1.95312e-07	2.21333e-06	Up	(M=6) K13082 - bifunctional dihydroflavonol 4-reductase/flavanone 4-reductase	K13082	bifunctional dihydroflavonol 4-reductase/flavanone 4-reductase [EC:1.1.1.219 1.1.1.234]	ko00941,ko01100,ko01110	Flavonoid biosynthesis|Metabolic pathways|Biosynthesis of secondary metabolites	GO:0050662,GO:0044237,GO:0003824	coenzyme binding|cellular metabolic process|catalytic activity
Glyma.02G158700.3	344.991	907.976	2.63188	1.39609	5.94768e-05	0.000455009	Up		K13082	bifunctional dihydroflavonol 4-reductase/flavanone 4-reductase [EC:1.1.1.219 1.1.1.234]	ko00941,ko01100,ko01110	Flavonoid biosynthesis|Metabolic pathways|Biosynthesis of secondary metabolites	GO:0050662,GO:0044237,GO:0003824	coenzyme binding|cellular metabolic process|catalytic activity
Glyma.02G159200.2	16.607	292.001	17.583	4.13611	2.59154e-16	6.46727e-15	Up						GO:0016491,GO:0008152	oxidoreductase activity|metabolic process
Glyma.02G160500.1	1419.15	7795.37	5.49299	2.45759	2.35376e-56	2.69048e-54	Up	(M=147) PTHR22814 - COPPER TRANSPORT PROTEIN ATOX1-RELATED					GO:0046872,GO:0030001	metal ion binding|metal ion transport
Glyma.02G160500.2	66.3861	315.572	4.75359	2.24902	4.51789e-05	0.00035433	Up						GO:0046872,GO:0030001	metal ion binding|metal ion transport
Glyma.02G160500.4	15.9551	166.2	10.4167	3.38083	5.32471e-11	8.7941e-10	Up						GO:0046872,GO:0030001	metal ion binding|metal ion transport
Glyma.02G161100.1	943.577	1959.42	2.07659	1.05422	2.65513e-08	3.33963e-07	Up	(M=1) PTHR22952:SF68 - ATBZIP60 (BASIC REGION/LEUCINE ZIPPER MOTIF 60), DNA BINDING / TRANSCRIPTION FA					GO:0043565,GO:0006355,GO:0003700	sequence-specific DNA binding|regulation of transcription, DNA-dependent|sequence-specific DNA binding transcription factor activity
Glyma.02G166400.1	0	372.668			4.63107e-55	5.11413e-53	Up	(M=91) PF03195 - Protein of unknown function DUF260					-	-
Glyma.02G169800.1	438.532	4687.31	10.6886	3.418	4.34833e-114	1.73456e-111	Up	(M=50) PTHR21495 - NUCLEOPORIN-RELATED					-	-
Glyma.02G170800.1	5.81399	98.123	16.8771	4.07699	7.51721e-09	1.00193e-07	Up	(M=8) PTHR11655:SF2 - 60S RIBOSOMAL PROTEIN L9					GO:0019843,GO:0006412,GO:0005840,GO:0003735	rRNA binding|translation|ribosome|structural constituent of ribosome
Glyma.02G172800.1	35.4447	112.921	3.18582	1.67166	0.00112479	0.00650937	Up	(M=19) K10355 - actin, other eukaryote	K10355	actin, other eukaryote			-	-
Glyma.02G180700.1	1.04189	119.681	114.869	6.84385	2.00833e-16	5.04081e-15	Up						-	-
Glyma.02G182600.1	37.274	142.429	3.82115	1.93401	6.97387e-05	0.000526458	Up	(M=41) PF03763 - Remorin, C-terminal region					-	-
Glyma.02G183800.1	0	25.7765			0.00165173	0.0091388	Up						-	-
Glyma.02G184600.2	174.228	636.118	3.65107	1.86832	7.51963e-07	7.83061e-06	Up						GO:0007010,GO:0003779	cytoskeleton organization|actin binding
Glyma.02G185500.1	102.496	912.962	8.90726	3.15498	5.24477e-40	3.69759e-38	Up	(M=88) PTHR11945:SF19 - MADS BOX PROTEIN					GO:0046983,GO:0006355,GO:0005634,GO:0003700,GO:0003677	protein dimerization activity|regulation of transcription, DNA-dependent|nucleus|sequence-specific DNA binding transcription factor activity|DNA binding
Glyma.02G185900.1	674.934	1547.97	2.29352	1.19756	4.94606e-13	9.75796e-12	Up	(M=8) K03124 - transcription initiation factor TFIIB	K03124	transcription initiation factor TFIIB	ko03022,ko05169,ko05203	Basal transcription factors|Epstein-Barr virus infection|Viral carcinogenesis	GO:0017025,GO:0008270,GO:0006355,GO:0006352	TBP-class protein binding|zinc ion binding|regulation of transcription, DNA-dependent|DNA-dependent transcription, initiation
Glyma.02G187300.1	36.2364	276.631	7.63406	2.93245	4.72158e-14	1.01083e-12	Up						-	-
Glyma.02G189700.3	90.2208	250.704	2.77879	1.47445	2.60179e-05	0.00021314	Up						-	-
Glyma.02G193700.1	1090.23	2256.51	2.06976	1.04946	2.10842e-12	3.95317e-11	Up						-	-
Glyma.02G193800.1	221.472	631.56	2.85164	1.51179	3.04183e-07	3.35248e-06	Up	(M=25) PTHR10168:SF44 - GLUTAREDOXIN DOMAIN-CONTAINING CYSTEINE-RICH PROTEIN 1					GO:0045454,GO:0015035,GO:0009055	cell redox homeostasis|protein disulfide oxidoreductase activity|electron carrier activity
Glyma.02G197800.1	187.978	422.366	2.24689	1.16793	8.2229e-06	7.3326e-05	Up	(M=23) PTHR19957:SF11 - SYNTAXIN, PLANT					-	-
Glyma.02G198200.1	278.291	791.517	2.8442	1.50802	2.41888e-10	3.76508e-09	Up	(M=119) PTHR13683:SF98 - CHLOROPLAST NUCLEIOD DNA-BINDING-RELATED					GO:0006508,GO:0004190	proteolysis|aspartic-type endopeptidase activity
Glyma.02G199500.1	29.7389	199.16	6.69696	2.74351	2.54286e-07	2.8325e-06	Up	(M=43) PF04844 - Transcriptional repressor, ovate					-	-
Glyma.02G199900.1	1.73648	502.413	289.328	8.17656	2.55468e-20	8.23999e-19	Up						-	-
Glyma.02G200200.1	0	66.9187			4.56834e-11	7.60271e-10	Up						-	-
Glyma.02G202400.2	189.31	393.726	2.0798	1.05644	0.000124818	0.000895966	Up						-	-
Glyma.02G203900.1	374.686	800.705	2.137	1.09559	1.36134e-07	1.57009e-06	Up	(M=11) 3.2.2.20 - DNA-3-methyladenine glycosylase I.	K01246	DNA-3-methyladenine glycosylase I [EC:3.2.2.20]	ko03410	Base excision repair	GO:0008725,GO:0006284,GO:0006281,GO:0003824	DNA-3-methyladenine glycosylase activity|base-excision repair|DNA repair|catalytic activity
Glyma.02G205600.1	278.117	2963.32	10.655	3.41345	1.46429e-09	2.10182e-08	Up	(M=33) K03283 - heat shock 70kDa protein 1/8	K03283	heat shock 70kDa protein 1/8	ko03040,ko04010,ko04141,ko04144,ko04612,ko04915,ko05134,ko05145,ko05162,ko05164,ko05169	Spliceosome|MAPK signaling pathway|Protein processing in endoplasmic reticulum|Endocytosis|Antigen processing and presentation|Estrogen signaling pathway|Legionellosis|Toxoplasmosis|Measles|Influenza A|Epstein-Barr virus infection	-	-
Glyma.02G208000.1	608.624	2117.17	3.47861	1.79851	1.28318e-28	6.06194e-27	Up	(M=11) 5.1.3.6 - UDP-glucuronate 4-epimerase.	K08679	UDP-glucuronate 4-epimerase [EC:5.1.3.6]	ko00500,ko00520,ko01100	Starch and sucrose metabolism|Amino sugar and nucleotide sugar metabolism|Metabolic pathways	GO:0050662,GO:0044237,GO:0016857,GO:0005975,GO:0003824	coenzyme binding|cellular metabolic process|racemase and epimerase activity, acting on carbohydrates and derivatives|carbohydrate metabolic process|catalytic activity
Glyma.02G208100.1	3.12566	2000.5	640.024	9.32198	1.12642e-171	1.01229e-168	Up						-	-
Glyma.02G210500.1	12.8284	107.403	8.37227	3.06562	5.03617e-07	5.39018e-06	Up	(M=1) PTHR11969 - MAX DIMERIZATION, MAD					GO:0046983	protein dimerization activity
Glyma.02G211000.1	64.3531	291.593	4.53115	2.17988	7.19163e-10	1.06856e-08	Up	(M=5) KOG1443 - Predicted integral membrane protein					GO:0016020	membrane
Glyma.02G213000.1	286.847	58907.2	205.361	7.68202	0	0	Up	(M=119) PTHR13683:SF98 - CHLOROPLAST NUCLEIOD DNA-BINDING-RELATED					GO:0006508,GO:0004190	proteolysis|aspartic-type endopeptidase activity
Glyma.02G213500.1	74.889	178.333	2.3813	1.25175	0.00159786	0.00887718	Up	(M=78) PF03479 - Domain of unknown function (DUF296)					-	-
Glyma.02G213700.1	14.9078	204.614	13.7253	3.77876	4.11575e-15	9.48393e-14	Up	(M=10) K01673 - carbonic anhydrase	K01673	carbonic anhydrase [EC:4.2.1.1]	ko00910	Nitrogen metabolism	GO:0015976,GO:0008270,GO:0004089	carbon utilization|zinc ion binding|carbonate dehydratase activity
Glyma.02G213800.1	4.37804	510.138	116.522	6.86446	3.94176e-60	4.98683e-58	Up	(M=8) PTHR10985:SF44 - BASIC HELIX-LOOP-HELIX (BHLH) FAMILY PROTEIN					GO:0046983	protein dimerization activity
Glyma.02G214400.1	157.418	348.155	2.21166	1.14513	5.40091e-05	0.00041644	Up						-	-
Glyma.02G217500.1	26.3473	146.634	5.56543	2.47649	7.21335e-07	7.53474e-06	Up	(M=72) PF00564 - PB1 domain					GO:0005515	protein binding
Glyma.02G217600.2	5.85814	123.817	21.1358	4.40162	4.65327e-09	6.34821e-08	Up						-	-
Glyma.02G217600.3	1.55899	55.2866	35.463	5.14824	1.21547e-06	1.23098e-05	Up						-	-
Glyma.02G218600.1	106.468	278.075	2.61183	1.38506	3.10108e-05	0.000250551	Up	(M=16) PTHR19432 - SUGAR TRANSPORTER					GO:0015770,GO:0008515,GO:0005887	sucrose transport|sucrose transmembrane transporter activity|integral to plasma membrane
Glyma.02G218600.2	52.587	258.391	4.91359	2.29678	7.53041e-10	1.1172e-08	Up						GO:0015770,GO:0008515,GO:0005887	sucrose transport|sucrose transmembrane transporter activity|integral to plasma membrane
Glyma.02G222000.6	0.303141	322.32	1063.27	10.0543	5.46819e-09	7.40184e-08	Up						GO:0016020	membrane
Glyma.02G222100.1	24.1838	1374.94	56.854	5.82919	2.1683e-14	4.75535e-13	Up	(M=179) PF00892 - EamA-like transporter family					GO:0016020	membrane
Glyma.02G222600.1	543.356	2155.05	3.96619	1.98775	1.52471e-34	9.07228e-33	Up	(M=4) PTHR22814//PTHR22814:SF57 - COPPER TRANSPORT PROTEIN ATOX1-RELATED // SUBFAMILY NOT NAMED					GO:0046872,GO:0030001	metal ion binding|metal ion transport
Glyma.02G222600.2	156.382	714.223	4.56717	2.1913	4.73766e-14	1.01372e-12	Up						GO:0046872,GO:0030001	metal ion binding|metal ion transport
Glyma.02G224200.1	351.198	774.121	2.20423	1.14027	7.60026e-08	9.02805e-07	Up	(M=14) PTHR11662:SF23 - SODIUM-DEPENDENT PHOSPHATE TRANSPORTER-RELATED					GO:0055085,GO:0016021	transmembrane transport|integral to membrane
Glyma.02G226300.1	182.477	1058.75	5.80207	2.53657	8.96087e-33	4.98652e-31	Up	(M=2) K10140 - DNA damage-binding protein 2	K10140	DNA damage-binding protein 2	ko03420,ko04115,ko04120,ko05161	Nucleotide excision repair|p53 signaling pathway|Ubiquitin mediated proteolysis|Hepatitis B	GO:0005515	protein binding
Glyma.02G227600.1	636.543	1439.19	2.26094	1.17692	4.26009e-12	7.79305e-11	Up	(M=3) PTHR13544 - SELENOPROTEIN T					GO:0045454,GO:0008430	cell redox homeostasis|selenium binding
Glyma.02G230700.1	109.61	240.498	2.19412	1.13364	0.000769355	0.00463385	Up						-	-
Glyma.02G233300.1	27.8083	1267.83	45.5918	5.5107	2.18404e-65	3.17988e-63	Up						-	-
Glyma.02G235800.1	166.946	372.563	2.23164	1.1581	2.84703e-05	0.000231581	Up	(M=4) PTHR23092//PTHR23092:SF15 - TOPOISOMERASE-RELATED PROTEIN // SUBFAMILY NOT NAMED					-	-
Glyma.02G237100.1	171.973	538.873	3.13347	1.64776	1.07837e-10	1.73446e-09	Up	(M=36) PF00651//PF03000 - BTB/POZ domain // NPH3 family					GO:0005515	protein binding
Glyma.02G239500.1	257.142	649.297	2.52505	1.33631	5.41856e-09	7.34101e-08	Up	(M=52) KOG1176 - Acyl-CoA synthetase					GO:0008152,GO:0003824	metabolic process|catalytic activity
Glyma.02G241400.1	522.852	8030.67	15.3593	3.94104	8.89578e-34	5.11785e-32	Up	(M=10) 4.1.1.15 - Glutamate decarboxylase.	K01580	glutamate decarboxylase [EC:4.1.1.15]	ko00250,ko00410,ko00430,ko00650,ko01100,ko01110,ko04727,ko04940	Alanine, aspartate and glutamate metabolism|beta-Alanine metabolism|Taurine and hypotaurine metabolism|Butanoate metabolism|Metabolic pathways|Biosynthesis of secondary metabolites|GABAergic synapse|Type I diabetes mellitus	GO:0030170,GO:0019752,GO:0016831,GO:0006536,GO:0004351,GO:0003824	pyridoxal phosphate binding|carboxylic acid metabolic process|carboxy-lyase activity|glutamate metabolic process|glutamate decarboxylase activity|catalytic activity
Glyma.02G241600.1	0	40.1593			3.7285e-05	0.000297008	Up	(M=74) PF00582 - Universal stress protein family					GO:0006950	response to stress
Glyma.02G244100.1	126.842	932.416	7.35101	2.87794	2.35309e-17	6.32656e-16	Up	(M=20) PTHR12629 - DIPHOSPHOINOSITOL POLYPHOSPHATE PHOSPHOHYDROLASE					GO:0016787	hydrolase activity
Glyma.02G244300.1	1636.72	3657.75	2.2348	1.16015	2.44563e-05	0.00020136	Up	(M=79) PTHR11527 - SMALL HEAT-SHOCK PROTEIN (HSP20) FAMILY					-	-
Glyma.02G245100.1	35.7027	135.182	3.78631	1.92079	9.02895e-05	0.000666662	Up	(M=13) PTHR11467 - HISTONE H1/H5					GO:0006355,GO:0006334,GO:0005634,GO:0003677,GO:0000786,GO:0000785	regulation of transcription, DNA-dependent|nucleosome assembly|nucleus|DNA binding|nucleosome|chromatin
Glyma.02G245700.1	56.7585	157.974	2.78326	1.47678	0.000787586	0.00473527	Up	(M=30) PTHR10891:SF39 - CALMODULIN-RELATED					GO:0005509	calcium ion binding
Glyma.02G247900.3	277.551	628.43	2.2642	1.179	2.2193e-07	2.49807e-06	Up						GO:0005515	protein binding
Glyma.02G248600.1	163.179	377.748	2.31493	1.21097	1.29141e-05	0.000111716	Up						-	-
Glyma.02G248900.1	409.337	1763.4	4.30795	2.107	3.8803e-34	2.26573e-32	Up	(M=42) PF08137 - DVL family					-	-
Glyma.02G249000.1	52.1058	278.147	5.33812	2.41633	5.00438e-11	8.29031e-10	Up	(M=158) PTHR13683 - ASPARTYL PROTEASES					GO:0006508,GO:0004190	proteolysis|aspartic-type endopeptidase activity
Glyma.02G253900.5	44.5763	165.608	3.71516	1.89342	2.92996e-05	0.000237757	Up						GO:0003993	acid phosphatase activity
Glyma.02G254200.2	40.0433	119.805	2.99189	1.58105	0.00134844	0.00765022	Up						GO:0003682	chromatin binding
Glyma.02G254300.1	474.91	1058.18	2.22818	1.15587	9.31033e-06	8.23914e-05	Up	(M=4) K13463 - coronatine-insensitive protein 1	K13463	coronatine-insensitive protein 1	ko04075	Plant hormone signal transduction	-	-
Glyma.02G255800.1	48.8344	1249.26	25.5816	4.67703	1.36544e-57	1.62491e-55	Up	(M=15) K13946 - auxin influx carrier (AUX1 LAX family)	K13946	auxin influx carrier (AUX1 LAX family)	ko04075	Plant hormone signal transduction	-	-
Glyma.02G256300.1	591.195	1272.36	2.15217	1.1058	4.49744e-10	6.81194e-09	Up	(M=3) PTHR22903 - PLEKHH PROTEIN					-	-
Glyma.02G256800.1	175.547	1062.51	6.05257	2.59755	6.14924e-34	3.55869e-32	Up	(M=4) K09588 - cytochrome P450, family 90, subfamily A, polypeptide 1	K09588	cytochrome P450, family 90, subfamily A, polypeptide 1 [EC:1.14.-.-]	ko00905,ko01110	Brassinosteroid biosynthesis|Biosynthesis of secondary metabolites	GO:0055114,GO:0020037,GO:0016705,GO:0005506	oxidation-reduction process|heme binding|oxidoreductase activity, acting on paired donors, with incorporation or reduction of molecular oxygen|iron ion binding
Glyma.02G260800.1	646.628	1626.71	2.51568	1.33095	2.51585e-06	2.42542e-05	Up						-	-
Glyma.02G261800.2	120.615	395.869	3.28208	1.71461	5.1921e-08	6.28786e-07	Up						GO:0005524,GO:0004386,GO:0003677,GO:0003676	ATP binding|helicase activity|DNA binding|nucleic acid binding
Glyma.02G262100.1	109.307	400.781	3.66655	1.87442	1.10453e-08	1.44314e-07	Up	(M=125) PF03005 - Arabidopsis proteins of unknown function					-	-
Glyma.02G262500.2	390.23	1540.31	3.9472	1.98083	3.40801e-28	1.58699e-26	Up		K00522	ferritin heavy chain [EC:1.16.3.1]	ko04978	Mineral absorption	GO:0008199,GO:0006879,GO:0006826	ferric iron binding|cellular iron ion homeostasis|iron ion transport
Glyma.02G262600.1	0	46.1937			7.7598e-08	9.20218e-07	Up	(M=169) PF04043 - Plant invertase/pectin methylesterase inhibitor					GO:0030599,GO:0004857	pectinesterase activity|enzyme inhibitor activity
Glyma.02G262700.1	1.38918	122.298	88.0361	6.46002	2.92904e-13	5.89616e-12	Up	(M=169) PF04043 - Plant invertase/pectin methylesterase inhibitor					GO:0030599,GO:0004857	pectinesterase activity|enzyme inhibitor activity
Glyma.02G262800.1	0	46.1937			7.7598e-08	9.20218e-07	Up	(M=169) PF04043 - Plant invertase/pectin methylesterase inhibitor					GO:0030599,GO:0004857	pectinesterase activity|enzyme inhibitor activity
Glyma.02G262900.1	0	46.1937			7.7598e-08	9.20218e-07	Up	(M=169) PF04043 - Plant invertase/pectin methylesterase inhibitor					GO:0030599,GO:0004857	pectinesterase activity|enzyme inhibitor activity
Glyma.02G263000.1	0	46.1937			7.7598e-08	9.20218e-07	Up	(M=169) PF04043 - Plant invertase/pectin methylesterase inhibitor					GO:0030599,GO:0004857	pectinesterase activity|enzyme inhibitor activity
Glyma.02G263100.1	0	106.933			1.79713e-15	4.23601e-14	Up	(M=169) PF04043 - Plant invertase/pectin methylesterase inhibitor					GO:0030599,GO:0004857	pectinesterase activity|enzyme inhibitor activity
Glyma.02G263400.1	376.761	951.999	2.5268	1.33731	1.12207e-11	1.979e-10	Up	(M=4) PF12222 - Peptide N-acetyl-beta-D-glucosaminyl asparaginase amidase A					-	-
Glyma.02G263800.1	514.402	2474.77	4.81097	2.26633	4.56707e-16	1.11971e-14	Up	(M=25) PTHR10168:SF44 - GLUTAREDOXIN DOMAIN-CONTAINING CYSTEINE-RICH PROTEIN 1					GO:0045454,GO:0015035,GO:0009055	cell redox homeostasis|protein disulfide oxidoreductase activity|electron carrier activity
Glyma.02G264700.1	0.346428	389.876	1125.42	10.1362	3.68714e-19	1.11176e-17	Up	(M=357) PF00847 - AP2 domain					GO:0006355,GO:0003700	regulation of transcription, DNA-dependent|sequence-specific DNA binding transcription factor activity
Glyma.02G266900.1	2785.21	6655.8	2.3897	1.25683	3.77889e-15	8.73604e-14	Up	(M=7) K09584 - protein disulfide-isomerase A6	K09584	protein disulfide-isomerase A6 [EC:5.3.4.1]	ko04141	Protein processing in endoplasmic reticulum	GO:0045454,GO:0016853,GO:0015035,GO:0006662	cell redox homeostasis|isomerase activity|protein disulfide oxidoreductase activity|glycerol ether metabolic process
Glyma.02G267600.1	0.909424	88.2495	97.0389	6.60049	6.65657e-12	1.19808e-10	Up						GO:0003824	catalytic activity
Glyma.02G267600.2	10.871	63.1994	5.81357	2.53943	0.00111669	0.00647014	Up						GO:0003824	catalytic activity
Glyma.02G267700.1	5.97685	76.0353	12.7216	3.66921	2.49965e-06	2.41099e-05	Up	(M=18) 3.2.1.22 - Alpha-galactosidase.					GO:0005975,GO:0004553,GO:0003824	carbohydrate metabolic process|hydrolase activity, hydrolyzing O-glycosyl compounds|catalytic activity
Glyma.02G269000.1	5117.07	11268.7	2.20219	1.13894	3.91802e-22	1.39051e-20	Up	(M=51) PF00332//PF07983 - Glycosyl hydrolases family 17 // X8 domain					GO:0005975,GO:0004553	carbohydrate metabolic process|hydrolase activity, hydrolyzing O-glycosyl compounds
Glyma.02G269400.1	305.158	1713.65	5.61561	2.48944	3.60709e-28	1.67769e-26	Up	(M=15) PTHR22298:SF3 - ENDO-1,4-BETA-GLUCANASE					GO:0005975,GO:0004553,GO:0003824	carbohydrate metabolic process|hydrolase activity, hydrolyzing O-glycosyl compounds|catalytic activity
Glyma.02G272100.1	169.377	2397.79	14.1565	3.82339	3.32545e-12	6.14804e-11	Up	(M=29) PF00933//PF01915 - Glycosyl hydrolase family 3 N terminal domain // Glycosyl hydrolase family 3 C-terminal domain					GO:0005975,GO:0004553	carbohydrate metabolic process|hydrolase activity, hydrolyzing O-glycosyl compounds
Glyma.02G272100.2	65.3487	514.025	7.86588	2.97561	4.54313e-24	1.74892e-22	Up						GO:0005975,GO:0004553	carbohydrate metabolic process|hydrolase activity, hydrolyzing O-glycosyl compounds
Glyma.02G272100.3	93.3342	464.541	4.97718	2.31533	0.000225145	0.00153069	Up						GO:0005975,GO:0004553	carbohydrate metabolic process|hydrolase activity, hydrolyzing O-glycosyl compounds
Glyma.02G272100.4	96.7282	3579.96	37.0106	5.20987	3.15915e-16	7.82134e-15	Up						GO:0005975,GO:0004553	carbohydrate metabolic process|hydrolase activity, hydrolyzing O-glycosyl compounds
Glyma.02G274300.1	473.48	1515.84	3.20149	1.67874	1.18711e-06	1.20366e-05	Up	(M=31) PF04783 - Protein of unknown function (DUF630)					-	-
Glyma.02G275500.1	218.455	551.271	2.5235	1.33542	3.99621e-08	4.90954e-07	Up	(M=8) KOG1616 - Protein involved in Snf1 protein kinase complex assembly					GO:0005515	protein binding
Glyma.02G279600.1	307.819	626.632	2.03572	1.02554	5.55151e-06	5.09502e-05	Up						-	-
Glyma.02G279900.1	195.603	415.377	2.12357	1.08649	3.25632e-05	0.000262172	Up	(M=184) PF00168 - C2 domain					GO:0005515	protein binding
Glyma.02G280000.1	181.091	565.891	3.12491	1.64381	4.25031e-11	7.10065e-10	Up	(M=21) PF05142 - Domain of unknown function (DUF702)					-	-
Glyma.02G281400.1	45.9719	39907.7	868.088	9.7617	1.69427e-73	3.07347e-71	Up						GO:0008289,GO:0006869	lipid binding|lipid transport
Glyma.02G281500.1	84.8272	18872.4	222.48	7.79753	0	0	Up						-	-
Glyma.02G285200.1	82.6661	245.125	2.96524	1.56815	8.04338e-06	7.18136e-05	Up	(M=88) PF01764 - Lipase (class 3)					GO:0006629,GO:0004806	lipid metabolic process|triglyceride lipase activity
Glyma.02G285600.1	1.21256	77.1029	63.5866	5.99065	6.42497e-10	9.58657e-09	Up	(M=18) PF01544 - CorA-like Mg2+ transporter protein					GO:0055085,GO:0046873,GO:0030001,GO:0016020	transmembrane transport|metal ion transmembrane transporter activity|metal ion transport|membrane
Glyma.02G285700.1	18.6408	230.249	12.3519	3.62666	6.23464e-16	1.51572e-14	Up	(M=6) K05389 - potassium channel subfamily K, other eukaryote	K05389	potassium channel subfamily K, other eukaryote			GO:0071805,GO:0016020,GO:0005267	potassium ion transmembrane transport|membrane|potassium channel activity
Glyma.02G287100.3	36.7549	455.493	12.3927	3.63142	2.22225e-28	1.04227e-26	Up						-	-
Glyma.02G288700.1	31.3322	174.617	5.57308	2.47847	6.76525e-08	8.07914e-07	Up	(M=2) PTHR11527:SF42 - ACD32.1 (ALPHA-CRYSTALLIN DOMAIN 31.2)					-	-
Glyma.02G289100.1	8.80371	435.421	49.4588	5.62816	9.73919e-45	8.00693e-43	Up	(M=18) PF00646//PF08387 - F-box domain // FBD					GO:0005515	protein binding
Glyma.02G289600.1	1.99547	38.817	19.4526	4.28189	0.000242817	0.00163986	Up						-	-
Glyma.02G290000.1	190.077	578.417	3.04307	1.60553	6.84639e-11	1.12055e-09	Up	(M=143) KOG0157 - Cytochrome P450 CYP4/CYP19/CYP26 subfamilies					GO:0055114,GO:0020037,GO:0016705,GO:0005506	oxidation-reduction process|heme binding|oxidoreductase activity, acting on paired donors, with incorporation or reduction of molecular oxygen|iron ion binding
Glyma.02G290100.1	327.768	820.144	2.50221	1.3232	3.3772e-10	5.1713e-09	Up	(M=32) PTHR22953 - ACID PHOSPHATASE RELATED					GO:0046872,GO:0016787,GO:0003993	metal ion binding|hydrolase activity|acid phosphatase activity
Glyma.02G290900.1	11.2262	83.1181	7.40391	2.88829	2.58542e-05	0.000211866	Up						-	-
Glyma.02G291200.1	6.06863	67.3243	11.0938	3.47168	1.64336e-05	0.000139613	Up	(M=9) PTHR22764:SF23 - OS10G0544600 PROTEIN					GO:0046872,GO:0008270,GO:0005515	metal ion binding|zinc ion binding|protein binding
Glyma.02G291700.1	117.351	560.253	4.77415	2.25524	6.12479e-06	5.58315e-05	Up	(M=30) PF04520 - Senescence regulator					-	-
Glyma.02G292700.1	0.996865	3881.48	3893.69	11.9269	5.44207e-28	2.51322e-26	Up	(M=12) PF04885 - Stigma-specific protein, Stig1					-	-
Glyma.02G293100.1	48.5543	273.556	5.63402	2.49416	1.20038e-11	2.11055e-10	Up	(M=4) K12606 - CCR4-NOT transcription complex subunit 9	K12606	CCR4-NOT transcription complex subunit 9	ko03018	RNA degradation	-	-
Glyma.02G293700.1	8.79777	238.096	27.0632	4.75826	4.87303e-22	1.72008e-20	Up						-	-
Glyma.02G294700.1	1.04189	398.906	382.868	8.58071	1.2722e-54	1.38726e-52	Up	(M=105) 3.1.1.11 - Pectinesterase.					GO:0042545,GO:0030599,GO:0005618	cell wall modification|pectinesterase activity|cell wall
Glyma.02G297300.1	267.889	726.948	2.71362	1.44022	5.67416e-11	9.34753e-10	Up	(M=17) PF07899 - Frigida-like protein					-	-
Glyma.02G298500.1	240.691	595.79	2.47533	1.30762	3.40334e-08	4.2203e-07	Up	(M=36) KOG0054 - Multidrug resistance-associated protein/mitoxantrone resistance protein, ABC superfamily					GO:0055085,GO:0042626,GO:0017111,GO:0016887,GO:0016021,GO:0006810,GO:0005524,GO:0000166	transmembrane transport|ATPase activity, coupled to transmembrane movement of substances|nucleoside-triphosphatase activity|ATPase activity|integral to membrane|transport|ATP binding|nucleotide binding
Glyma.02G300900.1	2.60175	1887.45	725.453	9.50274	3.25354e-31	1.70039e-29	Up	(M=9) PF10950 - Protein of unknown function (DUF2775)					-	-
Glyma.02G301800.1	67.8112	420.112	6.19532	2.63118	1.19046e-13	2.47346e-12	Up	(M=17) PTHR22601 - ISP4 LIKE PROTEIN					GO:0055085	transmembrane transport
Glyma.02G303200.1	233.281	543.125	2.32819	1.21921	5.15893e-07	5.51251e-06	Up						-	-
Glyma.02G303300.1	258.405	820.388	3.17481	1.66667	7.43715e-13	1.44789e-11	Up	(M=18) 2.7.1.48 - Uridine kinase.					GO:0003824	catalytic activity
Glyma.02G303500.1	360.067	801.714	2.22657	1.15482	3.09228e-08	3.85782e-07	Up	(M=140) PTHR22950 - AMINO ACID TRANSPORTER					-	-
Glyma.02G303500.2	8.57687	146.907	17.1283	4.09831	2.36925e-12	4.42206e-11	Up						-	-
Glyma.02G303500.3	94.1512	564.236	5.99287	2.58325	7.70611e-21	2.56493e-19	Up						-	-
Glyma.02G303500.5	38.4818	222.063	5.7706	2.52872	1.52839e-09	2.19019e-08	Up						-	-
Glyma.02G305500.1	198.05	612.144	3.09085	1.628	3.57682e-11	6.01276e-10	Up						-	-
Glyma.02G306200.2	384.305	1205.22	3.13609	1.64897	2.20626e-18	6.32319e-17	Up						-	-
Glyma.02G307500.1	73.9533	1538.42	20.8025	4.37869	1.04734e-16	2.67866e-15	Up						-	-
Glyma.02G308100.1	297.881	758.292	2.54562	1.34802	8.47289e-10	1.25156e-08	Up	(M=4) PTHR22811:SF8 - COATED VESICLE MEMBRANE PROTEIN					GO:0016021,GO:0006810	integral to membrane|transport
Glyma.02G308100.2	726.559	1729.26	2.38007	1.251	1.89273e-14	4.16619e-13	Up						GO:0016021,GO:0006810	integral to membrane|transport
Glyma.02G308700.1	1422.11	3156.99	2.21994	1.15052	1.00286e-09	1.46586e-08	Up	(M=47) PTHR10900:SF23 - FLA (FASCICLIN-LIKE ARABINOGALACTAN PROTEIN)					-	-
Glyma.03G000900.1	180.2	432.441	2.39978	1.2629	1.97692e-06	1.93667e-05	Up						-	-
Glyma.03G005000.2	458.627	931.958	2.03206	1.02294	1.56117e-07	1.78711e-06	Up						GO:0006909,GO:0005856	phagocytosis|cytoskeleton
Glyma.03G007300.1	245.867	690.518	2.8085	1.4898	5.79397e-11	9.53486e-10	Up	(M=2) PTHR16821 - FRATAXIN					GO:0055114,GO:0016226,GO:0008199,GO:0005739,GO:0004322	oxidation-reduction process|iron-sulfur cluster assembly|ferric iron binding|mitochondrion|ferroxidase activity
Glyma.03G007600.1	2.34276	143.944	61.4419	5.94115	1.90394e-17	5.16514e-16	Up	(M=222) PF00046 - Homeobox domain					GO:0043565,GO:0006355,GO:0003700	sequence-specific DNA binding|regulation of transcription, DNA-dependent|sequence-specific DNA binding transcription factor activity
Glyma.03G007700.1	18.4173	153.685	8.34459	3.06084	2.49676e-09	3.50276e-08	Up	(M=176) 1.11.1.7 - Peroxidase.	K00430	peroxidase [EC:1.11.1.7]	ko00940,ko01100,ko01110	Phenylpropanoid biosynthesis|Metabolic pathways|Biosynthesis of secondary metabolites	GO:0055114,GO:0020037,GO:0006979,GO:0004601	oxidation-reduction process|heme binding|response to oxidative stress|peroxidase activity
Glyma.03G008100.1	284.119	615.339	2.16578	1.11489	1.17775e-06	1.1951e-05	Up	(M=143) KOG0157 - Cytochrome P450 CYP4/CYP19/CYP26 subfamilies					GO:0055114,GO:0020037,GO:0016705,GO:0005506	oxidation-reduction process|heme binding|oxidoreductase activity, acting on paired donors, with incorporation or reduction of molecular oxygen|iron ion binding
Glyma.03G014300.1	395.856	1250.83	3.15982	1.65984	7.38993e-19	2.18526e-17	Up	(M=53) KOG1208 - Dehydrogenases with different specificities (related to short-chain alcohol dehydrogenases)					GO:0016491,GO:0008152	oxidoreductase activity|metabolic process
Glyma.03G015200.1	2.4276	107.839	44.422	5.4732	1.13911e-12	2.18021e-11	Up						GO:0005634,GO:0003677	nucleus|DNA binding
Glyma.03G018400.1	1.04189	45.5642	43.7324	5.45063	4.88001e-06	4.5208e-05	Up						-	-
Glyma.03G019400.1	77.8389	349.195	4.48612	2.16547	1.17086e-11	2.0604e-10	Up	(M=31) K09264 - MADS-box transcription factor, plant	K09264	MADS-box transcription factor, plant			GO:0046983,GO:0006355,GO:0005634,GO:0003700,GO:0003677	protein dimerization activity|regulation of transcription, DNA-dependent|nucleus|sequence-specific DNA binding transcription factor activity|DNA binding
Glyma.03G019800.1	2.68745	967.493	360.003	8.49187	1.30466e-19	4.04459e-18	Up	(M=12) 1.14.11.12 - Gibberellin-44 dioxygenase.	K05282	gibberellin 20-oxidase [EC:1.14.11.12]	ko00904,ko01100,ko01110	Diterpenoid biosynthesis|Metabolic pathways|Biosynthesis of secondary metabolites	GO:0055114,GO:0016706,GO:0016491,GO:0005506	oxidation-reduction process|oxidoreductase activity, acting on paired donors, with incorporation or reduction of molecular oxygen, 2-oxoglutarate as one donor, and incorporation of one atom each of oxygen into both donors|oxidoreductase activity|iron ion binding
Glyma.03G020700.1	229.703	463.081	2.016	1.0115	4.97533e-05	0.000386868	Up	(M=8) PTHR24420//PTHR24420:SF440 - LEUCINE-RICH REPEAT RECEPTOR-LIKE PROTEIN KINASE // SUBFAMILY NOT NAMED					GO:0006468,GO:0005524,GO:0004713,GO:0004674,GO:0004672	protein phosphorylation|ATP binding|protein tyrosine kinase activity|protein serine/threonine kinase activity|protein kinase activity
Glyma.03G025700.1	12.8727	765.813	59.4913	5.89461	1.53097e-12	2.89898e-11	Up	(M=29) PF05938 - Plant self-incompatibility protein S1					-	-
Glyma.03G025900.1	3.29461	558.56	169.538	7.40546	4.94172e-68	7.74286e-66	Up	(M=29) PF05938 - Plant self-incompatibility protein S1					-	-
Glyma.03G026200.1	0	54.4435			2.26008e-05	0.000187386	Up						-	-
Glyma.03G026500.1	5.02675	608.583	121.069	6.91968	1.71516e-58	2.08229e-56	Up						-	-
Glyma.03G029800.1	219.976	1071.64	4.87164	2.28441	6.27544e-06	5.70982e-05	Up	(M=17) PF04690 - YABBY protein					-	-
Glyma.03G030000.1	0.694592	301.765	434.449	8.76304	1.52147e-23	5.73005e-22	Up						-	-
Glyma.03G030300.1	0	90.1171			8.03012e-11	1.30772e-09	Up	(M=12) K11818 - cytochrome P450, family 83, subfamily B, polypeptide 1	K11818	cytochrome P450, family 83, subfamily B, polypeptide 1 [EC:1.14.-.-]	ko00380,ko00966,ko01110,ko01210	Tryptophan metabolism|Glucosinolate biosynthesis|Biosynthesis of secondary metabolites|2-Oxocarboxylic acid metabolism	GO:0055114,GO:0020037,GO:0016705,GO:0005506	oxidation-reduction process|heme binding|oxidoreductase activity, acting on paired donors, with incorporation or reduction of molecular oxygen|iron ion binding
Glyma.03G031600.1	448.109	11652.7	26.0041	4.70067	1.87224e-160	1.44932e-157	Up						-	-
Glyma.03G035800.1	14.1067	15221.3	1079.01	10.0755	1.47815e-125	7.22305e-123	Up	(M=79) PF01357 - Pollen allergen					GO:0009664,GO:0005576	plant-type cell wall organization|extracellular region
Glyma.03G036600.1	142.849	385.536	2.69891	1.43238	4.10773e-07	4.45318e-06	Up	(M=43) PF04844 - Transcriptional repressor, ovate					-	-
Glyma.03G037800.1	0.693724	131.247	189.192	7.56371	8.14342e-19	2.40171e-17	Up	(M=176) 1.11.1.7 - Peroxidase.	K00430	peroxidase [EC:1.11.1.7]	ko00940,ko01100,ko01110	Phenylpropanoid biosynthesis|Metabolic pathways|Biosynthesis of secondary metabolites	GO:0055114,GO:0020037,GO:0006979,GO:0004601	oxidation-reduction process|heme binding|response to oxidative stress|peroxidase activity
Glyma.03G040400.1	5.06917	227.851	44.9483	5.4902	1.12813e-08	1.47201e-07	Up	(M=119) PF00234 - Protease inhibitor/seed storage/LTP family					GO:0008289,GO:0006869	lipid binding|lipid transport
Glyma.03G041100.1	42.7643	171.95	4.02087	2.00751	7.61411e-06	6.82147e-05	Up						-	-
Glyma.03G050700.1	229.003	5098.12	22.2622	4.47652	3.40438e-66	5.0507e-64	Up	(M=9) PTHR13234 - GAMMA-INTERFERON INDUCIBLE LYSOSOMAL THIOL REDUCTASE (GILT)					-	-
Glyma.03G055900.1	679.811	1383.95	2.03579	1.02559	3.11018e-09	4.3175e-08	Up	(M=7) 3.5.4.6 - AMP deaminase.	K01490	AMP deaminase [EC:3.5.4.6]	ko00230,ko01100,ko01110,ko01130	Purine metabolism|Metabolic pathways|Biosynthesis of secondary metabolites|Biosynthesis of antibiotics	GO:0019239,GO:0009168,GO:0006188,GO:0003876	deaminase activity|purine ribonucleoside monophosphate biosynthetic process|IMP biosynthetic process|AMP deaminase activity
Glyma.03G058300.1	125.582	944.348	7.51975	2.91068	1.91434e-36	1.21784e-34	Up	(M=13) KOG1397 - Ca2+/H+ antiporter VCX1 and related proteins					GO:0055085,GO:0016021,GO:0015369,GO:0008324,GO:0006816,GO:0006812	transmembrane transport|integral to membrane|calcium:hydrogen antiporter activity|cation transmembrane transporter activity|calcium ion transport|cation transport
Glyma.03G058300.6	25.9634	264.983	10.206	3.35135	2.52089e-07	2.81164e-06	Up						GO:0055085,GO:0016021,GO:0015369,GO:0008324,GO:0006816,GO:0006812	transmembrane transport|integral to membrane|calcium:hydrogen antiporter activity|cation transmembrane transporter activity|calcium ion transport|cation transport
Glyma.03G058500.1	2.55673	532.633	208.326	7.7027	1.82287e-15	4.2915e-14	Up	(M=13) KOG1397 - Ca2+/H+ antiporter VCX1 and related proteins					GO:0055085,GO:0016021,GO:0015369,GO:0008324,GO:0006816,GO:0006812	transmembrane transport|integral to membrane|calcium:hydrogen antiporter activity|cation transmembrane transporter activity|calcium ion transport|cation transport
Glyma.03G060200.5	1037.69	2310.69	2.22676	1.15494	1.89147e-14	4.16459e-13	Up						-	-
Glyma.03G072100.1	3.11785	115.696	37.1074	5.21364	4.31879e-10	6.55151e-09	Up	(M=77) PTHR11654:SF37 - OLIGOPEPTIDE TRANSPORTER-RELATED					GO:0016020,GO:0006810,GO:0005215	membrane|transport|transporter activity
Glyma.03G073400.2	0.692857	83.8396	121.006	6.91893	3.25876e-09	4.51323e-08	Up						-	-
Glyma.03G073400.3	8.70933	137.634	15.8031	3.98214	5.7852e-07	6.12649e-06	Up						-	-
Glyma.03G073700.1	0	77.0677			3.69846e-09	5.1017e-08	Up						-	-
Glyma.03G078000.2	36.1652	210.046	5.80794	2.53803	1.95495e-09	2.76949e-08	Up						GO:0003682	chromatin binding
Glyma.03G080700.1	0.692857	37.8411	54.6161	5.77125	2.44503e-05	0.000201332	Up	(M=32) PTHR11064:SF9 - CCAAT-BINDING TRANSCRIPTION FACTOR SUBUNIT A					GO:0046982,GO:0043565,GO:0005622,GO:0003677	protein heterodimerization activity|sequence-specific DNA binding|intracellular|DNA binding
Glyma.03G083200.2	280.928	805.627	2.86774	1.51991	1.79953e-12	3.39109e-11	Up						-	-
Glyma.03G083700.1	9.40392	159.366	16.9467	4.08293	2.15785e-13	4.39124e-12	Up	(M=25) PTHR11945:SF69 - AGL80/FEM111 (AGAMOUS-LIKE80), DNA BINDING / TRANSCRIPTION FACTOR					GO:0046983,GO:0003677	protein dimerization activity|DNA binding
Glyma.03G084300.1	21.2797	130.141	6.1157	2.61252	1.03416e-06	1.05749e-05	Up	(M=12) PF07897 - Protein of unknown function (DUF1675)					-	-
Glyma.03G084400.1	11.7864	321.644	27.2895	4.77027	2.06906e-29	1.01169e-27	Up	(M=9) PTHR10585:SF10 - ER LUMEN PROTEIN RETAINING RECEPTOR					GO:0046923,GO:0016021,GO:0006621	ER retention sequence binding|integral to membrane|protein retention in ER lumen
Glyma.03G084600.1	266.743	666.258	2.49775	1.32063	7.05856e-09	9.4289e-08	Up	(M=9) PTHR10585:SF10 - ER LUMEN PROTEIN RETAINING RECEPTOR					GO:0046923,GO:0016021,GO:0006621	ER retention sequence binding|integral to membrane|protein retention in ER lumen
Glyma.03G085100.1	111.821	360.302	3.22213	1.68802	0.000451451	0.00287198	Up	(M=5) 3.5.4.16 - GTP cyclohydrolase I.	K01495	GTP cyclohydrolase I [EC:3.5.4.16]	ko00790,ko01100	Folate biosynthesis|Metabolic pathways	-	-
Glyma.03G085400.1	18.9575	1670.39	88.1124	6.46127	5.89913e-58	7.07398e-56	Up						-	-
Glyma.03G085400.2	0	64.0011			1.23573e-10	1.97537e-09	Up						-	-
Glyma.03G086000.1	28.5628	198.722	6.95738	2.79854	3.7433e-10	5.70284e-09	Up	(M=12) 3.6.3.4 - Cu(2+)-exporting ATPase.	K01533	Cu2+-exporting ATPase [EC:3.6.3.4]			GO:0046872,GO:0030001,GO:0019829,GO:0016021,GO:0006825,GO:0006812,GO:0005507,GO:0000166	metal ion binding|metal ion transport|cation-transporting ATPase activity|integral to membrane|copper ion transport|cation transport|copper ion binding|nucleotide binding
Glyma.03G088300.1	114.022	5070.73	44.4716	5.47481	3.64546e-36	2.29485e-34	Up						-	-
Glyma.03G089400.1	152.544	1743.25	11.4278	3.51448	8.47077e-35	5.09844e-33	Up	(M=8) PF03819 - MazG nucleotide pyrophosphohydrolase domain					-	-
Glyma.03G093600.1	30.5428	141.693	4.63917	2.21387	0.00039494	0.00254814	Up	(M=40) K08472 - mlo protein	K08472	mlo protein			GO:0016021,GO:0006952	integral to membrane|defense response
Glyma.03G094400.1	6.53898	76.3697	11.6791	3.54586	3.96857e-06	3.72578e-05	Up	(M=1) K02256 - cytochrome c oxidase subunit 1	K02256	cytochrome c oxidase subunit I [EC:1.9.3.1]	ko00190,ko01100,ko04260,ko04932,ko05010,ko05012,ko05016	Oxidative phosphorylation|Metabolic pathways|Cardiac muscle contraction|Non-alcoholic fatty liver disease (NAFLD)|Alzheimer's disease|Parkinson's disease|Huntington's disease	GO:0055114,GO:0020037,GO:0016021,GO:0009060,GO:0009055,GO:0005506,GO:0004129	oxidation-reduction process|heme binding|integral to membrane|aerobic respiration|electron carrier activity|iron ion binding|cytochrome-c oxidase activity
Glyma.03G095900.1	3.81939	217.839	57.0351	5.83378	9.67486e-12	1.71916e-10	Up	(M=14) K01184 - polygalacturonase	K01184	polygalacturonase [EC:3.2.1.15]	ko00040,ko00500,ko01100	Pentose and glucuronate interconversions|Starch and sucrose metabolism|Metabolic pathways	GO:0005975,GO:0004650	carbohydrate metabolic process|polygalacturonase activity
Glyma.03G107800.1	114.95	266.856	2.32151	1.21506	0.000191025	0.00132099	Up	(M=12) KOG1674 - Cyclin					GO:0019901,GO:0000079	protein kinase binding|regulation of cyclin-dependent protein serine/threonine kinase activity
Glyma.03G111200.2	76.2438	209.749	2.75103	1.45997	0.000127169	0.000911247	Up						GO:0006468,GO:0005524,GO:0004713,GO:0004674,GO:0004672	protein phosphorylation|ATP binding|protein tyrosine kinase activity|protein serine/threonine kinase activity|protein kinase activity
Glyma.03G113600.2	0.694592	42.1896	60.7401	5.92458	5.71845e-06	5.2384e-05	Up						GO:0055085,GO:0016021	transmembrane transport|integral to membrane
Glyma.03G114800.1	169.466	731.626	4.31725	2.11011	4.96209e-19	1.48133e-17	Up	(M=70) PF03140 - Plant protein of unknown function					-	-
Glyma.03G115800.1	0	163.907			6.49131e-16	1.57518e-14	Up	(M=25) 2.4.1.218 - Hydroquinone glucosyltransferase.	K08237	hydroquinone glucosyltransferase [EC:2.4.1.218]			GO:0016758,GO:0008152	transferase activity, transferring hexosyl groups|metabolic process
Glyma.03G119300.1	125.059	292.191	2.33644	1.22431	0.00010023	0.000733479	Up	(M=5) K09875 - aquaporin SIP	K09875	aquaporin SIP			GO:0016020,GO:0006810,GO:0005215	membrane|transport|transporter activity
Glyma.03G122200.1	61.2314	747.958	12.2153	3.61061	1.76048e-34	1.04592e-32	Up	(M=179) PF00892 - EamA-like transporter family					GO:0016020	membrane
Glyma.03G123200.1	1367.16	3052.75	2.23292	1.15893	1.15416e-16	2.94319e-15	Up	(M=3) PTHR13301//PTHR13301:SF22 - X-BOX TRANSCRIPTION FACTOR-RELATED					GO:0043565,GO:0006355,GO:0003700	sequence-specific DNA binding|regulation of transcription, DNA-dependent|sequence-specific DNA binding transcription factor activity
Glyma.03G123400.2	320.979	1431.85	4.46087	2.15733	3.01222e-31	1.57954e-29	Up						-	-
Glyma.03G125400.1	1346.28	82596.4	61.3515	5.93903	4.11397e-102	1.33465e-99	Up	(M=48) PTHR11802:SF8 - SERINE CARBOXYPEPTIDASE II (CARBOXYPEPTIDASE D) (PLANTS)					GO:0006508,GO:0004185	proteolysis|serine-type carboxypeptidase activity
Glyma.03G125400.2	42.8324	478.799	11.1784	3.48265	0.000451907	0.00287372	Up						GO:0006508,GO:0004185	proteolysis|serine-type carboxypeptidase activity
Glyma.03G125500.1	5.28313	484.227	91.6554	6.51815	4.25176e-34	2.47893e-32	Up	(M=48) PTHR11802:SF8 - SERINE CARBOXYPEPTIDASE II (CARBOXYPEPTIDASE D) (PLANTS)					GO:0006508,GO:0004185	proteolysis|serine-type carboxypeptidase activity
Glyma.03G126000.1	215.285	1136.8	5.28045	2.40066	8.43782e-31	4.33735e-29	Up	(M=22) K13947 - PIN; auxin efflux carrier family	K13947	PIN; auxin efflux carrier family			GO:0055085,GO:0016021	transmembrane transport|integral to membrane
Glyma.03G126600.1	1630.66	4715.29	2.89165	1.53189	2.53356e-30	1.27957e-28	Up	(M=349) PF00646 - F-box domain					GO:0005515	protein binding
Glyma.03G131100.1	77.728	514.572	6.62016	2.72687	5.14005e-21	1.73516e-19	Up	(M=2) 3.13.1.1 - UDP-sulfoquinovose synthase.	K06118	UDP-sulfoquinovose synthase [EC:3.13.1.1]	ko00520,ko00561	Amino sugar and nucleotide sugar metabolism|Glycerolipid metabolism	GO:0050662,GO:0044237,GO:0003824	coenzyme binding|cellular metabolic process|catalytic activity
Glyma.03G131100.4	1.38918	48.484	34.901	5.1252	0.000714138	0.00433231	Up		K06118	UDP-sulfoquinovose synthase [EC:3.13.1.1]	ko00520,ko00561	Amino sugar and nucleotide sugar metabolism|Glycerolipid metabolism	GO:0050662,GO:0044237,GO:0003824	coenzyme binding|cellular metabolic process|catalytic activity
Glyma.03G131700.1	962.671	9565.09	9.936	3.31266	1.94773e-135	1.04303e-132	Up	(M=37) PF02704 - Gibberellin regulated protein					-	-
Glyma.03G131700.2	14.583	102.565	7.03322	2.81419	3.43969e-06	3.25583e-05	Up						-	-
Glyma.03G132800.1	156.41	424.012	2.71091	1.43878	1.65657e-07	1.89162e-06	Up						-	-
Glyma.03G134500.1	40.8317	201.233	4.92836	2.30111	5.26629e-08	6.37376e-07	Up	(M=23) K13496 - UDP-glucosyl transferase 73C [EC:2.4.1.-]	K13496	UDP-glucosyl transferase 73C [EC:2.4.1.-]	ko01110	Biosynthesis of secondary metabolites	GO:0016758,GO:0008152	transferase activity, transferring hexosyl groups|metabolic process
Glyma.03G142400.1	27.2124	569.478	20.9271	4.3873	8.0938e-43	6.21625e-41	Up	(M=4) PTHR22952:SF54 - BZIP FAMILY TRANSCRIPTION FACTOR	K14431	transcription factor TGA	ko04075	Plant hormone signal transduction	GO:0043565,GO:0006355,GO:0003700	sequence-specific DNA binding|regulation of transcription, DNA-dependent|sequence-specific DNA binding transcription factor activity
Glyma.03G143600.2	11.0537	106.103	9.59883	3.26286	1.71949e-07	1.95917e-06	Up						-	-
Glyma.03G144400.1	10.916	100.186	9.17785	3.19816	6.13687e-07	6.47432e-06	Up	(M=7) PF03760 - Late embryogenesis abundant (LEA) group 1					GO:0009790	embryo development
Glyma.03G146800.1	0.347296	141.72	408.067	8.67266	3.33793e-21	1.1332e-19	Up						-	-
Glyma.03G149500.1	54.1884	149.372	2.75652	1.46285	0.000924569	0.00546514	Up	(M=143) PF03372 - Endonuclease/Exonuclease/phosphatase family					-	-
Glyma.03G154300.1	17.74	8077.61	455.333	8.83078	2.66379e-18	7.59827e-17	Up						-	-
Glyma.03G154700.1	3.47036	619.751	178.584	7.48046	3.91081e-13	7.78032e-12	Up	(M=3) 5.5.1.13 - Ent-copalyl diphosphate synthase.	K04120	ent-copalyl diphosphate synthase [EC:5.5.1.13]	ko00904,ko01100,ko01110	Diterpenoid biosynthesis|Metabolic pathways|Biosynthesis of secondary metabolites	GO:0016829,GO:0010333,GO:0008152,GO:0000287	lyase activity|terpene synthase activity|metabolic process|magnesium ion binding
Glyma.03G155600.1	5.81138	133.577	22.9854	4.52265	6.03696e-10	9.03521e-09	Up	(M=43) PF04844 - Transcriptional repressor, ovate					-	-
Glyma.03G155800.1	50.2689	232.538	4.62589	2.20973	1.83337e-07	2.08134e-06	Up	(M=40) PF04570 - Protein of unknown function (DUF581)					-	-
Glyma.03G156000.2	120.756	281.065	2.32755	1.21881	0.000124963	0.000896843	Up						GO:0005515	protein binding
Glyma.03G157600.1	11.8395	122.562	10.352	3.37184	8.68965e-06	7.72397e-05	Up						-	-
Glyma.03G159200.2	71.7009	268.909	3.75042	1.90705	9.3681e-08	1.10043e-06	Up		K13648	alpha-1,4-galacturonosyltransferase [EC:2.4.1.43]	ko00500,ko00520	Starch and sucrose metabolism|Amino sugar and nucleotide sugar metabolism	GO:0016757	transferase activity, transferring glycosyl groups
Glyma.03G162800.2	11.6956	277.981	23.768	4.57095	2.07656e-24	8.15038e-23	Up		K08176	MFS transporter, PHS family, inorganic phosphate transporter			GO:0055085,GO:0022857,GO:0016021,GO:0006817,GO:0005315	transmembrane transport|transmembrane transporter activity|integral to membrane|phosphate ion transport|inorganic phosphate transmembrane transporter activity
Glyma.03G162900.1	715.845	2507.68	3.50311	1.80864	1.79444e-31	9.49889e-30	Up	(M=18) PTHR11913 - COFILIN-RELATED					GO:0005622,GO:0003779	intracellular|actin binding
Glyma.03G165100.1	55.2583	186.731	3.37924	1.7567	1.84981e-05	0.000155799	Up	(M=3) KOG0632 - Phytochelatin synthase					GO:0046938,GO:0046872,GO:0016756,GO:0010038	phytochelatin biosynthetic process|metal ion binding|glutathione gamma-glutamylcysteinyltransferase activity|response to metal ion
Glyma.03G166800.1	379.722	966.587	2.54552	1.34796	1.10652e-11	1.95378e-10	Up	(M=8) PTHR22884:SF23 - SET DOMAIN PROTEIN					GO:0034968,GO:0018024,GO:0008270,GO:0005634,GO:0005515	histone lysine methylation|histone-lysine N-methyltransferase activity|zinc ion binding|nucleus|protein binding
Glyma.03G167600.1	438.102	1251.86	2.85747	1.51474	6.95993e-08	8.30149e-07	Up	(M=1) PF00082//PF02225//PF03016//PF05922 - Subtilase family // PA domain // Exostosin family // Peptidase inhibitor I9					GO:0043086,GO:0042802,GO:0006508,GO:0004252	negative regulation of catalytic activity|identical protein binding|proteolysis|serine-type endopeptidase activity
Glyma.03G167800.1	955.148	2167.46	2.26924	1.18221	8.46255e-15	1.90951e-13	Up	(M=36) KOG0054 - Multidrug resistance-associated protein/mitoxantrone resistance protein, ABC superfamily					GO:0055085,GO:0042626,GO:0017111,GO:0016887,GO:0016021,GO:0006810,GO:0005524,GO:0000166	transmembrane transport|ATPase activity, coupled to transmembrane movement of substances|nucleoside-triphosphatase activity|ATPase activity|integral to membrane|transport|ATP binding|nucleotide binding
Glyma.03G170100.1	16.1135	179.392	11.1331	3.47678	1.79484e-06	1.76827e-05	Up	(M=7) PTHR26402//PTHR26402:SF221 - RESPONSE REGULATOR OF TWO-COMPONENT SYSTEM					GO:0000160,GO:0000156	phosphorelay signal transduction system|phosphorelay response regulator activity
Glyma.03G171000.1	477.551	958.113	2.0063	1.00454	1.1577e-06	1.17536e-05	Up						-	-
Glyma.03G172700.1	125.558	524.267	4.17549	2.06194	1.82883e-07	2.07679e-06	Up	(M=25) 3.6.1.1 - Inorganic diphosphatase.	K01507	inorganic pyrophosphatase [EC:3.6.1.1]	ko00190	Oxidative phosphorylation	GO:0006796,GO:0005737,GO:0004427,GO:0000287	phosphate-containing compound metabolic process|cytoplasm|inorganic diphosphatase activity|magnesium ion binding
Glyma.03G172700.2	451.665	1757.56	3.89129	1.96025	5.67484e-30	2.83145e-28	Up		K01507	inorganic pyrophosphatase [EC:3.6.1.1]	ko00190	Oxidative phosphorylation	GO:0006796,GO:0005737,GO:0004427,GO:0000287	phosphate-containing compound metabolic process|cytoplasm|inorganic diphosphatase activity|magnesium ion binding
Glyma.03G173700.1	21.2754	733.994	34.4997	5.10851	4.58285e-23	1.69735e-21	Up	(M=15) PF09713 - Plant protein 1589 of unknown function (A_thal_3526)					-	-
Glyma.03G174100.1	92.2856	239.067	2.59052	1.37324	8.18529e-05	0.000609755	Up	(M=12) PTHR22814//PTHR22814:SF50 - COPPER TRANSPORT PROTEIN ATOX1-RELATED // SUBFAMILY NOT NAMED					GO:0046872,GO:0030001	metal ion binding|metal ion transport
Glyma.03G175200.1	2235.02	4589	2.05323	1.03789	2.45024e-15	5.72539e-14	Up	(M=7) KOG0202 - Ca2+ transporting ATPase	K01537	Ca2+-transporting ATPase [EC:3.6.3.8]			GO:0046872,GO:0019829,GO:0016021,GO:0006812,GO:0000166	metal ion binding|cation-transporting ATPase activity|integral to membrane|cation transport|nucleotide binding
Glyma.03G175900.2	77.2232	192.703	2.49541	1.31927	0.00046928	0.00297259	Up						-	-
Glyma.03G176000.1	1.90716	185.674	97.3567	6.60521	1.38091e-23	5.21075e-22	Up						-	-
Glyma.03G176000.2	1.90716	198.981	104.334	6.70506	2.73148e-25	1.11172e-23	Up						-	-
Glyma.03G176600.1	187.188	948.886	5.06917	2.34175	1.63808e-26	7.02542e-25	Up	(M=185) PF03106 - WRKY DNA -binding domain					GO:0043565,GO:0006355,GO:0003700	sequence-specific DNA binding|regulation of transcription, DNA-dependent|sequence-specific DNA binding transcription factor activity
Glyma.03G176600.4	87.755	499.87	5.6962	2.51	5.51557e-10	8.28819e-09	Up						GO:0043565,GO:0006355,GO:0003700	sequence-specific DNA binding|regulation of transcription, DNA-dependent|sequence-specific DNA binding transcription factor activity
Glyma.03G178700.1	71.4868	185.557	2.59569	1.37612	0.000425137	0.00272141	Up						-	-
Glyma.03G179100.1	39.5741	348.953	8.81772	3.14041	9.09186e-19	2.67236e-17	Up	(M=16) PF07939 - Protein of unknown function (DUF1685)					-	-
Glyma.03G180200.1	444.273	2064.15	4.64613	2.21603	9.37686e-40	6.55165e-38	Up	(M=8) PTHR23012//PTHR23012:SF37 - MEMBRANE ASSOCIATED RING FINGER // SUBFAMILY NOT NAMED					GO:0046872,GO:0008270	metal ion binding|zinc ion binding
Glyma.03G183500.1	0	64.7042			0.000211406	0.00144558	Up	(M=11) 2.4.1.32 - Glucomannan 4-beta-mannosyltransferase.	K13680	beta-mannan synthase [EC:2.4.1.32]			-	-
Glyma.03G185300.1	144.899	321.932	2.22176	1.15171	0.00144954	0.00814286	Up						-	-
Glyma.03G188500.1	272.583	974.751	3.57598	1.83834	4.26679e-19	1.27963e-17	Up	(M=11) PF00076//PF00658 - RNA recognition motif. (a.k.a. RRM, RBD, or RNP domain) // Poly-adenylate binding protein, unique domain					GO:0003723,GO:0003676,GO:0000166	RNA binding|nucleic acid binding|nucleotide binding
Glyma.03G188500.2	87.5764	582.786	6.6546	2.73435	5.50243e-17	1.43786e-15	Up						GO:0003723,GO:0003676,GO:0000166	RNA binding|nucleic acid binding|nucleotide binding
Glyma.03G189100.1	120.887	1149.13	9.50586	3.24882	9.4962e-06	8.38559e-05	Up	(M=23) PTHR11062:SF1 - EXOSTOSIN RELATED					-	-
Glyma.03G189700.1	76.5437	1080.11	14.111	3.81875	1.43913e-42	1.09453e-40	Up	(M=28) 2.7.1.40 - Pyruvate kinase.	K00873	pyruvate kinase [EC:2.7.1.40]	ko00010,ko00230,ko00620,ko01100,ko01110,ko01120,ko01130,ko01200,ko01230,ko04922,ko04930,ko05203,ko05230	Glycolysis / Gluconeogenesis|Purine metabolism|Pyruvate metabolism|Metabolic pathways|Biosynthesis of secondary metabolites|Microbial metabolism in diverse environments|Biosynthesis of antibiotics|Carbon metabolism|Biosynthesis of amino acids|Glucagon signaling pathway|Type II diabetes mellitus|Viral carcinogenesis|Central carbon metabolism in cancer	GO:0030955,GO:0006096,GO:0004743,GO:0003824,GO:0000287	potassium ion binding|glycolysis|pyruvate kinase activity|catalytic activity|magnesium ion binding
Glyma.03G189700.3	32.6547	656.289	20.0979	4.32897	1.04743e-47	9.36997e-46	Up		K00873	pyruvate kinase [EC:2.7.1.40]	ko00010,ko00230,ko00620,ko01100,ko01110,ko01120,ko01130,ko01200,ko01230,ko04922,ko04930,ko05203,ko05230	Glycolysis / Gluconeogenesis|Purine metabolism|Pyruvate metabolism|Metabolic pathways|Biosynthesis of secondary metabolites|Microbial metabolism in diverse environments|Biosynthesis of antibiotics|Carbon metabolism|Biosynthesis of amino acids|Glucagon signaling pathway|Type II diabetes mellitus|Viral carcinogenesis|Central carbon metabolism in cancer	GO:0030955,GO:0006096,GO:0004743,GO:0003824,GO:0000287	potassium ion binding|glycolysis|pyruvate kinase activity|catalytic activity|magnesium ion binding
Glyma.03G189700.4	0.692857	38.8172	56.0249	5.808	1.79068e-05	0.00015136	Up		K00873	pyruvate kinase [EC:2.7.1.40]	ko00010,ko00230,ko00620,ko01100,ko01110,ko01120,ko01130,ko01200,ko01230,ko04922,ko04930,ko05203,ko05230	Glycolysis / Gluconeogenesis|Purine metabolism|Pyruvate metabolism|Metabolic pathways|Biosynthesis of secondary metabolites|Microbial metabolism in diverse environments|Biosynthesis of antibiotics|Carbon metabolism|Biosynthesis of amino acids|Glucagon signaling pathway|Type II diabetes mellitus|Viral carcinogenesis|Central carbon metabolism in cancer	GO:0030955,GO:0006096,GO:0004743,GO:0003824,GO:0000287	potassium ion binding|glycolysis|pyruvate kinase activity|catalytic activity|magnesium ion binding
Glyma.03G189900.1	12.0947	805.766	66.6214	6.05791	4.65468e-19	1.39222e-17	Up	(M=213) KOG0156 - Cytochrome P450 CYP2 subfamily	K00517	beta-carotene 15,15'-monooxygenase [EC:1.14.99.36]	ko00363,ko00624,ko00627,ko00903,ko00945,ko01100,ko01110,ko01120	Bisphenol degradation|Polycyclic aromatic hydrocarbon degradation|Aminobenzoate degradation|Limonene and pinene degradation|Stilbenoid, diarylheptanoid and gingerol biosynthesis|Metabolic pathways|Biosynthesis of secondary metabolites|Microbial metabolism in diverse environments	GO:0055114,GO:0020037,GO:0016705,GO:0005506	oxidation-reduction process|heme binding|oxidoreductase activity, acting on paired donors, with incorporation or reduction of molecular oxygen|iron ion binding
Glyma.03G192500.1	11.0522	142.146	12.8613	3.68496	1.01535e-10	1.63883e-09	Up	(M=41) PTHR19241:SF10 - ATP-BINDING CASSETTE TRANSPORTER (PDR)					GO:0017111,GO:0016887,GO:0016020,GO:0005524,GO:0000166	nucleoside-triphosphatase activity|ATPase activity|membrane|ATP binding|nucleotide binding
Glyma.03G192600.1	4.68205	119.553	25.5342	4.67436	6.05751e-12	1.09302e-10	Up	(M=2) PTHR19241//PTHR19241:SF96 - ATP-BINDING CASSETTE TRANSPORTER					GO:0017111,GO:0016887,GO:0016020,GO:0005524,GO:0000166	nucleoside-triphosphatase activity|ATPase activity|membrane|ATP binding|nucleotide binding
Glyma.03G194700.1	11.3146	93.5572	8.26875	3.04767	3.76961e-06	3.55092e-05	Up	(M=25) PTHR11362 - PHOSPHATIDYLETHANOLAMINE-BINDING PROTEIN					-	-
Glyma.03G199100.1	386.929	3031	7.83347	2.96965	6.85053e-76	1.30956e-73	Up	(M=10) 3.4.16.2 - Lysosomal Pro-Xaa carboxypeptidase.	K01285	lysosomal Pro-X carboxypeptidase [EC:3.4.16.2]	ko04614,ko04974	Renin-angiotensin system|Protein digestion and absorption	GO:0008236,GO:0006508	serine-type peptidase activity|proteolysis
Glyma.03G199700.1	134.491	325.97	2.42372	1.27723	2.50944e-05	0.000206115	Up	(M=2) PTHR23354//PTHR23354:SF41 - NUCLEOLAR PROTEIN 7/ESTROGEN RECEPTOR COACTIVATOR-RELATED					GO:0005509	calcium ion binding
Glyma.03G201700.1	66.5174	165.048	2.48128	1.31108	0.00160523	0.00891181	Up						-	-
Glyma.03G205700.1	125.482	257.276	2.05031	1.03584	0.0016168	0.0089646	Up	(M=5) KOG1304 - Amino acid transporters					-	-
Glyma.03G208100.1	51.9451	7339.99	141.303	7.14264	3.87101e-66	5.72127e-64	Up	(M=176) 1.11.1.7 - Peroxidase.	K00430	peroxidase [EC:1.11.1.7]	ko00940,ko01100,ko01110	Phenylpropanoid biosynthesis|Metabolic pathways|Biosynthesis of secondary metabolites	GO:0055114,GO:0020037,GO:0006979,GO:0004601	oxidation-reduction process|heme binding|response to oxidative stress|peroxidase activity
Glyma.03G208800.1	42.7899	3580.45	83.675	6.38672	2.74094e-113	1.08233e-110	Up	(M=46) PF02309//PF02362//PF06507 - AUX/IAA family // B3 DNA binding domain // Auxin response factor					GO:0046983,GO:0009725,GO:0006355,GO:0005634,GO:0003677	protein dimerization activity|response to hormone stimulus|regulation of transcription, DNA-dependent|nucleus|DNA binding
Glyma.03G209200.1	104.269	3601.01	34.5357	5.11002	1.75469e-76	3.4127e-74	Up						-	-
Glyma.03G209600.1	0.303141	88.5164	291.997	8.18981	5.96284e-10	8.93112e-09	Up	(M=2) PTHR10791:SF6 - NODULIN MTN3-RELATED					GO:0016021	integral to membrane
Glyma.03G209700.1	188.267	435.162	2.31141	1.20877	4.62718e-06	4.30327e-05	Up	(M=4) PTHR11615:SF58 - INTEGRAL MEMBRANE FAMILY PROTEIN					-	-
Glyma.03G212400.1	377.442	1052.52	2.78855	1.47952	1.0684e-10	1.71914e-09	Up	(M=18) PTHR22814:SF16 - CHLOROPLAST-TARGETED COPPER CHAPERONE					GO:0046872,GO:0030001	metal ion binding|metal ion transport
Glyma.03G212500.1	55.2002	373.853	6.77267	2.75973	1.4643e-16	3.70866e-15	Up						-	-
Glyma.03G212600.1	31.8086	147.214	4.62812	2.21043	4.88017e-06	4.5208e-05	Up						-	-
Glyma.03G212700.2	238.011	657.818	2.76382	1.46666	1.77455e-10	2.79386e-09	Up						GO:0055114,GO:0009396,GO:0004488,GO:0003824	oxidation-reduction process|folic acid-containing compound biosynthetic process|methylenetetrahydrofolate dehydrogenase (NADP+) activity|catalytic activity
Glyma.03G214100.2	14.6514	130.18	8.88512	3.15139	2.22434e-08	2.82001e-07	Up						GO:0008270,GO:0005515	zinc ion binding|protein binding
Glyma.03G214300.1	555.82	1227.59	2.20862	1.14314	1.02743e-10	1.6573e-09	Up	(M=349) PF00646 - F-box domain					GO:0005515	protein binding
Glyma.03G216100.1	189.2	1373.72	7.26066	2.8601	2.02163e-33	1.15458e-31	Up	(M=32) 3.2.1.4 - Cellulase.					GO:0005975,GO:0004553,GO:0003824	carbohydrate metabolic process|hydrolase activity, hydrolyzing O-glycosyl compounds|catalytic activity
Glyma.03G217600.1	141.939	435.563	3.06866	1.61761	3.04874e-09	4.24076e-08	Up	(M=59) PTHR13778 - GLYCOSYLTRANSFERASE 8 DOMAIN-CONTAINING PROTEIN					GO:0016757	transferase activity, transferring glycosyl groups
Glyma.03G218700.1	590.975	4698.56	7.95052	2.99105	2.86146e-92	7.93345e-90	Up	(M=4) K05349 - beta-glucosidase	K05349	beta-glucosidase [EC:3.2.1.21]	ko00460,ko00500,ko00940,ko01100,ko01110	Cyanoamino acid metabolism|Starch and sucrose metabolism|Phenylpropanoid biosynthesis|Metabolic pathways|Biosynthesis of secondary metabolites	GO:0005975,GO:0004553	carbohydrate metabolic process|hydrolase activity, hydrolyzing O-glycosyl compounds
Glyma.03G222500.1	12.6084	285.4	22.6358	4.50054	7.47833e-25	2.99689e-23	Up	(M=112) PF00295 - Glycosyl hydrolases family 28					GO:0005975,GO:0004650	carbohydrate metabolic process|polygalacturonase activity
Glyma.03G224600.1	1705.33	6023.07	3.53191	1.82045	4.82718e-44	3.87091e-42	Up	(M=112) PF00295 - Glycosyl hydrolases family 28					GO:0005975,GO:0004650	carbohydrate metabolic process|polygalacturonase activity
Glyma.03G224600.2	1456.92	5764.34	3.95652	1.98423	1.47394e-49	1.39516e-47	Up						GO:0005975,GO:0004650	carbohydrate metabolic process|polygalacturonase activity
Glyma.03G224600.3	1251.36	2898.54	2.31632	1.21184	2.43951e-17	6.55214e-16	Up						GO:0005975,GO:0004650	carbohydrate metabolic process|polygalacturonase activity
Glyma.03G226300.1	2399.57	4875.33	2.03176	1.02273	3.70516e-15	8.57064e-14	Up	(M=3) PTHR12411:SF16 - CATHEPSIN B					GO:0050790,GO:0008234,GO:0006508,GO:0004197	regulation of catalytic activity|cysteine-type peptidase activity|proteolysis|cysteine-type endopeptidase activity
Glyma.03G229300.1	1.38918	52.6084	37.87	5.24298	1.36997e-06	1.3748e-05	Up	(M=5) PTHR23402 - PROTEASE FAMILY C15 PYROGLUTAMYL-PEPTIDASE I-RELATED					GO:0006508	proteolysis
Glyma.03G229300.3	18.4054	161.79	8.79035	3.13592	1.16901e-09	1.69824e-08	Up						GO:0006508	proteolysis
Glyma.03G229700.1	7.63877	2962.92	387.879	8.59946	1.4351e-16	3.63707e-15	Up	(M=9) KOG4510 - Permease of the drug/metabolite transporter (DMT) superfamily					GO:0016020	membrane
Glyma.03G229900.1	21.627	92.5028	4.27718	2.09666	0.000479139	0.00302964	Up						-	-
Glyma.03G232100.1	99.3685	650.805	6.54941	2.71136	2.58744e-25	1.05474e-23	Up	(M=26) PF07816 - Protein of unknown function (DUF1645)					-	-
Glyma.03G232700.1	534.427	1379.86	2.58194	1.36845	1.12326e-14	2.51136e-13	Up	(M=224) PF00226 - DnaJ domain					-	-
Glyma.03G234800.1	296.61	1084.87	3.65756	1.87088	6.88481e-21	2.30038e-19	Up	(M=8) PF05564 - Dormancy/auxin associated protein					-	-
Glyma.03G235600.1	295.919	786.871	2.65907	1.41092	4.49961e-11	7.49312e-10	Up	(M=4) PTHR12497 - TAZ PROTEIN (TAFAZZIN)					GO:0016746,GO:0008152	transferase activity, transferring acyl groups|metabolic process
Glyma.03G236000.1	170.372	836.385	4.90917	2.29548	2.0955e-24	8.22059e-23	Up	(M=24) PF05498 - Rapid ALkalinization Factor (RALF)					-	-
Glyma.03G236400.1	11.9106	128.815	10.8152	3.43498	5.45222e-09	7.38151e-08	Up	(M=20) PTHR23213:SF18 - FORMIN-RELATED					-	-
Glyma.03G236800.1	5.15674	268.388	52.046	5.70172	2.52597e-29	1.23202e-27	Up						-	-
Glyma.03G238700.1	0	2554.55			8.65203e-41	6.24616e-39	Up						-	-
Glyma.03G239100.1	3.24785	42.3647	13.0439	3.70531	0.000457733	0.00290745	Up						-	-
Glyma.03G239400.1	113.511	256.909	2.2633	1.17843	0.0004981	0.00313786	Up	(M=12) PTHR10252:SF6 - CCAAT-BINDING TRANSCRIPTION FACTOR					GO:0046982,GO:0043565,GO:0005622	protein heterodimerization activity|sequence-specific DNA binding|intracellular
Glyma.03G239600.1	1036.54	2342.88	2.26029	1.17651	7.86383e-15	1.77955e-13	Up	(M=4) K12948 - signal peptidase complex subunit 3	K12948	signal peptidase complex subunit 3 [EC:3.4.-.-]	ko03060	Protein export	GO:0016021,GO:0008233,GO:0006465,GO:0005787	integral to membrane|peptidase activity|signal peptide processing|signal peptidase complex
Glyma.03G240500.1	10.7957	84.4441	7.82201	2.96754	1.40298e-05	0.000120395	Up						-	-
Glyma.03G241200.1	0.692857	48.0186	69.3053	6.11489	1.0107e-06	1.03567e-05	Up	(M=150) PF00083 - Sugar (and other) transporter					GO:0055085,GO:0022857,GO:0016021	transmembrane transport|transmembrane transporter activity|integral to membrane
Glyma.03G243200.1	85.1129	3837.99	45.0929	5.49483	2.17032e-54	2.35023e-52	Up						-	-
Glyma.03G243300.1	1.38832	64.9462	46.7806	5.54784	3.17343e-08	3.95087e-07	Up						-	-
Glyma.03G246600.1	56.6664	187.971	3.31715	1.72995	2.18155e-05	0.000181375	Up	(M=152) PF02458 - Transferase family					GO:0016747	transferase activity, transferring acyl groups other than amino-acyl groups
Glyma.03G247000.1	137.892	475.523	3.44851	1.78597	6.21698e-06	5.66124e-05	Up	(M=5) 5.1.3.18 - GDP-mannose 3,5-epimerase.	K10046	GDP-D-mannose 3', 5'-epimerase [EC:5.1.3.18 5.1.3.-]	ko00053,ko00520,ko01100,ko01110	Ascorbate and aldarate metabolism|Amino sugar and nucleotide sugar metabolism|Metabolic pathways|Biosynthesis of secondary metabolites	GO:0050662,GO:0044237,GO:0003824	coenzyme binding|cellular metabolic process|catalytic activity
Glyma.03G250000.5	19.5855	107.596	5.49366	2.45777	2.02165e-05	0.000169177	Up						-	-
Glyma.03G254300.1	5.8538	303.773	51.8933	5.69748	4.97911e-26	2.09184e-24	Up	(M=33) 3.2.1.14 - Chitinase.	K01183	chitinase [EC:3.2.1.14]	ko00520	Amino sugar and nucleotide sugar metabolism	GO:0005975,GO:0004553	carbohydrate metabolic process|hydrolase activity, hydrolyzing O-glycosyl compounds
Glyma.03G254900.1	0.649569	154.481	237.821	7.89373	6.37066e-12	1.1482e-10	Up	(M=194) PTHR22835:SF39 - LATERAL SIGNALING TARGET PROTEIN 2					GO:0016788,GO:0006629	hydrolase activity, acting on ester bonds|lipid metabolic process
Glyma.03G256500.1	1077.07	2743.44	2.54713	1.34887	3.05745e-20	9.82519e-19	Up	(M=25) 2.4.1.218 - Hydroquinone glucosyltransferase.	K08237	hydroquinone glucosyltransferase [EC:2.4.1.218]			GO:0016758,GO:0008152	transferase activity, transferring hexosyl groups|metabolic process
Glyma.03G257000.3	154.254	558.735	3.62217	1.85686	3.94341e-09	5.42046e-08	Up		K05391	cyclic nucleotide gated channel, other eukaryote	ko04626	Plant-pathogen interaction	GO:0055085,GO:0016020,GO:0006811,GO:0005216	transmembrane transport|membrane|ion transport|ion channel activity
Glyma.03G259700.1	2.07857	39.175	18.8471	4.23627	0.000196092	0.0013515	Up	(M=192) K14488 - SAUR family protein	K14488	SAUR family protein	ko04075	Plant hormone signal transduction	-	-
Glyma.03G260200.2	94.051	460.965	4.90122	2.29314	2.38611e-15	5.58056e-14	Up						GO:0007165,GO:0006468,GO:0005524,GO:0004713,GO:0004672	signal transduction|protein phosphorylation|ATP binding|protein tyrosine kinase activity|protein kinase activity
Glyma.03G260300.1	109.005	602.125	5.52384	2.46567	5.40308e-21	1.82008e-19	Up	(M=32) PF08392//PF08541 - FAE1/Type III polyketide synthase-like protein // 3-Oxoacyl-[acyl-carrier-protein (ACP)] synthase III C terminal					GO:0016747,GO:0016020,GO:0008610,GO:0008152,GO:0006633,GO:0003824	transferase activity, transferring acyl groups other than amino-acyl groups|membrane|lipid biosynthetic process|metabolic process|fatty acid biosynthetic process|catalytic activity
Glyma.03G261400.1	8.31975	60.6928	7.29502	2.86691	0.000435909	0.00278307	Up	(M=109) PF03168 - Late embryogenesis abundant protein					-	-
Glyma.03G262600.1	135.473	1845.91	13.6257	3.76825	9.20329e-83	2.07366e-80	Up	(M=26) 3.6.3.6 - Proton-exporting ATPase.	K01535	H+-transporting ATPase [EC:3.6.3.6]	ko00190	Oxidative phosphorylation	GO:0046872,GO:0019829,GO:0016887,GO:0016021,GO:0006812,GO:0006754,GO:0006200,GO:0000166	metal ion binding|cation-transporting ATPase activity|ATPase activity|integral to membrane|cation transport|ATP biosynthetic process|ATP catabolic process|nucleotide binding
Glyma.04G002200.1	641.898	1444.95	2.25105	1.1706	4.31238e-12	7.88501e-11	Up	(M=1) K14168 - cytoplasmic tRNA 2-thiolation protein 1	K14168	cytoplasmic tRNA 2-thiolation protein 1 [EC:2.7.7.-]	ko04122	Sulfur relay system	GO:0034227,GO:0008033,GO:0002098,GO:0000049	tRNA thio-modification|tRNA processing|tRNA wobble uridine modification|tRNA binding
Glyma.04G003200.1	3471.89	8720.87	2.51185	1.32875	7.62509e-28	3.50275e-26	Up	(M=3) PTHR19139//PTHR19139:SF50 - AQUAPORIN TRANSPORTER // SUBFAMILY NOT NAMED	K09872	aquaporin PIP			GO:0016020,GO:0006810,GO:0005215	membrane|transport|transporter activity
Glyma.04G003700.2	126.284	360.217	2.85244	1.51219	2.15173e-07	2.4262e-06	Up						GO:0046872,GO:0030001	metal ion binding|metal ion transport
Glyma.04G005300.1	24.7428	97.0775	3.92346	1.97213	0.000836491	0.00499588	Up	(M=4) PTHR11071:SF161 - ROC3 (ROTAMASE CYP 3), PEPTIDYL-PROLYL CIS-TRANS ISOMERASE	K01802	peptidylprolyl isomerase [EC:5.2.1.8]			GO:0006457,GO:0003755	protein folding|peptidyl-prolyl cis-trans isomerase activity
Glyma.04G008200.7	209.474	1381.55	6.59532	2.72144	2.13228e-24	8.3565e-23	Up						GO:0008017,GO:0007018,GO:0005524,GO:0003777	microtubule binding|microtubule-based movement|ATP binding|microtubule motor activity
Glyma.04G008600.1	17.3389	99.8492	5.75868	2.52574	2.45917e-05	0.000202387	Up	(M=96) 1.14.11.9 - Flavanone 3-dioxygenase.					GO:0055114,GO:0016706,GO:0016491	oxidation-reduction process|oxidoreductase activity, acting on paired donors, with incorporation or reduction of molecular oxygen, 2-oxoglutarate as one donor, and incorporation of one atom each of oxygen into both donors|oxidoreductase activity
Glyma.04G009900.1	6.67578	263.141	39.4173	5.30076	3.96138e-27	1.74392e-25	Up	(M=6) PF00257 - Dehydrin					GO:0009415,GO:0006950	response to water stimulus|response to stress
Glyma.04G010100.1	9.23064	214.297	23.2159	4.53704	1.77914e-19	5.46356e-18	Up	(M=12) PF00304 - Gamma-thionin family					GO:0006952	defense response
Glyma.04G010200.1	133.972	596.185	4.45008	2.15383	3.87545e-17	1.02643e-15	Up	(M=881) PF01535 - PPR repeat					-	-
Glyma.04G010300.1	1801.52	7672.75	4.25905	2.09053	9.68321e-22	3.3723e-20	Up	(M=19) PTHR22952//PTHR22952:SF60 - CAMP-RESPONSE ELEMENT BINDING PROTEIN-RELATED // SUBFAMILY NOT NAMED					GO:0043565,GO:0006355,GO:0003700	sequence-specific DNA binding|regulation of transcription, DNA-dependent|sequence-specific DNA binding transcription factor activity
Glyma.04G010600.5	67.6068	233.502	3.45382	1.78819	1.5086e-06	1.50542e-05	Up						GO:0006810,GO:0005622,GO:0005215	transport|intracellular|transporter activity
Glyma.04G012700.1	913.473	2732.19	2.99099	1.58062	1.48387e-05	0.000126891	Up	(M=19) KOG0107 - Alternative splicing factor SRp20/9G8 (RRM superfamily)					GO:0003676,GO:0000166	nucleic acid binding|nucleotide binding
Glyma.04G012800.2	229.216	634.228	2.76695	1.4683	3.29337e-10	5.0449e-09	Up						GO:0006468,GO:0005524,GO:0005515,GO:0004713,GO:0004672	protein phosphorylation|ATP binding|protein binding|protein tyrosine kinase activity|protein kinase activity
Glyma.04G016900.1	104.667	268.859	2.56872	1.36105	3.57594e-05	0.000285962	Up	(M=12) PTHR22881 - BROMODOMAIN CONTAINING PROTEIN					GO:0005515	protein binding
Glyma.04G017000.1	813.407	2014.67	2.47683	1.3085	1.3871e-16	3.51997e-15	Up	(M=15) PTHR24420//PTHR24420:SF700 - LEUCINE-RICH REPEAT RECEPTOR-LIKE PROTEIN KINASE					GO:0006468,GO:0005524,GO:0004713,GO:0004674,GO:0004672	protein phosphorylation|ATP binding|protein tyrosine kinase activity|protein serine/threonine kinase activity|protein kinase activity
Glyma.04G018600.1	120.072	448.154	3.73239	1.9001	2.73153e-11	4.64372e-10	Up						-	-
Glyma.04G018900.1	384.166	1179.22	3.06957	1.61804	1.31138e-17	3.59001e-16	Up	(M=31) PF04783 - Protein of unknown function (DUF630)					-	-
Glyma.04G021300.1	557.518	4297.04	7.70743	2.94625	3.92674e-87	9.65447e-85	Up						-	-
Glyma.04G021400.1	1036.11	6107.63	5.89478	2.55944	4.29193e-78	8.62634e-76	Up						-	-
Glyma.04G022500.1	3.81678	5248.11	1375.01	10.4252	4.16343e-05	0.000328574	Up	(M=124) PTHR10795:SF17 - SUBTILISIN-LIKE PROTEASE (PLANT)					GO:0043086,GO:0042802,GO:0006508,GO:0004252	negative regulation of catalytic activity|identical protein binding|proteolysis|serine-type endopeptidase activity
Glyma.04G022500.2	0.649569	541.813	834.112	9.7041	1.01362e-21	3.52693e-20	Up						GO:0043086,GO:0042802,GO:0006508,GO:0004252	negative regulation of catalytic activity|identical protein binding|proteolysis|serine-type endopeptidase activity
Glyma.04G024400.1	30.4759	1626.53	53.3709	5.73798	8.03038e-40	5.63099e-38	Up	(M=37) PF02704 - Gibberellin regulated protein					-	-
Glyma.04G024500.1	194.167	508.295	2.61782	1.38837	3.05576e-08	3.81653e-07	Up						-	-
Glyma.04G025400.1	206.529	442.355	2.14185	1.09886	2.04279e-05	0.000170837	Up	(M=22) PF05911 - Plant protein of unknown function (DUF869)					-	-
Glyma.04G025500.1	62.1282	699.65	11.2614	3.49331	1.51182e-18	4.3746e-17	Up	(M=192) K14488 - SAUR family protein	K14488	SAUR family protein	ko04075	Plant hormone signal transduction	-	-
Glyma.04G025700.1	282.276	715.231	2.5338	1.3413	8.30832e-10	1.22818e-08	Up	(M=9) PTHR10108//PTHR10108:SF434 - METHYLTRANSFERASE					GO:0008168	methyltransferase activity
Glyma.04G026700.1	128.009	354.43	2.76879	1.46926	6.34734e-07	6.68283e-06	Up	(M=6) PTHR24420//PTHR24420:SF687 - LEUCINE-RICH REPEAT RECEPTOR-LIKE PROTEIN KINASE					GO:0006468,GO:0005524,GO:0005515,GO:0004713,GO:0004674,GO:0004672	protein phosphorylation|ATP binding|protein binding|protein tyrosine kinase activity|protein serine/threonine kinase activity|protein kinase activity
Glyma.04G027200.1	39.4901	172.594	4.37057	2.12782	1.58001e-06	1.57067e-05	Up	(M=7) PTHR11945//PTHR11945:SF76 - MADS BOX PROTEIN // SUBFAMILY NOT NAMED	K09264	MADS-box transcription factor, plant			GO:0046983,GO:0006355,GO:0005634,GO:0003700,GO:0003677	protein dimerization activity|regulation of transcription, DNA-dependent|nucleus|sequence-specific DNA binding transcription factor activity|DNA binding
Glyma.04G027600.1	2860.75	15841.2	5.53744	2.46922	2.02011e-90	5.37219e-88	Up	(M=9) PTHR12411:SF42 - CYSTEINE PROTEASE					GO:0008234,GO:0006508	cysteine-type peptidase activity|proteolysis
Glyma.04G029100.1	190.111	669.369	3.52093	1.81596	3.18298e-14	6.90514e-13	Up	(M=24) PTHR11850:SF14 - BEL1 HOMEOTIC PROTEIN					GO:0043565,GO:0006355,GO:0003700	sequence-specific DNA binding|regulation of transcription, DNA-dependent|sequence-specific DNA binding transcription factor activity
Glyma.04G030300.1	444.568	1767.2	3.9751	1.99099	9.24725e-31	4.74719e-29	Up	(M=14) 2.7.7.27 - Glucose-1-phosphate adenylyltransferase.	K00975	glucose-1-phosphate adenylyltransferase [EC:2.7.7.27]	ko00500,ko00520,ko01100,ko01110	Starch and sucrose metabolism|Amino sugar and nucleotide sugar metabolism|Metabolic pathways|Biosynthesis of secondary metabolites	GO:0016779,GO:0009058,GO:0008878,GO:0005978	nucleotidyltransferase activity|biosynthetic process|glucose-1-phosphate adenylyltransferase activity|glycogen biosynthetic process
Glyma.04G030300.2	58.6632	237.032	4.04055	2.01455	7.80529e-08	9.25473e-07	Up		K00975	glucose-1-phosphate adenylyltransferase [EC:2.7.7.27]	ko00500,ko00520,ko01100,ko01110	Starch and sucrose metabolism|Amino sugar and nucleotide sugar metabolism|Metabolic pathways|Biosynthesis of secondary metabolites	GO:0016779,GO:0009058,GO:0008878,GO:0005978	nucleotidyltransferase activity|biosynthetic process|glucose-1-phosphate adenylyltransferase activity|glycogen biosynthetic process
Glyma.04G030900.2	15.3852	101.553	6.6007	2.72262	9.87513e-06	8.69557e-05	Up						-	-
Glyma.04G031700.1	15.257	383.626	25.1443	4.65216	2.7635e-13	5.57728e-12	Up	(M=601) PF00249 - Myb-like DNA-binding domain					GO:0003682	chromatin binding
Glyma.04G033300.1	242.823	556.172	2.29044	1.19562	5.15711e-07	5.51133e-06	Up	(M=30) PF12171 - Zinc-finger double-stranded RNA-binding					GO:0046872,GO:0003676	metal ion binding|nucleic acid binding
Glyma.04G034200.2	49.8	176.593	3.54605	1.82621	0.00109001	0.00633245	Up		K01404	leishmanolysin [EC:3.4.24.36]	ko05140,ko05143	Leishmaniasis|African trypanosomiasis	GO:0016020,GO:0007155,GO:0006508,GO:0005515,GO:0004222	membrane|cell adhesion|proteolysis|protein binding|metalloendopeptidase activity
Glyma.04G039600.1	30.6066	128.54	4.19975	2.0703	0.00038668	0.00250021	Up	(M=34) KOG0627 - Heat shock transcription factor					GO:0043565,GO:0006355,GO:0005634,GO:0003700	sequence-specific DNA binding|regulation of transcription, DNA-dependent|nucleus|sequence-specific DNA binding transcription factor activity
Glyma.04G039700.1	752.861	1545.24	2.05248	1.03737	2.49344e-10	3.87574e-09	Up	(M=13) PTHR14155//PTHR14155:SF18 - RING FINGER DOMAIN-CONTAINING // SUBFAMILY NOT NAMED					GO:0046872,GO:0008270,GO:0005515	metal ion binding|zinc ion binding|protein binding
Glyma.04G042200.1	39.9189	484.733	12.143	3.60205	1.09546e-15	2.62242e-14	Up	(M=5) PF03629 - Domain of unknown function (DUF303)					-	-
Glyma.04G042300.1	19.331	142.62	7.37776	2.88318	4.14129e-08	5.07741e-07	Up	(M=157) K09422 - myb proto-oncogene protein, plant	K09422	myb proto-oncogene protein, plant			GO:0003682	chromatin binding
Glyma.04G043800.1	0.346428	163.292	471.36	8.88068	2.50616e-18	7.1617e-17	Up	(M=88) PTHR11945:SF19 - MADS BOX PROTEIN					GO:0046983,GO:0003677	protein dimerization activity|DNA binding
Glyma.04G043900.2	46.4109	701.684	15.119	3.91829	3.53399e-44	2.84265e-42	Up						GO:0008270,GO:0005515	zinc ion binding|protein binding
Glyma.04G044300.1	26.6486	692.933	26.0026	4.70058	1.22901e-54	1.34392e-52	Up	(M=15) PTHR19359 - CYTOCHROME B5					GO:0020037	heme binding
Glyma.04G044800.1	40.6176	449.877	11.0759	3.46936	4.28426e-25	1.73288e-23	Up	(M=91) PF03195 - Protein of unknown function DUF260					-	-
Glyma.04G046300.1	3.12046	67.3648	21.5881	4.43216	4.51278e-07	4.85726e-06	Up						-	-
Glyma.04G046600.1	94.4604	283.398	3.00017	1.58505	0.000736596	0.00445576	Up						-	-
Glyma.04G049900.1	1012.78	2343.76	2.31417	1.2105	1.33116e-15	3.17211e-14	Up	(M=9) 3.4.22.34 - Legumain.	K01369	legumain [EC:3.4.22.34]	ko04142,ko04612	Lysosome|Antigen processing and presentation	GO:0006508,GO:0004197	proteolysis|cysteine-type endopeptidase activity
Glyma.04G049900.4	35.2778	169.039	4.79165	2.26052	9.16996e-07	9.44727e-06	Up		K01369	legumain [EC:3.4.22.34]	ko04142,ko04612	Lysosome|Antigen processing and presentation	GO:0006508,GO:0004197	proteolysis|cysteine-type endopeptidase activity
Glyma.04G050000.2	550.328	1121.78	2.03838	1.02742	2.38516e-08	3.01413e-07	Up						-	-
Glyma.04G050300.1	132.576	792.583	5.97835	2.57975	8.98077e-21	2.97779e-19	Up	(M=94) PF00642 - Zinc finger C-x8-C-x5-C-x3-H type (and similar)					GO:0046872	metal ion binding
Glyma.04G051400.1	54.4716	161	2.95568	1.56349	0.000300462	0.00199132	Up						-	-
Glyma.04G052700.1	302.342	701.746	2.32104	1.21477	0.000258049	0.00173389	Up	(M=18) KOG2922 - Uncharacterized conserved protein					GO:0016020,GO:0015693,GO:0015095	membrane|magnesium ion transport|magnesium ion transmembrane transporter activity
Glyma.04G052800.1	54.8298	256.248	4.67351	2.22451	1.72856e-09	2.46484e-08	Up	(M=23) PF12023 - Domain of unknown function (DUF3511)					-	-
Glyma.04G054600.1	103.21	228.997	2.21873	1.14974	0.000745843	0.00450752	Up	(M=12) KOG0765 - Predicted mitochondrial carrier protein					GO:0055085	transmembrane transport
Glyma.04G057000.1	126.947	779.419	6.13973	2.61818	1.16913e-27	5.31136e-26	Up	(M=10) PTHR12483 - SOLUTE CARRIER FAMILY 31 (COPPER TRANSPORTERS)					GO:0035434,GO:0016021,GO:0005375	copper ion transmembrane transport|integral to membrane|copper ion transmembrane transporter activity
Glyma.04G057400.3	242.044	484.795	2.00292	1.0021	5.09995e-05	0.000395614	Up						GO:0016891,GO:0006396,GO:0005515,GO:0004525,GO:0003723	endoribonuclease activity, producing 5'-phosphomonoesters|RNA processing|protein binding|ribonuclease III activity|RNA binding
Glyma.04G059500.3	24.0914	172.517	7.16094	2.84015	4.36192e-09	5.97262e-08	Up						-	-
Glyma.04G059700.1	514.775	1034.74	2.01008	1.00725	7.68224e-08	9.12266e-07	Up	(M=1) PTHR12849 - RNA LARIAT DEBRANCHING ENZYME					GO:0016788,GO:0016787,GO:0006397	hydrolase activity, acting on ester bonds|hydrolase activity|mRNA processing
Glyma.04G061100.2	53.3928	212.734	3.98431	1.99433	5.79137e-07	6.13132e-06	Up		K01850	chorismate mutase [EC:5.4.99.5]	ko00400,ko01100,ko01110,ko01130,ko01230	Phenylalanine, tyrosine and tryptophan biosynthesis|Metabolic pathways|Biosynthesis of secondary metabolites|Biosynthesis of antibiotics|Biosynthesis of amino acids	GO:0009073,GO:0004106	aromatic amino acid family biosynthetic process|chorismate mutase activity
Glyma.04G063200.1	258.526	588.79	2.27749	1.18744	3.9646e-07	4.30757e-06	Up						-	-
Glyma.04G064600.1	188.703	654.99	3.47101	1.79536	7.45251e-14	1.56507e-12	Up						-	-
Glyma.04G064800.1	9.79217	262.71	26.8286	4.7457	9.53028e-24	3.61887e-22	Up	(M=6) PTHR12294 - EF HAND DOMAIN FAMILY A1,A2-RELATED					GO:0005509	calcium ion binding
Glyma.04G065000.2	200.864	1873.85	9.32892	3.22171	2.06032e-66	3.07417e-64	Up						GO:0005515	protein binding
Glyma.04G065400.1	124.947	351.038	2.8095	1.49032	5.55178e-07	5.89763e-06	Up						-	-
Glyma.04G065800.1	368.736	7306.63	19.8153	4.30854	3.43563e-187	4.06992e-184	Up	(M=10) 2.4.2.7 - Adenine phosphoribosyltransferase.	K00759	adenine phosphoribosyltransferase [EC:2.4.2.7]	ko00230,ko01100	Purine metabolism|Metabolic pathways	GO:0009116,GO:0006168,GO:0005737,GO:0003999	nucleoside metabolic process|adenine salvage|cytoplasm|adenine phosphoribosyltransferase activity
Glyma.04G066900.1	2169	6017.83	2.77447	1.47221	1.36894e-30	6.97266e-29	Up	(M=7) K14515 - EIN3-binding F-box protein	K14515	EIN3-binding F-box protein	ko04075	Plant hormone signal transduction	GO:0005515	protein binding
Glyma.04G067400.1	0.347296	102.207	294.295	8.20112	2.82515e-10	4.36013e-09	Up	(M=10) PTHR10783:SF5 - SPX (SYG1/PHO81/XPR1) DOMAIN-CONTAINING PROTEIN					-	-
Glyma.04G068500.1	120.836	388.655	3.21638	1.68544	9.82729e-06	8.6584e-05	Up	(M=9) PTHR10655:SF5 - LYSOPHOSPHOLIPASE-RELATED					GO:0016787	hydrolase activity
Glyma.04G068500.2	166.44	368.243	2.21246	1.14565	5.1852e-05	0.000401749	Up						GO:0016787	hydrolase activity
Glyma.04G068500.5	62.779	394.647	6.2863	2.65221	1.27692e-10	2.03663e-09	Up						GO:0016787	hydrolase activity
Glyma.04G068500.6	75.4269	363.177	4.81495	2.26752	1.23113e-09	1.78251e-08	Up						GO:0016787	hydrolase activity
Glyma.04G070500.1	35.974	190.244	5.28839	2.40283	5.84581e-08	7.03593e-07	Up	(M=261) PTHR10209 - OXIDOREDUCTASE, 2OG-FE(II) OXYGENASE FAMILY PROTEIN					GO:0055114,GO:0016706,GO:0016491	oxidation-reduction process|oxidoreductase activity, acting on paired donors, with incorporation or reduction of molecular oxygen, 2-oxoglutarate as one donor, and incorporation of one atom each of oxygen into both donors|oxidoreductase activity
Glyma.04G071800.1	122.207	274.649	2.24741	1.16826	0.000263804	0.00176831	Up	(M=6) PTHR14155:SF27 - OS09G0323100 PROTEIN					GO:0046872,GO:0008270,GO:0005515	metal ion binding|zinc ion binding|protein binding
Glyma.04G074100.1	14.8664	90.0435	6.05685	2.59857	4.73069e-05	0.000369241	Up	(M=31) PF06749 - Protein of unknown function (DUF1218)					-	-
Glyma.04G075100.1	1697.51	4420.06	2.60385	1.38065	1.81842e-05	0.000153469	Up	(M=26) 3.6.3.6 - Proton-exporting ATPase.	K01535	H+-transporting ATPase [EC:3.6.3.6]	ko00190	Oxidative phosphorylation	GO:0046872,GO:0019829,GO:0016887,GO:0016021,GO:0006812,GO:0006754,GO:0006200,GO:0000166	metal ion binding|cation-transporting ATPase activity|ATPase activity|integral to membrane|cation transport|ATP biosynthetic process|ATP catabolic process|nucleotide binding
Glyma.04G076000.1	570.464	1920.97	3.36738	1.75163	2.24016e-15	5.2455e-14	Up						-	-
Glyma.04G076200.1	133.892	495.445	3.70035	1.88766	3.84285e-12	7.06283e-11	Up	(M=16) PF10533 - Plant zinc cluster domain					GO:0043565,GO:0006355,GO:0003700	sequence-specific DNA binding|regulation of transcription, DNA-dependent|sequence-specific DNA binding transcription factor activity
Glyma.04G076300.1	251.922	2674.45	10.6162	3.40819	1.87334e-51	1.87538e-49	Up	(M=1) PTHR10961 - PEROXISOMAL SARCOSINE OXIDASE					GO:0055114,GO:0016491	oxidation-reduction process|oxidoreductase activity
Glyma.04G077600.2	4.85026	269.595	55.5835	5.79659	0.00103369	0.0060403	Up						GO:0016021,GO:0012511	integral to membrane|monolayer-surrounded lipid storage body
Glyma.04G079100.1	196.329	641.9	3.26951	1.70907	0.000143657	0.00101987	Up						-	-
Glyma.04G079100.2	1387.29	3409.09	2.45737	1.29712	2.49006e-20	8.03488e-19	Up						-	-
Glyma.04G080200.2	171.063	409.608	2.39449	1.25972	1.89825e-05	0.000159509	Up		K09595	minor histocompatibility antigen H13 [EC:3.4.23.-]			GO:0016021,GO:0004190	integral to membrane|aspartic-type endopeptidase activity
Glyma.04G082300.1	57.3182	214.975	3.75055	1.9071	9.1355e-07	9.41425e-06	Up	(M=3) K09834 - tocopherol cyclase	K09834	tocopherol cyclase	ko00130,ko01100,ko01110	Ubiquinone and other terpenoid-quinone biosynthesis|Metabolic pathways|Biosynthesis of secondary metabolites	-	-
Glyma.04G083200.1	190.026	415.399	2.18601	1.1283	1.79931e-05	0.000151987	Up	(M=2) PTHR19139//PTHR19139:SF51 - AQUAPORIN TRANSPORTER // SUBFAMILY NOT NAMED	K09873	aquaporin TIP			GO:0016020,GO:0006810,GO:0005215	membrane|transport|transporter activity
Glyma.04G083900.1	183.282	423.258	2.30933	1.20747	6.16731e-06	5.61994e-05	Up						-	-
Glyma.04G086300.4	0.649569	145.745	224.372	7.80975	5.75788e-05	0.000441829	Up		K00029	malate dehydrogenase (oxaloacetate-decarboxylating)(NADP+) [EC:1.1.1.40]	ko00620,ko00710,ko01100,ko01120,ko01200	Pyruvate metabolism|Carbon fixation in photosynthetic organisms|Metabolic pathways|Microbial metabolism in diverse environments|Carbon metabolism	GO:0055114,GO:0051287,GO:0006108,GO:0004471,GO:0004470	oxidation-reduction process|NAD binding|malate metabolic process|malate dehydrogenase (decarboxylating) activity|malic enzyme activity
Glyma.04G087800.1	456.029	940.796	2.06302	1.04476	6.55158e-08	7.84073e-07	Up	(M=9) PF06219 - Protein of unknown function (DUF1005)					-	-
Glyma.04G089200.2	119.354	292.614	2.45164	1.29375	5.58246e-05	0.000429465	Up						GO:0055085,GO:0016021,GO:0015770,GO:0008515,GO:0005887	transmembrane transport|integral to membrane|sucrose transport|sucrose transmembrane transporter activity|integral to plasma membrane
Glyma.04G090700.1	20.5028	89.0963	4.34557	2.11955	0.000482754	0.00304978	Up	(M=17) PTHR22601 - ISP4 LIKE PROTEIN					GO:0055085	transmembrane transport
Glyma.04G091600.1	44.9354	259.979	5.78561	2.53247	4.78542e-11	7.9437e-10	Up	(M=78) PF03479 - Domain of unknown function (DUF296)					-	-
Glyma.04G091800.1	8420.07	40917	4.85946	2.28079	1.04802e-32	5.81132e-31	Up	(M=119) PTHR13683:SF98 - CHLOROPLAST NUCLEIOD DNA-BINDING-RELATED					GO:0006508,GO:0004190	proteolysis|aspartic-type endopeptidase activity
Glyma.04G092800.1	62.8911	240.71	3.82742	1.93637	1.98903e-07	2.25184e-06	Up	(M=39) PTHR10177:SF76 - CYCLIN-D					GO:0005634	nucleus
Glyma.04G097900.1	45.591	489.956	10.7468	3.42583	1.28126e-27	5.8039e-26	Up	(M=5) PTHR11206:SF50 - DNA DAMAGE-INDUCIBLE PROTEIN					GO:0055085,GO:0016020,GO:0015297,GO:0015238,GO:0006855	transmembrane transport|membrane|antiporter activity|drug transmembrane transporter activity|drug transmembrane transport
Glyma.04G100400.1	616.722	1744.66	2.82893	1.50026	4.74886e-14	1.01556e-12	Up	(M=22) PF04674 - Phosphate-induced protein 1 conserved region					-	-
Glyma.04G100600.1	57.4677	228.439	3.97509	1.99099	1.30066e-05	0.000112429	Up	(M=18) KOG0149 - Predicted RNA-binding protein SEB4 (RRM superfamily)					GO:0003676,GO:0000166	nucleic acid binding|nucleotide binding
Glyma.04G106800.1	1.6473	87.2007	52.9354	5.72616	7.26926e-11	1.18777e-09	Up	(M=23) PF11250 - Protein of unknown function (DUF3049)					-	-
Glyma.04G110100.1	1.04189	157.378	151.051	7.23889	8.62619e-22	3.00954e-20	Up	(M=1) PTHR10641:SF155 - MYB-LIKE DNA-BINDING PROTEIN MYB					GO:0003682	chromatin binding
Glyma.04G110700.2	73.616	557.293	7.57026	2.92034	9.96736e-07	1.02257e-05	Up						GO:0055114,GO:0051287,GO:0048037,GO:0016616,GO:0008152	oxidation-reduction process|NAD binding|cofactor binding|oxidoreductase activity, acting on the CH-OH group of donors, NAD or NADP as acceptor|metabolic process
Glyma.04G113300.1	182.39	402.552	2.20709	1.14215	8.44164e-05	0.000626611	Up	(M=53) PTHR11748//PTHR11748:SF29 - D-LACTATE DEHYDROGENASE // SUBFAMILY NOT NAMED					GO:0055114,GO:0050660,GO:0016614,GO:0016491,GO:0008762,GO:0003824	oxidation-reduction process|flavin adenine dinucleotide binding|oxidoreductase activity, acting on CH-OH group of donors|oxidoreductase activity|UDP-N-acetylmuramate dehydrogenase activity|catalytic activity
Glyma.04G116900.1	46.8007	708.349	15.1354	3.91986	2.31543e-44	1.87598e-42	Up	(M=1) PTHR23101//PTHR23101:SF25 - RAB GDP/GTP EXCHANGE FACTOR // SUBFAMILY NOT NAMED					-	-
Glyma.04G119600.1	585.706	2020.95	3.45046	1.78679	1.27087e-27	5.76016e-26	Up	(M=6) PTHR11709//PTHR11709:SF18 - MULTI-COPPER OXIDASE // SUBFAMILY NOT NAMED					GO:0055114,GO:0016491,GO:0005507	oxidation-reduction process|oxidoreductase activity|copper ion binding
Glyma.04G123800.1	50.8375	218.953	4.30692	2.10666	9.96204e-08	1.16686e-06	Up	(M=6) K00540 - formate acetyltransferase activating enzyme [EC:1.97.1.4]	K00540	formate acetyltransferase activating enzyme [EC:1.97.1.4]			GO:0055114,GO:0009916	oxidation-reduction process|alternative oxidase activity
Glyma.04G124100.1	6.07384	9817.98	1616.44	10.6586	1.18796e-17	3.26127e-16	Up	(M=50) PTHR21495 - NUCLEOPORIN-RELATED					-	-
Glyma.04G124200.1	64.3718	567.327	8.81328	3.13968	1.34734e-27	6.09262e-26	Up	(M=23) K14432 - ABA responsive element binding factor	K14432	ABA responsive element binding factor	ko04075	Plant hormone signal transduction	GO:0043565,GO:0006355,GO:0003700	sequence-specific DNA binding|regulation of transcription, DNA-dependent|sequence-specific DNA binding transcription factor activity
Glyma.04G126400.1	113.499	277.314	2.44331	1.28884	7.38223e-05	0.000554341	Up	(M=4) PTHR10145 - TRANSCRIPTION ELONGATION FACTOR SPT6					-	-
Glyma.04G126500.1	88.4258	260.219	2.94279	1.55719	0.000556505	0.00346255	Up	(M=90) PF00005//PF00664 - ABC transporter // ABC transporter transmembrane region					GO:0055085,GO:0042626,GO:0017111,GO:0016887,GO:0016021,GO:0006810,GO:0005524,GO:0000166	transmembrane transport|ATPase activity, coupled to transmembrane movement of substances|nucleoside-triphosphatase activity|ATPase activity|integral to membrane|transport|ATP binding|nucleotide binding
Glyma.04G128100.1	247.974	507.635	2.04713	1.0336	0.000602485	0.0037255	Up	(M=6) PTHR14155:SF30 - OS02G0692000 PROTEIN					GO:0046872,GO:0008270,GO:0005515	metal ion binding|zinc ion binding|protein binding
Glyma.04G129400.1	0	44.1806			1.52187e-07	1.74442e-06	Up						-	-
Glyma.04G132500.1	44.4364	1957.49	44.0515	5.46112	1.7034e-49	1.60652e-47	Up						-	-
Glyma.04G132600.1	0	147.747			3.17619e-23	1.18309e-21	Up						-	-
Glyma.04G135400.1	96.6543	620.512	6.41991	2.68255	3.6522e-24	1.4143e-22	Up	(M=50) KOG4282 - Transcription factor GT-2 and related proteins, contains trihelix DNA-binding/SANT domain					-	-
Glyma.04G135400.3	17.423	193.557	11.1093	3.47369	4.22385e-13	8.3839e-12	Up						-	-
Glyma.04G139400.1	245.74	1270.53	5.17021	2.37022	1.2125e-20	3.99322e-19	Up	(M=14) PF07839 - Plant calmodulin-binding domain					GO:0005516	calmodulin binding
Glyma.04G139800.1	0.694592	5151.58	7416.7	12.8566	3.18935e-22	1.13811e-20	Up	(M=6) PTHR21495//PTHR21495:SF11 - NUCLEOPORIN-RELATED // SUBFAMILY NOT NAMED					-	-
Glyma.04G142400.1	38.6526	300.792	7.78192	2.96013	2.75149e-15	6.41208e-14	Up						-	-
Glyma.04G144900.1	188.783	542.107	2.87159	1.52185	1.11716e-09	1.62503e-08	Up	(M=22) 3.6.3.1 - Phospholipid-translocating ATPase.	K01530	phospholipid-translocating ATPase [EC:3.6.3.1]			GO:0046872,GO:0019829,GO:0016021,GO:0015914,GO:0006812,GO:0005524,GO:0004012,GO:0000287,GO:0000166	metal ion binding|cation-transporting ATPase activity|integral to membrane|phospholipid transport|cation transport|ATP binding|phospholipid-translocating ATPase activity|magnesium ion binding|nucleotide binding
Glyma.04G145600.1	0.997733	92.0754	92.2846	6.52802	1.9598e-12	3.68423e-11	Up	(M=74) PF00582 - Universal stress protein family					GO:0006950	response to stress
Glyma.04G147600.1	87.9942	208.032	2.36416	1.24133	0.000636713	0.00391148	Up	(M=10) PTHR10783:SF5 - SPX (SYG1/PHO81/XPR1) DOMAIN-CONTAINING PROTEIN					-	-
Glyma.04G150400.1	55.3081	175.026	3.16456	1.662	6.09573e-05	0.000465566	Up	(M=349) PF00646 - F-box domain					GO:0005515	protein binding
Glyma.04G150500.1	149.378	929.528	6.22268	2.63754	3.1104e-20	9.98714e-19	Up	(M=13) K14494 - DELLA protein	K14494	DELLA protein	ko04075	Plant hormone signal transduction	-	-
Glyma.04G150900.1	1301.36	3129.52	2.40481	1.26592	3.51729e-19	1.06137e-17	Up	(M=13) K11596 - argonaute	K11596	argonaute			GO:0005515	protein binding
Glyma.04G151600.1	873.237	4300.1	4.92433	2.29993	3.23388e-41	2.36079e-39	Up	(M=10) K10781 - fatty acyl-ACP thioesterase B	K10781	fatty acyl-ACP thioesterase B [EC:3.1.2.14 3.1.2.-]	ko00061,ko01100,ko01212	Fatty acid biosynthesis|Metabolic pathways|Fatty acid metabolism	GO:0016790,GO:0006633	thiolester hydrolase activity|fatty acid biosynthetic process
Glyma.04G159700.1	96.3587	212.322	2.20346	1.13977	0.0011289	0.00653075	Up	(M=10) K13379 - reversibly glycosylated polypeptide/UDP-arabinopyranose mutase [EC:2.4.1.- 5.4.99.-]	K13379	reversibly glycosylated polypeptide/UDP-arabinopyranose mutase [EC:2.4.1.- 5.4.99.-]	ko00520	Amino sugar and nucleotide sugar metabolism	GO:0030244,GO:0016866	cellulose biosynthetic process|intramolecular transferase activity
Glyma.04G161300.1	12.1485	78.0073	6.42112	2.68283	9.17522e-05	0.000676759	Up	(M=5) PTHR23105:SF4 - 60S RIBOSOMAL PROTEIN L10A					GO:0015934,GO:0006412,GO:0003735,GO:0003723	large ribosomal subunit|translation|structural constituent of ribosome|RNA binding
Glyma.04G165900.2	150.767	363.679	2.41219	1.27034	1.00053e-05	8.80139e-05	Up						GO:0046872,GO:0008270,GO:0006508,GO:0005515,GO:0004176	metal ion binding|zinc ion binding|proteolysis|protein binding|ATP-dependent peptidase activity
Glyma.04G167200.1	6.32849	156.086	24.6641	4.62434	5.57003e-15	1.27151e-13	Up	(M=180) PF02365 - No apical meristem (NAM) protein					GO:0006355,GO:0003677	regulation of transcription, DNA-dependent|DNA binding
Glyma.04G167300.1	87.2793	436.095	4.99655	2.32093	8.19794e-15	1.85355e-13	Up	(M=4) KOG3292 - Predicted membrane protein					-	-
Glyma.04G167500.1	22.2088	189.151	8.5169	3.09033	3.06094e-10	4.70546e-09	Up	(M=6) PTHR10438:SF7 - THIOREDOXIN-LIKE					GO:0045454,GO:0015035,GO:0006662	cell redox homeostasis|protein disulfide oxidoreductase activity|glycerol ether metabolic process
Glyma.04G171800.1	0	57.5259			5.44587e-05	0.0004197	Up	(M=150) PF00083 - Sugar (and other) transporter					GO:0055085,GO:0022857,GO:0016021	transmembrane transport|transmembrane transporter activity|integral to membrane
Glyma.04G179800.2	82.0306	297.161	3.62256	1.85701	3.78288e-08	4.66285e-07	Up						GO:0008270	zinc ion binding
Glyma.04G179900.1	24.5226	293.537	11.9701	3.58136	6.94577e-19	2.05703e-17	Up						-	-
Glyma.04G180200.1	284.868	985.975	3.46116	1.79126	1.77767e-18	5.123e-17	Up	(M=4) PTHR24072//PTHR24072:SF295 - RHO FAMILY GTPASE	K07975	Rho family, other			GO:0015031,GO:0007264,GO:0005622,GO:0005525	protein transport|small GTPase mediated signal transduction|intracellular|GTP binding
Glyma.04G187000.1	383.409	853.75	2.22673	1.15493	1.03061e-07	1.20524e-06	Up	(M=13) K06067 - histone deacetylase 1/2	K06067	histone deacetylase 1/2 [EC:3.5.1.98]	ko04110,ko04330,ko04919,ko05016,ko05034,ko05169,ko05200,ko05202,ko05203,ko05220	Cell cycle|Notch signaling pathway|Thyroid hormone signaling pathway|Huntington's disease|Alcoholism|Epstein-Barr virus infection|Pathways in cancer|Transcriptional misregulation in cancer|Viral carcinogenesis|Chronic myeloid leukemia	GO:0016575,GO:0004407	histone deacetylation|histone deacetylase activity
Glyma.04G187900.1	17.6344	86.9527	4.93087	2.30184	0.00028418	0.00189343	Up	(M=7) PTHR16122:SF15 - OS08G0492400 PROTEIN					GO:0005515	protein binding
Glyma.04G189100.1	0.692857	124.269	179.358	7.4867	5.31553e-06	4.89684e-05	Up	(M=6) PTHR23092:SF18 - NUCLEOTIDYLTRANSFERASE FAMILY PROTEIN					GO:0016779	nucleotidyltransferase activity
Glyma.04G189100.5	3.16127	511.011	161.647	7.3367	3.46889e-62	4.62825e-60	Up						GO:0016779	nucleotidyltransferase activity
Glyma.04G190700.1	19.8484	786.509	39.6258	5.30837	1.15577e-11	2.03567e-10	Up	(M=31) K01376 - cathepsin V [EC:3.4.22.43]	K01376	cathepsin V [EC:3.4.22.43]			GO:0008234,GO:0006508	cysteine-type peptidase activity|proteolysis
Glyma.04G190800.2	1660.66	3952.76	2.38023	1.2511	4.10459e-09	5.63903e-08	Up						GO:0055114,GO:0008113	oxidation-reduction process|peptide-methionine (S)-S-oxide reductase activity
Glyma.04G191500.1	1518.93	3087.94	2.03297	1.02359	2.63236e-13	5.325e-12	Up	(M=5) PTHR12626 - PROGRAMMED CELL DEATH 4					-	-
Glyma.04G192500.1	3.33529	693.666	207.978	7.70028	1.9645e-16	4.93557e-15	Up	(M=6) PTHR11119:SF9 - XANTHINE-URACIL / VITAMIN C PERMEASE FAMILY MEMBER					GO:0055085,GO:0016020,GO:0006810,GO:0005215	transmembrane transport|membrane|transport|transporter activity
Glyma.04G197800.1	14.4514	2689.41	186.101	7.53994	1.28329e-138	7.01635e-136	Up						-	-
Glyma.04G198400.1	0	133.514			4.44033e-14	9.53495e-13	Up	(M=53) PTHR10791 - RAG1-ACTIVATING PROTEIN 1					GO:0016021	integral to membrane
Glyma.04G198500.1	0	292.503			4.5321e-22	1.60118e-20	Up	(M=53) PTHR10791 - RAG1-ACTIVATING PROTEIN 1					GO:0016021	integral to membrane
Glyma.04G199500.1	97.8328	273.391	2.79448	1.48258	7.449e-06	6.68427e-05	Up	(M=114) PTHR23315 - BETA CATENIN-RELATED ARMADILLO REPEAT-CONTAINING					GO:0005515	protein binding
Glyma.04G202400.2	138.366	286.953	2.07387	1.05233	0.000581981	0.00360699	Up						GO:0017009	protein-phycocyanobilin linkage
Glyma.04G204400.1	741.059	2022.76	2.72955	1.44866	1.13262e-19	3.52523e-18	Up	(M=43) K13412 - calcium-dependent protein kinase	K13412	calcium-dependent protein kinase [EC:2.7.11.1]	ko04626,ko05145	Plant-pathogen interaction|Toxoplasmosis	GO:0006468,GO:0005524,GO:0005509,GO:0004713,GO:0004674,GO:0004672	protein phosphorylation|ATP binding|calcium ion binding|protein tyrosine kinase activity|protein serine/threonine kinase activity|protein kinase activity
Glyma.04G205800.1	232.186	550.604	2.37139	1.24573	2.13681e-07	2.41147e-06	Up	(M=20) PTHR13856:SF27 - TARGET OF MYB1 RELATED (TOM1 - RELATED), PLANT					GO:0006886,GO:0005622	intracellular protein transport|intracellular
Glyma.04G208700.2	21.4145	333.411	15.5694	3.96064	3.25578e-22	1.16075e-20	Up						-	-
Glyma.04G208700.3	42.296	303.648	7.17912	2.84381	6.05806e-06	5.52554e-05	Up						-	-
Glyma.04G213300.1	1221.95	2595.28	2.12388	1.08671	4.66087e-14	9.98852e-13	Up	(M=180) PF02365 - No apical meristem (NAM) protein					GO:0006355,GO:0003677	regulation of transcription, DNA-dependent|DNA binding
Glyma.04G214000.1	340.438	933.547	2.74219	1.45533	9.46123e-13	1.82558e-11	Up	(M=169) PF04043 - Plant invertase/pectin methylesterase inhibitor					GO:0030599,GO:0004857	pectinesterase activity|enzyme inhibitor activity
Glyma.04G215500.2	125.259	275.93	2.20287	1.13939	0.000291508	0.00193723	Up						GO:0006468,GO:0005524,GO:0004713,GO:0004674,GO:0004672	protein phosphorylation|ATP binding|protein tyrosine kinase activity|protein serine/threonine kinase activity|protein kinase activity
Glyma.04G215600.1	48.2687	480.792	9.96074	3.31625	1.00289e-11	1.77641e-10	Up	(M=106) PTHR22764 - RING FINGER DOMAIN-CONTAINING					GO:0046872,GO:0008270,GO:0005515	metal ion binding|zinc ion binding|protein binding
Glyma.04G219700.2	303.325	654.318	2.15715	1.10913	5.22417e-07	5.57233e-06	Up						-	-
Glyma.04G220300.1	17.9391	90.7141	5.05678	2.33822	0.000147128	0.00104224	Up						-	-
Glyma.04G220800.1	50.9194	637.299	12.5158	3.64568	8.80929e-37	5.68749e-35	Up	(M=4) K06901 - putative MFS transporter, AGZA family, xanthine/uracil permease	K06901	putative MFS transporter, AGZA family, xanthine/uracil permease			GO:0055085,GO:0016020,GO:0006810,GO:0005215	transmembrane transport|membrane|transport|transporter activity
Glyma.04G221800.1	2.59915	98.191	37.7782	5.23948	3.29424e-11	5.55445e-10	Up	(M=601) PF00249 - Myb-like DNA-binding domain					GO:0003682	chromatin binding
Glyma.04G222400.1	448.071	1920.84	4.28691	2.09994	1.94513e-23	7.3045e-22	Up	(M=6) 5.5.1.6 - Chalcone isomerase.					GO:0045430,GO:0009813	chalcone isomerase activity|flavonoid biosynthetic process
Glyma.04G222500.2	144.597	531.681	3.67699	1.87853	4.06131e-05	0.000320935	Up						-	-
Glyma.04G223800.1	77.3955	436.932	5.64545	2.49709	1.54843e-15	3.67084e-14	Up	(M=18) PTHR24420//PTHR24420:SF779 - LEUCINE-RICH REPEAT RECEPTOR-LIKE PROTEIN KINASE					GO:0006468,GO:0005524,GO:0005515,GO:0004713,GO:0004672	protein phosphorylation|ATP binding|protein binding|protein tyrosine kinase activity|protein kinase activity
Glyma.04G223800.2	137.207	295.783	2.15574	1.10819	0.000350082	0.00228569	Up						GO:0006468,GO:0005524,GO:0005515,GO:0004713,GO:0004672	protein phosphorylation|ATP binding|protein binding|protein tyrosine kinase activity|protein kinase activity
Glyma.04G223800.4	275.444	657.145	2.38577	1.25445	2.31879e-08	2.93262e-07	Up						GO:0006468,GO:0005524,GO:0005515,GO:0004713,GO:0004672	protein phosphorylation|ATP binding|protein binding|protein tyrosine kinase activity|protein kinase activity
Glyma.04G229600.2	66.6254	891.505	13.3809	3.7421	5.33434e-50	5.11737e-48	Up						GO:0003676,GO:0000166	nucleic acid binding|nucleotide binding
Glyma.04G229800.1	0.347296	69.19	199.225	7.63825	2.0712e-10	3.24198e-09	Up	(M=6) PTHR11527:SF18 - HEAT SHOCK PROTEIN 26					-	-
Glyma.04G234200.1	97.6795	4075.58	41.724	5.3828	1.20693e-21	4.18838e-20	Up						-	-
Glyma.04G235100.1	190.219	426.445	2.24186	1.1647	8.89135e-06	7.89178e-05	Up	(M=17) PTHR21136//PTHR21136:SF46 - SNARE PROTEINS // SUBFAMILY NOT NAMED					-	-
Glyma.04G235200.1	385.773	985.679	2.55507	1.35336	6.53383e-12	1.17652e-10	Up	(M=5) K00703 - starch synthase	K00703	starch synthase [EC:2.4.1.21]	ko00500,ko01100,ko01110	Starch and sucrose metabolism|Metabolic pathways|Biosynthesis of secondary metabolites	GO:0009250,GO:0009058,GO:0009011	glucan biosynthetic process|biosynthetic process|starch synthase activity
Glyma.04G236100.3	79.9387	219.038	2.74007	1.45421	5.54314e-05	0.000426565	Up						GO:0016773,GO:0005515	phosphotransferase activity, alcohol group as acceptor|protein binding
Glyma.04G238100.1	3.46441	202.256	58.3809	5.86743	2.09253e-10	3.27405e-09	Up	(M=53) PTHR10791 - RAG1-ACTIVATING PROTEIN 1					GO:0016021	integral to membrane
Glyma.04G240600.1	25.1379	141.646	5.63474	2.49435	7.4746e-07	7.78683e-06	Up	(M=48) PTHR11802:SF8 - SERINE CARBOXYPEPTIDASE II (CARBOXYPEPTIDASE D) (PLANTS)					GO:0006508,GO:0004185	proteolysis|serine-type carboxypeptidase activity
Glyma.04G241500.1	0	23.181			0.000309723	0.00204611	Up						-	-
Glyma.04G241800.2	0.347296	180.817	520.644	9.02415	1.75276e-22	6.34441e-21	Up						-	-
Glyma.04G242100.1	98.426	354.661	3.60332	1.84933	2.12497e-09	3.00273e-08	Up	(M=118) PF03514 - GRAS domain family					-	-
Glyma.04G242700.1	1933.92	4411.7	2.28122	1.1898	2.81144e-10	4.34069e-09	Up	(M=4) PTHR23125//PTHR23125:SF104 - F-BOX/LEUCINE RICH REPEAT PROTEIN // SUBFAMILY NOT NAMED					GO:0005515	protein binding
Glyma.04G242800.1	136.451	462.422	3.38892	1.76083	1.49819e-10	2.37501e-09	Up	(M=19) PTHR13734:SF23 - ACR3 (ACT DOMAIN REPEAT 3)					GO:0016597,GO:0008152	amino acid binding|metabolic process
Glyma.04G251000.1	4.77123	143.017	29.9748	4.90568	1.00656e-14	2.26144e-13	Up	(M=179) PF00892 - EamA-like transporter family					GO:0016020	membrane
Glyma.04G251700.1	345.048	1072.29	3.10765	1.63582	7.68417e-17	1.9841e-15	Up	(M=3) KOG0231 - Junctional membrane complex protein Junctophilin and related MORN repeat proteins					-	-
Glyma.04G252400.1	586.934	1522.91	2.59469	1.37556	1.07444e-15	2.57526e-14	Up	(M=4) K12162 - ubiquitin-fold modifier 1	K12162	ubiquitin-fold modifier 1			-	-
Glyma.04G254200.1	261.825	547.247	2.09013	1.06359	5.80128e-06	5.30743e-05	Up	(M=10) PF02362//PF06507 - B3 DNA binding domain // Auxin response factor					GO:0009725,GO:0006355,GO:0005634,GO:0003677	response to hormone stimulus|regulation of transcription, DNA-dependent|nucleus|DNA binding
Glyma.04G254400.2	52.4491	168.332	3.20944	1.68232	7.94803e-05	0.000593408	Up						-	-
Glyma.04G255000.1	260.166	607.4	2.33466	1.22321	1.3275e-07	1.53287e-06	Up	(M=1) PF06803 - Protein of unknown function (DUF1232)					GO:0008270,GO:0005515	zinc ion binding|protein binding
Glyma.04G257100.1	57.9337	1084.97	18.7278	4.22711	1.15878e-53	1.23264e-51	Up	(M=88) PTHR11945:SF19 - MADS BOX PROTEIN					GO:0046983,GO:0006355,GO:0005634,GO:0003700,GO:0003677	protein dimerization activity|regulation of transcription, DNA-dependent|nucleus|sequence-specific DNA binding transcription factor activity|DNA binding
Glyma.04G257100.2	164.522	2449.19	14.8867	3.89595	5.94043e-12	1.07239e-10	Up						GO:0046983,GO:0006355,GO:0005634,GO:0003700,GO:0003677	protein dimerization activity|regulation of transcription, DNA-dependent|nucleus|sequence-specific DNA binding transcription factor activity|DNA binding
Glyma.04G257100.3	196.527	2506.67	12.7548	3.67297	1.44669e-19	4.46897e-18	Up						GO:0046983,GO:0006355,GO:0005634,GO:0003700,GO:0003677	protein dimerization activity|regulation of transcription, DNA-dependent|nucleus|sequence-specific DNA binding transcription factor activity|DNA binding
Glyma.04G257100.4	1.55986	173.284	111.089	6.79558	1.82739e-22	6.60234e-21	Up						GO:0046983,GO:0006355,GO:0005634,GO:0003700,GO:0003677	protein dimerization activity|regulation of transcription, DNA-dependent|nucleus|sequence-specific DNA binding transcription factor activity|DNA binding
Glyma.04G257100.7	30.8342	1410.53	45.7456	5.51556	1.73892e-106	6.2081e-104	Up						GO:0046983,GO:0006355,GO:0005634,GO:0003700,GO:0003677	protein dimerization activity|regulation of transcription, DNA-dependent|nucleus|sequence-specific DNA binding transcription factor activity|DNA binding
Glyma.04G257100.8	24.8927	535.598	21.5163	4.42736	4.06454e-08	4.98723e-07	Up						GO:0046983,GO:0006355,GO:0005634,GO:0003700,GO:0003677	protein dimerization activity|regulation of transcription, DNA-dependent|nucleus|sequence-specific DNA binding transcription factor activity|DNA binding
Glyma.05G002000.1	63.369	384.152	6.06215	2.59983	2.01742e-14	4.43317e-13	Up	(M=36) PF05701 - Weak chloroplast movement under blue light					-	-
Glyma.05G002200.1	676.084	21019.3	31.0897	4.95837	2.39219e-287	8.90635e-284	Up	(M=119) PF00234 - Protease inhibitor/seed storage/LTP family					-	-
Glyma.05G002500.1	478.694	1300.94	2.71769	1.44238	1.66726e-15	3.94536e-14	Up	(M=10) PF00288//PF08544 - GHMP kinases N terminal domain // GHMP kinases C terminal					GO:0016773,GO:0016301,GO:0008152,GO:0005737,GO:0005524	phosphotransferase activity, alcohol group as acceptor|kinase activity|metabolic process|cytoplasm|ATP binding
Glyma.05G005100.1	132.928	313.483	2.35828	1.23774	4.44821e-05	0.00034932	Up	(M=16) PTHR24420//PTHR24420:SF433 - LEUCINE-RICH REPEAT RECEPTOR-LIKE PROTEIN KINASE // SUBFAMILY NOT NAMED					GO:0006468,GO:0005524,GO:0004713,GO:0004674,GO:0004672	protein phosphorylation|ATP binding|protein tyrosine kinase activity|protein serine/threonine kinase activity|protein kinase activity
Glyma.05G009000.1	54.0898	395.034	7.30328	2.86855	2.80559e-10	4.33422e-09	Up	(M=7) PF03386 - Early nodulin 93 ENOD93 protein					-	-
Glyma.05G011200.1	2.42673	88.5025	36.4698	5.18863	2.04293e-08	2.59972e-07	Up						-	-
Glyma.05G012300.3	309.046	766.721	2.48093	1.31088	9.71404e-09	1.27753e-07	Up		K10781	fatty acyl-ACP thioesterase B [EC:3.1.2.14 3.1.2.-]	ko00061,ko01100,ko01212	Fatty acid biosynthesis|Metabolic pathways|Fatty acid metabolism	GO:0016790,GO:0006633	thiolester hydrolase activity|fatty acid biosynthetic process
Glyma.05G014600.1	92.4794	359.45	3.88681	1.95858	0.0011824	0.00680901	Up	(M=11) KOG4579 - Leucine-rich repeat (LRR) protein associated with apoptosis in muscle tissue					GO:0005515	protein binding
Glyma.05G015000.1	133.288	476.65	3.57609	1.83838	1.6628e-11	2.88261e-10	Up	(M=19) PF04759 - Protein of unknown function, DUF617					-	-
Glyma.05G016500.1	51.3443	22279	433.913	8.76126	4.88274e-43	3.77977e-41	Up	(M=4) 4.3.3.2 - Strictosidine synthase.	K01757	strictosidine synthase [EC:4.3.3.2]	ko00901,ko01100,ko01110	Indole alkaloid biosynthesis|Metabolic pathways|Biosynthesis of secondary metabolites	GO:0016844,GO:0009058	strictosidine synthase activity|biosynthetic process
Glyma.05G019700.8	73.2303	185.853	2.53793	1.34365	0.000644251	0.00395282	Up						GO:0005515	protein binding
Glyma.05G019900.1	10.2667	93.5877	9.11564	3.18834	2.04456e-06	1.99767e-05	Up	(M=56) PF03634 - TCP family transcription factor					-	-
Glyma.05G020100.1	265.122	590.656	2.22786	1.15566	4.96891e-07	5.32257e-06	Up						-	-
Glyma.05G025500.1	57.1233	333.094	5.83114	2.54378	6.66219e-14	1.40551e-12	Up	(M=180) PF02365 - No apical meristem (NAM) protein					GO:0006355,GO:0003677	regulation of transcription, DNA-dependent|DNA binding
Glyma.05G029200.1	278.028	2164.23	7.78424	2.96056	4.84016e-36	3.02742e-34	Up	(M=5) 1.5.1.12 - Transferred entry: 1.2.1.88.	K00294	1-pyrroline-5-carboxylate dehydrogenase [EC:1.5.1.12]	ko00250,ko00330,ko01100	Alanine, aspartate and glutamate metabolism|Arginine and proline metabolism|Metabolic pathways	GO:0055114,GO:0016620,GO:0016491,GO:0008152	oxidation-reduction process|oxidoreductase activity, acting on the aldehyde or oxo group of donors, NAD or NADP as acceptor|oxidoreductase activity|metabolic process
Glyma.05G029200.2	144.04	1667.53	11.5769	3.53317	1.65823e-19	5.10028e-18	Up		K00294	1-pyrroline-5-carboxylate dehydrogenase [EC:1.5.1.12]	ko00250,ko00330,ko01100	Alanine, aspartate and glutamate metabolism|Arginine and proline metabolism|Metabolic pathways	GO:0055114,GO:0016620,GO:0016491,GO:0008152	oxidation-reduction process|oxidoreductase activity, acting on the aldehyde or oxo group of donors, NAD or NADP as acceptor|oxidoreductase activity|metabolic process
Glyma.05G029200.3	61.8592	1144.23	18.4973	4.20924	2.395e-05	0.000197629	Up		K00294	1-pyrroline-5-carboxylate dehydrogenase [EC:1.5.1.12]	ko00250,ko00330,ko01100	Alanine, aspartate and glutamate metabolism|Arginine and proline metabolism|Metabolic pathways	GO:0055114,GO:0016620,GO:0016491,GO:0008152	oxidation-reduction process|oxidoreductase activity, acting on the aldehyde or oxo group of donors, NAD or NADP as acceptor|oxidoreductase activity|metabolic process
Glyma.05G031400.1	182.811	562.185	3.07522	1.62069	4.24286e-11	7.08972e-10	Up	(M=35) PTHR23070 - BCS1 AAA-TYPE ATPASE					GO:0017111,GO:0005524,GO:0000166	nucleoside-triphosphatase activity|ATP binding|nucleotide binding
Glyma.05G034500.1	53.0121	399.465	7.53535	2.91368	3.63626e-19	1.09684e-17	Up	(M=37) PF02704 - Gibberellin regulated protein					-	-
Glyma.05G036300.1	8.61842	240.62	27.9193	4.80319	1.09087e-22	3.98178e-21	Up	(M=18) 2.5.1.16 - Spermidine synthase.	K00797	spermidine synthase [EC:2.5.1.16]	ko00270,ko00330,ko00410,ko00480,ko01100	Cysteine and methionine metabolism|Arginine and proline metabolism|beta-Alanine metabolism|Glutathione metabolism|Metabolic pathways	GO:0003824	catalytic activity
Glyma.05G037700.1	88.4092	301.07	3.40542	1.76783	7.61484e-08	9.044e-07	Up	(M=6) PTHR14453 - PARP/ZINC FINGER CCCH TYPE DOMAIN CONTAINING PROTEIN					GO:0003950	NAD+ ADP-ribosyltransferase activity
Glyma.05G038700.1	75.6415	257.989	3.41068	1.77006	8.54759e-05	0.000633513	Up						-	-
Glyma.05G040400.3	0.347296	79.5693	229.111	7.8399	5.21171e-12	9.45862e-11	Up						GO:0030170,GO:0016846,GO:0003824	pyridoxal phosphate binding|carbon-sulfur lyase activity|catalytic activity
Glyma.05G041300.1	168.104	357.977	2.1295	1.09051	8.53157e-05	0.000632566	Up	(M=2) PTHR24420:SF272 - RECEPTOR LECTIN KINASE, PUTATIVE					GO:0030246,GO:0006468,GO:0005524,GO:0004713,GO:0004674,GO:0004672	carbohydrate binding|protein phosphorylation|ATP binding|protein tyrosine kinase activity|protein serine/threonine kinase activity|protein kinase activity
Glyma.05G042000.1	75.9731	590.259	7.76931	2.95779	3.22215e-08	4.00833e-07	Up	(M=31) PF05910 - Plant protein of unknown function (DUF868)					-	-
Glyma.05G042000.2	28.4451	225.049	7.91171	2.98399	6.84354e-06	6.17926e-05	Up						-	-
Glyma.05G043000.1	2.64243	107.55	40.7012	5.347	2.71259e-12	5.04722e-11	Up	(M=140) PTHR22950 - AMINO ACID TRANSPORTER					-	-
Glyma.05G050100.1	802.58	3616.11	4.50561	2.17172	1.63556e-49	1.5444e-47	Up	(M=16) PTHR11552 - GLUCOSE-METHANOL-CHOLINE (GMC) OXIDOREDUCTASE					GO:0055114,GO:0050660,GO:0016614,GO:0008812,GO:0006066	oxidation-reduction process|flavin adenine dinucleotide binding|oxidoreductase activity, acting on CH-OH group of donors|choline dehydrogenase activity|alcohol metabolic process
Glyma.05G053800.1	33.2294	195.561	5.88517	2.55708	1.71625e-06	1.69597e-05	Up	(M=6) PF02178 - AT hook motif					GO:0003677	DNA binding
Glyma.05G054200.1	3.64017	254.178	69.8261	6.12569	5.28306e-27	2.31404e-25	Up	(M=78) PF03479 - Domain of unknown function (DUF296)					-	-
Glyma.05G055700.1	20.3702	325.049	15.9571	3.99613	4.20915e-09	5.77557e-08	Up	(M=9) 3.4.22.34 - Legumain.	K01369	legumain [EC:3.4.22.34]	ko04142,ko04612	Lysosome|Antigen processing and presentation	GO:0006508,GO:0004197	proteolysis|cysteine-type endopeptidase activity
Glyma.05G056000.1	2.03528	491.08	241.283	7.91458	1.3426e-49	1.27392e-47	Up	(M=17) PF04690 - YABBY protein					-	-
Glyma.05G056700.2	81.6934	330.868	4.05012	2.01797	4.33533e-09	5.94037e-08	Up						GO:0016020,GO:0003824	membrane|catalytic activity
Glyma.05G057000.1	604.082	2324.17	3.84744	1.9439	2.99428e-18	8.50991e-17	Up	(M=119) PF00234 - Protease inhibitor/seed storage/LTP family					-	-
Glyma.05G057600.1	9.71214	78.6766	8.10086	3.01807	0.000494814	0.00311816	Up						-	-
Glyma.05G059300.1	423.773	922.084	2.17589	1.12161	1.16522e-08	1.51888e-07	Up	(M=5) PTHR11183:SF5 - GLUCOSYLTRANSFERASE					GO:0016757	transferase activity, transferring glycosyl groups
Glyma.05G059900.1	22.5892	1000.39	44.2864	5.46879	4.6104e-86	1.09563e-83	Up	(M=179) PF00892 - EamA-like transporter family					GO:0016020	membrane
Glyma.05G061900.1	58.0456	584.625	10.0718	3.33225	1.52043e-12	2.87973e-11	Up	(M=341) PTHR10641 - MYB-LIKE DNA-BINDING PROTEIN MYB					GO:0003682	chromatin binding
Glyma.05G066200.1	132.697	407.23	3.06886	1.6177	2.26868e-06	2.20125e-05	Up	(M=8) 1.4.1.3 - Glutamate dehydrogenase (NAD(P)(+)).	K00261	glutamate dehydrogenase (NAD(P)+) [EC:1.4.1.3]	ko00220,ko00250,ko00471,ko00910,ko01100,ko01200,ko04964	Arginine biosynthesis|Alanine, aspartate and glutamate metabolism|D-Glutamine and D-glutamate metabolism|Nitrogen metabolism|Metabolic pathways|Carbon metabolism|Proximal tubule bicarbonate reclamation	GO:0055114,GO:0016639,GO:0016491,GO:0006520	oxidation-reduction process|oxidoreductase activity, acting on the CH-NH2 group of donors, NAD or NADP as acceptor|oxidoreductase activity|cellular amino acid metabolic process
Glyma.05G067100.2	62.3244	163.961	2.63076	1.39548	0.000790598	0.00475158	Up		K03115	casein kinase II subunit beta	ko03008,ko04064,ko04310,ko04520,ko04530,ko04712,ko05162,ko05168,ko05169	Ribosome biogenesis in eukaryotes|NF-kappa B signaling pathway|Wnt signaling pathway|Adherens junction|Tight junction|Circadian rhythm - plant|Measles|Herpes simplex infection|Epstein-Barr virus infection	GO:0019887,GO:0005956	protein kinase regulator activity|protein kinase CK2 complex
Glyma.05G068500.1	325.469	951.211	2.92258	1.54724	5.35846e-12	9.71144e-11	Up	(M=40) PF04570 - Protein of unknown function (DUF581)					-	-
Glyma.05G068600.1	761.312	1769.23	2.32392	1.21656	4.54091e-14	9.7429e-13	Up	(M=3) 3.4.21.53 - Endopeptidase La.	K01338	ATP-dependent Lon protease [EC:3.4.21.53]	ko04112	Cell cycle - Caulobacter	GO:0017111,GO:0006508,GO:0005524,GO:0004252,GO:0004176,GO:0000166	nucleoside-triphosphatase activity|proteolysis|ATP binding|serine-type endopeptidase activity|ATP-dependent peptidase activity|nucleotide binding
Glyma.05G070000.1	55.5621	199.935	3.5984	1.84736	4.67099e-06	4.3404e-05	Up	(M=15) PTHR10108:SF37 - UBIQUINONE/MENAQUINONE BIOSYNTHESIS METHYLTRANSFERASE-RELATED					GO:0008168	methyltransferase activity
Glyma.05G088100.1	332.003	7040.02	21.2047	4.40631	3.03409e-138	1.64737e-135	Up	(M=4) 1.14.11.23 - Flavonol synthase.	K05278	flavonol synthase [EC:1.14.11.23]	ko00941,ko01100,ko01110	Flavonoid biosynthesis|Metabolic pathways|Biosynthesis of secondary metabolites	GO:0055114,GO:0016706,GO:0016491	oxidation-reduction process|oxidoreductase activity, acting on paired donors, with incorporation or reduction of molecular oxygen, 2-oxoglutarate as one donor, and incorporation of one atom each of oxygen into both donors|oxidoreductase activity
Glyma.05G092000.1	24.2755	185.534	7.64282	2.93411	2.82227e-10	4.35654e-09	Up	(M=2) K00412 - ubiquinol-cytochrome c reductase cytochrome b subunit	K00412	ubiquinol-cytochrome c reductase cytochrome b subunit [EC:1.10.2.2]	ko00190,ko01100,ko02020,ko04260,ko04932,ko05010,ko05012,ko05016	Oxidative phosphorylation|Metabolic pathways|Two-component system|Cardiac muscle contraction|Non-alcoholic fatty liver disease (NAFLD)|Alzheimer's disease|Parkinson's disease|Huntington's disease	GO:0022904,GO:0016491,GO:0016020,GO:0009055	respiratory electron transport chain|oxidoreductase activity|membrane|electron carrier activity
Glyma.05G092200.1	185.857	465.555	2.50491	1.32476	4.3698e-07	4.7157e-06	Up						-	-
Glyma.05G092300.1	89.0111	417.185	4.68689	2.22863	1.49634e-13	3.08359e-12	Up	(M=2) K02132 - F-type H+-transporting ATPase subunit alpha	K02132	F-type H+-transporting ATPase subunit alpha [EC:3.6.3.14]	ko00190,ko01100,ko05010,ko05012,ko05016	Oxidative phosphorylation|Metabolic pathways|Alzheimer's disease|Parkinson's disease|Huntington's disease	GO:0033178,GO:0016820,GO:0015991,GO:0005524	proton-transporting two-sector ATPase complex, catalytic domain|hydrolase activity, acting on acid anhydrides, catalyzing transmembrane movement of substances|ATP hydrolysis coupled proton transport|ATP binding
Glyma.05G096800.1	250.532	1362.68	5.43916	2.44338	1.59515e-36	1.0181e-34	Up	(M=31) K01376 - cathepsin V [EC:3.4.22.43]	K01376	cathepsin V [EC:3.4.22.43]			GO:0008234,GO:0006508	cysteine-type peptidase activity|proteolysis
Glyma.05G096900.1	242.553	536.101	2.21024	1.1442	0.0013991	0.00789523	Up	(M=8) PTHR10743 - PROTEIN RER1					GO:0016021	integral to membrane
Glyma.05G103200.3	393.385	798.892	2.03081	1.02206	6.09023e-07	6.42945e-06	Up						GO:0043086,GO:0042802,GO:0006508,GO:0004252	negative regulation of catalytic activity|identical protein binding|proteolysis|serine-type endopeptidase activity
Glyma.05G105600.1	168.372	350.607	2.08234	1.05821	0.000160391	0.00112741	Up	(M=118) PF03514 - GRAS domain family					-	-
Glyma.05G109500.1	163.596	551.442	3.37076	1.75307	4.94102e-12	8.99031e-11	Up	(M=1) KOG0842 - Transcription factor tinman/NKX2-3, contains HOX domain	K09338	homeobox-leucine zipper protein			GO:0043565,GO:0006355,GO:0005634,GO:0003700,GO:0003677	sequence-specific DNA binding|regulation of transcription, DNA-dependent|nucleus|sequence-specific DNA binding transcription factor activity|DNA binding
Glyma.05G111000.1	44.3288	224.952	5.07463	2.3433	4.68208e-09	6.38194e-08	Up						-	-
Glyma.05G112000.1	0.996865	190.636	191.236	7.57921	2.16553e-26	9.25203e-25	Up	(M=7) PF03760 - Late embryogenesis abundant (LEA) group 1					GO:0009790	embryo development
Glyma.05G113000.1	17.7261	82.5631	4.6577	2.21962	0.000532652	0.00332817	Up	(M=180) PF02365 - No apical meristem (NAM) protein					GO:0006355,GO:0003677	regulation of transcription, DNA-dependent|DNA binding
Glyma.05G117900.1	438.644	900.018	2.05182	1.0369	1.20989e-07	1.40286e-06	Up						-	-
Glyma.05G120900.1	3.03735	1129.33	371.813	8.53843	1.91635e-72	3.35189e-70	Up						-	-
Glyma.05G122100.1	703.334	1901.55	2.70362	1.43489	3.69066e-19	1.11239e-17	Up	(M=14) PF05633 - Protein of unknown function (DUF793)					-	-
Glyma.05G122200.1	12.7981	2144.74	167.583	7.38873	7.17441e-13	1.39883e-11	Up	(M=53) PTHR10791 - RAG1-ACTIVATING PROTEIN 1					GO:0016021	integral to membrane
Glyma.05G122400.2	34.5361	108.952	3.15473	1.65752	0.0014336	0.00806416	Up		K14432	ABA responsive element binding factor	ko04075	Plant hormone signal transduction	GO:0043565,GO:0006355,GO:0003700	sequence-specific DNA binding|regulation of transcription, DNA-dependent|sequence-specific DNA binding transcription factor activity
Glyma.05G126100.1	549.398	1208.57	2.1998	1.13738	1.95059e-10	3.06115e-09	Up	(M=19) K07375 - tubulin beta	K07375	tubulin beta	ko04145,ko04540,ko05130	Phagosome|Gap junction|Pathogenic Escherichia coli infection	GO:0051258,GO:0043234,GO:0007017,GO:0006184,GO:0005874,GO:0005525,GO:0005200,GO:0003924	protein polymerization|protein complex|microtubule-based process|GTP catabolic process|microtubule|GTP binding|structural constituent of cytoskeleton|GTPase activity
Glyma.05G133700.1	464.638	1181.86	2.54361	1.34688	2.92505e-13	5.89106e-12	Up	(M=43) PF01476 - LysM domain					GO:0016998	cell wall macromolecule catabolic process
Glyma.05G135000.1	608.243	1605.62	2.63978	1.40042	8.21518e-17	2.11632e-15	Up	(M=5) PF00580 - UvrD/REP helicase N-terminal domain					GO:0005524,GO:0005515,GO:0004003,GO:0003677	ATP binding|protein binding|ATP-dependent DNA helicase activity|DNA binding
Glyma.05G137300.2	52.0161	205.734	3.9552	1.98375	6.25441e-07	6.59208e-06	Up						-	-
Glyma.05G137300.3	4.07837	142.551	34.9529	5.12734	1.40314e-05	0.000120396	Up						-	-
Glyma.05G138400.1	57.9101	1495.5	25.8245	4.69067	7.33035e-80	1.5574e-77	Up	(M=10) PTHR10161 - TARTRATE-RESISTANT ACID PHOSPHATASE TYPE 5					GO:0016787	hydrolase activity
Glyma.05G138400.2	9.57967	293.326	30.6196	4.93639	1.49981e-24	5.93133e-23	Up						GO:0016787	hydrolase activity
Glyma.05G138700.1	1084.58	2653.26	2.44634	1.29062	1.98533e-18	5.70463e-17	Up	(M=69) 2.4.1.207 - Xyloglucan:xyloglucosyl transferase.	K08235	xyloglucan:xyloglucosyl transferase [EC:2.4.1.207]			GO:0048046,GO:0016762,GO:0006073,GO:0005975,GO:0005618,GO:0004553	apoplast|xyloglucan:xyloglucosyl transferase activity|cellular glucan metabolic process|carbohydrate metabolic process|cell wall|hydrolase activity, hydrolyzing O-glycosyl compounds
Glyma.05G140600.1	918.395	5061.93	5.51171	2.4625	7.35114e-12	1.31823e-10	Up						-	-
Glyma.05G142000.2	195.563	425.314	2.17481	1.12089	4.89688e-05	0.00038111	Up						-	-
Glyma.05G142400.1	703.117	4518.87	6.42691	2.68413	4.07525e-77	8.00562e-75	Up	(M=17) K08150 - MFS transporter, SP family, solute carrier family 2 (myo-inositol transporter), member 13	K08150	MFS transporter, SP family, solute carrier family 2 (myo-inositol transporter), member 13			GO:0055085,GO:0022891,GO:0022857,GO:0016021,GO:0016020,GO:0006810,GO:0005215	transmembrane transport|substrate-specific transmembrane transporter activity|transmembrane transporter activity|integral to membrane|membrane|transport|transporter activity
Glyma.05G145000.1	959.629	3766.1	3.92454	1.97252	4.27738e-06	3.99649e-05	Up	(M=36) KOG0054 - Multidrug resistance-associated protein/mitoxantrone resistance protein, ABC superfamily					GO:0055085,GO:0042626,GO:0017111,GO:0016887,GO:0016021,GO:0006810,GO:0005524,GO:0000166	transmembrane transport|ATPase activity, coupled to transmembrane movement of substances|nucleoside-triphosphatase activity|ATPase activity|integral to membrane|transport|ATP binding|nucleotide binding
Glyma.05G146300.2	348.795	1860.36	5.33368	2.41513	3.83061e-26	1.61977e-24	Up						GO:0016567,GO:0005515,GO:0004842,GO:0000151	protein ubiquitination|protein binding|ubiquitin-protein ligase activity|ubiquitin ligase complex
Glyma.05G146400.1	89.8749	938.162	10.4385	3.38385	5.63462e-45	4.66677e-43	Up	(M=4) 3.2.1.106 - Mannosyl-oligosaccharide glucosidase.	K01228	mannosyl-oligosaccharide glucosidase [EC:3.2.1.106]	ko00510,ko01100,ko04141	N-Glycan biosynthesis|Metabolic pathways|Protein processing in endoplasmic reticulum	GO:0009311,GO:0004573	oligosaccharide metabolic process|mannosyl-oligosaccharide glucosidase activity
Glyma.05G146600.2	19.1835	349.831	18.236	4.18871	1.76846e-16	4.46023e-15	Up						GO:0008233,GO:0006508	peptidase activity|proteolysis
Glyma.05G148800.1	7.28801	118.783	16.2985	4.02666	2.54176e-10	3.94536e-09	Up	(M=88) PTHR11945:SF19 - MADS BOX PROTEIN					GO:0046983,GO:0006355,GO:0005634,GO:0003700,GO:0003677	protein dimerization activity|regulation of transcription, DNA-dependent|nucleus|sequence-specific DNA binding transcription factor activity|DNA binding
Glyma.05G148800.2	10.4849	209.344	19.9663	4.31949	6.40691e-18	1.78519e-16	Up						GO:0046983,GO:0006355,GO:0005634,GO:0003700,GO:0003677	protein dimerization activity|regulation of transcription, DNA-dependent|nucleus|sequence-specific DNA binding transcription factor activity|DNA binding
Glyma.05G148800.3	6.58487	199.175	30.2474	4.91874	9.89227e-20	3.09e-18	Up						GO:0046983,GO:0006355,GO:0005634,GO:0003700,GO:0003677	protein dimerization activity|regulation of transcription, DNA-dependent|nucleus|sequence-specific DNA binding transcription factor activity|DNA binding
Glyma.05G148800.6	68.4166	1199.45	17.5316	4.13188	3.2599e-70	5.38848e-68	Up						GO:0046983,GO:0006355,GO:0005634,GO:0003700,GO:0003677	protein dimerization activity|regulation of transcription, DNA-dependent|nucleus|sequence-specific DNA binding transcription factor activity|DNA binding
Glyma.05G148800.7	107.646	1173.1	10.8978	3.44596	4.65412e-54	5.00526e-52	Up						GO:0046983,GO:0006355,GO:0005634,GO:0003700,GO:0003677	protein dimerization activity|regulation of transcription, DNA-dependent|nucleus|sequence-specific DNA binding transcription factor activity|DNA binding
Glyma.05G148800.8	3.81505	127.875	33.5185	5.06689	6.3441e-14	1.34203e-12	Up						GO:0046983,GO:0006355,GO:0005634,GO:0003700,GO:0003677	protein dimerization activity|regulation of transcription, DNA-dependent|nucleus|sequence-specific DNA binding transcription factor activity|DNA binding
Glyma.05G149800.1	0.996865	32.7353	32.8383	5.03731	0.000249266	0.00167906	Up	(M=3) PTHR11413//PTHR11413:SF13 - CYSTATIN FAMILY MEMBER // SUBFAMILY NOT NAMED					GO:0004869	cysteine-type endopeptidase inhibitor activity
Glyma.05G149800.2	73.4698	1704.97	23.2065	4.53645	3.17127e-24	1.23295e-22	Up						GO:0004869	cysteine-type endopeptidase inhibitor activity
Glyma.05G150400.1	143.594	2164.94	15.0768	3.91426	8.8258e-13	1.70761e-11	Up	(M=69) 2.4.1.207 - Xyloglucan:xyloglucosyl transferase.	K08235	xyloglucan:xyloglucosyl transferase [EC:2.4.1.207]			GO:0048046,GO:0016762,GO:0006073,GO:0005975,GO:0005618,GO:0004553	apoplast|xyloglucan:xyloglucosyl transferase activity|cellular glucan metabolic process|carbohydrate metabolic process|cell wall|hydrolase activity, hydrolyzing O-glycosyl compounds
Glyma.05G152200.1	161.085	714.98	4.43853	2.15008	4.74042e-19	1.41624e-17	Up	(M=124) PTHR10795:SF17 - SUBTILISIN-LIKE PROTEASE (PLANT)					GO:0043086,GO:0042802,GO:0006508,GO:0004252	negative regulation of catalytic activity|identical protein binding|proteolysis|serine-type endopeptidase activity
Glyma.05G152300.1	162.964	2697.37	16.552	4.04893	4.33538e-81	9.49473e-79	Up	(M=11) 5.1.3.6 - UDP-glucuronate 4-epimerase.	K08679	UDP-glucuronate 4-epimerase [EC:5.1.3.6]	ko00500,ko00520,ko01100	Starch and sucrose metabolism|Amino sugar and nucleotide sugar metabolism|Metabolic pathways	GO:0050662,GO:0044237,GO:0016857,GO:0005975,GO:0003824	coenzyme binding|cellular metabolic process|racemase and epimerase activity, acting on carbohydrates and derivatives|carbohydrate metabolic process|catalytic activity
Glyma.05G152300.2	2.73074	46.3822	16.9852	4.08621	8.38995e-05	0.000623425	Up		K08679	UDP-glucuronate 4-epimerase [EC:5.1.3.6]	ko00500,ko00520,ko01100	Starch and sucrose metabolism|Amino sugar and nucleotide sugar metabolism|Metabolic pathways	GO:0050662,GO:0044237,GO:0016857,GO:0005975,GO:0003824	coenzyme binding|cellular metabolic process|racemase and epimerase activity, acting on carbohydrates and derivatives|carbohydrate metabolic process|catalytic activity
Glyma.05G152600.1	2.43107	228.195	93.8661	6.55253	1.39184e-08	1.80107e-07	Up	(M=443) PF00067 - Cytochrome P450					GO:0055114,GO:0020037,GO:0016705,GO:0005506	oxidation-reduction process|heme binding|oxidoreductase activity, acting on paired donors, with incorporation or reduction of molecular oxygen|iron ion binding
Glyma.05G152700.1	6.93724	621.395	89.5738	6.485	1.06432e-68	1.71929e-66	Up						-	-
Glyma.05G153200.1	38.2401	314.983	8.23698	3.04212	7.53633e-17	1.94915e-15	Up	(M=19) 2.3.1.74 - Naringenin-chalcone synthase.	K00660	chalcone synthase [EC:2.3.1.74]	ko00941,ko01100,ko01110,ko04712	Flavonoid biosynthesis|Metabolic pathways|Biosynthesis of secondary metabolites|Circadian rhythm - plant	GO:0016747,GO:0016746,GO:0009058,GO:0008152,GO:0003824	transferase activity, transferring acyl groups other than amino-acyl groups|transferase activity, transferring acyl groups|biosynthetic process|metabolic process|catalytic activity
Glyma.05G154300.1	122.505	292.214	2.38533	1.25419	6.90507e-05	0.000521515	Up	(M=94) PF07983 - X8 domain					-	-
Glyma.05G154400.1	19.9172	6525.77	327.645	8.35599	2.88083e-93	8.19046e-91	Up	(M=94) PF07983 - X8 domain					-	-
Glyma.05G156000.1	467.91	1040.75	2.22425	1.15332	9.77301e-10	1.42957e-08	Up	(M=51) PF00332//PF07983 - Glycosyl hydrolases family 17 // X8 domain					GO:0005975,GO:0004553	carbohydrate metabolic process|hydrolase activity, hydrolyzing O-glycosyl compounds
Glyma.05G158800.1	203.903	563.357	2.76287	1.46617	1.8287e-09	2.59863e-08	Up	(M=6) PTHR24420//PTHR24420:SF810 - LEUCINE-RICH REPEAT RECEPTOR-LIKE PROTEIN KINASE					GO:0006468,GO:0005524,GO:0005515,GO:0004713,GO:0004672	protein phosphorylation|ATP binding|protein binding|protein tyrosine kinase activity|protein kinase activity
Glyma.05G160200.1	12.1289	125.952	10.3845	3.37635	1.31504e-08	1.70735e-07	Up						-	-
Glyma.05G160800.1	20.3739	123.814	6.0771	2.60338	2.41763e-06	2.33707e-05	Up	(M=185) PF03106 - WRKY DNA -binding domain					GO:0043565,GO:0006355,GO:0003700	sequence-specific DNA binding|regulation of transcription, DNA-dependent|sequence-specific DNA binding transcription factor activity
Glyma.05G162500.1	10.7983	1380.04	127.801	6.99776	3.4574e-11	5.82203e-10	Up	(M=24) K09874 - aquaporin NIP	K09874	aquaporin NIP			GO:0016020,GO:0006810,GO:0005215	membrane|transport|transporter activity
Glyma.05G163100.1	338.467	792.143	2.34039	1.22675	3.81024e-09	5.24941e-08	Up	(M=2) PF07823 - Cyclic phosphodiesterase-like protein					GO:0004112	cyclic-nucleotide phosphodiesterase activity
Glyma.05G163200.2	6.24439	78.8272	12.6237	3.65806	2.07055e-06	2.0213e-05	Up		K09264	MADS-box transcription factor, plant			GO:0046983,GO:0006355,GO:0005634,GO:0003700,GO:0003677	protein dimerization activity|regulation of transcription, DNA-dependent|nucleus|sequence-specific DNA binding transcription factor activity|DNA binding
Glyma.05G163400.1	784.048	2160.97	2.75617	1.46266	2.94788e-20	9.48088e-19	Up	(M=194) PTHR22835:SF39 - LATERAL SIGNALING TARGET PROTEIN 2					GO:0016788,GO:0016787,GO:0006629	hydrolase activity, acting on ester bonds|hydrolase activity|lipid metabolic process
Glyma.05G165400.1	17.6397	103.67	5.87707	2.5551	1.86956e-05	0.000157326	Up	(M=74) PF00582 - Universal stress protein family					GO:0006950	response to stress
Glyma.05G169300.1	779.59	3428.77	4.39817	2.1369	6.55464e-39	4.48752e-37	Up	(M=3) PTHR22981//PTHR22981:SF31 - 3-HYDROXYISOBUTYRATE DEHYDROGENASE-RELATED // SUBFAMILY NOT NAMED					GO:0055114,GO:0050662,GO:0016616,GO:0016491,GO:0006098,GO:0004616	oxidation-reduction process|coenzyme binding|oxidoreductase activity, acting on the CH-OH group of donors, NAD or NADP as acceptor|oxidoreductase activity|pentose-phosphate shunt|phosphogluconate dehydrogenase (decarboxylating) activity
Glyma.05G170700.1	66.6492	341.663	5.12628	2.35791	1.57193e-12	2.97439e-11	Up	(M=20) PF00082//PF05922 - Subtilase family // Peptidase inhibitor I9					GO:0043086,GO:0042802,GO:0006508,GO:0004252	negative regulation of catalytic activity|identical protein binding|proteolysis|serine-type endopeptidase activity
Glyma.05G171600.1	251.232	525.282	2.09083	1.06407	7.48167e-06	6.71204e-05	Up	(M=23) PTHR24351//PTHR24351:SF88 - RIBOSOMAL PROTEIN S6 KINASE					GO:0006468,GO:0005524,GO:0004713,GO:0004674,GO:0004672	protein phosphorylation|ATP binding|protein tyrosine kinase activity|protein serine/threonine kinase activity|protein kinase activity
Glyma.05G174000.1	59.6782	313.181	5.24784	2.39172	3.57015e-12	6.57555e-11	Up	(M=8) KOG1718 - Dual specificity phosphatase					GO:0016791,GO:0016311,GO:0008138,GO:0006470,GO:0004725	phosphatase activity|dephosphorylation|protein tyrosine/serine/threonine phosphatase activity|protein dephosphorylation|protein tyrosine phosphatase activity
Glyma.05G175300.2	21.2322	484.913	22.8385	4.5134	1.23194e-38	8.35376e-37	Up						GO:0046872,GO:0019829,GO:0016021,GO:0015693,GO:0015444,GO:0006812,GO:0000166	metal ion binding|cation-transporting ATPase activity|integral to membrane|magnesium ion transport|magnesium-importing ATPase activity|cation transport|nucleotide binding
Glyma.05G177500.3	247.981	518.946	2.09269	1.06536	1.45532e-05	0.000124559	Up						GO:0006468,GO:0005524,GO:0005515,GO:0004713,GO:0004674,GO:0004672	protein phosphorylation|ATP binding|protein binding|protein tyrosine kinase activity|protein serine/threonine kinase activity|protein kinase activity
Glyma.05G178200.2	129.248	346.923	2.68418	1.42448	0.00137582	0.00778299	Up						GO:0005634,GO:0005515,GO:0003677	nucleus|protein binding|DNA binding
Glyma.05G178300.1	68.1555	170.893	2.50739	1.32619	0.00167733	0.0092634	Up	(M=9) KOG0094 - GTPase Rab6/YPT6/Ryh1, small G protein superfamily					GO:0015031,GO:0007264,GO:0007165,GO:0006913,GO:0006886,GO:0006184,GO:0005622,GO:0005525,GO:0003924	protein transport|small GTPase mediated signal transduction|signal transduction|nucleocytoplasmic transport|intracellular protein transport|GTP catabolic process|intracellular|GTP binding|GTPase activity
Glyma.05G179900.1	48.3095	158.943	3.29011	1.71813	0.000103665	0.000756705	Up	(M=357) PF00847 - AP2 domain					GO:0006355,GO:0003700	regulation of transcription, DNA-dependent|sequence-specific DNA binding transcription factor activity
Glyma.05G180100.1	178.654	363.767	2.03616	1.02585	0.000243396	0.00164278	Up	(M=3) PTHR10909//PTHR10909:SF94 - ELECTRON TRANSPORT OXIDOREDUCTASE // SUBFAMILY NOT NAMED	K00232	acyl-CoA oxidase [EC:1.3.3.6]	ko00071,ko00592,ko01040,ko01100,ko01110,ko01212,ko03320,ko04024,ko04146	Fatty acid degradation|alpha-Linolenic acid metabolism|Biosynthesis of unsaturated fatty acids|Metabolic pathways|Biosynthesis of secondary metabolites|Fatty acid metabolism|PPAR signaling pathway|cAMP signaling pathway|Peroxisome	GO:0055114,GO:0050660,GO:0016627,GO:0006635,GO:0006631,GO:0005777,GO:0003997,GO:0003995	oxidation-reduction process|flavin adenine dinucleotide binding|oxidoreductase activity, acting on the CH-CH group of donors|fatty acid beta-oxidation|fatty acid metabolic process|peroxisome|acyl-CoA oxidase activity|acyl-CoA dehydrogenase activity
Glyma.05G182100.1	50.7993	346.732	6.82552	2.77094	5.37584e-16	1.31429e-14	Up						-	-
Glyma.05G185700.2	602.46	1680.71	2.78975	1.48014	9.95888e-19	2.92061e-17	Up						-	-
Glyma.05G185700.4	86.1279	214.719	2.49302	1.3179	0.000351318	0.00229261	Up						-	-
Glyma.05G188500.1	30.2567	231.127	7.63887	2.93336	3.75907e-12	6.91536e-11	Up	(M=4) KOG0026 - Anthranilate synthase, beta chain					GO:0070409,GO:0006543	carbamoyl phosphate biosynthetic process|glutamine catabolic process
Glyma.05G189500.1	43.7616	188.072	4.29766	2.10355	8.47073e-05	0.000628473	Up						-	-
Glyma.05G189600.1	94.2426	286.568	3.04075	1.60442	1.18836e-06	1.20451e-05	Up	(M=52) PTHR22849 - WDSAM1 PROTEIN					GO:0016567,GO:0004842,GO:0000151	protein ubiquitination|ubiquitin-protein ligase activity|ubiquitin ligase complex
Glyma.05G191600.1	28.7688	1779.02	61.8383	5.95043	2.66129e-140	1.55278e-137	Up	(M=28) K11000 - callose synthase [EC:2.4.1.-]	K11000	callose synthase [EC:2.4.1.-]			GO:0016020,GO:0006075,GO:0003843,GO:0000148	membrane|(1->3)-beta-D-glucan biosynthetic process|1,3-beta-D-glucan synthase activity|1,3-beta-D-glucan synthase complex
Glyma.05G192500.1	17.1181	233.78	13.6569	3.77155	6.12554e-17	1.59642e-15	Up	(M=180) PF02365 - No apical meristem (NAM) protein					GO:0006355,GO:0003677	regulation of transcription, DNA-dependent|DNA binding
Glyma.05G192600.2	177.703	371.492	2.09053	1.06387	0.000115609	0.000836936	Up						-	-
Glyma.05G196300.1	118.5	330.469	2.78877	1.47963	7.39164e-06	6.63966e-05	Up	(M=192) K14488 - SAUR family protein	K14488	SAUR family protein	ko04075	Plant hormone signal transduction	-	-
Glyma.05G199000.2	39.1839	160.999	4.1088	2.03872	0.000168708	0.0011794	Up						GO:0016884	carbon-nitrogen ligase activity, with glutamine as amido-N-donor
Glyma.05G199600.1	293.949	737.004	2.50726	1.32611	8.71117e-10	1.28433e-08	Up						-	-
Glyma.05G200000.6	234.257	570.008	2.43326	1.28289	8.38023e-08	9.90189e-07	Up						-	-
Glyma.05G202700.1	126.107	4913.54	38.9631	5.28404	1.16039e-213	2.2128e-210	Up	(M=53) PTHR10791 - RAG1-ACTIVATING PROTEIN 1					GO:0016021	integral to membrane
Glyma.05G204400.1	731.968	1974.28	2.69722	1.43148	2.10958e-18	6.05941e-17	Up	(M=23) PF11820 - Protein of unknown function (DUF3339)					-	-
Glyma.05G204600.1	70.4087	440.751	6.25989	2.64614	8.8481e-09	1.16975e-07	Up	(M=61) PF00314 - Thaumatin family					-	-
Glyma.05G204700.1	409.38	933.602	2.28053	1.18937	1.91742e-09	2.71878e-08	Up	(M=10) 5.1.3.2 - UDP-glucose 4-epimerase.	K01784	UDP-glucose 4-epimerase [EC:5.1.3.2]	ko00052,ko00520,ko01100	Galactose metabolism|Amino sugar and nucleotide sugar metabolism|Metabolic pathways	GO:0050662,GO:0044237,GO:0016857,GO:0006012,GO:0005975,GO:0003978,GO:0003824	coenzyme binding|cellular metabolic process|racemase and epimerase activity, acting on carbohydrates and derivatives|galactose metabolic process|carbohydrate metabolic process|UDP-glucose 4-epimerase activity|catalytic activity
Glyma.05G205200.2	104.65	225.417	2.15402	1.10703	0.00169033	0.00932666	Up		K03137	transcription initiation factor TFIIE subunit beta	ko03022,ko05169,ko05203	Basal transcription factors|Epstein-Barr virus infection|Viral carcinogenesis	GO:0006367,GO:0005673	transcription initiation from RNA polymerase II promoter|transcription factor TFIIE complex
Glyma.05G207500.1	175.651	554.228	3.15529	1.65777	5.88104e-11	9.67612e-10	Up	(M=19) K07375 - tubulin beta	K07375	tubulin beta	ko04145,ko04540,ko05130	Phagosome|Gap junction|Pathogenic Escherichia coli infection	GO:0051258,GO:0043234,GO:0007017,GO:0006184,GO:0005874,GO:0005525,GO:0005200,GO:0003924	protein polymerization|protein complex|microtubule-based process|GTP catabolic process|microtubule|GTP binding|structural constituent of cytoskeleton|GTPase activity
Glyma.05G207800.3	122.417	255.596	2.08791	1.06206	0.00131328	0.00748063	Up						GO:0008270,GO:0006351,GO:0005634,GO:0003682	zinc ion binding|transcription, DNA-dependent|nucleus|chromatin binding
Glyma.05G209600.4	12.7903	93.3997	7.30238	2.86837	6.01097e-05	0.000459626	Up						GO:0046872,GO:0008270,GO:0005515	metal ion binding|zinc ion binding|protein binding
Glyma.05G209600.5	185.739	380.641	2.04934	1.03516	0.000225836	0.00153472	Up						GO:0046872,GO:0008270,GO:0005515	metal ion binding|zinc ion binding|protein binding
Glyma.05G209600.8	4.85026	49.4782	10.2011	3.35066	0.000595618	0.00368596	Up						GO:0046872,GO:0008270,GO:0005515	metal ion binding|zinc ion binding|protein binding
Glyma.05G214600.1	611.987	2296.73	3.75291	1.90801	8.18714e-22	2.86147e-20	Up						-	-
Glyma.05G215600.1	554.397	3042.24	5.48748	2.45614	7.98983e-57	9.26833e-55	Up	(M=140) PTHR22950 - AMINO ACID TRANSPORTER					-	-
Glyma.05G218500.2	186.79	1369.44	7.33144	2.8741	2.87278e-10	4.43014e-09	Up						-	-
Glyma.05G218600.2	15.9455	76.5987	4.80378	2.26417	0.000729824	0.00441822	Up						GO:0016747,GO:0008152,GO:0006633,GO:0003824	transferase activity, transferring acyl groups other than amino-acyl groups|metabolic process|fatty acid biosynthetic process|catalytic activity
Glyma.05G219600.1	2801.47	11262	4.02005	2.00721	1.29224e-40	9.28616e-39	Up	(M=4) K09490 - heat shock 70kDa protein 5	K09490	heat shock 70kDa protein 5	ko03060,ko04141,ko04918,ko05020	Protein export|Protein processing in endoplasmic reticulum|Thyroid hormone synthesis|Prion diseases	-	-
Glyma.05G221700.2	880.392	1856.58	2.10881	1.07643	1.03077e-11	1.82373e-10	Up		K00967	ethanolamine-phosphate cytidylyltransferase [EC:2.7.7.14]	ko00440,ko00564,ko01100	Phosphonate and phosphinate metabolism|Glycerophospholipid metabolism|Metabolic pathways	GO:0009058,GO:0003824	biosynthetic process|catalytic activity
Glyma.05G224500.1	55.63	212.825	3.82572	1.93573	9.83046e-05	0.00072094	Up	(M=7) 1.13.99.1 - Inositol oxygenase.	K00469	inositol oxygenase [EC:1.13.99.1]	ko00053,ko00562	Ascorbate and aldarate metabolism|Inositol phosphate metabolism	GO:0055114,GO:0050113,GO:0019310,GO:0005737,GO:0005506	oxidation-reduction process|inositol oxygenase activity|inositol catabolic process|cytoplasm|iron ion binding
Glyma.05G224700.1	279.933	698.488	2.4952	1.31915	1.43278e-09	2.05961e-08	Up						-	-
Glyma.05G225200.2	641.746	1885.02	2.93732	1.5545	2.44491e-21	8.34739e-20	Up						GO:0016791,GO:0016311,GO:0008138,GO:0006470,GO:0004725	phosphatase activity|dephosphorylation|protein tyrosine/serine/threonine phosphatase activity|protein dephosphorylation|protein tyrosine phosphatase activity
Glyma.05G226700.1	1039.14	2588.03	2.49055	1.31646	2.82259e-07	3.12495e-06	Up	(M=3) PTHR22981//PTHR22981:SF31 - 3-HYDROXYISOBUTYRATE DEHYDROGENASE-RELATED // SUBFAMILY NOT NAMED					GO:0055114,GO:0050662,GO:0016616,GO:0016491,GO:0006098,GO:0004616	oxidation-reduction process|coenzyme binding|oxidoreductase activity, acting on the CH-OH group of donors, NAD or NADP as acceptor|oxidoreductase activity|pentose-phosphate shunt|phosphogluconate dehydrogenase (decarboxylating) activity
Glyma.05G228200.2	62.1182	307.553	4.95109	2.30775	2.19931e-11	3.77421e-10	Up						-	-
Glyma.05G229500.3	452.272	996.723	2.20381	1.14	1.85206e-09	2.62992e-08	Up						GO:0046983	protein dimerization activity
Glyma.05G229600.1	46.7626	275.315	5.8875	2.55766	7.84774e-12	1.40278e-10	Up	(M=3) PF00400//PF04564 - WD domain, G-beta repeat // U-box domain					GO:0016567,GO:0005515,GO:0004842,GO:0000151	protein ubiquitination|protein binding|ubiquitin-protein ligase activity|ubiquitin ligase complex
Glyma.05G229800.1	204.915	543.57	2.65267	1.40744	7.1679e-09	9.57169e-08	Up	(M=5) PTHR24056//PTHR24056:SF88 - CELL DIVISION PROTEIN KINASE					GO:0006468,GO:0005524,GO:0004713,GO:0004674,GO:0004672	protein phosphorylation|ATP binding|protein tyrosine kinase activity|protein serine/threonine kinase activity|protein kinase activity
Glyma.05G231400.1	20.4588	330.817	16.1699	4.01524	2.35322e-24	9.19471e-23	Up	(M=8) KOG0092 - GTPase Rab5/YPT51 and related small G protein superfamily GTPases	K07976	Rab family, other			GO:0015031,GO:0007264,GO:0007165,GO:0006913,GO:0006886,GO:0006184,GO:0005622,GO:0005525,GO:0003924	protein transport|small GTPase mediated signal transduction|signal transduction|nucleocytoplasmic transport|intracellular protein transport|GTP catabolic process|intracellular|GTP binding|GTPase activity
Glyma.05G231500.1	80.5154	1383.31	17.1807	4.10272	2.20265e-77	4.34883e-75	Up						-	-
Glyma.05G233400.1	169.719	394.132	2.32227	1.21554	0.000106725	0.000776791	Up	(M=24) KOG4711 - Predicted membrane protein					GO:0015743	malate transport
Glyma.05G234000.1	113.015	254.754	2.25415	1.17259	0.000401936	0.00258858	Up						-	-
Glyma.05G234300.1	304.051	652.763	2.14689	1.10225	8.89179e-07	9.17036e-06	Up	(M=5) PTHR23139:SF13 - CLEAVAGE STIMULATION FACTOR 64					-	-
Glyma.05G236400.1	433.861	905.673	2.08747	1.06176	3.57581e-05	0.000285962	Up	(M=32) 3.2.1.4 - Cellulase.					GO:0005975,GO:0004553,GO:0003824	carbohydrate metabolic process|hydrolase activity, hydrolyzing O-glycosyl compounds|catalytic activity
Glyma.05G239400.1	124.936	572.21	4.58003	2.19536	6.5169e-17	1.69333e-15	Up	(M=2) K12116 - flavin-binding kelch repeat F-box protein 1	K12116	flavin-binding kelch repeat F-box protein 1	ko04712	Circadian rhythm - plant	GO:0007165,GO:0006355,GO:0005515,GO:0004871	signal transduction|regulation of transcription, DNA-dependent|protein binding|signal transducer activity
Glyma.05G241700.1	434.077	1196.53	2.75649	1.46283	1.7434e-15	4.1193e-14	Up						-	-
Glyma.05G242200.1	0	40.7758			5.64425e-07	5.98773e-06	Up						-	-
Glyma.05G244100.1	0	1135.04			2.88046e-29	1.39794e-27	Up	(M=25) PTHR11362 - PHOSPHATIDYLETHANOLAMINE-BINDING PROTEIN					-	-
Glyma.05G244900.2	35.2282	267.768	7.60095	2.92618	8.67217e-14	1.81681e-12	Up						-	-
Glyma.05G245300.1	159.213	381.496	2.39613	1.26071	0.000168033	0.0011751	Up	(M=23) PTHR23257:SF80 - MAP3K DELTA-1 PROTEIN KINASE					GO:0006468,GO:0005524,GO:0004713,GO:0004674,GO:0004672	protein phosphorylation|ATP binding|protein tyrosine kinase activity|protein serine/threonine kinase activity|protein kinase activity
Glyma.05G245800.1	1578.59	10522.7	6.66589	2.7368	3.36499e-75	6.33956e-73	Up	(M=61) PF00314 - Thaumatin family					-	-
Glyma.05G246700.2	1002.14	4641.97	4.63208	2.21166	2.58074e-56	2.93705e-54	Up		K07126	uncharacterized protein			GO:0005515	protein binding
Glyma.05G247800.1	11.0892	63.4695	5.72356	2.51691	0.000674885	0.00411944	Up	(M=2) 3.1.3.2 - Acid phosphatase.	K01078	acid phosphatase [EC:3.1.3.2]	ko00627,ko01120,ko05152	Aminobenzoate degradation|Microbial metabolism in diverse environments|Tuberculosis	GO:0016787	hydrolase activity
Glyma.05G247800.4	727.212	8256.98	11.3543	3.50517	6.68969e-142	4.05452e-139	Up		K01078	acid phosphatase [EC:3.1.3.2]	ko00627,ko01120,ko05152	Aminobenzoate degradation|Microbial metabolism in diverse environments|Tuberculosis	GO:0016787	hydrolase activity
Glyma.05G248600.1	1295.4	2925.53	2.25841	1.1753	1.99529e-16	5.01129e-15	Up	(M=1) PTHR10314:SF6 - 1-AMINOCYCLOPROPANE-1-CARBOXYLATE DEAMINASE					GO:0003824	catalytic activity
Glyma.06G003200.1	60.6658	1399.28	23.0654	4.52766	1.1149e-23	4.21919e-22	Up	(M=3) PTHR19139//PTHR19139:SF50 - AQUAPORIN TRANSPORTER // SUBFAMILY NOT NAMED	K09872	aquaporin PIP			GO:0016020,GO:0006810,GO:0005215	membrane|transport|transporter activity
Glyma.06G003300.1	270.096	684.484	2.53422	1.34154	3.09709e-09	4.30176e-08	Up	(M=7) 2.3.1.78 - Heparan-alpha-glucosaminide N-acetyltransferase.	K10532	heparan-alpha-glucosaminide N-acetyltransferase [EC:2.3.1.78]	ko00531,ko01100,ko04142	Glycosaminoglycan degradation|Metabolic pathways|Lysosome	-	-
Glyma.06G003500.1	52.6419	324.996	6.17372	2.62614	6.16248e-14	1.30467e-12	Up	(M=20) KOG1100 - Predicted E3 ubiquitin ligase					-	-
Glyma.06G004400.1	626.215	6656.66	10.63	3.41007	1.27776e-127	6.2831e-125	Up	(M=12) PF00331 - Glycosyl hydrolase family 10					GO:0005975,GO:0004553	carbohydrate metabolic process|hydrolase activity, hydrolyzing O-glycosyl compounds
Glyma.06G004500.1	10.3552	157.73	15.232	3.92904	7.43061e-09	9.91234e-08	Up	(M=6) PTHR22950:SF3 - AUX1-LIKE AMINO ACID PERMEASE	K13946	auxin influx carrier (AUX1 LAX family)	ko04075	Plant hormone signal transduction	-	-
Glyma.06G005100.1	25.1696	122.906	4.88313	2.28781	2.95629e-05	0.000239695	Up	(M=4) PTHR11071:SF161 - ROC3 (ROTAMASE CYP 3), PEPTIDYL-PROLYL CIS-TRANS ISOMERASE	K01802	peptidylprolyl isomerase [EC:5.2.1.8]			GO:0006457,GO:0003755	protein folding|peptidyl-prolyl cis-trans isomerase activity
Glyma.06G005200.1	8.23725	67.3613	8.17765	3.03169	9.64384e-05	0.000708184	Up						-	-
Glyma.06G010200.1	427.742	2450.92	5.72989	2.51851	2.45914e-22	8.83584e-21	Up	(M=19) PTHR22952//PTHR22952:SF60 - CAMP-RESPONSE ELEMENT BINDING PROTEIN-RELATED // SUBFAMILY NOT NAMED					GO:0043565,GO:0006355,GO:0003700	sequence-specific DNA binding|regulation of transcription, DNA-dependent|sequence-specific DNA binding transcription factor activity
Glyma.06G010700.1	3.12132	39.5333	12.6655	3.66284	0.000637731	0.0039165	Up	(M=32) PF03492 - SAM dependent carboxyl methyltransferase					GO:0008168	methyltransferase activity
Glyma.06G010800.1	8.143	148.645	18.2543	4.19017	7.10116e-13	1.38559e-11	Up	(M=7) 2.1.1.141 - Jasmonate O-methyltransferase.	K08241	jasmonate O-methyltransferase [EC:2.1.1.141]	ko00592,ko01110	alpha-Linolenic acid metabolism|Biosynthesis of secondary metabolites	GO:0008168	methyltransferase activity
Glyma.06G012600.1	197.325	1406.26	7.12659	2.83321	3.91805e-06	3.68012e-05	Up	(M=19) KOG0107 - Alternative splicing factor SRp20/9G8 (RRM superfamily)					GO:0003676,GO:0000166	nucleic acid binding|nucleotide binding
Glyma.06G012600.2	294.791	941.516	3.19384	1.67529	2.0895e-05	0.000174426	Up						GO:0003676,GO:0000166	nucleic acid binding|nucleotide binding
Glyma.06G012600.3	136.419	523.801	3.83965	1.94098	2.17415e-13	4.42327e-12	Up						GO:0003676,GO:0000166	nucleic acid binding|nucleotide binding
Glyma.06G012900.1	525.114	1229.67	2.34172	1.22757	9.84901e-12	1.74812e-10	Up	(M=51) PF00332//PF07983 - Glycosyl hydrolases family 17 // X8 domain					GO:0005975,GO:0004553	carbohydrate metabolic process|hydrolase activity, hydrolyzing O-glycosyl compounds
Glyma.06G012900.2	2070.79	8710.18	4.20622	2.07252	4.92184e-60	6.2167e-58	Up						GO:0005975,GO:0004553	carbohydrate metabolic process|hydrolase activity, hydrolyzing O-glycosyl compounds
Glyma.06G013400.1	189.375	1632.23	8.61904	3.10753	1.98316e-26	8.48676e-25	Up	(M=26) PF03181 - BURP domain					-	-
Glyma.06G019200.1	804.873	2990.26	3.7152	1.89344	4.3025e-37	2.79859e-35	Up	(M=31) PF04783 - Protein of unknown function (DUF630)					-	-
Glyma.06G021400.1	59.5094	351.11	5.90007	2.56073	1.51382e-14	3.35958e-13	Up	(M=106) PTHR22764 - RING FINGER DOMAIN-CONTAINING					GO:0046872,GO:0008270,GO:0005515	metal ion binding|zinc ion binding|protein binding
Glyma.06G022600.1	181.25	165117	910.993	9.8313	1.04656e-23	3.96826e-22	Up	(M=124) PTHR10795:SF17 - SUBTILISIN-LIKE PROTEASE (PLANT)					GO:0043086,GO:0042802,GO:0006508,GO:0004252	negative regulation of catalytic activity|identical protein binding|proteolysis|serine-type endopeptidase activity
Glyma.06G023700.1	39.3594	158.551	4.02829	2.01017	1.33435e-05	0.000115011	Up						-	-
Glyma.06G024500.1	0	59.299			1.9917e-05	0.000166814	Up	(M=37) PF02704 - Gibberellin regulated protein					-	-
Glyma.06G024600.1	133.973	302.283	2.2563	1.17396	0.000175284	0.00122135	Up						-	-
Glyma.06G025500.1	37.6913	242.127	6.42397	2.68346	2.98929e-11	5.05992e-10	Up	(M=192) K14488 - SAUR family protein	K14488	SAUR family protein	ko04075	Plant hormone signal transduction	-	-
Glyma.06G025700.1	6.11799	162.39	26.5429	4.73026	8.19613e-07	8.49211e-06	Up	(M=5) PTHR23102:SF17 - ZINC FINGER (CCCH-TYPE) FAMILY PROTEIN					GO:0046872	metal ion binding
Glyma.06G026300.1	749.541	7106.77	9.4815	3.24512	4.57356e-119	1.99768e-116	Up	(M=12) PF07250 - Glyoxal oxidase N-terminus					-	-
Glyma.06G027200.1	19.849	94.0883	4.7402	2.24495	0.000216697	0.00147892	Up	(M=7) PTHR11945//PTHR11945:SF76 - MADS BOX PROTEIN // SUBFAMILY NOT NAMED	K09264	MADS-box transcription factor, plant			GO:0046983,GO:0006355,GO:0005634,GO:0003700,GO:0003677	protein dimerization activity|regulation of transcription, DNA-dependent|nucleus|sequence-specific DNA binding transcription factor activity|DNA binding
Glyma.06G027300.1	36.8443	158.412	4.29948	2.10416	6.26699e-06	5.70347e-05	Up	(M=12) K06269 - serine/threonine-protein phosphatase PP1 catalytic subunit	K06269	protein phosphatase 1, catalytic subunit [EC:3.1.3.16]	ko03015,ko04022,ko04024,ko04113,ko04114,ko04261,ko04270,ko04390,ko04510,ko04611,ko04720,ko04728,ko04750,ko04810,ko04910,ko04921,ko04931,ko05031,ko05034,ko05168,ko05205	mRNA surveillance pathway|cGMP-PKG signaling pathway|cAMP signaling pathway|Meiosis - yeast|Oocyte meiosis|Adrenergic signaling in cardiomyocytes|Vascular smooth muscle contraction|Hippo signaling pathway|Focal adhesion|Platelet activation|Long-term potentiation|Dopaminergic synapse|Inflammatory mediator regulation of TRP channels|Regulation of actin cytoskeleton|Insulin signaling pathway|Oxytoci…	GO:0016787	hydrolase activity
Glyma.06G027700.1	3199.11	12238.8	3.8257	1.93572	8.8791e-57	1.02694e-54	Up	(M=9) PTHR12411:SF42 - CYSTEINE PROTEASE	K01376	cathepsin V [EC:3.4.22.43]			GO:0008234,GO:0006508	cysteine-type peptidase activity|proteolysis
Glyma.06G029100.1	35.7876	252.409	7.05299	2.81824	1.25723e-07	1.4556e-06	Up	(M=24) PTHR11850:SF14 - BEL1 HOMEOTIC PROTEIN					GO:0043565,GO:0006355,GO:0003700	sequence-specific DNA binding|regulation of transcription, DNA-dependent|sequence-specific DNA binding transcription factor activity
Glyma.06G029100.2	178.268	423.729	2.37692	1.2491	3.15411e-06	2.99895e-05	Up						GO:0043565,GO:0006355,GO:0003700	sequence-specific DNA binding|regulation of transcription, DNA-dependent|sequence-specific DNA binding transcription factor activity
Glyma.06G031800.1	0	25.3588			0.000145277	0.00103043	Up	(M=601) PF00249 - Myb-like DNA-binding domain					GO:0003682	chromatin binding
Glyma.06G034800.10	33.1565	155.002	4.67485	2.22492	3.3261e-05	0.00026724	Up		K07441	beta-1,4-N-acetylglucosaminyltransferase [EC:2.4.1.141]	ko00510,ko00513,ko01100	N-Glycan biosynthesis|Various types of N-glycan biosynthesis|Metabolic pathways	-	-
Glyma.06G036600.1	303.491	701.934	2.31286	1.20968	1.69757e-08	2.17831e-07	Up						-	-
Glyma.06G038100.1	0.303141	99.4864	328.185	8.35836	1.87433e-12	3.52864e-11	Up	(M=13) PF04842 - Plant protein of unknown function (DUF639)					-	-
Glyma.06G041400.1	87.3812	228.343	2.61318	1.38581	0.000118561	0.000856246	Up	(M=152) PF02458 - Transferase family					GO:0016747	transferase activity, transferring acyl groups other than amino-acyl groups
Glyma.06G042900.1	2685.19	5892.24	2.19434	1.13379	1.94896e-10	3.05921e-09	Up	(M=10) K14505 - cyclin D3, plant	K14505	cyclin D3, plant	ko04075	Plant hormone signal transduction	GO:0005634	nucleus
Glyma.06G043000.1	44.5501	187.998	4.21991	2.07721	0.000458645	0.00291277	Up	(M=5) 3.4.19.5 - Beta-aspartyl-peptidase.	K13051	beta-aspartyl-peptidase (threonine type) [EC:3.4.19.5]			GO:0016787	hydrolase activity
Glyma.06G044100.1	216.116	3284	15.1955	3.92557	1.83323e-91	5.01159e-89	Up	(M=24) PTHR12183 - UNCHARACTERIZED RING ZINC FINGER-CONTAINING PROTEIN					GO:0008270,GO:0005515	zinc ion binding|protein binding
Glyma.06G044100.2	15.7766	327.526	20.7603	4.37576	7.71342e-27	3.34855e-25	Up						GO:0008270,GO:0005515	zinc ion binding|protein binding
Glyma.06G044300.1	28.0014	478.718	17.0962	4.0956	2.81841e-34	1.65309e-32	Up	(M=10) PTHR12537:SF13 - PUMILIO-RELATED					GO:0003723	RNA binding
Glyma.06G044400.1	111.904	3435.04	30.6962	4.93999	5.63295e-68	8.79066e-66	Up	(M=37) PF02704 - Gibberellin regulated protein					-	-
Glyma.06G045400.1	12.4906	82.2525	6.58513	2.71921	5.94289e-05	0.000454731	Up						GO:0046872	metal ion binding
Glyma.06G048100.1	134.517	304.525	2.26384	1.17877	0.000168092	0.00117541	Up						-	-
Glyma.06G048800.1	0	55.4464			2.93565e-09	4.08987e-08	Up						-	-
Glyma.06G049500.1	899.162	3065.46	3.40924	1.76945	2.50799e-33	1.42402e-31	Up	(M=1) PF00890//PF08491 - FAD binding domain // Squalene epoxidase	K00511	squalene monooxygenase [EC:1.14.99.7]	ko00100,ko00909,ko01100,ko01110,ko01130	Steroid biosynthesis|Sesquiterpenoid and triterpenoid biosynthesis|Metabolic pathways|Biosynthesis of secondary metabolites|Biosynthesis of antibiotics	GO:0055114,GO:0050660,GO:0016491,GO:0016021,GO:0008152,GO:0004506	oxidation-reduction process|flavin adenine dinucleotide binding|oxidoreductase activity|integral to membrane|metabolic process|squalene monooxygenase activity
Glyma.06G050100.1	12.7395	211.345	16.5898	4.05222	2.26605e-07	2.54703e-06	Up	(M=15) 2.6.1.42 - Branched-chain-amino-acid transaminase.	K00826	branched-chain amino acid aminotransferase [EC:2.6.1.42]	ko00280,ko00290,ko00770,ko01100,ko01110,ko01130,ko01210,ko01230	Valine, leucine and isoleucine degradation|Valine, leucine and isoleucine biosynthesis|Pantothenate and CoA biosynthesis|Metabolic pathways|Biosynthesis of secondary metabolites|Biosynthesis of antibiotics|2-Oxocarboxylic acid metabolism|Biosynthesis of amino acids	GO:0009081,GO:0008152,GO:0004084,GO:0003824	branched-chain amino acid metabolic process|metabolic process|branched-chain-amino-acid transaminase activity|catalytic activity
Glyma.06G050300.1	162.669	1011.41	6.21762	2.63636	9.29727e-18	2.56858e-16	Up	(M=94) PF00642 - Zinc finger C-x8-C-x5-C-x3-H type (and similar)					GO:0046872	metal ion binding
Glyma.06G050400.1	0.346428	26.326	75.9926	6.24779	0.000377053	0.00244383	Up	(M=27) PF03080 - Domain of unknown function (DUF239)					-	-
Glyma.06G050500.1	308.318	1261.1	4.09026	2.03219	4.23311e-26	1.78418e-24	Up						-	-
Glyma.06G051100.1	533.635	1110.42	2.08087	1.05718	6.89192e-09	9.21733e-08	Up	(M=2) K01772 - ferrochelatase	K01772	ferrochelatase [EC:4.99.1.1]	ko00860,ko01100,ko01110	Porphyrin and chlorophyll metabolism|Metabolic pathways|Biosynthesis of secondary metabolites	GO:0006783,GO:0004325	heme biosynthetic process|ferrochelatase activity
Glyma.06G054800.1	172.133	418.517	2.43136	1.28177	2.04451e-06	1.99767e-05	Up	(M=12) KOG0765 - Predicted mitochondrial carrier protein					GO:0055085	transmembrane transport
Glyma.06G055200.1	111.541	569.173	5.10281	2.35129	4.31906e-13	8.56635e-12	Up						-	-
Glyma.06G058200.1	71.1997	279.066	3.91948	1.97066	1.36717e-08	1.77062e-07	Up	(M=7) PTHR10366:SF20 - 3 BETA-HYDROXYSTEROID DEHYDROGENASE					GO:0055114,GO:0016616,GO:0006694,GO:0003854	oxidation-reduction process|oxidoreductase activity, acting on the CH-OH group of donors, NAD or NADP as acceptor|steroid biosynthetic process|3-beta-hydroxy-delta5-steroid dehydrogenase activity
Glyma.06G061700.1	19.2937	90.9514	4.71405	2.23697	0.000194323	0.00134068	Up	(M=10) 5.4.99.5 - Chorismate mutase.	K01850	chorismate mutase [EC:5.4.99.5]	ko00400,ko01100,ko01110,ko01130,ko01230	Phenylalanine, tyrosine and tryptophan biosynthesis|Metabolic pathways|Biosynthesis of secondary metabolites|Biosynthesis of antibiotics|Biosynthesis of amino acids	GO:0009073,GO:0004106	aromatic amino acid family biosynthetic process|chorismate mutase activity
Glyma.06G065300.1	73.4669	192.238	2.61666	1.38773	0.000357978	0.00233237	Up						-	-
Glyma.06G066200.1	71.0447	418.05	5.88431	2.55687	1.63712e-12	3.09325e-11	Up	(M=14) PTHR22847//PTHR22847:SF52 - WD40 REPEAT PROTEIN // SUBFAMILY NOT NAMED					GO:0005515	protein binding
Glyma.06G066200.2	133.379	1356.09	10.1672	3.34585	5.56028e-58	6.67789e-56	Up						GO:0005515	protein binding
Glyma.06G066200.4	37.1427	340.005	9.154	3.1944	3.89384e-19	1.17227e-17	Up						GO:0005515	protein binding
Glyma.06G067200.1	141.201	1719.82	12.1799	3.60643	3.76425e-74	6.90864e-72	Up	(M=10) 2.4.2.7 - Adenine phosphoribosyltransferase.	K00759	adenine phosphoribosyltransferase [EC:2.4.2.7]	ko00230,ko01100	Purine metabolism|Metabolic pathways	GO:0009116,GO:0006168,GO:0005737,GO:0003999	nucleoside metabolic process|adenine salvage|cytoplasm|adenine phosphoribosyltransferase activity
Glyma.06G068400.1	3494.28	8728.72	2.49801	1.32078	3.15182e-23	1.17457e-21	Up	(M=7) K14515 - EIN3-binding F-box protein	K14515	EIN3-binding F-box protein	ko04075	Plant hormone signal transduction	GO:0005515	protein binding
Glyma.06G069400.1	0	113.469			4.12918e-18	1.16297e-16	Up	(M=90) PF03330 - Rare lipoprotein A (RlpA)-like double-psi beta-barrel					-	-
Glyma.06G070100.1	223.153	1164.82	5.21981	2.384	6.94761e-12	1.24759e-10	Up	(M=9) PTHR10655:SF5 - LYSOPHOSPHOLIPASE-RELATED					GO:0016787	hydrolase activity
Glyma.06G072400.2	6.54145	181.18	27.6972	4.79167	9.7643e-18	2.6938e-16	Up						GO:0055114,GO:0016706,GO:0016491	oxidation-reduction process|oxidoreductase activity, acting on paired donors, with incorporation or reduction of molecular oxygen, 2-oxoglutarate as one donor, and incorporation of one atom each of oxygen into both donors|oxidoreductase activity
Glyma.06G073000.1	416.991	962.621	2.30849	1.20695	8.73273e-10	1.28727e-08	Up	(M=8) PTHR10257:SF3 - SERINE/THREONINE PROTEIN PHOSPHATASE 2A (PP2A) REGULATORY SUBUNIT B	K11584	protein phosphatase 2 (formerly 2A), regulatory subunit B'	ko03015,ko04071,ko04113,ko04114,ko04151,ko04152,ko04261,ko04728	mRNA surveillance pathway|Sphingolipid signaling pathway|Meiosis - yeast|Oocyte meiosis|PI3K-Akt signaling pathway|AMPK signaling pathway|Adrenergic signaling in cardiomyocytes|Dopaminergic synapse	GO:0008601,GO:0007165,GO:0000159	protein phosphatase type 2A regulator activity|signal transduction|protein phosphatase type 2A complex
Glyma.06G073400.1	133.951	293.88	2.19394	1.13352	0.000257916	0.00173329	Up						-	-
Glyma.06G075200.1	135.83	339.54	2.49975	1.32178	8.46024e-06	7.5329e-05	Up	(M=31) PF06749 - Protein of unknown function (DUF1218)					-	-
Glyma.06G076100.1	2778.47	6910.55	2.48718	1.31451	2.77876e-10	4.29447e-09	Up	(M=26) 3.6.3.6 - Proton-exporting ATPase.	K01535	H+-transporting ATPase [EC:3.6.3.6]	ko00190	Oxidative phosphorylation	GO:0046872,GO:0019829,GO:0016887,GO:0016021,GO:0006812,GO:0006754,GO:0006200,GO:0000166	metal ion binding|cation-transporting ATPase activity|ATPase activity|integral to membrane|cation transport|ATP biosynthetic process|ATP catabolic process|nucleotide binding
Glyma.06G077200.1	201.914	1356.7	6.71919	2.74829	1.60607e-14	3.55522e-13	Up						-	-
Glyma.06G078100.1	11.1828	91.6593	8.19644	3.035	4.2055e-06	3.93451e-05	Up	(M=2) PF00578//PF07649 - AhpC/TSA family // C1-like domain					GO:0055114,GO:0047134,GO:0016491,GO:0016209	oxidation-reduction process|protein-disulfide reductase activity|oxidoreductase activity|antioxidant activity
Glyma.06G079800.1	607.008	1515.93	2.49737	1.32041	1.25409e-14	2.79746e-13	Up	(M=5) PTHR22952:SF6 - CAMP-RESPONSE ELEMENT BINDING PROTEIN-RELATED					GO:0043565,GO:0006355,GO:0003700	sequence-specific DNA binding|regulation of transcription, DNA-dependent|sequence-specific DNA binding transcription factor activity
Glyma.06G081800.1	0.650437	43.7702	67.2935	6.0724	4.01161e-06	3.76302e-05	Up	(M=11) PTHR24420//PTHR24420:SF822 - LEUCINE-RICH REPEAT RECEPTOR-LIKE PROTEIN KINASE					GO:0006468,GO:0005524,GO:0004713,GO:0004674,GO:0004672	protein phosphorylation|ATP binding|protein tyrosine kinase activity|protein serine/threonine kinase activity|protein kinase activity
Glyma.06G081900.1	308.505	712.713	2.31021	1.20803	5.50526e-05	0.000423908	Up	(M=3) K09595 - minor histocompatibility antigen H13 [EC:3.4.23.-]	K09595	minor histocompatibility antigen H13 [EC:3.4.23.-]			GO:0016021,GO:0004190	integral to membrane|aspartic-type endopeptidase activity
Glyma.06G087100.2	341.157	1391.97	4.08014	2.02862	1.44593e-27	6.52339e-26	Up						-	-
Glyma.06G087300.1	20.7652	215.628	10.3841	3.3763	6.98942e-14	1.47336e-12	Up	(M=29) PF10604 - Polyketide cyclase / dehydrase and lipid transport					-	-
Glyma.06G087300.2	58.1267	324.319	5.57952	2.48014	5.42793e-13	1.06682e-11	Up						-	-
Glyma.06G089300.1	160.366	323.506	2.0173	1.01243	0.000575461	0.00356941	Up						-	-
Glyma.06G089600.1	465.112	1190.66	2.55994	1.35611	1.87471e-13	3.84306e-12	Up	(M=9) PF06219 - Protein of unknown function (DUF1005)					-	-
Glyma.06G089800.4	201.235	536.07	2.6639	1.41354	1.62892e-08	2.09504e-07	Up		K00913	inositol-1,3,4-trisphosphate 5/6-kinase / inositol-tetrakisphosphate 1-kinase [EC:2.7.1.159 2.7.1.134]	ko00562,ko01100,ko04070	Inositol phosphate metabolism|Metabolic pathways|Phosphatidylinositol signaling system	GO:0052726,GO:0052725,GO:0047325,GO:0032957,GO:0005622,GO:0005524,GO:0000287	inositol-1,3,4-trisphosphate 5-kinase activity|inositol-1,3,4-trisphosphate 6-kinase activity|inositol tetrakisphosphate 1-kinase activity|inositol trisphosphate metabolic process|intracellular|ATP binding|magnesium ion binding
Glyma.06G090700.1	28.5631	292.049	10.2247	3.35398	5.5265e-18	1.5476e-16	Up	(M=2) PTHR24420//PTHR24420:SF681 - LEUCINE-RICH REPEAT RECEPTOR-LIKE PROTEIN KINASE					GO:0006468,GO:0005524,GO:0005515,GO:0004713,GO:0004674,GO:0004672	protein phosphorylation|ATP binding|protein binding|protein tyrosine kinase activity|protein serine/threonine kinase activity|protein kinase activity
Glyma.06G095400.1	758.481	2299.23	3.03136	1.59996	4.40633e-16	1.082e-14	Up	(M=4) PTHR23125//PTHR23125:SF102 - F-BOX/LEUCINE RICH REPEAT PROTEIN // SUBFAMILY NOT NAMED					-	-
Glyma.06G101400.1	146.913	318.307	2.16663	1.11545	0.0001558	0.00109771	Up	(M=75) PF05678 - VQ motif					-	-
Glyma.06G101700.1	28.8233	215.79	7.48665	2.90432	1.34976e-11	2.36299e-10	Up	(M=4) 2.5.1.54 - 3-deoxy-7-phosphoheptulonate synthase.	K01626	3-deoxy-7-phosphoheptulonate synthase [EC:2.5.1.54]	ko00400,ko01100,ko01110,ko01130,ko01230	Phenylalanine, tyrosine and tryptophan biosynthesis|Metabolic pathways|Biosynthesis of secondary metabolites|Biosynthesis of antibiotics|Biosynthesis of amino acids	GO:0009073,GO:0003849	aromatic amino acid family biosynthetic process|3-deoxy-7-phosphoheptulonate synthase activity
Glyma.06G101800.2	431.356	879.116	2.03803	1.02717	2.18912e-07	2.46552e-06	Up						-	-
Glyma.06G102100.1	583.2	2269.27	3.89106	1.96016	5.26639e-15	1.20466e-13	Up	(M=22) PF04674 - Phosphate-induced protein 1 conserved region					-	-
Glyma.06G102400.1	79.517	783.247	9.85006	3.30013	1.31453e-37	8.66581e-36	Up	(M=18) KOG0149 - Predicted RNA-binding protein SEB4 (RRM superfamily)					GO:0003676,GO:0000166	nucleic acid binding|nucleotide binding
Glyma.06G102400.2	40.3664	393.057	9.73723	3.28351	4.94428e-22	1.74365e-20	Up						GO:0003676,GO:0000166	nucleic acid binding|nucleotide binding
Glyma.06G102500.3	99.6352	306.647	3.0777	1.62185	1.69021e-06	1.67341e-05	Up						GO:0008168	methyltransferase activity
Glyma.06G105200.1	127.931	314.8	2.46071	1.29908	6.53685e-05	0.000496005	Up	(M=3) KOG4532 - WD40-like repeat containing protein					GO:0005515	protein binding
Glyma.06G106400.2	3.42794	253.985	74.0928	6.21126	2.53507e-30	1.27957e-28	Up						-	-
Glyma.06G107700.1	211.761	483.213	2.28187	1.19022	0.000501348	0.00315552	Up	(M=14) PF05633 - Protein of unknown function (DUF793)					-	-
Glyma.06G107800.1	181.041	545.212	3.01155	1.5905	9.31315e-08	1.0943e-06	Up	(M=16) 2.1.2.1 - Glycine hydroxymethyltransferase.	K00600	glycine hydroxymethyltransferase [EC:2.1.2.1]	ko00260,ko00460,ko00630,ko00670,ko00680,ko01100,ko01110,ko01120,ko01130,ko01200,ko01230	Glycine, serine and threonine metabolism|Cyanoamino acid metabolism|Glyoxylate and dicarboxylate metabolism|One carbon pool by folate|Methane metabolism|Metabolic pathways|Biosynthesis of secondary metabolites|Microbial metabolism in diverse environments|Biosynthesis of antibiotics|Carbon metabolism|Biosynthesis of amino acids	GO:0030170,GO:0006563,GO:0006544,GO:0004372,GO:0003824	pyridoxal phosphate binding|L-serine metabolic process|glycine metabolic process|glycine hydroxymethyltransferase activity|catalytic activity
Glyma.06G108600.1	52.9012	206.743	3.9081	1.96647	8.83493e-07	9.11652e-06	Up	(M=2) PTHR13180 - SMALL MEMBRANE PROTEIN-RELATED					-	-
Glyma.06G108700.1	29.6054	1400.64	47.3103	5.56408	2.64045e-63	3.64741e-61	Up	(M=95) PF00332 - Glycosyl hydrolases family 17					GO:0005975,GO:0004553	carbohydrate metabolic process|hydrolase activity, hydrolyzing O-glycosyl compounds
Glyma.06G110100.1	1156.7	2510.6	2.17048	1.11802	3.70661e-07	4.04356e-06	Up	(M=4) K12162 - ubiquitin-fold modifier 1	K12162	ubiquitin-fold modifier 1			-	-
Glyma.06G111400.1	368.055	811.864	2.20583	1.14132	5.37524e-06	4.9466e-05	Up	(M=16) PTHR22811:SF5 - EMP24/GP25L-RELATED					GO:0016021,GO:0006810	integral to membrane|transport
Glyma.06G113300.1	17.9412	213.621	11.9067	3.5737	2.43594e-14	5.32441e-13	Up	(M=22) PF05911 - Plant protein of unknown function (DUF869)					-	-
Glyma.06G114200.1	47.1395	1076.68	22.8404	4.51352	2.36798e-72	4.1234e-70	Up	(M=119) PTHR13683:SF98 - CHLOROPLAST NUCLEIOD DNA-BINDING-RELATED					GO:0006508,GO:0004190	proteolysis|aspartic-type endopeptidase activity
Glyma.06G114800.1	8825.54	22489.6	2.54824	1.3495	6.86047e-32	3.68904e-30	Up	(M=9) K09580 - protein disulfide-isomerase A1	K09580	protein disulfide-isomerase A1 [EC:5.3.4.1]	ko04141	Protein processing in endoplasmic reticulum	GO:0045454,GO:0016853,GO:0015035,GO:0006662,GO:0005783	cell redox homeostasis|isomerase activity|protein disulfide oxidoreductase activity|glycerol ether metabolic process|endoplasmic reticulum
Glyma.06G114900.1	113.128	656.955	5.80717	2.53784	4.01666e-15	9.26379e-14	Up	(M=5) PTHR26402//PTHR26402:SF64 - RESPONSE REGULATOR OF TWO-COMPONENT SYSTEM					GO:0000160,GO:0000156	phosphorelay signal transduction system|phosphorelay response regulator activity
Glyma.06G115000.1	50.246	205.956	4.09896	2.03526	3.57821e-07	3.90824e-06	Up	(M=2) 4.2.1.24 - Porphobilinogen synthase.	K01698	porphobilinogen synthase [EC:4.2.1.24]	ko00860,ko01100,ko01110	Porphyrin and chlorophyll metabolism|Metabolic pathways|Biosynthesis of secondary metabolites	GO:0046872,GO:0033014,GO:0004655,GO:0003824	metal ion binding|tetrapyrrole biosynthetic process|porphobilinogen synthase activity|catalytic activity
Glyma.06G115100.1	541.336	3476.99	6.42298	2.68324	1.23336e-19	3.82963e-18	Up	(M=4) PTHR11014:SF37 - AMINOACYLASE, PUTATIVE (N-ACYL-L-AMINO ACID AMIDOHYDROLASE, PUTATIVE)	K14664	IAA-amino acid hydrolase [EC:3.5.1.-]			GO:0016787,GO:0008152	hydrolase activity|metabolic process
Glyma.06G115200.1	394.859	917.991	2.32486	1.21714	8.50516e-08	1.00374e-06	Up	(M=2) K10295 - F-box protein 9	K10295	F-box protein 9			GO:0005515	protein binding
Glyma.06G116200.1	1835.64	17432.4	9.49658	3.24741	3.21702e-145	1.99621e-142	Up	(M=2) PTHR11731//PTHR11731:SF44 - PROTEASE FAMILY S9B,C DIPEPTIDYL-PEPTIDASE IV-RELATED // SUBFAMILY NOT NAMED					-	-
Glyma.06G117300.1	499.944	1044.64	2.08951	1.06317	1.18387e-08	1.54216e-07	Up	(M=6) 2.7.1.23 - NAD(+) kinase.					GO:0019674,GO:0008152,GO:0006741,GO:0003951	NAD metabolic process|metabolic process|NADP biosynthetic process|NAD+ kinase activity
Glyma.06G118100.1	521.864	1132.56	2.17023	1.11785	1.03866e-09	1.51592e-08	Up	(M=3) 2.7.7.64 - UTP-monosaccharide-1-phosphate uridylyltransferase.	K12447	UDP-sugar pyrophosphorylase [EC:2.7.7.64]	ko00040,ko00052,ko00053,ko00520,ko01100,ko01130	Pentose and glucuronate interconversions|Galactose metabolism|Ascorbate and aldarate metabolism|Amino sugar and nucleotide sugar metabolism|Metabolic pathways|Biosynthesis of antibiotics	GO:0016779,GO:0008152	nucleotidyltransferase activity|metabolic process
Glyma.06G118300.5	166.889	381.255	2.28448	1.19187	2.55636e-05	0.000209638	Up						GO:0008270,GO:0005515	zinc ion binding|protein binding
Glyma.06G120500.4	465.82	1025.51	2.20151	1.13849	1.55656e-09	2.22934e-08	Up						GO:0016597,GO:0008152	amino acid binding|metabolic process
Glyma.06G120600.1	2809.53	14544.3	5.17677	2.37205	9.15596e-78	1.82617e-75	Up	(M=4) PTHR23125//PTHR23125:SF104 - F-BOX/LEUCINE RICH REPEAT PROTEIN // SUBFAMILY NOT NAMED					GO:0005515	protein binding
Glyma.06G120600.2	917.523	3392.29	3.69722	1.88644	3.99495e-17	1.057e-15	Up						GO:0005515	protein binding
Glyma.06G121300.2	382.609	1747.51	4.56735	2.19136	1.77338e-35	1.08491e-33	Up						-	-
Glyma.06G121600.1	1.69232	463.463	273.862	8.0973	9.704e-52	9.7395e-50	Up						-	-
Glyma.06G121800.1	0	269.089			8.29575e-41	6.00003e-39	Up						-	-
Glyma.06G121900.2	0	113.827			3.05123e-18	8.66234e-17	Up						-	-
Glyma.06G122100.1	0	22.0422			0.00120738	0.00693549	Up						-	-
Glyma.06G122200.1	55.0474	530.592	9.63882	3.26886	2.84804e-27	1.26376e-25	Up	(M=53) PTHR10791 - RAG1-ACTIVATING PROTEIN 1					GO:0016021	integral to membrane
Glyma.06G122200.2	43.6251	428.054	9.8121	3.29456	3.37728e-23	1.2562e-21	Up						GO:0016021	integral to membrane
Glyma.06G122200.3	17.2756	144.407	8.35902	3.06333	1.49429e-07	1.71433e-06	Up						GO:0016021	integral to membrane
Glyma.06G123100.1	180.165	376.666	2.09067	1.06397	0.000130859	0.00093487	Up	(M=12) PTHR23423:SF2 - ORGANIC SOLUTE TRANSPORTER-RELATED					-	-
Glyma.06G124300.1	0.606282	45.1772	74.5151	6.21946	2.2413e-06	2.17703e-05	Up	(M=79) PF02701 - Dof domain, zinc finger					GO:0006355,GO:0003677	regulation of transcription, DNA-dependent|DNA binding
Glyma.06G125800.1	8.62623	102.342	11.864	3.56852	0.000466501	0.0029569	Up	(M=53) PTHR10791 - RAG1-ACTIVATING PROTEIN 1					GO:0016021	integral to membrane
Glyma.06G126700.1	77.0133	250.084	3.24729	1.69924	2.06059e-06	2.01259e-05	Up	(M=18) 2.5.1.16 - Spermidine synthase.	K00797	spermidine synthase [EC:2.5.1.16]	ko00270,ko00330,ko00410,ko00480,ko01100	Cysteine and methionine metabolism|Arginine and proline metabolism|beta-Alanine metabolism|Glutathione metabolism|Metabolic pathways	GO:0003824	catalytic activity
Glyma.06G127700.3	95.776	307.475	3.21035	1.68273	2.59936e-07	2.89009e-06	Up						GO:0009507,GO:0006468,GO:0005524,GO:0005198,GO:0004672	chloroplast|protein phosphorylation|ATP binding|structural molecule activity|protein kinase activity
Glyma.06G129500.1	252.448	570.411	2.25952	1.17602	6.76774e-07	7.10065e-06	Up						-	-
Glyma.06G130400.1	5.07003	154.631	30.4991	4.93069	6.20908e-16	1.50997e-14	Up						-	-
Glyma.06G130800.3	7.24051	159.707	22.0574	4.46319	1.52748e-14	3.38798e-13	Up						-	-
Glyma.06G130800.4	17.9808	130.113	7.23622	2.85524	1.7503e-07	1.99138e-06	Up						-	-
Glyma.06G132900.1	172.771	361.135	2.09026	1.06368	0.000202953	0.0013935	Up	(M=3) PTHR15555 - ZINC FINGER HIT DOMAIN CONTAINING PROTEIN 2 (PROTEIN FON)-RELATED					-	-
Glyma.06G134400.1	2.55759	163.326	63.8592	5.99682	1.48072e-19	4.57048e-18	Up	(M=8) PF05030 - SSXT protein (N-terminal region)					-	-
Glyma.06G134600.1	96.6466	376.986	3.90066	1.96372	1.58369e-10	2.50599e-09	Up	(M=22) PF08879//PF08880 - WRC // QLQ					GO:0016818,GO:0006355,GO:0005634,GO:0005524	hydrolase activity, acting on acid anhydrides, in phosphorus-containing anhydrides|regulation of transcription, DNA-dependent|nucleus|ATP binding
Glyma.06G134600.2	73.3793	464.552	6.33083	2.6624	3.75665e-10	5.72207e-09	Up						GO:0016818,GO:0006355,GO:0005634,GO:0005524	hydrolase activity, acting on acid anhydrides, in phosphorus-containing anhydrides|regulation of transcription, DNA-dependent|nucleus|ATP binding
Glyma.06G135000.1	27.8724	153.965	5.52392	2.46569	4.20617e-07	4.55358e-06	Up						-	-
Glyma.06G135100.1	448.786	1307.52	2.91346	1.54273	2.26465e-17	6.10557e-16	Up	(M=18) KOG0149 - Predicted RNA-binding protein SEB4 (RRM superfamily)					GO:0003676,GO:0000166	nucleic acid binding|nucleotide binding
Glyma.06G138800.1	19.1986	851.946	44.3755	5.47169	1.21888e-75	2.32434e-73	Up	(M=3) PTHR23294 - ET TRANSLATION PRODUCT-RELATED					-	-
Glyma.06G142900.1	185.418	1104.91	5.95903	2.57508	2.51806e-34	1.48137e-32	Up						-	-
Glyma.06G143000.1	1058.41	3222.88	3.04501	1.60645	1.268e-19	3.93408e-18	Up	(M=6) 5.5.1.6 - Chalcone isomerase.					GO:0045430,GO:0009813	chalcone isomerase activity|flavonoid biosynthetic process
Glyma.06G143000.2	5.54385	45.0632	8.12849	3.02299	0.001551	0.00865004	Up						GO:0045430,GO:0009813	chalcone isomerase activity|flavonoid biosynthetic process
Glyma.06G144100.2	21.7916	196.529	9.01857	3.1729	1.01992e-11	1.80494e-10	Up		K07407	alpha-galactosidase [EC:3.2.1.22]	ko00052,ko00561,ko00600,ko00603	Galactose metabolism|Glycerolipid metabolism|Sphingolipid metabolism|Glycosphingolipid biosynthesis - globo series	GO:0005975,GO:0004553,GO:0003824	carbohydrate metabolic process|hydrolase activity, hydrolyzing O-glycosyl compounds|catalytic activity
Glyma.06G145100.1	166.997	1375.28	8.23534	3.04183	5.95513e-51	5.87881e-49	Up	(M=4) K06901 - putative MFS transporter, AGZA family, xanthine/uracil permease	K06901	putative MFS transporter, AGZA family, xanthine/uracil permease			GO:0055085,GO:0016020,GO:0006810,GO:0005215	transmembrane transport|membrane|transport|transporter activity
Glyma.06G149200.4	75.2537	274.772	3.65128	1.8684	2.86853e-06	2.74411e-05	Up						GO:0006351,GO:0005634,GO:0003677	transcription, DNA-dependent|nucleus|DNA binding
Glyma.06G150400.1	96.5765	604.693	6.26128	2.64646	8.97115e-06	7.9588e-05	Up	(M=106) PTHR22764 - RING FINGER DOMAIN-CONTAINING					GO:0046872,GO:0008270,GO:0005515	metal ion binding|zinc ion binding|protein binding
Glyma.06G152400.1	459.104	968.129	2.10874	1.07638	1.45569e-08	1.88058e-07	Up	(M=169) PF04043 - Plant invertase/pectin methylesterase inhibitor					GO:0030599,GO:0004857	pectinesterase activity|enzyme inhibitor activity
Glyma.06G157000.1	0	61.6824			3.12109e-10	4.79133e-09	Up						-	-
Glyma.06G157000.2	0	131.866			9.65116e-07	9.91428e-06	Up						-	-
Glyma.06G161200.1	283.969	1312.85	4.62322	2.2089	1.06031e-30	5.42897e-29	Up	(M=43) K13412 - calcium-dependent protein kinase	K13412	calcium-dependent protein kinase [EC:2.7.11.1]	ko04626,ko05145	Plant-pathogen interaction|Toxoplasmosis	GO:0006468,GO:0005524,GO:0005509,GO:0004713,GO:0004674,GO:0004672	protein phosphorylation|ATP binding|calcium ion binding|protein tyrosine kinase activity|protein serine/threonine kinase activity|protein kinase activity
Glyma.06G161800.2	147.641	1621.42	10.9822	3.4571	7.50423e-20	2.35914e-18	Up						GO:0016788,GO:0006629	hydrolase activity, acting on ester bonds|lipid metabolic process
Glyma.06G163000.1	448.104	1315.14	2.93489	1.55331	1.34756e-17	3.68775e-16	Up						-	-
Glyma.06G163000.2	330.972	1331.6	4.02329	2.00838	2.4195e-26	1.03089e-24	Up						-	-
Glyma.06G166000.1	265.335	680.559	2.56491	1.35891	1.42646e-09	2.05203e-08	Up	(M=114) PTHR23315 - BETA CATENIN-RELATED ARMADILLO REPEAT-CONTAINING					GO:0005515	protein binding
Glyma.06G166200.1	110.299	485.146	4.39845	2.13699	0.000210167	0.00143824	Up	(M=41) PTHR24056//PTHR24056:SF77 - CELL DIVISION PROTEIN KINASE					GO:0006468,GO:0005524,GO:0004713,GO:0004674,GO:0004672	protein phosphorylation|ATP binding|protein tyrosine kinase activity|protein serine/threonine kinase activity|protein kinase activity
Glyma.06G166900.1	0	35.6991			3.03301e-06	2.8912e-05	Up	(M=53) PTHR10791 - RAG1-ACTIVATING PROTEIN 1					GO:0016021	integral to membrane
Glyma.06G167000.1	3.77089	38.9598	10.3317	3.36901	0.00152473	0.00851264	Up	(M=53) PTHR10791 - RAG1-ACTIVATING PROTEIN 1					GO:0016021	integral to membrane
Glyma.06G168300.2	1190.78	3667.63	3.08001	1.62293	1.98783e-30	1.00725e-28	Up						GO:0046872,GO:0030001	metal ion binding|metal ion transport
Glyma.06G170100.1	98.1293	302.534	3.08301	1.62434	7.10807e-07	7.4347e-06	Up	(M=11) PTHR12298 - PCDC2 (PROGRAMMED CELL DEATH PROTEIN 2)-RELATED					GO:0005515	protein binding
Glyma.06G171700.2	415.506	1517.59	3.65239	1.86884	3.40044e-25	1.38111e-23	Up						GO:0006468,GO:0005524,GO:0005515,GO:0004713,GO:0004672	protein phosphorylation|ATP binding|protein binding|protein tyrosine kinase activity|protein kinase activity
Glyma.06G173300.1	7.37211	1216.1	164.959	7.36597	6.83755e-24	2.6116e-22	Up	(M=6) PTHR11119:SF9 - XANTHINE-URACIL / VITAMIN C PERMEASE FAMILY MEMBER					GO:0055085,GO:0016020,GO:0006810,GO:0005215	transmembrane transport|membrane|transport|transporter activity
Glyma.06G174800.1	44.515	1155.32	25.9536	4.69786	5.51706e-10	8.28884e-09	Up	(M=31) K01376 - cathepsin V [EC:3.4.22.43]	K01376	cathepsin V [EC:3.4.22.43]			GO:0008234,GO:0006508	cysteine-type peptidase activity|proteolysis
Glyma.06G175000.1	0.694592	74.7249	107.581	6.74928	1.39679e-10	2.21877e-09	Up						-	-
Glyma.06G176600.1	1.04102	262.784	252.429	7.97973	1.25711e-25	5.21416e-24	Up	(M=6) PTHR23092:SF18 - NUCLEOTIDYLTRANSFERASE FAMILY PROTEIN					GO:0016779	nucleotidyltransferase activity
Glyma.06G178700.1	30.6479	137.612	4.49009	2.16675	1.15873e-05	0.000101066	Up	(M=1) PTHR10625:SF65 - HISTONE DEACETYLASE RPD3	K06067	histone deacetylase 1/2 [EC:3.5.1.98]	ko04110,ko04330,ko04919,ko05016,ko05034,ko05169,ko05200,ko05202,ko05203,ko05220	Cell cycle|Notch signaling pathway|Thyroid hormone signaling pathway|Huntington's disease|Alcoholism|Epstein-Barr virus infection|Pathways in cancer|Transcriptional misregulation in cancer|Viral carcinogenesis|Chronic myeloid leukemia	GO:0016575,GO:0004407	histone deacetylation|histone deacetylase activity
Glyma.06G179200.1	208.581	980.678	4.70167	2.23317	2.0617e-05	0.000172304	Up	(M=6) 2.4.1.82 - Galactinol--sucrose galactosyltransferase.					GO:0003824	catalytic activity
Glyma.06G180000.1	99.2324	275.386	2.77517	1.47257	0.000101064	0.000739166	Up	(M=12) K13525 - transitional endoplasmic reticulum ATPase	K13525	transitional endoplasmic reticulum ATPase	ko04141,ko05134	Protein processing in endoplasmic reticulum|Legionellosis	GO:0017111,GO:0016787,GO:0005524,GO:0000166	nucleoside-triphosphatase activity|hydrolase activity|ATP binding|nucleotide binding
Glyma.06G181400.1	49.0106	143.134	2.92047	1.5462	0.000640713	0.00393389	Up						-	-
Glyma.06G184500.1	212.565	733.592	3.45114	1.78707	4.26483e-15	9.81879e-14	Up	(M=4) PTHR24072//PTHR24072:SF295 - RHO FAMILY GTPASE	K07975	Rho family, other			GO:0015031,GO:0007264,GO:0005622,GO:0005525	protein transport|small GTPase mediated signal transduction|intracellular|GTP binding
Glyma.06G184900.1	42.179	499.808	11.8497	3.56678	4.18311e-30	2.09383e-28	Up						-	-
Glyma.06G185000.1	126.303	325.086	2.57386	1.36393	3.25272e-05	0.000261936	Up	(M=18) KOG1700 - Regulatory protein MLP and related LIM proteins					GO:0008270	zinc ion binding
Glyma.06G185900.1	437.814	4019.44	9.1807	3.1986	1.06705e-22	3.89846e-21	Up	(M=6) KOG0313 - Microtubule binding protein YTM1 (contains WD40 repeats)					GO:0005515	protein binding
Glyma.06G187500.2	1032.39	2604.73	2.523	1.33514	2.21609e-19	6.75762e-18	Up						GO:0005515	protein binding
Glyma.06G191300.1	530.586	3756.24	7.07941	2.82363	4.95023e-77	9.7001e-75	Up	(M=2) PTHR19229//PTHR19229:SF72 - ATP-BINDING CASSETTE TRANSPORTER SUBFAMILY A (ABCA) // SUBFAMILY NOT NAMED					GO:0017111,GO:0016887,GO:0005524,GO:0000166	nucleoside-triphosphatase activity|ATPase activity|ATP binding|nucleotide binding
Glyma.06G191400.3	0	325.144			2.70187e-17	7.23692e-16	Up						GO:0017111,GO:0016887,GO:0005524,GO:0000166	nucleoside-triphosphatase activity|ATPase activity|ATP binding|nucleotide binding
Glyma.06G191400.4	0	74.2337			0.000505951	0.00318168	Up						GO:0017111,GO:0016887,GO:0005524,GO:0000166	nucleoside-triphosphatase activity|ATPase activity|ATP binding|nucleotide binding
Glyma.06G192400.1	152.483	351.085	2.30245	1.20317	3.00876e-05	0.000243394	Up	(M=169) PF04043 - Plant invertase/pectin methylesterase inhibitor					GO:0030599,GO:0004857	pectinesterase activity|enzyme inhibitor activity
Glyma.06G195500.1	27.6981	295.364	10.6637	3.41463	2.58926e-18	7.39646e-17	Up	(M=180) PF02365 - No apical meristem (NAM) protein					GO:0006355,GO:0003677	regulation of transcription, DNA-dependent|DNA binding
Glyma.06G197600.1	12.1832	91.4508	7.50633	2.90811	9.1974e-06	8.1475e-05	Up	(M=4) PTHR24420//PTHR24420:SF117 - LEUCINE-RICH REPEAT RECEPTOR-LIKE PROTEIN KINASE // SUBFAMILY NOT NAMED					GO:0006468,GO:0005524,GO:0005515,GO:0004713,GO:0004674,GO:0004672	protein phosphorylation|ATP binding|protein binding|protein tyrosine kinase activity|protein serine/threonine kinase activity|protein kinase activity
Glyma.06G202300.1	129.199	1603.92	12.4144	3.63394	8.04135e-72	1.38179e-69	Up	(M=14) 1.14.13.21 - Flavonoid 3'-monooxygenase.	K05280	flavonoid 3'-monooxygenase [EC:1.14.13.21]	ko00941,ko00944,ko01100,ko01110	Flavonoid biosynthesis|Flavone and flavonol biosynthesis|Metabolic pathways|Biosynthesis of secondary metabolites	GO:0055114,GO:0020037,GO:0016705,GO:0005506	oxidation-reduction process|heme binding|oxidoreductase activity, acting on paired donors, with incorporation or reduction of molecular oxygen|iron ion binding
Glyma.06G204100.1	185.39	426.426	2.30016	1.20173	5.52196e-06	5.06968e-05	Up	(M=12) PF07897 - Protein of unknown function (DUF1675)					-	-
Glyma.06G206700.1	80.7428	266.415	3.29955	1.72227	7.47415e-07	7.78683e-06	Up	(M=17) 2.4.1.237 - Flavonol 7-O-beta-glucosyltransferase.					GO:0016758,GO:0008152	transferase activity, transferring hexosyl groups|metabolic process
Glyma.06G208000.1	5.76549	2509.15	435.201	8.76554	5.62494e-13	1.10443e-11	Up	(M=4) 4.3.3.2 - Strictosidine synthase.	K01757	strictosidine synthase [EC:4.3.3.2]	ko00901,ko01100,ko01110	Indole alkaloid biosynthesis|Metabolic pathways|Biosynthesis of secondary metabolites	GO:0016844,GO:0009058	strictosidine synthase activity|biosynthetic process
Glyma.06G208900.4	56.1894	224.475	3.99497	1.99818	4.10605e-07	4.45197e-06	Up		K01530	phospholipid-translocating ATPase [EC:3.6.3.1]			GO:0046872,GO:0019829,GO:0016021,GO:0015914,GO:0006812,GO:0005524,GO:0004012,GO:0000287,GO:0000166	metal ion binding|cation-transporting ATPase activity|integral to membrane|phospholipid transport|cation transport|ATP binding|phospholipid-translocating ATPase activity|magnesium ion binding|nucleotide binding
Glyma.06G210200.1	30.8961	119.288	3.86092	1.94895	0.000219298	0.00149458	Up						-	-
Glyma.06G212200.1	0	71.459			1.06729e-11	1.88664e-10	Up						-	-
Glyma.06G213000.1	231.398	871.355	3.7656	1.91288	9.71877e-19	2.85127e-17	Up						GO:0005515	protein binding
Glyma.06G213300.1	65.5962	475.085	7.24257	2.8565	2.00346e-16	5.03019e-15	Up	(M=13) K11596 - argonaute	K11596	argonaute			GO:0005515	protein binding
Glyma.06G213800.1	2.98886	254.946	85.2986	6.41445	4.03204e-31	2.09605e-29	Up						-	-
Glyma.06G214800.1	62.9193	259.098	4.11794	2.04192	1.65902e-08	2.13199e-07	Up	(M=32) PF08392//PF08541 - FAE1/Type III polyketide synthase-like protein // 3-Oxoacyl-[acyl-carrier-protein (ACP)] synthase III C terminal					GO:0016747,GO:0016020,GO:0008610,GO:0008152,GO:0006633,GO:0003824	transferase activity, transferring acyl groups other than amino-acyl groups|membrane|lipid biosynthetic process|metabolic process|fatty acid biosynthetic process|catalytic activity
Glyma.06G219900.1	247.894	728.389	2.9383	1.55498	6.49469e-12	1.16975e-10	Up	(M=50) PF00197 - Trypsin and protease inhibitor					GO:0004866	endopeptidase inhibitor activity
Glyma.06G226900.1	5.5007	70.0976	12.7434	3.67168	0.000689286	0.00419882	Up	(M=8) PTHR11220:SF4 - HEME-BINDING PROTEIN-RELATED					-	-
Glyma.06G227000.1	36.0496	4805.9	133.314	7.05868	6.09072e-47	5.3386e-45	Up	(M=8) PTHR11220:SF4 - HEME-BINDING PROTEIN-RELATED					-	-
Glyma.06G232300.1	272.226	934.128	3.43145	1.77882	6.61415e-06	5.98873e-05	Up	(M=56) PF03634 - TCP family transcription factor					-	-
Glyma.06G232600.1	13.0441	104.763	8.03145	3.00566	1.12818e-06	1.14688e-05	Up						-	-
Glyma.06G235100.1	7.5826	345.384	45.5495	5.50936	1.12606e-35	6.95979e-34	Up	(M=3) PF11282 - Protein of unknown function (DUF3082)					-	-
Glyma.06G236600.1	3.89742	138.345	35.4966	5.14961	5.63726e-11	9.28871e-10	Up						-	-
Glyma.06G240500.2	486.155	1122.64	2.30922	1.2074	7.54008e-09	1.00464e-07	Up						-	-
Glyma.06G243300.1	15.8175	714.313	45.1596	5.49696	1.23109e-65	1.79912e-63	Up	(M=15) PTHR24067//PTHR24067:SF12 - UBIQUITIN-CONJUGATING ENZYME E2 // SUBFAMILY NOT NAMED					GO:0016881	acid-amino acid ligase activity
Glyma.06G244000.1	207.645	994.822	4.79098	2.26032	2.07136e-05	0.000173004	Up	(M=24) PF07333 - S locus-related glycoprotein 1 binding pollen coat protein (SLR1-BP)					-	-
Glyma.06G244500.1	87.7065	676.484	7.71305	2.9473	3.79302e-08	4.67313e-07	Up	(M=24) PF07333 - S locus-related glycoprotein 1 binding pollen coat protein (SLR1-BP)					-	-
Glyma.06G248800.1	3.03302	39.2482	12.9403	3.6938	0.000694681	0.00422653	Up	(M=22) PTHR19241:SF23 - ATP-BINDING CASSETTE TRANSPORTER					GO:0017111,GO:0016887,GO:0016020,GO:0005524,GO:0000166	nucleoside-triphosphatase activity|ATPase activity|membrane|ATP binding|nucleotide binding
Glyma.06G249100.1	69.3012	804.15	11.6037	3.53651	1.87692e-42	1.42197e-40	Up	(M=180) PF02365 - No apical meristem (NAM) protein					GO:0006355,GO:0003677	regulation of transcription, DNA-dependent|DNA binding
Glyma.06G254900.1	358.614	795.154	2.21729	1.1488	2.91726e-08	3.65464e-07	Up	(M=6) PTHR11255:SF1 - DIACYLGLYCEROL KINASE, ALPHA					GO:0007205,GO:0004143	protein kinase C-activating G-protein coupled receptor signaling pathway|diacylglycerol kinase activity
Glyma.06G255500.1	96.1629	1110.94	11.5527	3.53016	6.22295e-13	1.21696e-11	Up						-	-
Glyma.06G265600.3	66.9192	294.155	4.39568	2.13609	1.0661e-09	1.55422e-08	Up						GO:0006468,GO:0005524,GO:0004713,GO:0004674,GO:0004672	protein phosphorylation|ATP binding|protein tyrosine kinase activity|protein serine/threonine kinase activity|protein kinase activity
Glyma.06G265700.2	1.86213	46.7661	25.1143	4.65044	0.000322782	0.00212394	Up						GO:0050662,GO:0044237,GO:0003824	coenzyme binding|cellular metabolic process|catalytic activity
Glyma.06G266100.1	3.46862	69.1371	19.9321	4.31703	4.30244e-07	4.64814e-06	Up						-	-
Glyma.06G266300.1	101.654	1335.98	13.1424	3.71615	1.16996e-05	0.000102011	Up						-	-
Glyma.06G266400.1	313.677	21464.7	68.4295	6.09655	8.28243e-45	6.81644e-43	Up						-	-
Glyma.06G266500.1	627.441	1416	2.25679	1.17427	5.78117e-11	9.51581e-10	Up	(M=2) PF07111 - Alpha helical coiled-coil rod protein (HCR)	K10405	kinesin family member C1			GO:0030154,GO:0008017,GO:0007018,GO:0005737,GO:0005634,GO:0005524,GO:0003777	cell differentiation|microtubule binding|microtubule-based movement|cytoplasm|nucleus|ATP binding|microtubule motor activity
Glyma.06G266700.1	3.20456	119.362	37.2475	5.21907	5.33623e-13	1.04986e-11	Up	(M=7) PTHR10438:SF12 - THIOREDOXIN-LIKE 4					GO:0045454,GO:0015035,GO:0006662	cell redox homeostasis|protein disulfide oxidoreductase activity|glycerol ether metabolic process
Glyma.06G266800.2	99.2086	230.631	2.32471	1.21705	0.000569903	0.00353803	Up						GO:0046983	protein dimerization activity
Glyma.06G269500.1	7618.7	15799.6	2.07379	1.05227	3.09924e-10	4.76246e-09	Up	(M=10) KOG1770 - Translation initiation factor 1 (eIF-1/SUI1)					GO:0006413,GO:0003743	translational initiation|translation initiation factor activity
Glyma.06G269700.1	650.479	10464.8	16.0879	4.0079	9.28369e-43	7.10221e-41	Up	(M=5) K03146 - thiamine biosynthetic enzyme	K03146	thiamine biosynthetic enzyme	ko00730,ko01100	Thiamine metabolism|Metabolic pathways	-	-
Glyma.06G270300.1	306.943	691.699	2.25351	1.17217	9.77436e-08	1.14591e-06	Up	(M=2) K03522 - electron transfer flavoprotein alpha subunit	K03522	electron transfer flavoprotein alpha subunit			GO:0050660,GO:0009055	flavin adenine dinucleotide binding|electron carrier activity
Glyma.06G270800.1	26.9613	242.422	8.99151	3.16856	4.49497e-14	9.64962e-13	Up	(M=349) PF00646 - F-box domain					GO:0005515	protein binding
Glyma.06G271200.1	467.622	1206.14	2.57932	1.36699	9.77961e-14	2.04444e-12	Up	(M=5) PTHR10217//PTHR10217:SF30 - VOLTAGE AND LIGAND GATED POTASSIUM CHANNEL					-	-
Glyma.06G272000.1	10.2423	5348.9	522.238	9.02856	5.11214e-45	4.24302e-43	Up	(M=24) PF07333 - S locus-related glycoprotein 1 binding pollen coat protein (SLR1-BP)					-	-
Glyma.06G272100.1	0	320.771			4.01938e-48	3.63721e-46	Up	(M=24) PF07333 - S locus-related glycoprotein 1 binding pollen coat protein (SLR1-BP)					-	-
Glyma.06G275300.1	100.437	25593.4	254.821	7.99334	9.92004e-14	2.07158e-12	Up	(M=88) PTHR12411:SF44 - CYSTEINE PROTEASE					GO:0008234,GO:0006508	cysteine-type peptidase activity|proteolysis
Glyma.06G277000.1	311.956	927.767	2.97403	1.57242	1.18107e-12	2.25665e-11	Up	(M=2) PTHR23125//PTHR23125:SF211 - F-BOX/LEUCINE RICH REPEAT PROTEIN					-	-
Glyma.06G277500.1	2638.44	5561.48	2.10787	1.07578	2.03883e-17	5.52152e-16	Up	(M=12) 4.1.1.31 - Phosphoenolpyruvate carboxylase.	K01595	phosphoenolpyruvate carboxylase [EC:4.1.1.31]	ko00620,ko00680,ko00710,ko00720,ko01100,ko01120,ko01200	Pyruvate metabolism|Methane metabolism|Carbon fixation in photosynthetic organisms|Carbon fixation pathways in prokaryotes|Metabolic pathways|Microbial metabolism in diverse environments|Carbon metabolism	GO:0015977,GO:0008964,GO:0006099	carbon fixation|phosphoenolpyruvate carboxylase activity|tricarboxylic acid cycle
Glyma.06G285300.1	104.782	219.924	2.09888	1.06962	0.00176636	0.00970094	Up	(M=77) K07976 - Rab family, other	K07976	Rab family, other			GO:0015031,GO:0007264,GO:0007165,GO:0006913,GO:0006886,GO:0006184,GO:0005622,GO:0005525,GO:0003924	protein transport|small GTPase mediated signal transduction|signal transduction|nucleocytoplasmic transport|intracellular protein transport|GTP catabolic process|intracellular|GTP binding|GTPase activity
Glyma.06G286900.1	0.953578	155	162.545	7.3447	8.95733e-15	2.01766e-13	Up						-	-
Glyma.06G286900.2	4.41786	84.9873	19.2372	4.26583	3.39232e-08	4.20797e-07	Up						-	-
Glyma.06G288600.1	35.4045	815.654	23.0381	4.52595	8.61973e-60	1.07657e-57	Up	(M=9) PTHR24420//PTHR24420:SF884 - LEUCINE-RICH REPEAT RECEPTOR-LIKE PROTEIN KINASE	K00924	phosphatidylinositol-4-phosphate 3-kinase [EC:2.7.1.154]			GO:0006468,GO:0005524,GO:0005515,GO:0004713,GO:0004674,GO:0004672	protein phosphorylation|ATP binding|protein binding|protein tyrosine kinase activity|protein serine/threonine kinase activity|protein kinase activity
Glyma.06G290000.1	30.8886	151.294	4.89806	2.29221	3.77083e-06	3.55165e-05	Up	(M=39) K09286 - EREBP-like factor	K09286	EREBP-like factor			GO:0006355,GO:0003700	regulation of transcription, DNA-dependent|sequence-specific DNA binding transcription factor activity
Glyma.06G290100.1	28.4673	649.527	22.8166	4.51201	1.82138e-49	1.71572e-47	Up	(M=94) PF00642 - Zinc finger C-x8-C-x5-C-x3-H type (and similar)					GO:0046872	metal ion binding
Glyma.06G291000.1	86.1114	6080.91	70.6168	6.14194	2.74563e-62	3.66952e-60	Up	(M=90) PF02298 - Plastocyanin-like domain					GO:0009055,GO:0005507	electron carrier activity|copper ion binding
Glyma.06G293400.2	187.383	819.221	4.37191	2.12827	6.89e-21	2.30113e-19	Up						GO:0046872,GO:0008270,GO:0005515	metal ion binding|zinc ion binding|protein binding
Glyma.06G294600.1	10.6641	157.442	14.7637	3.88399	1.58888e-12	3.00499e-11	Up	(M=79) PF01357 - Pollen allergen					GO:0009664,GO:0005576	plant-type cell wall organization|extracellular region
Glyma.06G294800.1	9.48642	512.764	54.0524	5.75629	1.18548e-51	1.18829e-49	Up	(M=194) PTHR22835:SF39 - LATERAL SIGNALING TARGET PROTEIN 2					GO:0016788,GO:0016298,GO:0006629	hydrolase activity, acting on ester bonds|lipase activity|lipid metabolic process
Glyma.06G294900.1	5.42427	4634.26	854.357	9.7387	3.33092e-85	7.79726e-83	Up	(M=194) PTHR22835:SF39 - LATERAL SIGNALING TARGET PROTEIN 2					GO:0016788,GO:0016298,GO:0006629	hydrolase activity, acting on ester bonds|lipase activity|lipid metabolic process
Glyma.06G297400.1	96.7845	1179.52	12.1871	3.60729	1.003e-57	1.19542e-55	Up						-	-
Glyma.06G300500.1	25.1383	192.306	7.64991	2.93544	2.19976e-10	3.43565e-09	Up						-	-
Glyma.06G300900.1	61.313	157.071	2.56179	1.35715	0.00149724	0.00837713	Up	(M=44) PF00643 - B-box zinc finger					GO:0008270,GO:0005622	zinc ion binding|intracellular
Glyma.06G301500.1	2120.28	7506.9	3.54052	1.82396	2.85501e-05	0.000232205	Up	(M=17) 3.2.1.2 - Beta-amylase.					GO:0016161,GO:0005975,GO:0000272	beta-amylase activity|carbohydrate metabolic process|polysaccharide catabolic process
Glyma.06G302400.1	23.7593	263.3	11.082	3.47014	1.28128e-07	1.48234e-06	Up	(M=24) PTHR10811:SF5 - FRINGE-RELATED					-	-
Glyma.06G302500.1	161.519	374.476	2.31847	1.21317	2.11362e-05	0.000176251	Up	(M=2) KOG2860 - Uncharacterized conserved protein, contains TraB domain					-	-
Glyma.06G303100.1	10.8451	143.364	13.2193	3.72457	1.46102e-07	1.67862e-06	Up	(M=341) PTHR10641 - MYB-LIKE DNA-BINDING PROTEIN MYB					GO:0003682	chromatin binding
Glyma.06G303700.1	1097.44	2526.53	2.3022	1.20301	2.91536e-16	7.24302e-15	Up	(M=30) PF00046//PF01852 - Homeobox domain // START domain					GO:0043565,GO:0008289,GO:0006355,GO:0005634,GO:0003700	sequence-specific DNA binding|lipid binding|regulation of transcription, DNA-dependent|nucleus|sequence-specific DNA binding transcription factor activity
Glyma.06G306300.1	593.87	1203.63	2.02675	1.01917	1.75314e-08	2.24593e-07	Up	(M=7) PTHR10969:SF4 - MICROTUBULE ASSOCIATED PROTEIN-LIKE					-	-
Glyma.06G306500.1	76.2904	377.502	4.94822	2.30691	1.08832e-07	1.26962e-06	Up						-	-
Glyma.06G307300.1	1.94871	63.8056	32.7425	5.03309	2.44445e-07	2.73341e-06	Up	(M=20) PTHR21495//PTHR21495:SF10 - NUCLEOPORIN-RELATED // SUBFAMILY NOT NAMED					-	-
Glyma.06G307400.1	48.6032	7194.24	148.02	7.20965	2.99875e-47	2.64028e-45	Up	(M=20) PTHR21495//PTHR21495:SF10 - NUCLEOPORIN-RELATED // SUBFAMILY NOT NAMED					-	-
Glyma.06G308300.1	47.6234	144.677	3.03793	1.60309	0.00046973	0.00297496	Up						-	-
Glyma.06G308500.1	19.2903	112.736	5.84415	2.54699	9.04889e-06	8.02322e-05	Up	(M=61) PTHR23024:SF10 - CARBOXYLESTERASE-RELATED					GO:0016787,GO:0008152	hydrolase activity|metabolic process
Glyma.06G309200.1	214.221	569.354	2.65779	1.41023	9.75101e-05	0.000715583	Up						GO:0003682	chromatin binding
Glyma.06G309300.1	80.147	275.51	3.43756	1.78138	2.55741e-07	2.84627e-06	Up	(M=2) PF04428 - Choline kinase N terminus					GO:0016773	phosphotransferase activity, alcohol group as acceptor
Glyma.06G310600.1	28.7836	121.261	4.21287	2.0748	8.81492e-05	0.000651967	Up	(M=6) PTHR14155:SF30 - OS02G0692000 PROTEIN					GO:0046872,GO:0008270,GO:0005515	metal ion binding|zinc ion binding|protein binding
Glyma.06G310700.1	49.2811	319.33	6.47976	2.69594	3.00137e-14	6.51838e-13	Up	(M=179) PF00892 - EamA-like transporter family					GO:0016020	membrane
Glyma.06G312200.1	160.981	1222.88	7.59645	2.92533	1.46229e-44	1.19717e-42	Up	(M=3) K11292 - transcription elongation factor SPT6	K11292	transcription elongation factor SPT6			GO:0032784,GO:0006357,GO:0003723	regulation of DNA-dependent transcription, elongation|regulation of transcription from RNA polymerase II promoter|RNA binding
Glyma.06G314400.2	177.836	790.694	4.4462	2.15257	2.68041e-16	6.6784e-15	Up		K14432	ABA responsive element binding factor	ko04075	Plant hormone signal transduction	GO:0043565,GO:0006355,GO:0003700	sequence-specific DNA binding|regulation of transcription, DNA-dependent|sequence-specific DNA binding transcription factor activity
Glyma.06G318800.1	210.492	836.45	3.97379	1.99051	1.85736e-19	5.69927e-18	Up	(M=6) PTHR11709//PTHR11709:SF18 - MULTI-COPPER OXIDASE // SUBFAMILY NOT NAMED					GO:0055114,GO:0016491,GO:0005507	oxidation-reduction process|oxidoreductase activity|copper ion binding
Glyma.06G320600.1	165.292	585.326	3.54116	1.82422	3.11446e-13	6.25493e-12	Up	(M=4) PTHR24420//PTHR24420:SF122 - LEUCINE-RICH REPEAT RECEPTOR-LIKE PROTEIN KINASE // SUBFAMILY NOT NAMED					GO:0006468,GO:0005524,GO:0005515,GO:0004713,GO:0004674,GO:0004672	protein phosphorylation|ATP binding|protein binding|protein tyrosine kinase activity|protein serine/threonine kinase activity|protein kinase activity
Glyma.06G322000.1	241.855	688.501	2.84676	1.50932	1.69713e-08	2.17811e-07	Up						-	-
Glyma.06G322100.1	658.061	16973	25.7924	4.68888	2.64637e-145	1.65525e-142	Up						-	-
Glyma.06G323600.1	143.707	392.022	2.72794	1.44781	7.13799e-07	7.465e-06	Up	(M=6) PTHR12953 - MEMBRANE PROTEIN CH1 RELATED					-	-
Glyma.06G324400.1	725.598	9990.74	13.769	3.78335	2.37788e-167	1.93661e-164	Up	(M=88) PTHR11945:SF19 - MADS BOX PROTEIN					GO:0046983,GO:0006355,GO:0005634,GO:0003700,GO:0003677	protein dimerization activity|regulation of transcription, DNA-dependent|nucleus|sequence-specific DNA binding transcription factor activity|DNA binding
Glyma.06G324400.2	358.066	3648.31	10.1889	3.34893	7.62325e-52	7.66097e-50	Up						GO:0046983,GO:0006355,GO:0005634,GO:0003700,GO:0003677	protein dimerization activity|regulation of transcription, DNA-dependent|nucleus|sequence-specific DNA binding transcription factor activity|DNA binding
Glyma.06G324400.3	21.9345	577.669	26.3361	4.71897	5.1143e-39	3.52612e-37	Up						GO:0046983,GO:0006355,GO:0005634,GO:0003700,GO:0003677	protein dimerization activity|regulation of transcription, DNA-dependent|nucleus|sequence-specific DNA binding transcription factor activity|DNA binding
Glyma.06G324400.4	306.761	4792.82	15.6239	3.96569	3.09587e-143	1.89102e-140	Up						GO:0046983,GO:0006355,GO:0005634,GO:0003700,GO:0003677	protein dimerization activity|regulation of transcription, DNA-dependent|nucleus|sequence-specific DNA binding transcription factor activity|DNA binding
Glyma.06G324400.5	33.9358	601.477	17.7239	4.14763	1.06579e-41	7.91346e-40	Up						GO:0046983,GO:0006355,GO:0005634,GO:0003700,GO:0003677	protein dimerization activity|regulation of transcription, DNA-dependent|nucleus|sequence-specific DNA binding transcription factor activity|DNA binding
Glyma.06G324400.6	41.5357	618.066	14.8804	3.89534	9.29016e-40	6.49688e-38	Up						GO:0046983,GO:0006355,GO:0005634,GO:0003700,GO:0003677	protein dimerization activity|regulation of transcription, DNA-dependent|nucleus|sequence-specific DNA binding transcription factor activity|DNA binding
Glyma.07G005100.1	8.44874	74.3534	8.80052	3.13759	2.92923e-05	0.000237722	Up						-	-
Glyma.07G005800.1	0.692857	25.3181	36.5416	5.19147	0.00126855	0.00725435	Up						-	-
Glyma.07G013300.1	223.969	500.735	2.23573	1.16075	4.29191e-06	4.00912e-05	Up	(M=16) K14664 - IAA-amino acid hydrolase [EC:3.5.1.-]	K14664	IAA-amino acid hydrolase [EC:3.5.1.-]			GO:0016787,GO:0008152	hydrolase activity|metabolic process
Glyma.07G018800.1	80.5219	1792.12	22.2563	4.47614	9.26013e-32	4.96573e-30	Up	(M=13) PTHR11654//PTHR11654:SF57 - OLIGOPEPTIDE TRANSPORTER-RELATED // SUBFAMILY NOT NAMED					GO:0016020,GO:0006810,GO:0005215	membrane|transport|transporter activity
Glyma.07G021300.1	35.4099	245.985	6.9468	2.79635	3.73496e-12	6.87424e-11	Up						-	-
Glyma.07G022900.1	52.8405	176.728	3.34455	1.74181	3.33839e-05	0.000268117	Up	(M=2) PTHR15458:SF7 - N-METHYLTRANSFERASE					-	-
Glyma.07G023900.2	61.7625	227.581	3.68478	1.88158	1.03753e-06	1.06052e-05	Up		K02951	small subunit ribosomal protein S12e	ko03010	Ribosome	GO:0006412,GO:0005840,GO:0005622,GO:0003735	translation|ribosome|intracellular|structural constituent of ribosome
Glyma.07G024000.1	492.402	1101.33	2.23665	1.16134	2.88199e-10	4.4426e-09	Up	(M=12) PTHR10797 - CCR4-NOT TRANSCRIPTION COMPLEX SUBUNIT					GO:0005634	nucleus
Glyma.07G025700.2	128.797	273.459	2.12318	1.08623	0.000627729	0.00386449	Up						-	-
Glyma.07G029800.1	296.488	786.751	2.65357	1.40793	2.2476e-07	2.52702e-06	Up						-	-
Glyma.07G030100.1	49.3424	521.193	10.5628	3.40092	1.6675e-16	4.21104e-15	Up	(M=22) K14490 - histidine-containing phosphotransfer peotein	K14490	histidine-containing phosphotransfer peotein	ko04075	Plant hormone signal transduction	GO:0004871,GO:0000160	signal transducer activity|phosphorelay signal transduction system
Glyma.07G030300.1	495.039	1113.1	2.24851	1.16897	2.31987e-10	3.61528e-09	Up	(M=36) PF04525 - Tubby C 2					-	-
Glyma.07G031700.1	260.788	2195.29	8.41791	3.07346	3.67833e-68	5.78652e-66	Up	(M=12) KOG2944 - Glyoxalase					-	-
Glyma.07G031900.1	224.817	885.66	3.93947	1.978	1.18372e-10	1.89572e-09	Up						-	-
Glyma.07G032000.1	69.692	282.084	4.04758	2.01706	6.32e-09	8.50188e-08	Up	(M=28) PF00646//PF01344 - F-box domain // Kelch motif					GO:0005515	protein binding
Glyma.07G032600.1	2.6459	36.0148	13.6115	3.76676	0.0010226	0.00598145	Up	(M=9) PTHR10293 - GLUTAREDOXIN-RELATED PROTEIN					GO:0045454,GO:0015035,GO:0009055	cell redox homeostasis|protein disulfide oxidoreductase activity|electron carrier activity
Glyma.07G034200.1	384.418	1329.95	3.45966	1.79063	4.42758e-22	1.56497e-20	Up	(M=9) K14484 - auxin-responsive protein IAA	K14484	auxin-responsive protein IAA	ko04075	Plant hormone signal transduction	GO:0046983,GO:0006355,GO:0005634	protein dimerization activity|regulation of transcription, DNA-dependent|nucleus
Glyma.07G034400.1	32.2358	356.386	11.0556	3.4667	1.61154e-21	5.56038e-20	Up	(M=86) PF01344 - Kelch motif					GO:0005515	protein binding
Glyma.07G036200.3	3.77437	168.598	44.6693	5.48121	9.53337e-13	1.83814e-11	Up						GO:0016602,GO:0006355,GO:0003700,GO:0003677	CCAAT-binding factor complex|regulation of transcription, DNA-dependent|sequence-specific DNA binding transcription factor activity|DNA binding
Glyma.07G037700.1	36.6866	742.288	20.2332	4.33865	4.26177e-52	4.31614e-50	Up	(M=157) K09422 - myb proto-oncogene protein, plant	K09422	myb proto-oncogene protein, plant			GO:0003682	chromatin binding
Glyma.07G037800.1	190.231	478.862	2.51726	1.33185	2.37871e-07	2.66446e-06	Up	(M=30) PF11955 - Plant organelle RNA recognition domain					-	-
Glyma.07G038700.1	35.0109	1101.94	31.4741	4.97609	3.85434e-61	5.00583e-59	Up	(M=95) PF00190 - Cupin					GO:0045735,GO:0030145	nutrient reservoir activity|manganese ion binding
Glyma.07G039800.1	794.679	1619.16	2.0375	1.0268	2.27964e-10	3.55543e-09	Up	(M=14) 1.14.13.21 - Flavonoid 3'-monooxygenase.	K05280	flavonoid 3'-monooxygenase [EC:1.14.13.21]	ko00941,ko00944,ko01100,ko01110	Flavonoid biosynthesis|Flavone and flavonol biosynthesis|Metabolic pathways|Biosynthesis of secondary metabolites	GO:0055114,GO:0020037,GO:0016705,GO:0005506	oxidation-reduction process|heme binding|oxidoreductase activity, acting on paired donors, with incorporation or reduction of molecular oxygen|iron ion binding
Glyma.07G040100.5	1755.28	4172.8	2.37729	1.24932	1.47761e-20	4.83985e-19	Up						GO:0043086,GO:0042802,GO:0006508,GO:0004252	negative regulation of catalytic activity|identical protein binding|proteolysis|serine-type endopeptidase activity
Glyma.07G042500.1	414.587	2472.7	5.96425	2.57634	1.98956e-29	9.7343e-28	Up	(M=41) PF02705 - K+ potassium transporter					GO:0071805,GO:0016020,GO:0015079	potassium ion transmembrane transport|membrane|potassium ion transmembrane transporter activity
Glyma.07G045700.1	3.16214	46.7402	14.7812	3.88569	0.000174789	0.00121853	Up						-	-
Glyma.07G045800.1	104.449	325.95	3.12065	1.64185	1.82751e-07	2.07559e-06	Up	(M=41) PF03763 - Remorin, C-terminal region					-	-
Glyma.07G048900.1	39.8329	272.722	6.84665	2.7754	3.80513e-06	3.5805e-05	Up	(M=21) 2.1.1.76 - Quercetin 3-O-methyltransferase.	K05279	flavonol 3-O-methyltransferase [EC:2.1.1.76]	ko00944	Flavone and flavonol biosynthesis	GO:0046983,GO:0008171,GO:0008168	protein dimerization activity|O-methyltransferase activity|methyltransferase activity
Glyma.07G050800.2	44.3038	344.488	7.77559	2.95895	3.46986e-17	9.23386e-16	Up						GO:0005515	protein binding
Glyma.07G051300.4	94.9985	230.646	2.4279	1.27971	0.000382057	0.00247278	Up						-	-
Glyma.07G051300.6	45.9672	235.265	5.11811	2.35561	3.69359e-09	5.09588e-08	Up						-	-
Glyma.07G051600.1	197.205	545.9	2.76819	1.46894	3.50049e-09	4.83886e-08	Up	(M=48) PTHR24349//PTHR24349:SF13 - SERINE/THREONINE-PROTEIN KINASE					GO:0006468,GO:0005524,GO:0005509,GO:0004713,GO:0004674,GO:0004672	protein phosphorylation|ATP binding|calcium ion binding|protein tyrosine kinase activity|protein serine/threonine kinase activity|protein kinase activity
Glyma.07G051700.1	58.6014	434.178	7.409	2.88928	5.91881e-20	1.8705e-18	Up	(M=192) K14488 - SAUR family protein	K14488	SAUR family protein	ko04075	Plant hormone signal transduction	-	-
Glyma.07G052400.2	4.46202	45.1739	10.1241	3.33972	0.000629023	0.00387032	Up						GO:0020037	heme binding
Glyma.07G055300.1	907.059	6415.92	7.07332	2.82239	1.11665e-68	1.8001e-66	Up	(M=119) PTHR13683:SF98 - CHLOROPLAST NUCLEIOD DNA-BINDING-RELATED					GO:0006508,GO:0004190	proteolysis|aspartic-type endopeptidase activity
Glyma.07G059000.1	100.381	536.328	5.34293	2.41763	9.33573e-19	2.74198e-17	Up	(M=4) 4.1.1.25 - Tyrosine decarboxylase.	K01592	tyrosine decarboxylase [EC:4.1.1.25]	ko00350,ko00950,ko01100,ko01110	Tyrosine metabolism|Isoquinoline alkaloid biosynthesis|Metabolic pathways|Biosynthesis of secondary metabolites	GO:0030170,GO:0019752,GO:0016831,GO:0006520,GO:0003824	pyridoxal phosphate binding|carboxylic acid metabolic process|carboxy-lyase activity|cellular amino acid metabolic process|catalytic activity
Glyma.07G059400.2	132.777	282.521	2.12779	1.08936	0.000343814	0.00224909	Up						-	-
Glyma.07G060500.2	8.45468	131.212	15.5194	3.956	3.60772e-10	5.50689e-09	Up						GO:0016788,GO:0006629	hydrolase activity, acting on ester bonds|lipid metabolic process
Glyma.07G063900.1	12.2621	115.809	9.44454	3.23948	7.50625e-08	8.92723e-07	Up						-	-
Glyma.07G066900.1	49.8781	154.459	3.09673	1.63074	0.000259934	0.00174521	Up	(M=112) PF00295 - Glycosyl hydrolases family 28					GO:0005975,GO:0004650	carbohydrate metabolic process|polygalacturonase activity
Glyma.07G068300.3	10.8842	68.3855	6.28304	2.65146	0.000381527	0.00246996	Up		K01633	dihydroneopterin aldolase [EC:4.1.2.25]	ko00790,ko01100	Folate biosynthesis|Metabolic pathways	GO:0006760,GO:0004150	folic acid-containing compound metabolic process|dihydroneopterin aldolase activity
Glyma.07G068900.3	117.809	335.294	2.84609	1.50898	1.08381e-06	1.10508e-05	Up						GO:0046872,GO:0008270,GO:0005515	metal ion binding|zinc ion binding|protein binding
Glyma.07G071000.1	48.8517	258.699	5.29559	2.40479	2.18031e-10	3.40662e-09	Up	(M=4) PTHR11514:SF9 - GL3 (GLABRA 3), TRANSCRIPTION FACTOR					GO:0046983	protein dimerization activity
Glyma.07G071600.1	0	153.555			1.59011e-14	3.5219e-13	Up	(M=28) PF00646//PF01344 - F-box domain // Kelch motif					GO:0005515	protein binding
Glyma.07G073500.1	65.3951	278.508	4.25885	2.09046	2.37937e-05	0.000196422	Up	(M=2) PF07287 - Protein of unknown function (DUF1446)					-	-
Glyma.07G073500.3	32.9911	304.398	9.22667	3.20581	4.636e-17	1.21919e-15	Up						-	-
Glyma.07G073800.2	10.8842	530.207	48.7137	5.60625	1.15847e-10	1.8568e-09	Up						GO:0016491,GO:0008152	oxidoreductase activity|metabolic process
Glyma.07G074400.2	4.03335	172.832	42.8507	5.42125	6.4394e-05	0.000489085	Up						GO:0016491,GO:0008152	oxidoreductase activity|metabolic process
Glyma.07G074400.3	1.38658	46.4906	33.529	5.06734	0.000129667	0.00092737	Up						GO:0016491,GO:0008152	oxidoreductase activity|metabolic process
Glyma.07G074600.2	0	36.2476			0.000115695	0.000837411	Up						GO:0016491,GO:0008152	oxidoreductase activity|metabolic process
Glyma.07G074900.1	10.1376	72.1078	7.11291	2.83044	0.000122266	0.000879747	Up	(M=252) PF02519 - Auxin responsive protein					-	-
Glyma.07G075500.1	559.321	2145.18	3.83532	1.93935	1.00667e-22	3.68133e-21	Up	(M=8) PTHR21660 - THIOESTERASE SUPERFAMILY MEMBER-RELATED					-	-
Glyma.07G079000.2	0.692857	220.15	317.743	8.31172	1.9161e-31	1.01223e-29	Up						GO:0000160,GO:0000156	phosphorelay signal transduction system|phosphorelay response regulator activity
Glyma.07G079100.1	708.05	1948.74	2.75226	1.46061	8.56716e-06	7.62289e-05	Up						-	-
Glyma.07G079600.1	3.51117	89.9389	25.6151	4.67892	3.56626e-05	0.000285333	Up	(M=43) PF01476 - LysM domain					GO:0016998	cell wall macromolecule catabolic process
Glyma.07G081300.1	48.9634	177.884	3.63299	1.86116	1.14684e-05	0.000100095	Up	(M=31) K09264 - MADS-box transcription factor, plant	K09264	MADS-box transcription factor, plant			GO:0046983,GO:0006355,GO:0005634,GO:0003700,GO:0003677	protein dimerization activity|regulation of transcription, DNA-dependent|nucleus|sequence-specific DNA binding transcription factor activity|DNA binding
Glyma.07G082600.1	202.982	406.508	2.00268	1.00193	0.000155188	0.00109369	Up	(M=8) PTHR24420//PTHR24420:SF440 - LEUCINE-RICH REPEAT RECEPTOR-LIKE PROTEIN KINASE // SUBFAMILY NOT NAMED					GO:0006468,GO:0005524,GO:0004713,GO:0004674,GO:0004672	protein phosphorylation|ATP binding|protein tyrosine kinase activity|protein serine/threonine kinase activity|protein kinase activity
Glyma.07G083900.1	7.147	84.5949	11.8364	3.56516	0.00169219	0.00933429	Up	(M=4) PTHR21234//PTHR21234:SF10 - PURINE NUCLEOSIDE PHOSPHORYLASE // SUBFAMILY NOT NAMED					GO:0009116,GO:0003824	nucleoside metabolic process|catalytic activity
Glyma.07G084600.1	184.174	528.071	2.86724	1.51966	1.48721e-09	2.13314e-08	Up	(M=109) PF03168 - Late embryogenesis abundant protein					-	-
Glyma.07G086800.3	10.6105	113.271	10.6754	3.41621	9.83284e-05	0.000721048	Up						-	-
Glyma.07G086900.1	12.5306	469.322	37.4541	5.22705	2.97657e-40	2.11566e-38	Up						-	-
Glyma.07G087100.1	29.6963	371.366	12.5054	3.64448	3.81769e-24	1.47669e-22	Up						-	-
Glyma.07G088200.1	10.6181	300.856	28.3342	4.82448	4.07739e-19	1.22612e-17	Up	(M=39) PTHR11814 - SULFATE TRANSPORTER					GO:0016021,GO:0015116,GO:0008272,GO:0008271	integral to membrane|sulfate transmembrane transporter activity|sulfate transport|secondary active sulfate transmembrane transporter activity
Glyma.07G088300.1	1212.09	2607.79	2.15148	1.10533	3.16295e-14	6.8655e-13	Up	(M=11) PTHR24420//PTHR24420:SF665 - LEUCINE-RICH REPEAT RECEPTOR-LIKE PROTEIN KINASE					-	-
Glyma.07G090000.1	270.644	636.943	2.35344	1.23477	8.39339e-08	9.91444e-07	Up	(M=119) PTHR13683:SF98 - CHLOROPLAST NUCLEIOD DNA-BINDING-RELATED					GO:0006508,GO:0004190	proteolysis|aspartic-type endopeptidase activity
Glyma.07G090100.1	143.75	297.849	2.07199	1.05102	0.000406182	0.00261184	Up	(M=1) PF01593//PF01946//PF04433 - Flavin containing amine oxidoreductase // Thi4 family // SWIRM domain	K11450	lysine-specific histone demethylase 1 [EC:1.-.-.-]			GO:0055114,GO:0016491,GO:0008152,GO:0005515	oxidation-reduction process|oxidoreductase activity|metabolic process|protein binding
Glyma.07G094000.1	33.755	167.518	4.96276	2.31114	5.91615e-07	6.2592e-06	Up						-	-
Glyma.07G098900.1	1.38745	57.0789	41.1395	5.36245	3.50247e-07	3.82833e-06	Up						-	-
Glyma.07G099000.1	0.692857	157.504	227.326	7.82862	1.44891e-22	5.27389e-21	Up						-	-
Glyma.07G099900.1	315.862	3255.73	10.3074	3.36562	8.40771e-95	2.48059e-92	Up	(M=10) PTHR11206:SF51 - DNA DAMAGE-INDUCIBLE PROTEIN					GO:0055085,GO:0016020,GO:0015297,GO:0015238,GO:0006855	transmembrane transport|membrane|antiporter activity|drug transmembrane transporter activity|drug transmembrane transport
Glyma.07G100000.1	39.6691	1101.12	27.7576	4.79481	7.8958e-60	9.90904e-58	Up	(M=10) PTHR11206:SF51 - DNA DAMAGE-INDUCIBLE PROTEIN					GO:0055085,GO:0016020,GO:0015297,GO:0015238,GO:0006855	transmembrane transport|membrane|antiporter activity|drug transmembrane transporter activity|drug transmembrane transport
Glyma.07G102500.1	1149.85	3036.41	2.64071	1.40092	1.47283e-22	5.35847e-21	Up	(M=22) K13947 - PIN; auxin efflux carrier family	K13947	PIN; auxin efflux carrier family			GO:0055085,GO:0016021	transmembrane transport|integral to membrane
Glyma.07G104700.1	233.679	585.769	2.50673	1.3258	7.60871e-06	6.8174e-05	Up	(M=6) PTHR12360 - NUCLEAR TRANSCRIPTION FACTOR, X-BOX BINDING 1 (NFX1)					GO:0008270,GO:0006355,GO:0005634,GO:0005515,GO:0003700,GO:0000166	zinc ion binding|regulation of transcription, DNA-dependent|nucleus|protein binding|sequence-specific DNA binding transcription factor activity|nucleotide binding
Glyma.07G107000.1	14.7885	145.07	9.80967	3.29421	1.84131e-09	2.61608e-08	Up	(M=38) PTHR11200:SF29 - TYPE I INOSITOL POLYPHOSPHATE 5-PHOSPHATASE, ARATH					GO:0046856	phosphatidylinositol dephosphorylation
Glyma.07G109200.1	710.658	2200.7	3.09671	1.63074	1.01523e-12	1.95314e-11	Up						-	-
Glyma.07G112400.2	232.595	929.82	3.9976	1.99913	9.62737e-20	3.00846e-18	Up						GO:0043565,GO:0006355,GO:0005634,GO:0003700,GO:0003677	sequence-specific DNA binding|regulation of transcription, DNA-dependent|nucleus|sequence-specific DNA binding transcription factor activity|DNA binding
Glyma.07G114400.3	56.1207	640.211	11.4078	3.51194	1.19653e-18	3.48679e-17	Up						GO:0006468,GO:0005524,GO:0004713,GO:0004674,GO:0004672	protein phosphorylation|ATP binding|protein tyrosine kinase activity|protein serine/threonine kinase activity|protein kinase activity
Glyma.07G115000.1	53.2764	298.083	5.59504	2.48415	3.53564e-12	6.51353e-11	Up	(M=90) PF02298 - Plastocyanin-like domain					GO:0009055,GO:0005507	electron carrier activity|copper ion binding
Glyma.07G116500.1	0	1728.44			1.36882e-05	0.000117632	Up	(M=25) 2.4.1.218 - Hydroquinone glucosyltransferase.	K08237	hydroquinone glucosyltransferase [EC:2.4.1.218]			GO:0016758,GO:0008152	transferase activity, transferring hexosyl groups|metabolic process
Glyma.07G122200.1	5.63043	71.8381	12.7589	3.67343	0.00032611	0.0021444	Up	(M=2) K00412 - ubiquinol-cytochrome c reductase cytochrome b subunit	K00412	ubiquinol-cytochrome c reductase cytochrome b subunit [EC:1.10.2.2]	ko00190,ko01100,ko02020,ko04260,ko04932,ko05010,ko05012,ko05016	Oxidative phosphorylation|Metabolic pathways|Two-component system|Cardiac muscle contraction|Non-alcoholic fatty liver disease (NAFLD)|Alzheimer's disease|Parkinson's disease|Huntington's disease	GO:0022904,GO:0016491,GO:0016020,GO:0009055	respiratory electron transport chain|oxidoreductase activity|membrane|electron carrier activity
Glyma.07G122400.2	142.584	319.099	2.23797	1.16219	0.000129235	0.000924707	Up						-	-
Glyma.07G122400.3	7.72288	59.3399	7.68366	2.94179	0.000282676	0.00188479	Up						-	-
Glyma.07G124100.1	2.4302	2046.13	841.959	9.71761	1.14065e-211	1.98182e-208	Up	(M=14) K01184 - polygalacturonase	K01184	polygalacturonase [EC:3.2.1.15]	ko00040,ko00500,ko01100	Pentose and glucuronate interconversions|Starch and sucrose metabolism|Metabolic pathways	GO:0005975,GO:0004650	carbohydrate metabolic process|polygalacturonase activity
Glyma.07G124100.2	0	323.023			2.26033e-48	2.07422e-46	Up		K01184	polygalacturonase [EC:3.2.1.15]	ko00040,ko00500,ko01100	Pentose and glucuronate interconversions|Starch and sucrose metabolism|Metabolic pathways	GO:0005975,GO:0004650	carbohydrate metabolic process|polygalacturonase activity
Glyma.07G124600.1	26.3931	159.156	6.03021	2.59221	9.07537e-07	9.35599e-06	Up	(M=33) PTHR11206//PTHR11206:SF38 - MULTIDRUG RESISTANCE PROTEIN // SUBFAMILY NOT NAMED					GO:0055085,GO:0016020,GO:0015297,GO:0015238,GO:0006855	transmembrane transport|membrane|antiporter activity|drug transmembrane transporter activity|drug transmembrane transport
Glyma.07G125500.1	2339.39	5680.24	2.42809	1.27982	2.45965e-05	0.000202387	Up						-	-
Glyma.07G129700.1	515.422	1269.7	2.46342	1.30066	3.61968e-13	7.22688e-12	Up	(M=4) PTHR10151 - ECTONUCLEOTIDE PYROPHOSPHATASE/PHOSPHODIESTERASE					GO:0008152,GO:0003824	metabolic process|catalytic activity
Glyma.07G130900.2	192.559	393.298	2.04248	1.03032	0.000196708	0.00135527	Up		K12873	bud site selection protein 31	ko03040	Spliceosome	GO:0005634	nucleus
Glyma.07G132000.1	25155.3	68304.4	2.71531	1.44112	5.58832e-35	3.37392e-33	Up	(M=5) PF01439 - Metallothionein					GO:0046872	metal ion binding
Glyma.07G132600.1	969.116	2069.02	2.13495	1.0942	7.16133e-13	1.39663e-11	Up	(M=79) PF01357 - Pollen allergen					GO:0009664,GO:0005576	plant-type cell wall organization|extracellular region
Glyma.07G134200.1	32.8291	7522.53	229.142	7.8401	8.55295e-112	3.31046e-109	Up						-	-
Glyma.07G134900.1	2.16614	109.377	50.4937	5.65803	5.81916e-13	1.14085e-11	Up	(M=110) PF02309 - AUX/IAA family					GO:0046983,GO:0006355,GO:0005634	protein dimerization activity|regulation of transcription, DNA-dependent|nucleus
Glyma.07G135100.1	103.076	400.89	3.88925	1.95949	3.11092e-11	5.25783e-10	Up	(M=61) PF00314 - Thaumatin family					-	-
Glyma.07G136600.1	97.34	298.116	3.06263	1.61477	8.69671e-07	8.98457e-06	Up	(M=8) PTHR13902:SF5 - GB DEF: BHLH TRANSCRIPTION FACTOR					-	-
Glyma.07G139300.1	10.4371	291.487	27.9279	4.80363	5.46535e-27	2.39121e-25	Up						-	-
Glyma.07G141500.1	6871.06	21668.7	3.15361	1.657	3.38927e-07	3.71239e-06	Up	(M=119) PF00234 - Protease inhibitor/seed storage/LTP family					-	-
Glyma.07G142100.1	103.709	277.748	2.67814	1.42123	1.3614e-05	0.000117084	Up						-	-
Glyma.07G142500.1	385.518	1984.46	5.14752	2.36388	7.31426e-17	1.89422e-15	Up	(M=59) PTHR11709:SF9 - LACCASE					GO:0055114,GO:0052716,GO:0048046,GO:0046274,GO:0016491,GO:0005507	oxidation-reduction process|hydroquinone:oxygen oxidoreductase activity|apoplast|lignin catabolic process|oxidoreductase activity|copper ion binding
Glyma.07G145900.1	58.965	322.198	5.46422	2.45002	1.50623e-12	2.85352e-11	Up	(M=77) PTHR11654:SF37 - OLIGOPEPTIDE TRANSPORTER-RELATED					GO:0016020,GO:0006857,GO:0006810,GO:0005215	membrane|oligopeptide transport|transport|transporter activity
Glyma.07G145900.2	48.9001	534.829	10.9372	3.45117	5.13511e-30	2.56706e-28	Up						GO:0016020,GO:0006857,GO:0006810,GO:0005215	membrane|oligopeptide transport|transport|transporter activity
Glyma.07G145900.3	17.5529	227.109	12.9386	3.69361	9.67132e-09	1.27277e-07	Up						GO:0016020,GO:0006857,GO:0006810,GO:0005215	membrane|oligopeptide transport|transport|transporter activity
Glyma.07G147000.1	666.915	1468.85	2.20246	1.13912	1.26826e-11	2.22529e-10	Up	(M=15) K13946 - auxin influx carrier (AUX1 LAX family)	K13946	auxin influx carrier (AUX1 LAX family)	ko04075	Plant hormone signal transduction	-	-
Glyma.07G147000.2	217.913	531.504	2.43907	1.28633	2.34546e-07	2.63137e-06	Up		K13946	auxin influx carrier (AUX1 LAX family)	ko04075	Plant hormone signal transduction	-	-
Glyma.07G147000.3	67.1477	174.473	2.59834	1.37759	0.000670646	0.00409708	Up		K13946	auxin influx carrier (AUX1 LAX family)	ko04075	Plant hormone signal transduction	-	-
Glyma.07G147000.5	118.769	411.411	3.46397	1.79243	5.54001e-10	8.32012e-09	Up		K13946	auxin influx carrier (AUX1 LAX family)	ko04075	Plant hormone signal transduction	-	-
Glyma.07G148900.1	100.067	240.077	2.39917	1.26254	0.000345945	0.0022619	Up	(M=15) PTHR15067:SF7 - ZINC FINGER (C3HC4-TYPE RING FINGER) FAMILY PROTEIN					GO:0008270,GO:0005515	zinc ion binding|protein binding
Glyma.07G150500.1	27.0755	936.011	34.5704	5.11147	5.53594e-76	1.06085e-73	Up	(M=24) PTHR12183 - UNCHARACTERIZED RING ZINC FINGER-CONTAINING PROTEIN					GO:0008270,GO:0005515	zinc ion binding|protein binding
Glyma.07G150900.1	142.81	2950.15	20.6579	4.36862	2.62967e-80	5.64837e-78	Up	(M=96) 1.14.11.9 - Flavanone 3-dioxygenase.					GO:0055114,GO:0016706,GO:0016491,GO:0005506	oxidation-reduction process|oxidoreductase activity, acting on paired donors, with incorporation or reduction of molecular oxygen, 2-oxoglutarate as one donor, and incorporation of one atom each of oxygen into both donors|oxidoreductase activity|iron ion binding
Glyma.07G152000.1	4.33215	48.6584	11.2319	3.48953	0.000258023	0.00173387	Up	(M=125) PF03005 - Arabidopsis proteins of unknown function					-	-
Glyma.07G157100.1	71.9487	470.073	6.53345	2.70785	5.99201e-20	1.89287e-18	Up	(M=50) PTHR21495 - NUCLEOPORIN-RELATED					-	-
Glyma.07G158200.1	93.9685	1173.53	12.4886	3.64254	4.18243e-50	4.0321e-48	Up	(M=85) PTHR10593 - SERINE/THREONINE-PROTEIN KINASE RIO					GO:0046872	metal ion binding
Glyma.07G158700.1	110.451	261.763	2.36996	1.24486	0.000173372	0.0012093	Up	(M=29) PF03407 - Nucleotide-diphospho-sugar transferase					-	-
Glyma.07G159900.2	268.677	574.799	2.13937	1.09718	2.13186e-06	2.07726e-05	Up						GO:0046872,GO:0005634,GO:0003723,GO:0003676,GO:0000166	metal ion binding|nucleus|RNA binding|nucleic acid binding|nucleotide binding
Glyma.07G170100.1	24.8079	2947.85	118.827	6.89272	5.10318e-221	1.10831e-217	Up						-	-
Glyma.07G172000.1	1139.8	2850.63	2.501	1.32251	7.30382e-20	2.29798e-18	Up	(M=20) KOG1050 - Trehalose-6-phosphate synthase component TPS1 and related subunits					GO:0008152,GO:0005992,GO:0003824	metabolic process|trehalose biosynthetic process|catalytic activity
Glyma.07G173100.1	220.083	544.894	2.47586	1.30793	7.8143e-08	9.26401e-07	Up	(M=8) PF00069//PF08263 - Protein kinase domain // Leucine rich repeat N-terminal domain	K00924	phosphatidylinositol-4-phosphate 3-kinase [EC:2.7.1.154]			GO:0006468,GO:0005524,GO:0004713,GO:0004674,GO:0004672	protein phosphorylation|ATP binding|protein tyrosine kinase activity|protein serine/threonine kinase activity|protein kinase activity
Glyma.07G174100.1	107.366	267.784	2.49412	1.31853	6.19887e-05	0.000472653	Up	(M=4) PTHR21736//PTHR21736:SF15 - VERNALIZATION-INSENSITIVE PROTEIN 3 // SUBFAMILY NOT NAMED					-	-
Glyma.07G174800.1	895.287	2009.83	2.2449	1.16665	4.97011e-14	1.06085e-12	Up	(M=69) 2.4.1.207 - Xyloglucan:xyloglucosyl transferase.	K08235	xyloglucan:xyloglucosyl transferase [EC:2.4.1.207]			GO:0048046,GO:0016762,GO:0006073,GO:0005975,GO:0005618,GO:0004553	apoplast|xyloglucan:xyloglucosyl transferase activity|cellular glucan metabolic process|carbohydrate metabolic process|cell wall|hydrolase activity, hydrolyzing O-glycosyl compounds
Glyma.07G175700.1	1.04189	2772.74	2661.27	11.3779	1.29151e-32	7.12105e-31	Up						-	-
Glyma.07G175700.2	0	1310.83			5.79523e-23	2.14029e-21	Up						-	-
Glyma.07G176700.1	7257.21	420050	57.8804	5.855	0	0	Up	(M=26) PF03181 - BURP domain					-	-
Glyma.07G178500.1	68.1387	564.12	8.27899	3.04945	1.46247e-18	4.23337e-17	Up	(M=601) PF00249 - Myb-like DNA-binding domain					-	-
Glyma.07G182100.1	234.433	1426.9	6.0866	2.60564	1.58246e-27	7.12291e-26	Up	(M=1) 3.5.1.6 - Beta-ureidopropionase.	K01431	beta-ureidopropionase [EC:3.5.1.6]	ko00240,ko00410,ko00770,ko00983,ko01100	Pyrimidine metabolism|beta-Alanine metabolism|Pantothenate and CoA biosynthesis|Drug metabolism - other enzymes|Metabolic pathways	GO:0016810,GO:0006807	hydrolase activity, acting on carbon-nitrogen (but not peptide) bonds|nitrogen compound metabolic process
Glyma.07G183100.1	164.116	361.301	2.2015	1.13849	5.58686e-05	0.000429761	Up	(M=4) PTHR11922//PTHR11922:SF11 - GMP SYNTHASE-RELATED // SUBFAMILY NOT NAMED					-	-
Glyma.07G184400.1	398.673	1204.9	3.02228	1.59564	2.24306e-12	4.19755e-11	Up	(M=72) PF00564 - PB1 domain					GO:0005515	protein binding
Glyma.07G185100.1	19.8076	193.931	9.79076	3.29142	5.49789e-12	9.95952e-11	Up	(M=2) 1.1.1.122 - D-threo-aldose 1-dehydrogenase.	K00064	D-threo-aldose 1-dehydrogenase [EC:1.1.1.122]	ko00051,ko00053,ko01100,ko01110,ko01120	Fructose and mannose metabolism|Ascorbate and aldarate metabolism|Metabolic pathways|Biosynthesis of secondary metabolites|Microbial metabolism in diverse environments	-	-
Glyma.07G185100.3	14.1744	148.67	10.4886	3.39075	4.7329e-10	7.16303e-09	Up		K00064	D-threo-aldose 1-dehydrogenase [EC:1.1.1.122]	ko00051,ko00053,ko01100,ko01110,ko01120	Fructose and mannose metabolism|Ascorbate and aldarate metabolism|Metabolic pathways|Biosynthesis of secondary metabolites|Microbial metabolism in diverse environments	-	-
Glyma.07G186000.1	86.9115	242.045	2.78496	1.47766	2.10639e-05	0.000175723	Up	(M=15) 2.6.1.42 - Branched-chain-amino-acid transaminase.	K00826	branched-chain amino acid aminotransferase [EC:2.6.1.42]	ko00280,ko00290,ko00770,ko01100,ko01110,ko01130,ko01210,ko01230	Valine, leucine and isoleucine degradation|Valine, leucine and isoleucine biosynthesis|Pantothenate and CoA biosynthesis|Metabolic pathways|Biosynthesis of secondary metabolites|Biosynthesis of antibiotics|2-Oxocarboxylic acid metabolism|Biosynthesis of amino acids	GO:0009081,GO:0008152,GO:0004084,GO:0003824	branched-chain amino acid metabolic process|metabolic process|branched-chain-amino-acid transaminase activity|catalytic activity
Glyma.07G188000.1	36.277	1531.35	42.2127	5.39961	1.33741e-29	6.59718e-28	Up	(M=41) PF04398 - Protein of unknown function, DUF538					-	-
Glyma.07G188900.1	45.2978	237.751	5.24863	2.39194	9.50135e-10	1.39139e-08	Up	(M=38) PF04749 - PLAC8 family					-	-
Glyma.07G189700.1	630.783	1566.86	2.484	1.31266	7.38029e-15	1.67352e-13	Up	(M=6) PTHR23315:SF29 - ARMADILLO/BETA-CATENIN REPEAT FAMILY PROTEIN					GO:0005515	protein binding
Glyma.07G189900.1	387.735	793.789	2.04725	1.03369	6.26611e-07	6.60175e-06	Up	(M=14) K03885 - NADH dehydrogenase	K03885	NADH dehydrogenase [EC:1.6.99.3]	ko00190	Oxidative phosphorylation	GO:0055114,GO:0050660,GO:0016491,GO:0005509	oxidation-reduction process|flavin adenine dinucleotide binding|oxidoreductase activity|calcium ion binding
Glyma.07G191400.1	53.2608	408.702	7.67361	2.93991	8.7331e-12	1.5557e-10	Up						-	-
Glyma.07G192400.1	97.4974	277.489	2.84612	1.50899	6.71203e-06	6.069e-05	Up						-	-
Glyma.07G192500.2	187.097	735.356	3.93035	1.97466	1.8996e-17	5.15515e-16	Up						GO:0008270,GO:0005524,GO:0005515,GO:0004386,GO:0003677,GO:0003676	zinc ion binding|ATP binding|protein binding|helicase activity|DNA binding|nucleic acid binding
Glyma.07G192700.1	44.2653	1717.07	38.7905	5.27763	6.89052e-110	2.60259e-107	Up	(M=23) 3.4.16.5 - Carboxypeptidase C.	K13289	cathepsin A (carboxypeptidase C) [EC:3.4.16.5]	ko04142,ko04614	Lysosome|Renin-angiotensin system	GO:0006508,GO:0004185	proteolysis|serine-type carboxypeptidase activity
Glyma.07G196000.1	97.2774	268.961	2.76489	1.46722	1.4287e-05	0.000122455	Up	(M=19) PTHR12313 - RNF5					GO:0046872,GO:0008270,GO:0005515	metal ion binding|zinc ion binding|protein binding
Glyma.07G198400.1	131.851	298.692	2.26537	1.17975	0.000147593	0.00104525	Up						-	-
Glyma.07G200500.1	19.8559	695.883	35.0466	5.1312	6.29278e-08	7.54255e-07	Up	(M=34) K13993 - HSP20 family protein	K13993	HSP20 family protein	ko04141	Protein processing in endoplasmic reticulum	-	-
Glyma.07G214300.1	118.943	390.75	3.2852	1.71598	7.58546e-09	1.01051e-07	Up	(M=52) PTHR22849 - WDSAM1 PROTEIN					GO:0016567,GO:0004842,GO:0000151	protein ubiquitination|ubiquitin-protein ligase activity|ubiquitin ligase complex
Glyma.07G216000.1	11.3535	282.98	24.9245	4.63949	3.17806e-25	1.29213e-23	Up	(M=341) PTHR10641 - MYB-LIKE DNA-BINDING PROTEIN MYB					GO:0003682	chromatin binding
Glyma.07G216800.1	206.709	513.588	2.48459	1.31301	1.22046e-07	1.4147e-06	Up						-	-
Glyma.07G216900.1	354.84	1060.88	2.98974	1.58002	1.97427e-14	4.34201e-13	Up						-	-
Glyma.07G218000.1	24.1449	195.008	8.07657	3.01374	7.91695e-09	1.05234e-07	Up	(M=70) K09338 - homeobox-leucine zipper protein	K09338	homeobox-leucine zipper protein			GO:0043565,GO:0006355,GO:0005634,GO:0003700,GO:0003677	sequence-specific DNA binding|regulation of transcription, DNA-dependent|nucleus|sequence-specific DNA binding transcription factor activity|DNA binding
Glyma.07G219400.1	135.089	714.033	5.28566	2.40208	7.92344e-23	2.90706e-21	Up	(M=222) PF00046 - Homeobox domain					GO:0043565,GO:0006355,GO:0003700	sequence-specific DNA binding|regulation of transcription, DNA-dependent|sequence-specific DNA binding transcription factor activity
Glyma.07G225800.1	130.39	464.332	3.56109	1.83232	4.49104e-11	7.48044e-10	Up	(M=94) PF07983 - X8 domain					-	-
Glyma.07G227600.1	1.04015	229.402	220.546	7.78494	3.59942e-20	1.151e-18	Up	(M=30) PF07059 - Protein of unknown function (DUF1336)					-	-
Glyma.07G228100.1	819.633	1696.08	2.06931	1.04915	1.59713e-10	2.5247e-09	Up	(M=16) PTHR22811:SF5 - EMP24/GP25L-RELATED					GO:0016021,GO:0006810	integral to membrane|transport
Glyma.07G229600.1	59.3608	290.595	4.89541	2.29143	1.14592e-10	1.83744e-09	Up	(M=79) PF02701 - Dof domain, zinc finger					GO:0006355,GO:0003677	regulation of transcription, DNA-dependent|DNA binding
Glyma.07G230100.3	212.347	543.803	2.56092	1.35666	2.51215e-08	3.16693e-07	Up						GO:0046872,GO:0008270	metal ion binding|zinc ion binding
Glyma.07G231000.1	58.473	594.808	10.1724	3.34658	1.12142e-31	5.99715e-30	Up						-	-
Glyma.07G237300.1	27.3458	836.622	30.5942	4.93519	2.46444e-44	1.99052e-42	Up	(M=169) PF04043 - Plant invertase/pectin methylesterase inhibitor					GO:0030599,GO:0004857	pectinesterase activity|enzyme inhibitor activity
Glyma.07G237700.1	752.99	1710.38	2.27145	1.18361	2.94207e-11	4.98538e-10	Up	(M=5) 2.7.1.6 - Galactokinase.	K00849	galactokinase [EC:2.7.1.6]	ko00052,ko00520,ko01100	Galactose metabolism|Amino sugar and nucleotide sugar metabolism|Metabolic pathways	GO:0046835,GO:0016773,GO:0016301,GO:0008152,GO:0006012,GO:0005737,GO:0005524,GO:0004335	carbohydrate phosphorylation|phosphotransferase activity, alcohol group as acceptor|kinase activity|metabolic process|galactose metabolic process|cytoplasm|ATP binding|galactokinase activity
Glyma.07G239200.1	160.207	627.425	3.91634	1.96951	1.39154e-15	3.31196e-14	Up	(M=5) K01692 - enoyl-CoA hydratase	K01692	enoyl-CoA hydratase [EC:4.2.1.17]	ko00071,ko00280,ko00281,ko00310,ko00360,ko00362,ko00380,ko00410,ko00627,ko00640,ko00650,ko00903,ko00930,ko01100,ko01110,ko01120,ko01130,ko01212	Fatty acid degradation|Valine, leucine and isoleucine degradation|Geraniol degradation|Lysine degradation|Phenylalanine metabolism|Benzoate degradation|Tryptophan metabolism|beta-Alanine metabolism|Aminobenzoate degradation|Propanoate metabolism|Butanoate metabolism|Limonene and pinene degradation|Caprolactam degradation|Metabolic pathways|Biosynthesis of secondary metabolites|Microbial metabolis…	GO:0008152,GO:0003824	metabolic process|catalytic activity
Glyma.07G239200.2	129.593	441.103	3.40376	1.76713	2.7738e-10	4.28765e-09	Up		K01692	enoyl-CoA hydratase [EC:4.2.1.17]	ko00071,ko00280,ko00281,ko00310,ko00360,ko00362,ko00380,ko00410,ko00627,ko00640,ko00650,ko00903,ko00930,ko01100,ko01110,ko01120,ko01130,ko01212	Fatty acid degradation|Valine, leucine and isoleucine degradation|Geraniol degradation|Lysine degradation|Phenylalanine metabolism|Benzoate degradation|Tryptophan metabolism|beta-Alanine metabolism|Aminobenzoate degradation|Propanoate metabolism|Butanoate metabolism|Limonene and pinene degradation|Caprolactam degradation|Metabolic pathways|Biosynthesis of secondary metabolites|Microbial metabolis…	GO:0008152,GO:0003824	metabolic process|catalytic activity
Glyma.07G239400.1	9.70806	693.908	71.4775	6.15942	6.59491e-71	1.11607e-68	Up	(M=194) PTHR22835:SF39 - LATERAL SIGNALING TARGET PROTEIN 2					GO:0016788,GO:0006629	hydrolase activity, acting on ester bonds|lipid metabolic process
Glyma.07G244800.1	91.3591	230.469	2.52267	1.33495	0.000163368	0.00114576	Up						-	-
Glyma.07G246200.1	76.6929	237.979	3.10302	1.63367	6.88902e-06	6.2153e-05	Up	(M=40) PF04570 - Protein of unknown function (DUF581)					-	-
Glyma.07G246700.1	141.808	408.645	2.88168	1.52691	4.63055e-08	5.64892e-07	Up						-	-
Glyma.07G247900.5	48.8057	242.072	4.95992	2.31032	0.000654225	0.00400678	Up						GO:0043039,GO:0016876,GO:0006419,GO:0005524,GO:0004813,GO:0003676,GO:0000166	tRNA aminoacylation|ligase activity, forming aminoacyl-tRNA and related compounds|alanyl-tRNA aminoacylation|ATP binding|alanine-tRNA ligase activity|nucleic acid binding|nucleotide binding
Glyma.07G248300.1	522.372	1248.59	2.39022	1.25715	3.19033e-12	5.9108e-11	Up	(M=15) K08511 - vesicle-associated membrane protein 72	K08511	vesicle-associated membrane protein 72			GO:0016192,GO:0016021	vesicle-mediated transport|integral to membrane
Glyma.07G248400.1	6.02795	89.2038	14.7984	3.88737	9.53307e-06	8.4125e-05	Up						-	-
Glyma.07G250400.2	387.608	807.227	2.08259	1.05838	3.01652e-07	3.32693e-06	Up						GO:0005515	protein binding
Glyma.07G251300.1	98.3663	544.404	5.53445	2.46844	1.94683e-19	5.96445e-18	Up	(M=3) PTHR11615:SF55 - OS07G0442900 PROTEIN					-	-
Glyma.07G253200.1	636.612	1430.12	2.24646	1.16765	6.10211e-09	8.23143e-08	Up	(M=4) PF01549 - ShK domain-like	K00472	prolyl 4-hydroxylase [EC:1.14.11.2]	ko00330,ko01100	Arginine and proline metabolism|Metabolic pathways	GO:0055114,GO:0031418,GO:0016706,GO:0016705,GO:0016491,GO:0005506	oxidation-reduction process|L-ascorbic acid binding|oxidoreductase activity, acting on paired donors, with incorporation or reduction of molecular oxygen, 2-oxoglutarate as one donor, and incorporation of one atom each of oxygen into both donors|oxidoreductase activity, acting on paired donors, with incorporation or reduction of molecular oxygen|oxidoreductase activity|iron ion binding
Glyma.07G254000.1	54.7859	285.414	5.20962	2.38118	3.75395e-11	6.29969e-10	Up	(M=9) 4.1.1.50 - Adenosylmethionine decarboxylase.	K01611	S-adenosylmethionine decarboxylase [EC:4.1.1.50]	ko00270,ko00330,ko01100	Cysteine and methionine metabolism|Arginine and proline metabolism|Metabolic pathways	GO:0008295,GO:0006597,GO:0004014	spermidine biosynthetic process|spermine biosynthetic process|adenosylmethionine decarboxylase activity
Glyma.07G254700.1	25.1806	105.875	4.20462	2.07198	0.000202987	0.0013935	Up	(M=54) 2.4.1.91 - Flavonol 3-O-glucosyltransferase.					GO:0016758,GO:0008152	transferase activity, transferring hexosyl groups|metabolic process
Glyma.07G254900.1	41.1321	177.665	4.31938	2.11082	1.16944e-06	1.18697e-05	Up	(M=54) 2.4.1.91 - Flavonol 3-O-glucosyltransferase.					GO:0016758,GO:0008152	transferase activity, transferring hexosyl groups|metabolic process
Glyma.07G255700.1	281.715	1199.19	4.25675	2.08975	1.10695e-11	1.95409e-10	Up	(M=16) PTHR17630:SF19 - ENDO-1,3-1,4-BETA-D-GLUCANASE					GO:0016787	hydrolase activity
Glyma.07G259300.1	173.658	503.111	2.89714	1.53463	3.09e-09	4.29344e-08	Up	(M=14) PF06454 - Protein of unknown function (DUF1084)					-	-
Glyma.07G260100.1	33.6268	129.47	3.85021	1.94494	0.000105806	0.000770821	Up	(M=30) PF04520 - Senescence regulator					-	-
Glyma.07G260700.1	13.4306	549.476	40.9123	5.35446	3.63251e-51	3.62254e-49	Up	(M=30) PF04520 - Senescence regulator					-	-
Glyma.07G262500.1	61.5153	8717.7	141.716	7.14686	0	0	Up	(M=11) PF03595 - Voltage-dependent anion channel					GO:0055085,GO:0016021	transmembrane transport|integral to membrane
Glyma.07G262600.1	1855.58	6176.49	3.32859	1.73491	6.92506e-41	5.01794e-39	Up	(M=16) 3.4.23.40 - Phytepsin.	K08245	phytepsin [EC:3.4.23.40]			GO:0006629,GO:0006508,GO:0004190	lipid metabolic process|proteolysis|aspartic-type endopeptidase activity
Glyma.07G262600.2	74.8299	493.243	6.59152	2.72061	2.06968e-20	6.70885e-19	Up		K08245	phytepsin [EC:3.4.23.40]			GO:0006629,GO:0006508,GO:0004190	lipid metabolic process|proteolysis|aspartic-type endopeptidase activity
Glyma.07G263000.1	178.565	2248.49	12.592	3.65444	1.62053e-88	4.08713e-86	Up	(M=176) 1.11.1.7 - Peroxidase.	K00430	peroxidase [EC:1.11.1.7]	ko00940,ko01100,ko01110	Phenylpropanoid biosynthesis|Metabolic pathways|Biosynthesis of secondary metabolites	GO:0055114,GO:0020037,GO:0006979,GO:0004601	oxidation-reduction process|heme binding|response to oxidative stress|peroxidase activity
Glyma.07G263500.1	27.9234	2001.77	71.6881	6.16366	1.41841e-23	5.34965e-22	Up	(M=20) PF00082//PF05922 - Subtilase family // Peptidase inhibitor I9					GO:0043086,GO:0042802,GO:0006508,GO:0004252	negative regulation of catalytic activity|identical protein binding|proteolysis|serine-type endopeptidase activity
Glyma.07G263700.1	88.3762	503.685	5.69933	2.51079	8.66316e-19	2.55114e-17	Up						-	-
Glyma.07G264200.1	155.697	406.012	2.6077	1.38278	1.10495e-06	1.12429e-05	Up	(M=16) 1.14.11.9//1.14.17.4 - Flavanone 3-dioxygenase. // Aminocyclopropanecarboxylate oxidase.	K05933	aminocyclopropanecarboxylate oxidase [EC:1.14.17.4]	ko00270,ko01100,ko01110	Cysteine and methionine metabolism|Metabolic pathways|Biosynthesis of secondary metabolites	GO:0055114,GO:0016706,GO:0016491	oxidation-reduction process|oxidoreductase activity, acting on paired donors, with incorporation or reduction of molecular oxygen, 2-oxoglutarate as one donor, and incorporation of one atom each of oxygen into both donors|oxidoreductase activity
Glyma.07G265500.1	22.3172	442.882	19.8449	4.3107	1.37503e-06	1.37971e-05	Up						-	-
Glyma.07G265600.1	757.584	1753.13	2.31411	1.21045	7.34202e-14	1.54394e-12	Up	(M=3) K10591 - E3 ubiquitin-protein ligase NEDD4	K10591	E3 ubiquitin-protein ligase NEDD4 [EC:6.3.2.19]	ko04120,ko04144,ko05169	Ubiquitin mediated proteolysis|Endocytosis|Epstein-Barr virus infection	GO:0005515,GO:0004842	protein binding|ubiquitin-protein ligase activity
Glyma.07G265900.1	42.8616	216.334	5.04727	2.3355	8.1087e-09	1.07618e-07	Up	(M=5) K14445 - solute carrier family 13 (sodium-dependent dicarboxylate transporter), member 2/3/5	K14445	solute carrier family 13 (sodium-dependent dicarboxylate transporter), member 2/3/5			GO:0055085,GO:0016020,GO:0006814,GO:0005215	transmembrane transport|membrane|sodium ion transport|transporter activity
Glyma.07G266000.1	357.452	4929.86	13.7917	3.78573	2.05561e-82	4.59194e-80	Up	(M=11) PTHR11413//PTHR11413:SF28 - CYSTATIN FAMILY MEMBER // SUBFAMILY NOT NAMED					GO:0004869	cysteine-type endopeptidase inhibitor activity
Glyma.07G266600.1	8.1456	63.692	7.81919	2.96702	0.000213608	0.00145961	Up						-	-
Glyma.07G267900.1	7.9273	111.41	14.054	3.81291	4.58089e-09	6.2571e-08	Up	(M=12) PTHR10343:SF10 - 5-AMP-ACTIVATED PROTEIN KINASE , BETA SUBUNIT					GO:0005515	protein binding
Glyma.07G268100.1	0.693724	825.48	1189.93	10.2167	1.42067e-36	9.10449e-35	Up	(M=32) PTHR11064:SF9 - CCAAT-BINDING TRANSCRIPTION FACTOR SUBUNIT A					GO:0046982,GO:0043565,GO:0006355,GO:0005634,GO:0005622,GO:0003677	protein heterodimerization activity|sequence-specific DNA binding|regulation of transcription, DNA-dependent|nucleus|intracellular|DNA binding
Glyma.07G270000.1	58.2911	341.215	5.85363	2.54933	5.67161e-14	1.20499e-12	Up	(M=3) PTHR11210:SF16 - OS09G0298500 PROTEIN					GO:0046872,GO:0008270,GO:0005515	metal ion binding|zinc ion binding|protein binding
Glyma.07G272600.1	356.501	4054.72	11.3736	3.50762	9.21389e-18	2.54644e-16	Up	(M=3) PTHR11654//PTHR11654:SF53 - OLIGOPEPTIDE TRANSPORTER-RELATED // SUBFAMILY NOT NAMED					GO:0016020,GO:0006810,GO:0005215	membrane|transport|transporter activity
Glyma.08G002100.1	178.821	395.812	2.21345	1.1463	3.10929e-05	0.000251162	Up	(M=88) PF01764 - Lipase (class 3)					GO:0006629,GO:0004806	lipid metabolic process|triglyceride lipase activity
Glyma.08G005400.1	2.29687	98.8766	43.0484	5.42789	1.32486e-11	2.32147e-10	Up	(M=157) K09422 - myb proto-oncogene protein, plant	K09422	myb proto-oncogene protein, plant			GO:0003682	chromatin binding
Glyma.08G006600.1	50.4003	630.842	12.5166	3.64577	3.93327e-15	9.07414e-14	Up						-	-
Glyma.08G008300.2	53.2029	151.205	2.84204	1.50693	0.000696868	0.00423807	Up						GO:0043189,GO:0006355,GO:0005634	H4/H2A histone acetyltransferase complex|regulation of transcription, DNA-dependent|nucleus
Glyma.08G010000.1	35.467	2025.55	57.1107	5.83569	2.32932e-100	7.37318e-98	Up	(M=53) PTHR10791 - RAG1-ACTIVATING PROTEIN 1					GO:0016021	integral to membrane
Glyma.08G012500.2	222.074	447.28	2.0141	1.01014	8.97616e-05	0.000663078	Up						GO:0016021	integral to membrane
Glyma.08G012900.1	3.38465	194.013	57.3213	5.841	1.35898e-22	4.95347e-21	Up						-	-
Glyma.08G013600.1	27.0937	107.513	3.96819	1.98848	0.000287729	0.00191533	Up	(M=12) 3.6.3.4 - Cu(2+)-exporting ATPase.	K01533	Cu2+-exporting ATPase [EC:3.6.3.4]			GO:0046872,GO:0019829,GO:0016021,GO:0006812,GO:0000166	metal ion binding|cation-transporting ATPase activity|integral to membrane|cation transport|nucleotide binding
Glyma.08G013900.3	81.5267	392.791	4.81794	2.26842	1.93811e-13	3.96886e-12	Up		K00432	glutathione peroxidase [EC:1.11.1.9]	ko00480,ko00590,ko04918	Glutathione metabolism|Arachidonic acid metabolism|Thyroid hormone synthesis	GO:0055114,GO:0006979,GO:0004602	oxidation-reduction process|response to oxidative stress|glutathione peroxidase activity
Glyma.08G013900.4	14.9062	109.699	7.35927	2.87956	1.55591e-06	1.54947e-05	Up						GO:0055114,GO:0006979,GO:0004602	oxidation-reduction process|response to oxidative stress|glutathione peroxidase activity
Glyma.08G014200.1	15.2504	133.762	8.77105	3.13275	3.18293e-08	3.96207e-07	Up	(M=19) K07375 - tubulin beta	K07375	tubulin beta	ko04145,ko04540,ko05130	Phagosome|Gap junction|Pathogenic Escherichia coli infection	GO:0051258,GO:0043234,GO:0007017,GO:0006184,GO:0005874,GO:0005525,GO:0005200,GO:0003924	protein polymerization|protein complex|microtubule-based process|GTP catabolic process|microtubule|GTP binding|structural constituent of cytoskeleton|GTPase activity
Glyma.08G016300.2	10.308	85.819	8.32547	3.05753	7.82056e-06	6.9976e-05	Up						GO:0046872,GO:0008270,GO:0005515	metal ion binding|zinc ion binding|protein binding
Glyma.08G016300.3	122.393	289.011	2.36133	1.2396	6.05719e-05	0.000462836	Up						GO:0046872,GO:0008270,GO:0005515	metal ion binding|zinc ion binding|protein binding
Glyma.08G017200.1	2585.84	9820.85	3.79794	1.92522	3.9653e-08	4.87463e-07	Up						-	-
Glyma.08G017300.1	1280.53	3106.53	2.42597	1.27856	3.18403e-14	6.90551e-13	Up	(M=112) PF00295 - Glycosyl hydrolases family 28					GO:0005975,GO:0004650	carbohydrate metabolic process|polygalacturonase activity
Glyma.08G018800.1	3.59601	44.4912	12.3724	3.62905	0.000401803	0.00258815	Up	(M=11) PTHR10233:SF7 - TRANSLATION INITIATION FACTOR EIF-2B SUBUNIT ALPHA					GO:0044237	cellular metabolic process
Glyma.08G018900.1	178.839	894.207	5.00008	2.32195	5.62139e-25	2.26085e-23	Up	(M=12) K13447 - respiratory burst oxidase	K13447	respiratory burst oxidase [EC:1.6.3.- 1.11.1.-]	ko04626	Plant-pathogen interaction	GO:0055114,GO:0050664,GO:0016491,GO:0016020,GO:0005509,GO:0004601	oxidation-reduction process|oxidoreductase activity, acting on NAD(P)H, oxygen as acceptor|oxidoreductase activity|membrane|calcium ion binding|peroxidase activity
Glyma.08G019400.2	4.80671	156.438	32.5457	5.02439	2.15218e-16	5.39321e-15	Up						GO:0017111,GO:0005524,GO:0000166	nucleoside-triphosphatase activity|ATP binding|nucleotide binding
Glyma.08G023100.1	29.6853	235.981	7.9494	2.99085	2.47042e-07	2.75968e-06	Up	(M=10) 5.1.3.2 - UDP-glucose 4-epimerase.	K01784	UDP-glucose 4-epimerase [EC:5.1.3.2]	ko00052,ko00520,ko01100	Galactose metabolism|Amino sugar and nucleotide sugar metabolism|Metabolic pathways	GO:0050662,GO:0044237,GO:0016857,GO:0006012,GO:0005975,GO:0003978,GO:0003824	coenzyme binding|cellular metabolic process|racemase and epimerase activity, acting on carbohydrates and derivatives|galactose metabolic process|carbohydrate metabolic process|UDP-glucose 4-epimerase activity|catalytic activity
Glyma.08G023500.1	73.9662	323.465	4.37315	2.12867	2.49724e-10	3.88011e-09	Up	(M=109) PF03168 - Late embryogenesis abundant protein					-	-
Glyma.08G023700.1	2.90489	36.261	12.4827	3.64186	0.00144026	0.00809478	Up	(M=4) PTHR23056//PTHR23056:SF17 - CALCINEURIN B					GO:0005509	calcium ion binding
Glyma.08G024000.1	142.567	355.34	2.49244	1.31756	7.51641e-06	6.74143e-05	Up						GO:0005515	protein binding
Glyma.08G024600.1	388.448	859.533	2.21274	1.14583	0.000102163	0.000746433	Up	(M=15) PF10539 - Development and cell death domain					-	-
Glyma.08G025100.1	58.0866	1829.03	31.4879	4.97673	2.31011e-96	7.00063e-94	Up	(M=53) PTHR10791 - RAG1-ACTIVATING PROTEIN 1					GO:0016021	integral to membrane
Glyma.08G025900.1	1595.44	4584.9	2.87375	1.52293	2.10788e-27	9.41742e-26	Up	(M=4) K09490 - heat shock 70kDa protein 5	K09490	heat shock 70kDa protein 5	ko03060,ko04141,ko04918,ko05020	Protein export|Protein processing in endoplasmic reticulum|Thyroid hormone synthesis|Prion diseases	-	-
Glyma.08G026200.1	16.9442	171.842	10.1416	3.34221	4.29104e-11	7.16105e-10	Up	(M=53) KOG1208 - Dehydrogenases with different specificities (related to short-chain alcohol dehydrogenases)					GO:0016491,GO:0008152	oxidoreductase activity|metabolic process
Glyma.08G026200.3	56.1091	265.551	4.73277	2.24268	6.75307e-10	1.0055e-08	Up						GO:0016491,GO:0008152	oxidoreductase activity|metabolic process
Glyma.08G028600.1	11.8282	84.3663	7.13265	2.83444	0.000120199	0.000866395	Up	(M=5) 2.7.1.6 - Galactokinase.	K00849	galactokinase [EC:2.7.1.6]	ko00052,ko00520,ko01100	Galactose metabolism|Amino sugar and nucleotide sugar metabolism|Metabolic pathways	GO:0046835,GO:0016773,GO:0016301,GO:0008152,GO:0006012,GO:0005737,GO:0005524,GO:0004335	carbohydrate phosphorylation|phosphotransferase activity, alcohol group as acceptor|kinase activity|metabolic process|galactose metabolic process|cytoplasm|ATP binding|galactokinase activity
Glyma.08G029000.1	41.6399	255.338	6.13204	2.61637	2.04696e-11	3.52514e-10	Up	(M=4) 3.5.4.5 - Cytidine deaminase.	K01489	cytidine deaminase [EC:3.5.4.5]	ko00240,ko00983,ko01100	Pyrimidine metabolism|Drug metabolism - other enzymes|Metabolic pathways	GO:0016787,GO:0009972,GO:0008270,GO:0004126	hydrolase activity|cytidine deamination|zinc ion binding|cytidine deaminase activity
Glyma.08G029100.1	1000.22	5094.08	5.09298	2.34851	7.14951e-16	1.7306e-14	Up	(M=19) PTHR19282//PTHR19282:SF137 - TETRASPANIN					GO:0016021	integral to membrane
Glyma.08G031400.1	600.158	1525.91	2.54252	1.34626	3.39087e-15	7.85293e-14	Up	(M=17) KOG1595 - CCCH-type Zn-finger protein					GO:0046872	metal ion binding
Glyma.08G033400.1	972.146	2329.69	2.39645	1.2609	5.80667e-17	1.51483e-15	Up	(M=3) PTHR22981//PTHR22981:SF31 - 3-HYDROXYISOBUTYRATE DEHYDROGENASE-RELATED // SUBFAMILY NOT NAMED					GO:0055114,GO:0050662,GO:0016616,GO:0016491,GO:0006098,GO:0004616	oxidation-reduction process|coenzyme binding|oxidoreductase activity, acting on the CH-OH group of donors, NAD or NADP as acceptor|oxidoreductase activity|pentose-phosphate shunt|phosphogluconate dehydrogenase (decarboxylating) activity
Glyma.08G034100.1	1.51571	44.3435	29.256	4.87066	2.94415e-05	0.000238785	Up	(M=177) PTHR11945 - MADS BOX PROTEIN					GO:0046983,GO:0003677	protein dimerization activity|DNA binding
Glyma.08G038500.1	112.939	261.052	2.31144	1.20879	0.000206583	0.0014157	Up						-	-
Glyma.08G038900.1	14.9123	109.723	7.35787	2.87929	1.28009e-06	1.29173e-05	Up	(M=8) KOG0092 - GTPase Rab5/YPT51 and related small G protein superfamily GTPases	K07976	Rab family, other			GO:0015031,GO:0007264,GO:0007165,GO:0006913,GO:0006886,GO:0006184,GO:0005622,GO:0005525,GO:0003924	protein transport|small GTPase mediated signal transduction|signal transduction|nucleocytoplasmic transport|intracellular protein transport|GTP catabolic process|intracellular|GTP binding|GTPase activity
Glyma.08G042600.1	236.468	688.641	2.9122	1.54211	1.59549e-11	2.77207e-10	Up	(M=29) PTHR11795:SF83 - RECEPTOR-LIKE PROTEIN KINASE-RELATED					-	-
Glyma.08G043100.1	125.34	278.849	2.22474	1.15364	0.0002888	0.00192136	Up	(M=51) PF00332//PF07983 - Glycosyl hydrolases family 17 // X8 domain					GO:0005975,GO:0004553	carbohydrate metabolic process|hydrolase activity, hydrolyzing O-glycosyl compounds
Glyma.08G046500.1	90.5844	375.581	4.1462	2.05179	0.000110656	0.000803983	Up	(M=2) K12116 - flavin-binding kelch repeat F-box protein 1	K12116	flavin-binding kelch repeat F-box protein 1	ko04712	Circadian rhythm - plant	GO:0007165,GO:0006355,GO:0005515,GO:0004871	signal transduction|regulation of transcription, DNA-dependent|protein binding|signal transducer activity
Glyma.08G047400.2	37.8722	181.55	4.79374	2.26115	2.11717e-06	2.06398e-05	Up						GO:0043565,GO:0006355,GO:0005634,GO:0003700	sequence-specific DNA binding|regulation of transcription, DNA-dependent|nucleus|sequence-specific DNA binding transcription factor activity
Glyma.08G050700.1	93.9993	4514.11	48.0228	5.58565	9.0914e-221	1.92111e-217	Up	(M=10) PTHR11206:SF51 - DNA DAMAGE-INDUCIBLE PROTEIN					GO:0055085,GO:0016020,GO:0015297,GO:0015238,GO:0006855	transmembrane transport|membrane|antiporter activity|drug transmembrane transporter activity|drug transmembrane transport
Glyma.08G052700.1	130.07	345.29	2.65465	1.40852	0.000169542	0.0011846	Up	(M=23) PTHR23257:SF80 - MAP3K DELTA-1 PROTEIN KINASE					GO:0006468,GO:0005524,GO:0004713,GO:0004674,GO:0004672	protein phosphorylation|ATP binding|protein tyrosine kinase activity|protein serine/threonine kinase activity|protein kinase activity
Glyma.08G053200.1	76.8869	207.149	2.69421	1.42986	0.000137999	0.000982201	Up						-	-
Glyma.08G054700.1	312.356	1036.39	3.31797	1.7303	4.38491e-18	1.23277e-16	Up	(M=22) K13947 - PIN; auxin efflux carrier family	K13947	PIN; auxin efflux carrier family			GO:0055085,GO:0016021	transmembrane transport|integral to membrane
Glyma.08G054900.1	1263.98	3171.68	2.50929	1.32728	2.09866e-13	4.28529e-12	Up	(M=3) K07126 - uncharacterized protein	K07126	uncharacterized protein			GO:0005515	protein binding
Glyma.08G056400.1	139.43	555.495	3.98405	1.99423	1.31088e-05	0.000113162	Up	(M=10) PTHR10161 - TARTRATE-RESISTANT ACID PHOSPHATASE TYPE 5					GO:0016787	hydrolase activity
Glyma.08G058400.1	60.8175	811.505	13.3433	3.73804	2.77327e-46	2.39324e-44	Up	(M=4) PTHR12358:SF10 - SPHINGOSINE KINASE-RELATED					GO:0007205,GO:0004143	protein kinase C-activating G-protein coupled receptor signaling pathway|diacylglycerol kinase activity
Glyma.08G058400.2	0	24.213			0.000207066	0.00141863	Up						GO:0007205,GO:0004143	protein kinase C-activating G-protein coupled receptor signaling pathway|diacylglycerol kinase activity
Glyma.08G059100.1	333.195	1294.46	3.88498	1.95791	3.36838e-12	6.21858e-11	Up	(M=53) PTHR11748//PTHR11748:SF29 - D-LACTATE DEHYDROGENASE // SUBFAMILY NOT NAMED					GO:0055114,GO:0050660,GO:0016614,GO:0016491,GO:0008762,GO:0003824	oxidation-reduction process|flavin adenine dinucleotide binding|oxidoreductase activity, acting on CH-OH group of donors|oxidoreductase activity|UDP-N-acetylmuramate dehydrogenase activity|catalytic activity
Glyma.08G059300.1	293.145	942.25	3.21428	1.68449	2.84108e-16	7.06745e-15	Up	(M=1) PF00036//PF00070//PF07992 - EF hand // Pyridine nucleotide-disulphide oxidoreductase // Pyridine nucleotide-disulphide oxidoreductase	K03885	NADH dehydrogenase [EC:1.6.99.3]	ko00190	Oxidative phosphorylation	GO:0055114,GO:0050660,GO:0016491,GO:0005509	oxidation-reduction process|flavin adenine dinucleotide binding|oxidoreductase activity|calcium ion binding
Glyma.08G059600.1	348.556	1166.23	3.34589	1.74239	2.34649e-19	7.14689e-18	Up	(M=6) PTHR23315:SF29 - ARMADILLO/BETA-CATENIN REPEAT FAMILY PROTEIN					GO:0005515	protein binding
Glyma.08G062000.1	417.712	10004.3	23.9503	4.58197	2.81622e-76	5.45015e-74	Up	(M=5) 1.3.1.77 - Anthocyanidin reductase.	K08695	anthocyanidin reductase [EC:1.3.1.77]	ko00941,ko01110	Flavonoid biosynthesis|Biosynthesis of secondary metabolites	GO:0050662,GO:0044237,GO:0003824	coenzyme binding|cellular metabolic process|catalytic activity
Glyma.08G062000.2	0	89.4847			1.15221e-06	1.1701e-05	Up		K08695	anthocyanidin reductase [EC:1.3.1.77]	ko00941,ko01110	Flavonoid biosynthesis|Biosynthesis of secondary metabolites	GO:0050662,GO:0044237,GO:0003824	coenzyme binding|cellular metabolic process|catalytic activity
Glyma.08G067600.1	140.28	417.243	2.97436	1.57258	2.48266e-08	3.13227e-07	Up	(M=3) 3.5.1.19 - Nicotinamidase.					GO:0008152,GO:0003824	metabolic process|catalytic activity
Glyma.08G069900.1	0	109.308			8.69296e-09	1.1504e-07	Up						-	-
Glyma.08G071300.1	352.71	1117.77	3.16908	1.66406	1.11368e-07	1.29669e-06	Up	(M=22) PF04674 - Phosphate-induced protein 1 conserved region					-	-
Glyma.08G072800.1	101.108	228.217	2.25717	1.17451	0.00078894	0.00474268	Up						-	-
Glyma.08G076900.2	273.111	591.347	2.16522	1.11452	1.37937e-06	1.3838e-05	Up						-	-
Glyma.08G077200.1	4.90036	3679.52	750.867	9.55241	3.53091e-26	1.49386e-24	Up	(M=53) PTHR10791 - RAG1-ACTIVATING PROTEIN 1					GO:0016021	integral to membrane
Glyma.08G077400.1	167.942	687.623	4.0944	2.03365	2.06703e-17	5.59014e-16	Up	(M=5) PTHR22952//PTHR22952:SF58 - CAMP-RESPONSE ELEMENT BINDING PROTEIN-RELATED // SUBFAMILY NOT NAMED	K14432	ABA responsive element binding factor	ko04075	Plant hormone signal transduction	GO:0043565,GO:0006355,GO:0003700	sequence-specific DNA binding|regulation of transcription, DNA-dependent|sequence-specific DNA binding transcription factor activity
Glyma.08G077900.1	10.3601	68.9283	6.65325	2.73406	0.000248915	0.00167728	Up	(M=109) PF03168 - Late embryogenesis abundant protein					-	-
Glyma.08G078000.1	140.153	293.931	2.09722	1.06848	0.000513577	0.00322341	Up						-	-
Glyma.08G080200.1	39.6253	753.366	19.0122	4.24886	6.16791e-45	5.10305e-43	Up	(M=53) PTHR11748//PTHR11748:SF29 - D-LACTATE DEHYDROGENASE // SUBFAMILY NOT NAMED					GO:0055114,GO:0050660,GO:0016614,GO:0016491,GO:0008762,GO:0003824	oxidation-reduction process|flavin adenine dinucleotide binding|oxidoreductase activity, acting on CH-OH group of donors|oxidoreductase activity|UDP-N-acetylmuramate dehydrogenase activity|catalytic activity
Glyma.08G086900.1	3.33529	174.322	52.2658	5.70779	4.19974e-20	1.33914e-18	Up	(M=30) PF04640 - PLATZ transcription factor					GO:0008270,GO:0005622	zinc ion binding|intracellular
Glyma.08G088000.1	0.909424	151.96	167.095	7.38453	6.3764e-21	2.13599e-19	Up	(M=2) K11188 - peroxiredoxin 6, 1-Cys peroxiredoxin	K11188	peroxiredoxin 6, 1-Cys peroxiredoxin [EC:1.11.1.7 1.11.1.15 3.1.1.-]	ko00940,ko01100,ko01110	Phenylpropanoid biosynthesis|Metabolic pathways|Biosynthesis of secondary metabolites	GO:0055114,GO:0051920,GO:0016491,GO:0016209	oxidation-reduction process|peroxiredoxin activity|oxidoreductase activity|antioxidant activity
Glyma.08G091100.1	11.7476	208.394	17.7393	4.14888	3.50828e-17	9.32975e-16	Up						-	-
Glyma.08G093700.1	55.7877	168.893	3.02743	1.59809	0.000141314	0.00100406	Up	(M=2) PTHR14049 - LEPRECAN 1					GO:0055114,GO:0031418,GO:0016706,GO:0016705,GO:0016491,GO:0005506	oxidation-reduction process|L-ascorbic acid binding|oxidoreductase activity, acting on paired donors, with incorporation or reduction of molecular oxygen, 2-oxoglutarate as one donor, and incorporation of one atom each of oxygen into both donors|oxidoreductase activity, acting on paired donors, with incorporation or reduction of molecular oxygen|oxidoreductase activity|iron ion binding
Glyma.08G094600.1	3301.07	7393.26	2.23966	1.16328	3.84491e-21	1.30305e-19	Up	(M=2) PTHR13794 - ENOLASE SUPERFAMILY, MANDELATE RACEMASE					GO:0008152,GO:0003824	metabolic process|catalytic activity
Glyma.08G095600.1	415.302	1021.19	2.45891	1.29802	1.54659e-11	2.6919e-10	Up	(M=15) PTHR24067//PTHR24067:SF12 - UBIQUITIN-CONJUGATING ENZYME E2 // SUBFAMILY NOT NAMED					GO:0016881	acid-amino acid ligase activity
Glyma.08G095800.1	453.585	962.277	2.12149	1.08508	1.30756e-08	1.69792e-07	Up	(M=13) K14494 - DELLA protein	K14494	DELLA protein	ko04075	Plant hormone signal transduction	-	-
Glyma.08G095900.1	880.545	4915.4	5.58223	2.48084	1.89541e-18	5.45228e-17	Up						-	-
Glyma.08G096200.1	47.8131	735.979	15.3928	3.94419	9.53874e-42	7.10273e-40	Up	(M=4) K09840 - 9-cis-epoxycarotenoid dioxygenase	K09840	9-cis-epoxycarotenoid dioxygenase [EC:1.13.11.51]	ko00906,ko01100,ko01110	Carotenoid biosynthesis|Metabolic pathways|Biosynthesis of secondary metabolites	-	-
Glyma.08G097400.1	10.0128	83.0218	8.29156	3.05164	1.24904e-05	0.000108398	Up	(M=977) PF00560 - Leucine Rich Repeat					GO:0005515	protein binding
Glyma.08G098400.1	218.366	1316.43	6.02855	2.59181	1.69329e-35	1.03917e-33	Up	(M=17) K08150 - MFS transporter, SP family, solute carrier family 2 (myo-inositol transporter), member 13	K08150	MFS transporter, SP family, solute carrier family 2 (myo-inositol transporter), member 13			GO:0055085,GO:0022891,GO:0022857,GO:0016021,GO:0016020,GO:0006810,GO:0005215	transmembrane transport|substrate-specific transmembrane transporter activity|transmembrane transporter activity|integral to membrane|membrane|transport|transporter activity
Glyma.08G100300.1	482.299	1253.33	2.59865	1.37776	3.70726e-14	8.00254e-13	Up	(M=15) PTHR11214:SF11 - BETA 1,3-GALACTOSYLTRANSFERASE-RELATED					GO:0030246,GO:0016020,GO:0008378,GO:0006486	carbohydrate binding|membrane|galactosyltransferase activity|protein glycosylation
Glyma.08G100700.1	69.2768	199.128	2.87439	1.52325	5.3761e-05	0.000414797	Up	(M=15) PTHR15067:SF7 - ZINC FINGER (C3HC4-TYPE RING FINGER) FAMILY PROTEIN					GO:0008270,GO:0005515	zinc ion binding|protein binding
Glyma.08G100800.1	190.155	517.551	2.72173	1.44453	0.000728558	0.00441124	Up	(M=9) PTHR24420//PTHR24420:SF549 - LEUCINE-RICH REPEAT RECEPTOR-LIKE PROTEIN KINASE					GO:0006468,GO:0005524,GO:0004713,GO:0004674,GO:0004672	protein phosphorylation|ATP binding|protein tyrosine kinase activity|protein serine/threonine kinase activity|protein kinase activity
Glyma.08G102400.2	16.2146	118.529	7.30999	2.86987	4.08043e-07	4.42664e-06	Up		K09775	hypothetical protein			-	-
Glyma.08G103100.2	110.806	350.601	3.16409	1.66179	1.04748e-07	1.22418e-06	Up						GO:0016567,GO:0005515,GO:0004842,GO:0000151	protein ubiquitination|protein binding|ubiquitin-protein ligase activity|ubiquitin ligase complex
Glyma.08G103900.2	32.5831	229.869	7.05486	2.81862	1.73178e-11	3.00021e-10	Up						GO:0008171	O-methyltransferase activity
Glyma.08G104200.1	28.9444	128.803	4.45001	2.15381	2.31663e-05	0.000191789	Up	(M=9) PF05755 - Rubber elongation factor protein (REF)					-	-
Glyma.08G104900.1	3253.05	10021.2	3.08056	1.62319	1.19149e-29	5.8848e-28	Up	(M=4) PTHR15601 - STRESS ASSOCIATED ENDOPLASMIC RETICULUM PROTEIN (SERP1/RAMP4)					GO:0005783	endoplasmic reticulum
Glyma.08G105500.1	7.29321	90.3662	12.3904	3.63116	2.06087e-07	2.3298e-06	Up	(M=88) PTHR11945:SF19 - MADS BOX PROTEIN					GO:0046983,GO:0006355,GO:0005634,GO:0003700,GO:0003677	protein dimerization activity|regulation of transcription, DNA-dependent|nucleus|sequence-specific DNA binding transcription factor activity|DNA binding
Glyma.08G105500.2	112.397	814.75	7.24886	2.85775	7.40857e-32	3.98102e-30	Up						GO:0046983,GO:0006355,GO:0005634,GO:0003700,GO:0003677	protein dimerization activity|regulation of transcription, DNA-dependent|nucleus|sequence-specific DNA binding transcription factor activity|DNA binding
Glyma.08G105500.3	47.5863	488.248	10.2603	3.359	6.28555e-27	2.7378e-25	Up						GO:0046983,GO:0006355,GO:0005634,GO:0003700,GO:0003677	protein dimerization activity|regulation of transcription, DNA-dependent|nucleus|sequence-specific DNA binding transcription factor activity|DNA binding
Glyma.08G105700.1	88.0256	307.658	3.49509	1.80533	3.75286e-08	4.62803e-07	Up	(M=12) K12462 - Rho GDP-dissociation inhibitor	K12462	Rho GDP-dissociation inhibitor	ko04722,ko04962	Neurotrophin signaling pathway|Vasopressin-regulated water reabsorption	GO:0005737,GO:0005094	cytoplasm|Rho GDP-dissociation inhibitor activity
Glyma.08G107300.1	249.763	2807.65	11.2413	3.49073	2.08036e-93	5.93624e-91	Up	(M=69) 2.4.1.207 - Xyloglucan:xyloglucosyl transferase.	K08235	xyloglucan:xyloglucosyl transferase [EC:2.4.1.207]			GO:0048046,GO:0016762,GO:0006073,GO:0005975,GO:0005618,GO:0004553	apoplast|xyloglucan:xyloglucosyl transferase activity|cellular glucan metabolic process|carbohydrate metabolic process|cell wall|hydrolase activity, hydrolyzing O-glycosyl compounds
Glyma.08G108000.1	24.0566	239.543	9.95747	3.31578	1.83392e-14	4.04472e-13	Up	(M=4) PTHR23300 - SELENIUM-BINDING PROTEIN					GO:0008430,GO:0005515	selenium binding|protein binding
Glyma.08G109000.1	172.503	5420.29	31.4215	4.97368	8.70397e-206	1.38882e-202	Up	(M=124) PTHR10795:SF17 - SUBTILISIN-LIKE PROTEASE (PLANT)					GO:0043086,GO:0042802,GO:0006508,GO:0004252	negative regulation of catalytic activity|identical protein binding|proteolysis|serine-type endopeptidase activity
Glyma.08G109000.2	40.7848	961.505	23.5751	4.55919	1.62498e-48	1.49646e-46	Up						GO:0043086,GO:0042802,GO:0006508,GO:0004252	negative regulation of catalytic activity|identical protein binding|proteolysis|serine-type endopeptidase activity
Glyma.08G109300.1	56.907	440.838	7.74663	2.95357	3.4306e-21	1.16365e-19	Up	(M=19) 2.3.1.74 - Naringenin-chalcone synthase.	K00660	chalcone synthase [EC:2.3.1.74]	ko00941,ko01100,ko01110,ko04712	Flavonoid biosynthesis|Metabolic pathways|Biosynthesis of secondary metabolites|Circadian rhythm - plant	GO:0016747,GO:0016746,GO:0009058,GO:0008152,GO:0003824	transferase activity, transferring acyl groups other than amino-acyl groups|transferase activity, transferring acyl groups|biosynthetic process|metabolic process|catalytic activity
Glyma.08G109700.1	260.916	737.993	2.82847	1.50002	1.3574e-11	2.37317e-10	Up	(M=224) PF00226 - DnaJ domain					-	-
Glyma.08G109800.1	5.63563	3121.97	553.97	9.11366	4.88353e-270	1.59091e-266	Up						-	-
Glyma.08G110800.1	0	311.794			0.000103011	0.000752354	Up						-	-
Glyma.08G111700.1	49.2808	304.604	6.18098	2.62784	5.66366e-13	1.11176e-11	Up	(M=6) K12160 - small ubiquitin-related modifier	K12160	small ubiquitin-related modifier	ko03013	RNA transport	-	-
Glyma.08G111700.3	79.6274	1847.94	23.2074	4.53651	5.09263e-107	1.84337e-104	Up		K12160	small ubiquitin-related modifier	ko03013	RNA transport	-	-
Glyma.08G111800.1	5.84799	131.736	22.5267	4.49356	4.84376e-10	7.32088e-09	Up	(M=6) K12160 - small ubiquitin-related modifier	K12160	small ubiquitin-related modifier	ko03013	RNA transport	-	-
Glyma.08G111800.2	10.7915	327.427	30.3412	4.9232	1.78088e-30	9.04141e-29	Up		K12160	small ubiquitin-related modifier	ko03013	RNA transport	-	-
Glyma.08G112100.1	245.364	1187.44	4.83949	2.27486	5.92206e-30	2.95291e-28	Up	(M=94) PF07983 - X8 domain					-	-
Glyma.08G112300.1	2723.12	5568.98	2.04507	1.03215	4.85916e-16	1.19021e-14	Up	(M=119) PF00234 - Protease inhibitor/seed storage/LTP family					-	-
Glyma.08G113600.1	535.758	2947.33	5.50123	2.45975	8.96722e-56	1.00301e-53	Up	(M=7) KOG1175 - Acyl-CoA synthetase					GO:0008152,GO:0003824	metabolic process|catalytic activity
Glyma.08G116200.1	51.0592	155.331	3.04218	1.6051	0.000250362	0.00168557	Up						-	-
Glyma.08G117800.1	6.58574	64.9616	9.86398	3.30217	0.000782486	0.00470678	Up						-	-
Glyma.08G118100.1	0.692857	73.8302	106.559	6.73551	1.63527e-10	2.58185e-09	Up						-	-
Glyma.08G120100.1	1.38745	1363.16	982.492	9.9403	5.67135e-54	6.08251e-52	Up	(M=24) K09874 - aquaporin NIP	K09874	aquaporin NIP			GO:0016020,GO:0006810,GO:0005215	membrane|transport|transporter activity
Glyma.08G120600.1	14.5796	599.789	41.1388	5.36243	5.31956e-56	6.00158e-54	Up	(M=31) K09264 - MADS-box transcription factor, plant	K09264	MADS-box transcription factor, plant			GO:0046983,GO:0006355,GO:0005634,GO:0003700,GO:0003677	protein dimerization activity|regulation of transcription, DNA-dependent|nucleus|sequence-specific DNA binding transcription factor activity|DNA binding
Glyma.08G121200.1	9.62049	79.4098	8.25424	3.04514	2.0657e-05	0.000172587	Up	(M=69) 2.4.1.207 - Xyloglucan:xyloglucosyl transferase.	K08235	xyloglucan:xyloglucosyl transferase [EC:2.4.1.207]			GO:0048046,GO:0016762,GO:0006073,GO:0005975,GO:0005618,GO:0004553	apoplast|xyloglucan:xyloglucosyl transferase activity|cellular glucan metabolic process|carbohydrate metabolic process|cell wall|hydrolase activity, hydrolyzing O-glycosyl compounds
Glyma.08G122200.1	0.347296	476.283	1371.4	10.4214	4.34373e-67	6.62578e-65	Up	(M=24) PTHR14255 - ATP-DEPENDENT PROTEASE (CEREBLON)					GO:0016021	integral to membrane
Glyma.08G128200.1	2.25445	181.537	80.5236	6.33134	2.01685e-22	7.27341e-21	Up						-	-
Glyma.08G129600.2	72.5644	459.707	6.33516	2.66338	1.20385e-18	3.5055e-17	Up						GO:0055085,GO:0016020,GO:0015171,GO:0006810,GO:0003333	transmembrane transport|membrane|amino acid transmembrane transporter activity|transport|amino acid transmembrane transport
Glyma.08G131200.1	170.57	977.539	5.73103	2.51879	2.47586e-13	5.02141e-12	Up	(M=8) KOG1718 - Dual specificity phosphatase					GO:0016791,GO:0016311,GO:0008138,GO:0006470,GO:0004725	phosphatase activity|dephosphorylation|protein tyrosine/serine/threonine phosphatase activity|protein dephosphorylation|protein tyrosine phosphatase activity
Glyma.08G132600.1	43.8116	509.064	11.6194	3.53846	2.80619e-30	1.41367e-28	Up	(M=7) KOG0202 - Ca2+ transporting ATPase					GO:0046872,GO:0019829,GO:0016021,GO:0015693,GO:0015444,GO:0006812,GO:0000166	metal ion binding|cation-transporting ATPase activity|integral to membrane|magnesium ion transport|magnesium-importing ATPase activity|cation transport|nucleotide binding
Glyma.08G133400.1	519.207	1286.11	2.47707	1.30863	1.92142e-13	3.93571e-12	Up	(M=4) PF12070 - Protein of unknown function (DUF3550/UPF0682)					GO:0006351,GO:0003714	transcription, DNA-dependent|transcription corepressor activity
Glyma.08G135400.1	37.357	284.323	7.61098	2.92808	2.00502e-14	4.40716e-13	Up	(M=9) KOG0094 - GTPase Rab6/YPT6/Ryh1, small G protein superfamily					GO:0015031,GO:0007264,GO:0007165,GO:0006913,GO:0006886,GO:0006184,GO:0005622,GO:0005525,GO:0003924	protein transport|small GTPase mediated signal transduction|signal transduction|nucleocytoplasmic transport|intracellular protein transport|GTP catabolic process|intracellular|GTP binding|GTPase activity
Glyma.08G137600.1	59.7416	410.182	6.86595	2.77946	2.09472e-11	3.60263e-10	Up	(M=357) PF00847 - AP2 domain					GO:0006355,GO:0003700	regulation of transcription, DNA-dependent|sequence-specific DNA binding transcription factor activity
Glyma.08G138600.1	28.6	103.848	3.63106	1.86039	0.000865174	0.00514988	Up	(M=39) PTHR11814 - SULFATE TRANSPORTER					GO:0055085,GO:0016021,GO:0016020,GO:0015116,GO:0008272,GO:0008271	transmembrane transport|integral to membrane|membrane|sulfate transmembrane transporter activity|sulfate transport|secondary active sulfate transmembrane transporter activity
Glyma.08G139200.1	127.963	915.158	7.15173	2.83829	2.09257e-22	7.53954e-21	Up	(M=6) PTHR22814//PTHR22814:SF34 - COPPER TRANSPORT PROTEIN ATOX1-RELATED // SUBFAMILY NOT NAMED					GO:0046872,GO:0030001	metal ion binding|metal ion transport
Glyma.08G139200.3	226.558	849.607	3.75007	1.90692	4.74366e-14	1.01473e-12	Up						GO:0046872,GO:0030001	metal ion binding|metal ion transport
Glyma.08G139800.1	21.0753	288.079	13.669	3.77284	3.63734e-20	1.16266e-18	Up						-	-
Glyma.08G141000.1	91.1654	331.444	3.63564	1.86221	6.70282e-09	8.98286e-08	Up	(M=32) PTHR11064:SF9 - CCAAT-BINDING TRANSCRIPTION FACTOR SUBUNIT A					GO:0046982,GO:0043565,GO:0006355,GO:0005634,GO:0005622,GO:0003677	protein heterodimerization activity|sequence-specific DNA binding|regulation of transcription, DNA-dependent|nucleus|intracellular|DNA binding
Glyma.08G142000.1	166.926	339.596	2.03441	1.02461	0.00151155	0.00844811	Up	(M=29) PF05627 - Cleavage site for pathogenic type III effector avirulence factor Avr					-	-
Glyma.08G143600.1	109.725	234.727	2.13923	1.09709	0.00109701	0.00636795	Up						-	-
Glyma.08G143800.1	6.89409	87.6965	12.7205	3.66909	4.25833e-07	4.60495e-06	Up	(M=81) PTHR11132 - SOLUTE CARRIER FAMILY 35					-	-
Glyma.08G146000.1	230.508	992.758	4.30683	2.10663	1.08646e-23	4.11755e-22	Up	(M=4) PTHR15141:SF34 - TRANSCRIPTION ELONGATION FACTOR-RELATED					GO:0006351,GO:0005634,GO:0003677	transcription, DNA-dependent|nucleus|DNA binding
Glyma.08G147700.1	37.1327	521.967	14.0568	3.81319	1.73822e-33	9.94166e-32	Up	(M=25) PF04720 - Protein of unknown function (DUF506)					-	-
Glyma.08G148500.3	173.511	429.788	2.47701	1.3086	1.08203e-06	1.10356e-05	Up						GO:0046983	protein dimerization activity
Glyma.08G151500.1	16.1205	247.821	15.373	3.94233	1.33913e-18	3.8864e-17	Up	(M=3) PTHR12452 - 42-9-9 PROTEIN-RELATED					-	-
Glyma.08G156500.1	362.991	731.367	2.01483	1.01066	1.30284e-06	1.31283e-05	Up	(M=180) PF02365 - No apical meristem (NAM) protein					GO:0006355,GO:0003677	regulation of transcription, DNA-dependent|DNA binding
Glyma.08G159000.11	3.85847	66.5812	17.2559	4.10901	5.20885e-05	0.000403382	Up						-	-
Glyma.08G159000.4	0.606282	290.206	478.666	8.90287	1.34182e-26	5.77699e-25	Up						-	-
Glyma.08G159300.1	67.3591	194.965	2.89441	1.53327	8.13489e-05	0.000606259	Up	(M=12) PTHR17204:SF7 - PRE-MRNA PROCESSING-RELATED					-	-
Glyma.08G159400.1	22.2767	165.415	7.42547	2.89248	4.81776e-09	6.55546e-08	Up	(M=12) PTHR17204:SF7 - PRE-MRNA PROCESSING-RELATED					-	-
Glyma.08G159500.1	528.518	8635.52	16.3391	4.03026	1.29245e-97	3.97834e-95	Up	(M=7) 3.2.1.52 - Beta-N-acetylhexosaminidase.	K12373	hexosaminidase [EC:3.2.1.52]	ko00511,ko00520,ko00531,ko00603,ko00604,ko01100,ko04142	Other glycan degradation|Amino sugar and nucleotide sugar metabolism|Glycosaminoglycan degradation|Glycosphingolipid biosynthesis - globo series|Glycosphingolipid biosynthesis - ganglio series|Metabolic pathways|Lysosome	GO:0005975,GO:0004553	carbohydrate metabolic process|hydrolase activity, hydrolyzing O-glycosyl compounds
Glyma.08G164100.1	1493.66	4766.67	3.19128	1.67413	9.34314e-36	5.79757e-34	Up	(M=2) 1.1.1.205 - IMP dehydrogenase.	K00088	IMP dehydrogenase [EC:1.1.1.205]	ko00230,ko00983,ko01100,ko01110	Purine metabolism|Drug metabolism - other enzymes|Metabolic pathways|Biosynthesis of secondary metabolites	GO:0055114,GO:0016491,GO:0003824	oxidation-reduction process|oxidoreductase activity|catalytic activity
Glyma.08G164400.1	64.7579	1068.27	16.4963	4.04407	0.000268744	0.00179896	Up	(M=14) PTHR11040:SF1 - ZINC/IRON TRANSPORTER, PLANT AND YEAST					GO:0071577,GO:0055085,GO:0046873,GO:0030001,GO:0016021,GO:0016020,GO:0005385	zinc ion transmembrane transport|transmembrane transport|metal ion transmembrane transporter activity|metal ion transport|integral to membrane|membrane|zinc ion transmembrane transporter activity
Glyma.08G164800.1	24.2893	168.184	6.92421	2.79165	7.54808e-07	7.85814e-06	Up	(M=13) PTHR11562//PTHR11562:SF10 - CATION EFFLUX PROTEIN/ ZINC TRANSPORTER // SUBFAMILY NOT NAMED					GO:0055085,GO:0016021,GO:0008324,GO:0006812	transmembrane transport|integral to membrane|cation transmembrane transporter activity|cation transport
Glyma.08G165000.1	39.036	167.569	4.29267	2.10187	2.40105e-06	2.32191e-05	Up	(M=12) PF00304 - Gamma-thionin family					GO:0006952	defense response
Glyma.08G168500.1	2.7749	208.755	75.2299	6.23324	1.21348e-25	5.03856e-24	Up	(M=40) PF08387 - FBD					-	-
Glyma.08G168600.1	19.3413	3176.86	164.253	7.35977	1.06503e-49	1.01424e-47	Up	(M=20) PF00031 - Cystatin domain					GO:0004869	cysteine-type endopeptidase inhibitor activity
Glyma.08G173400.1	35.0116	180.144	5.14528	2.36325	0.000135668	0.000966575	Up	(M=180) PF02365 - No apical meristem (NAM) protein					GO:0006355,GO:0003677	regulation of transcription, DNA-dependent|DNA binding
Glyma.08G174000.1	455.413	946.156	2.07758	1.0549	2.62085e-08	3.2981e-07	Up	(M=7) PF04667 - cAMP-regulated phosphoprotein/endosulfine conserved region					-	-
Glyma.08G174700.1	186.902	805.731	4.31098	2.10802	2.17371e-20	7.03734e-19	Up	(M=20) PTHR11260//PTHR11260:SF54 - GLUTATHIONE S-TRANSFERASE, GST, SUPERFAMILY, GST DOMAIN CONTAINING // SUBFAMILY NOT NAMED					GO:0005515	protein binding
Glyma.08G177400.1	700.945	1508.66	2.15233	1.1059	1.04098e-10	1.67709e-09	Up	(M=5) PTHR10283:SF13 - 2-OXOGLUTARATE/MALATE TRANSLOCATOR					GO:0055085,GO:0016020,GO:0006814,GO:0005215	transmembrane transport|membrane|sodium ion transport|transporter activity
Glyma.08G178100.1	219.422	479.214	2.18399	1.12697	6.8946e-05	0.000520926	Up	(M=1) PF03060 - Nitronate monooxygenase					GO:0055114,GO:0018580,GO:0003824	oxidation-reduction process|nitronate monooxygenase activity|catalytic activity
Glyma.08G178200.1	138.162	345.913	2.50368	1.32405	6.73913e-06	6.09061e-05	Up	(M=244) PTHR11926:SF15 - UDP-GLUCOSYLTRANSFERASE					GO:0016758,GO:0008152	transferase activity, transferring hexosyl groups|metabolic process
Glyma.08G179300.1	376.004	1317.03	3.50271	1.80847	5.77713e-22	2.03279e-20	Up	(M=10) PTHR12537:SF13 - PUMILIO-RELATED					GO:0003723	RNA binding
Glyma.08G180900.1	367.563	740.514	2.01466	1.01054	1.58173e-06	1.57218e-05	Up	(M=29) PF00933//PF01915 - Glycosyl hydrolase family 3 N terminal domain // Glycosyl hydrolase family 3 C-terminal domain					GO:0005975,GO:0004553	carbohydrate metabolic process|hydrolase activity, hydrolyzing O-glycosyl compounds
Glyma.08G181500.1	24.5144	361.486	14.7459	3.88224	1.71847e-25	7.07152e-24	Up	(M=208) PF00141 - Peroxidase					GO:0055114,GO:0020037,GO:0006979,GO:0004601	oxidation-reduction process|heme binding|response to oxidative stress|peroxidase activity
Glyma.08G182500.1	144.63	3773.63	26.0917	4.70552	3.28187e-40	2.32632e-38	Up	(M=179) PF00892 - EamA-like transporter family					GO:0016020	membrane
Glyma.08G182500.2	69.6797	2442.17	35.0484	5.13128	2.10977e-146	1.35207e-143	Up						GO:0016020	membrane
Glyma.08G182500.4	10.0716	295.138	29.304	4.87303	5.32171e-28	2.462e-26	Up						GO:0016020	membrane
Glyma.08G182500.6	3.03141	619.058	204.214	7.67394	3.21249e-68	5.08439e-66	Up						GO:0016020	membrane
Glyma.08G183500.1	145.271	11114.6	76.5096	6.25757	2.80289e-18	7.98047e-17	Up	(M=53) PTHR10791 - RAG1-ACTIVATING PROTEIN 1					GO:0016021	integral to membrane
Glyma.08G183500.2	1.68885	402.916	238.573	7.89829	2.96645e-19	8.99657e-18	Up						GO:0016021	integral to membrane
Glyma.08G183500.3	0.347296	218.316	628.615	9.29603	4.53716e-32	2.45324e-30	Up						GO:0016021	integral to membrane
Glyma.08G184600.1	243.704	526.852	2.16185	1.11227	3.40303e-06	3.2223e-05	Up	(M=6) PTHR21596:SF1 - TRANSCRIPTION FACTOR X1-LIKE					GO:0031047	gene silencing by RNA
Glyma.08G184600.2	41.2023	130.631	3.17048	1.6647	0.000574738	0.00356521	Up						GO:0031047	gene silencing by RNA
Glyma.08G185600.1	217.402	451.165	2.07525	1.05329	3.38224e-05	0.000271277	Up	(M=5) PTHR11157 - FATTY ACID ACYL TRANSFERASE-RELATED					GO:0016021	integral to membrane
Glyma.08G186100.1	1.94871	72.452	37.1795	5.21644	1.79035e-08	2.29022e-07	Up						-	-
Glyma.08G189000.1	2.43107	705.388	290.155	8.18068	1.75699e-22	6.35679e-21	Up	(M=53) PF04770 - ZF-HD protein dimerisation region					GO:0043565,GO:0006355,GO:0003700	sequence-specific DNA binding|regulation of transcription, DNA-dependent|sequence-specific DNA binding transcription factor activity
Glyma.08G193500.1	1144.09	7758.41	6.7813	2.76156	9.74652e-10	1.42596e-08	Up	(M=18) PTHR23421:SF2 - BETA-GALACTOSIDASE					GO:0030246,GO:0005975,GO:0004553	carbohydrate binding|carbohydrate metabolic process|hydrolase activity, hydrolyzing O-glycosyl compounds
Glyma.08G193900.1	5.80297	80.5994	13.8893	3.79591	1.2876e-06	1.29881e-05	Up	(M=4) K12638 - cytochrome P450, family 90, subfamily D, polypeptide 1 (3-epi-6-deoxocathasterone 23-monooxygenase)	K12638	cytochrome P450, family 90, subfamily D, polypeptide 1 [EC:1.14.-.-]	ko00905,ko01100,ko01110	Brassinosteroid biosynthesis|Metabolic pathways|Biosynthesis of secondary metabolites	GO:0055114,GO:0020037,GO:0016705,GO:0005506	oxidation-reduction process|heme binding|oxidoreductase activity, acting on paired donors, with incorporation or reduction of molecular oxygen|iron ion binding
Glyma.08G194900.1	11.966	175.448	14.6622	3.87403	2.68582e-13	5.42613e-12	Up	(M=11) PTHR20889 - PHOSPHATASE, ORPHAN 1, 2					GO:0016791,GO:0008152	phosphatase activity|metabolic process
Glyma.08G195100.1	78.8884	304.549	3.86051	1.94879	2.11941e-05	0.000176659	Up	(M=11) PTHR20889 - PHOSPHATASE, ORPHAN 1, 2					GO:0016791,GO:0008152	phosphatase activity|metabolic process
Glyma.08G195600.2	186.594	378.38	2.02782	1.01993	0.000193879	0.00133814	Up						-	-
Glyma.08G196800.2	913.278	2292.53	2.51023	1.32782	2.85226e-18	8.11513e-17	Up		K14664	IAA-amino acid hydrolase [EC:3.5.1.-]			GO:0016787,GO:0008152	hydrolase activity|metabolic process
Glyma.08G203600.2	156.983	483.034	3.07697	1.62151	8.65757e-10	1.27691e-08	Up						GO:0046983	protein dimerization activity
Glyma.08G203900.1	371.799	808.175	2.17369	1.12014	3.46739e-08	4.29496e-07	Up	(M=13) PTHR11654//PTHR11654:SF57 - OLIGOPEPTIDE TRANSPORTER-RELATED // SUBFAMILY NOT NAMED					GO:0016020,GO:0006857,GO:0006810,GO:0005215	membrane|oligopeptide transport|transport|transporter activity
Glyma.08G204000.1	145.641	2834.6	19.4629	4.28266	9.33415e-56	1.04256e-53	Up	(M=13) PTHR11654//PTHR11654:SF57 - OLIGOPEPTIDE TRANSPORTER-RELATED // SUBFAMILY NOT NAMED					GO:0016020,GO:0006810,GO:0005215	membrane|transport|transporter activity
Glyma.08G209200.1	248.574	511.304	2.05695	1.0405	1.62998e-05	0.000138552	Up	(M=4) PTHR10992:SF149 - HYDROLASE, ALPHA/BETA FOLD FAMILY PROTEIN					GO:0003824	catalytic activity
Glyma.08G209300.1	121.013	273.346	2.25882	1.17557	0.00138186	0.00781243	Up						-	-
Glyma.08G211100.1	574.653	1347.63	2.34512	1.22966	7.53265e-08	8.9559e-07	Up	(M=12) KOG2944 - Glyoxalase					-	-
Glyma.08G212000.1	1.34329	63.517	47.2845	5.5633	0.000305808	0.00202247	Up	(M=2) PTHR11527:SF16 - SMALL HEAT-SHOCK PROTEIN					-	-
Glyma.08G212800.1	180.641	940.922	5.20879	2.38095	1.44245e-27	6.51145e-26	Up	(M=22) K14490 - histidine-containing phosphotransfer peotein	K14490	histidine-containing phosphotransfer peotein	ko04075	Plant hormone signal transduction	GO:0004871,GO:0000160	signal transducer activity|phosphorelay signal transduction system
Glyma.08G214600.2	210.998	544.084	2.57862	1.3666	3.02666e-08	3.78139e-07	Up						GO:0005515	protein binding
Glyma.08G217600.2	337.826	783.556	2.31941	1.21376	2.97761e-06	2.84255e-05	Up						GO:0005634	nucleus
Glyma.08G218400.1	57.2953	495.116	8.64148	3.11128	1.49686e-24	5.92566e-23	Up	(M=34) PTHR24343:SF45 - SERINE/THREONINE-PROTEIN KINASE PTK1,2/STK1,2					GO:0007165,GO:0006468,GO:0005524,GO:0004713,GO:0004674,GO:0004672	signal transduction|protein phosphorylation|ATP binding|protein tyrosine kinase activity|protein serine/threonine kinase activity|protein kinase activity
Glyma.08G220000.1	39.9192	225	5.6364	2.49477	8.49476e-09	1.12551e-07	Up						-	-
Glyma.08G220500.2	162.436	610.649	3.75932	1.91047	0.00142481	0.00802295	Up						-	-
Glyma.08G223400.1	898.01	1949.02	2.17037	1.11794	4.20307e-13	8.34689e-12	Up	(M=2) K13413 - mitogen-activated protein kinase kinase 4/5, plant	K13413	mitogen-activated protein kinase kinase 4/5, plant [EC:2.7.12.2]	ko04626	Plant-pathogen interaction	GO:0006468,GO:0005524,GO:0004713,GO:0004674,GO:0004672	protein phosphorylation|ATP binding|protein tyrosine kinase activity|protein serine/threonine kinase activity|protein kinase activity
Glyma.08G227000.1	160.926	370.475	2.30215	1.20298	0.00179106	0.00982215	Up	(M=23) K14432 - ABA responsive element binding factor	K14432	ABA responsive element binding factor	ko04075	Plant hormone signal transduction	GO:0043565,GO:0006355,GO:0003700	sequence-specific DNA binding|regulation of transcription, DNA-dependent|sequence-specific DNA binding transcription factor activity
Glyma.08G227700.1	11.6177	295.229	25.412	4.66744	5.06731e-15	1.16082e-13	Up	(M=357) PF00847 - AP2 domain					GO:0006355,GO:0003700	regulation of transcription, DNA-dependent|sequence-specific DNA binding transcription factor activity
Glyma.08G228400.1	81.3399	13813.2	169.821	7.40787	1.4006e-141	8.42353e-139	Up	(M=24) PF07333 - S locus-related glycoprotein 1 binding pollen coat protein (SLR1-BP)					-	-
Glyma.08G228600.1	193.394	46555	240.727	7.91125	3.63558e-149	2.45041e-146	Up	(M=24) PF07333 - S locus-related glycoprotein 1 binding pollen coat protein (SLR1-BP)					-	-
Glyma.08G231000.1	168.75	432.738	2.56437	1.3586	6.76336e-07	7.0979e-06	Up	(M=18) PTHR11726:SF1 - 60S RIBOSOMAL PROTEIN L10					GO:0003993	acid phosphatase activity
Glyma.08G232400.1	221.303	493.046	2.22792	1.1557	2.76439e-06	2.64805e-05	Up						GO:0005509	calcium ion binding
Glyma.08G234100.1	14.8013	7558.11	510.639	8.99616	5.89341e-62	7.82303e-60	Up	(M=24) PF07333 - S locus-related glycoprotein 1 binding pollen coat protein (SLR1-BP)					-	-
Glyma.08G241000.1	0.303141	42.49	140.166	7.13099	1.55103e-06	1.545e-05	Up	(M=10) 5.4.99.5 - Chorismate mutase.	K01850	chorismate mutase [EC:5.4.99.5]	ko00400,ko01100,ko01110,ko01130,ko01230	Phenylalanine, tyrosine and tryptophan biosynthesis|Metabolic pathways|Biosynthesis of secondary metabolites|Biosynthesis of antibiotics|Biosynthesis of amino acids	GO:0046417,GO:0009073,GO:0004106	chorismate metabolic process|aromatic amino acid family biosynthetic process|chorismate mutase activity
Glyma.08G241300.1	493.236	991.498	2.01019	1.00733	9.97198e-08	1.16785e-06	Up	(M=2) KOG2733 - Uncharacterized membrane protein					GO:0055114,GO:0016491	oxidation-reduction process|oxidoreductase activity
Glyma.08G243200.1	10.4858	351.206	33.4936	5.06582	4.47026e-32	2.41874e-30	Up	(M=79) PF01357 - Pollen allergen					GO:0009664,GO:0005576	plant-type cell wall organization|extracellular region
Glyma.08G245500.1	127.3	328.714	2.5822	1.3686	0.000986946	0.00579399	Up	(M=48) PTHR11802:SF8 - SERINE CARBOXYPEPTIDASE II (CARBOXYPEPTIDASE D) (PLANTS)					GO:0006508,GO:0004185	proteolysis|serine-type carboxypeptidase activity
Glyma.08G245500.3	145.33	478.853	3.29494	1.72025	2.25548e-10	3.51915e-09	Up						GO:0006508,GO:0004185	proteolysis|serine-type carboxypeptidase activity
Glyma.08G246100.1	423.287	866.37	2.04677	1.03335	5.20246e-07	5.55371e-06	Up	(M=5) PTHR24420//PTHR24420:SF99 - LEUCINE-RICH REPEAT RECEPTOR-LIKE PROTEIN KINASE // SUBFAMILY NOT NAMED					GO:0006468,GO:0005524,GO:0005515,GO:0004713,GO:0004674,GO:0004672	protein phosphorylation|ATP binding|protein binding|protein tyrosine kinase activity|protein serine/threonine kinase activity|protein kinase activity
Glyma.08G247500.1	249.522	821.492	3.29226	1.71908	2.67931e-15	6.25133e-14	Up						-	-
Glyma.08G249000.1	0.694592	51.403	74.0046	6.20954	2.94448e-07	3.25115e-06	Up						-	-
Glyma.08G254800.1	8.36117	129.137	15.4448	3.94905	5.05849e-08	6.13747e-07	Up						-	-
Glyma.08G256900.1	382.814	1039.29	2.71488	1.44089	1.37179e-13	2.83589e-12	Up						-	-
Glyma.08G257000.1	45.3292	348.331	7.68449	2.94195	2.3907e-17	6.42325e-16	Up						-	-
Glyma.08G257500.1	98.798	393.089	3.97872	1.9923	4.37088e-11	7.28962e-10	Up						-	-
Glyma.08G258800.1	414.412	1172.68	2.82974	1.50067	2.31728e-15	5.42283e-14	Up	(M=119) PTHR13683:SF98 - CHLOROPLAST NUCLEIOD DNA-BINDING-RELATED					GO:0006508,GO:0004190	proteolysis|aspartic-type endopeptidase activity
Glyma.08G259300.1	21.8807	141.973	6.48849	2.69788	1.28686e-06	1.29824e-05	Up	(M=27) PF00786 - P21-Rho-binding domain					-	-
Glyma.08G259400.1	6.19936	137.848	22.2358	4.47481	8.80815e-13	1.70462e-11	Up	(M=94) PTHR11062 - EXOSTOSIN (HEPARAN SULFATE GLYCOSYLTRANSFERASE)-RELATED					-	-
Glyma.08G261000.1	169.262	346.962	2.04985	1.03552	0.000359554	0.00234147	Up						-	-
Glyma.08G261200.1	133.189	318.034	2.38784	1.2557	4.61207e-05	0.000360956	Up	(M=1) PTHR21091:SF4 - 5-METHYLTETRAHYDROFOLATE:HOMOCYSTEINE METHYLTRANSFERASE	K00547	homocysteine S-methyltransferase [EC:2.1.1.10]	ko00270,ko01100,ko01110	Cysteine and methionine metabolism|Metabolic pathways|Biosynthesis of secondary metabolites	GO:0008898	homocysteine S-methyltransferase activity
Glyma.08G261900.1	4.42567	681.453	153.977	7.26657	2.30911e-20	7.46022e-19	Up	(M=91) PF03195 - Protein of unknown function DUF260					-	-
Glyma.08G264800.2	12.1259	106.883	8.8145	3.13988	3.57974e-07	3.90897e-06	Up		K01937	CTP synthase [EC:6.3.4.2]	ko00240,ko01100	Pyrimidine metabolism|Metabolic pathways	GO:0006221,GO:0003883	pyrimidine nucleotide biosynthetic process|CTP synthase activity
Glyma.08G267500.1	54.8726	149.412	2.72289	1.44514	0.000855844	0.00509938	Up						-	-
Glyma.08G268000.2	207.78	1834.56	8.82933	3.1423	3.31671e-12	6.13332e-11	Up						GO:0006952	defense response
Glyma.08G269900.1	1029.12	4345.4	4.22244	2.07808	1.49055e-07	1.71028e-06	Up						-	-
Glyma.08G270600.1	94.0412	419.359	4.45931	2.15682	2.98188e-09	4.15281e-08	Up	(M=10) 1.2.1.44 - Cinnamoyl-CoA reductase.					GO:0055114,GO:0016616,GO:0006694,GO:0003854	oxidation-reduction process|oxidoreductase activity, acting on the CH-OH group of donors, NAD or NADP as acceptor|steroid biosynthetic process|3-beta-hydroxy-delta5-steroid dehydrogenase activity
Glyma.08G271000.1	282.843	658.59	2.32846	1.21938	4.65062e-08	5.67164e-07	Up	(M=19) PTHR11534 - MYOGENIC FACTOR					GO:0046983	protein dimerization activity
Glyma.08G274200.1	192.738	1004.95	5.21408	2.38241	7.83797e-29	3.73665e-27	Up	(M=9) PTHR23042:SF24 - AMS (ABORTED MICROSPORES), DNA BINDING / TRANSCRIPTION FACTOR					GO:0046983	protein dimerization activity
Glyma.08G278000.1	2.08204	52.9306	25.4224	4.66803	5.10575e-06	4.71525e-05	Up						-	-
Glyma.08G279000.1	197.224	606.474	3.07505	1.62061	1.59091e-11	2.76535e-10	Up	(M=17) K09285 - AP2-like factor, ANT lineage	K09285	AP2-like factor, ANT lineage			GO:0006355,GO:0003700	regulation of transcription, DNA-dependent|sequence-specific DNA binding transcription factor activity
Glyma.08G280000.1	29.6367	105.722	3.56727	1.83482	0.000801747	0.00480931	Up	(M=2) PTHR16301 - IMPACT-RELATED					-	-
Glyma.08G281200.1	0	61.5465			3.47473e-10	5.31335e-09	Up	(M=53) PF04770 - ZF-HD protein dimerisation region					-	-
Glyma.08G282900.1	47.1108	171.666	3.64389	1.86548	1.63203e-05	0.000138711	Up						-	-
Glyma.08G283700.1	752.507	1614.3	2.14522	1.10113	0.000109425	0.00079563	Up	(M=2) 2.7.9.4 - Alpha-glucan, water dikinase.	K08244	alpha-glucan, water dikinase [EC:2.7.9.4]			GO:0016310,GO:0016301,GO:0005524,GO:0003824	phosphorylation|kinase activity|ATP binding|catalytic activity
Glyma.08G284500.1	0	334.753			7.29564e-12	1.30888e-10	Up	(M=125) PF03005 - Arabidopsis proteins of unknown function					-	-
Glyma.08G284500.2	0	24.2013			0.000894554	0.00530497	Up						-	-
Glyma.08G286700.1	10.8763	150.516	13.8389	3.79065	1.6253e-11	2.82186e-10	Up	(M=10) K01673 - carbonic anhydrase	K01673	carbonic anhydrase [EC:4.2.1.1]	ko00910	Nitrogen metabolism	GO:0015976,GO:0008270,GO:0004089	carbon utilization|zinc ion binding|carbonate dehydratase activity
Glyma.08G288000.1	897.624	1838.63	2.04833	1.03445	8.14022e-11	1.32382e-09	Up	(M=22) 1.2.1.3 - Aldehyde dehydrogenase (NAD(+)).	K00128	aldehyde dehydrogenase (NAD+) [EC:1.2.1.3]	ko00010,ko00040,ko00053,ko00071,ko00280,ko00310,ko00330,ko00340,ko00380,ko00410,ko00561,ko00620,ko00625,ko00903,ko01100,ko01110,ko01120,ko01130	Glycolysis / Gluconeogenesis|Pentose and glucuronate interconversions|Ascorbate and aldarate metabolism|Fatty acid degradation|Valine, leucine and isoleucine degradation|Lysine degradation|Arginine and proline metabolism|Histidine metabolism|Tryptophan metabolism|beta-Alanine metabolism|Glycerolipid metabolism|Pyruvate metabolism|Chloroalkane and chloroalkene degradation|Limonene and pinene degra…	GO:0055114,GO:0016620,GO:0016491,GO:0008152	oxidation-reduction process|oxidoreductase activity, acting on the aldehyde or oxo group of donors, NAD or NADP as acceptor|oxidoreductase activity|metabolic process
Glyma.08G288600.1	161.199	399.865	2.48056	1.31067	1.6612e-06	1.64635e-05	Up	(M=4) 2.4.1.15//3.1.3.12 - Alpha,alpha-trehalose-phosphate synthase (UDP-forming). // Trehalose-phosphatase.	K00697	alpha,alpha-trehalose-phosphate synthase (UDP-forming) [EC:2.4.1.15]	ko00500,ko01100	Starch and sucrose metabolism|Metabolic pathways	GO:0008152,GO:0008152,GO:0005992,GO:0005992,GO:0003824,GO:0003824	metabolic process|metabolic process|trehalose biosynthetic process|trehalose biosynthetic process|catalytic activity|catalytic activity
Glyma.08G288600.2	226.781	531.971	2.34575	1.23005	1.10822e-05	9.68489e-05	Up		K00697	alpha,alpha-trehalose-phosphate synthase (UDP-forming) [EC:2.4.1.15]	ko00500,ko01100	Starch and sucrose metabolism|Metabolic pathways	GO:0008152,GO:0008152,GO:0005992,GO:0005992,GO:0003824,GO:0003824	metabolic process|metabolic process|trehalose biosynthetic process|trehalose biosynthetic process|catalytic activity|catalytic activity
Glyma.08G290200.1	165.928	333.154	2.00782	1.00563	0.000442556	0.0028216	Up	(M=1966) PTHR24420 - LEUCINE-RICH REPEAT RECEPTOR-LIKE PROTEIN KINASE					GO:0006468,GO:0005524,GO:0004713,GO:0004674,GO:0004672	protein phosphorylation|ATP binding|protein tyrosine kinase activity|protein serine/threonine kinase activity|protein kinase activity
Glyma.08G291900.1	0	318.71			1.51077e-10	2.39448e-09	Up	(M=37) PF02704 - Gibberellin regulated protein					-	-
Glyma.08G292000.1	47.9371	159.043	3.31774	1.7302	7.8098e-05	0.000584036	Up	(M=4) PTHR11014:SF37 - AMINOACYLASE, PUTATIVE (N-ACYL-L-AMINO ACID AMIDOHYDROLASE, PUTATIVE)	K14664	IAA-amino acid hydrolase [EC:3.5.1.-]			GO:0016787,GO:0008152	hydrolase activity|metabolic process
Glyma.08G294300.1	187.604	500.229	2.66641	1.4149	3.59163e-08	4.44041e-07	Up	(M=15) PTHR11214:SF11 - BETA 1,3-GALACTOSYLTRANSFERASE-RELATED					GO:0030246,GO:0016020,GO:0008378,GO:0006486	carbohydrate binding|membrane|galactosyltransferase activity|protein glycosylation
Glyma.08G295500.1	398.182	931.179	2.33858	1.22563	9.01021e-10	1.32615e-08	Up	(M=13) KOG0712 - Molecular chaperone (DnaJ superfamily)					-	-
Glyma.08G296000.1	117.84	674.196	5.72127	2.51634	1.47313e-17	4.02435e-16	Up	(M=19) PTHR11654:SF21 - NITRATE TRANSPORTER (NTL1)					GO:0016020,GO:0006810,GO:0005215	membrane|transport|transporter activity
Glyma.08G297400.1	1337.01	2786.48	2.0841	1.05943	2.10119e-13	4.28933e-12	Up	(M=19) PTHR24420//PTHR24420:SF465 - LEUCINE-RICH REPEAT RECEPTOR-LIKE PROTEIN KINASE // SUBFAMILY NOT NAMED					GO:0006468,GO:0005524,GO:0004713,GO:0004672	protein phosphorylation|ATP binding|protein tyrosine kinase activity|protein kinase activity
Glyma.08G298000.1	54.5473	514.456	9.43137	3.23747	1.22682e-18	3.56974e-17	Up						-	-
Glyma.08G301000.1	6.58834	58.5742	8.89059	3.15228	0.000202648	0.00139166	Up	(M=1) K03884 - NADH-ubiquinone oxidoreductase chain 6	K03884	NADH dehydrogenase I subunit 6 [EC:1.6.5.3]	ko00190,ko01100,ko05012	Oxidative phosphorylation|Metabolic pathways|Parkinson's disease	GO:0055114,GO:0008137	oxidation-reduction process|NADH dehydrogenase (ubiquinone) activity
Glyma.08G304700.1	393.844	1055.55	2.68012	1.4223	3.02885e-13	6.08612e-12	Up	(M=2) K08496 - golgi SNAP receptor complex member 2	K08496	golgi SNAP receptor complex member 2	ko04130	SNARE interactions in vesicular transport	-	-
Glyma.08G304800.1	14.8315	10306.3	694.893	9.44065	0	0	Up						-	-
Glyma.08G304900.1	179.544	1140.68	6.35324	2.66749	1.60483e-06	1.59412e-05	Up						-	-
Glyma.08G307800.2	503.683	2419.97	4.80454	2.2644	2.17237e-44	1.76556e-42	Up		K05605	3-hydroxyisobutyryl-CoA hydrolase [EC:3.1.2.4]	ko00280,ko00410,ko00640,ko01100,ko01200	Valine, leucine and isoleucine degradation|beta-Alanine metabolism|Propanoate metabolism|Metabolic pathways|Carbon metabolism	GO:0008152,GO:0003824	metabolic process|catalytic activity
Glyma.08G307800.3	160.936	715.388	4.44518	2.15224	2.69819e-19	8.19572e-18	Up		K05605	3-hydroxyisobutyryl-CoA hydrolase [EC:3.1.2.4]	ko00280,ko00410,ko00640,ko01100,ko01200	Valine, leucine and isoleucine degradation|beta-Alanine metabolism|Propanoate metabolism|Metabolic pathways|Carbon metabolism	GO:0008152,GO:0003824	metabolic process|catalytic activity
Glyma.08G309900.1	330.883	902.359	2.72712	1.44738	1.65563e-06	1.64125e-05	Up	(M=39) 2.4.1.43 - Polygalacturonate 4-alpha-galacturonosyltransferase.	K13648	alpha-1,4-galacturonosyltransferase [EC:2.4.1.43]	ko00500,ko00520	Starch and sucrose metabolism|Amino sugar and nucleotide sugar metabolism	GO:0016757	transferase activity, transferring glycosyl groups
Glyma.08G310100.1	65.3983	1338.67	20.4695	4.3554	1.44267e-09	2.07268e-08	Up	(M=88) PTHR11945:SF19 - MADS BOX PROTEIN					GO:0046983,GO:0006355,GO:0005634,GO:0003700,GO:0003677	protein dimerization activity|regulation of transcription, DNA-dependent|nucleus|sequence-specific DNA binding transcription factor activity|DNA binding
Glyma.08G310100.2	72.2778	374.387	5.17984	2.37291	3.78006e-09	5.21058e-08	Up						GO:0046983,GO:0006355,GO:0005634,GO:0003700,GO:0003677	protein dimerization activity|regulation of transcription, DNA-dependent|nucleus|sequence-specific DNA binding transcription factor activity|DNA binding
Glyma.08G310100.4	73.243	769.517	10.5064	3.39319	3.73097e-40	2.63749e-38	Up						GO:0046983,GO:0006355,GO:0005634,GO:0003700,GO:0003677	protein dimerization activity|regulation of transcription, DNA-dependent|nucleus|sequence-specific DNA binding transcription factor activity|DNA binding
Glyma.08G312100.1	0	72.1653			6.9552e-12	1.24837e-10	Up						-	-
Glyma.08G314400.1	459.859	1022.5	2.2235	1.15283	8.95738e-08	1.05424e-06	Up	(M=44) PF01190 - Pollen proteins Ole e I like					-	-
Glyma.08G316300.1	46.6793	1219.9	26.1336	4.70783	8.49308e-10	1.25407e-08	Up						-	-
Glyma.08G317200.1	505.547	1130.01	2.23522	1.16042	1.00706e-08	1.32264e-07	Up	(M=30) PF04520 - Senescence regulator					-	-
Glyma.08G320700.1	397.77	919.906	2.31266	1.20955	8.09392e-10	1.19785e-08	Up	(M=39) K09286 - EREBP-like factor	K09286	EREBP-like factor			GO:0006355,GO:0003700	regulation of transcription, DNA-dependent|sequence-specific DNA binding transcription factor activity
Glyma.08G322100.1	73.2324	281.469	3.8435	1.94242	2.71647e-08	3.41184e-07	Up						-	-
Glyma.08G324500.1	455.087	1692.1	3.71819	1.8946	6.43065e-28	2.96276e-26	Up	(M=14) PTHR23344 - GLYCEROPHOSPHORYL DIESTER PHOSPHODIESTERASE					GO:0008889,GO:0008081,GO:0006629,GO:0006071	glycerophosphodiester phosphodiesterase activity|phosphoric diester hydrolase activity|lipid metabolic process|glycerol metabolic process
Glyma.08G324600.1	597.289	9191.33	15.3884	3.94377	3.22185e-97	9.87843e-95	Up	(M=14) PTHR23344 - GLYCEROPHOSPHORYL DIESTER PHOSPHODIESTERASE					GO:0008889,GO:0008081,GO:0006629,GO:0006071	glycerophosphodiester phosphodiesterase activity|phosphoric diester hydrolase activity|lipid metabolic process|glycerol metabolic process
Glyma.08G327100.1	821.178	8258.76	10.0572	3.33016	3.65986e-76	7.06534e-74	Up	(M=213) KOG0156 - Cytochrome P450 CYP2 subfamily	K00517	beta-carotene 15,15'-monooxygenase [EC:1.14.99.36]	ko00363,ko00624,ko00627,ko00903,ko00945,ko01100,ko01110,ko01120	Bisphenol degradation|Polycyclic aromatic hydrocarbon degradation|Aminobenzoate degradation|Limonene and pinene degradation|Stilbenoid, diarylheptanoid and gingerol biosynthesis|Metabolic pathways|Biosynthesis of secondary metabolites|Microbial metabolism in diverse environments	GO:0055114,GO:0020037,GO:0016705,GO:0005506	oxidation-reduction process|heme binding|oxidoreductase activity, acting on paired donors, with incorporation or reduction of molecular oxygen|iron ion binding
Glyma.08G327400.1	378.507	1578.79	4.1711	2.06043	1.2698e-30	6.48462e-29	Up	(M=10) 2.3.1.30 - Serine O-acetyltransferase.	K00640	serine O-acetyltransferase [EC:2.3.1.30]	ko00270,ko00920,ko01100,ko01110,ko01120,ko01200,ko01230	Cysteine and methionine metabolism|Sulfur metabolism|Metabolic pathways|Biosynthesis of secondary metabolites|Microbial metabolism in diverse environments|Carbon metabolism|Biosynthesis of amino acids	GO:0016740,GO:0009001,GO:0006535,GO:0005737	transferase activity|serine O-acetyltransferase activity|cysteine biosynthetic process from serine|cytoplasm
Glyma.08G328000.1	36.4137	251.114	6.89616	2.78579	3.41044e-08	4.22776e-07	Up	(M=1) PTHR11040//PTHR11040:SF28 - ZINC/IRON TRANSPORTER					GO:0055085,GO:0046873,GO:0030001,GO:0016020	transmembrane transport|metal ion transmembrane transporter activity|metal ion transport|membrane
Glyma.08G333400.1	59.8348	259.351	4.33444	2.11585	6.27234e-08	7.52037e-07	Up	(M=12) K00876 - uridine kinase	K00876	uridine kinase [EC:2.7.1.48]	ko00240,ko00983,ko01100	Pyrimidine metabolism|Drug metabolism - other enzymes|Metabolic pathways	GO:0016773,GO:0016301,GO:0008152,GO:0005524,GO:0004849	phosphotransferase activity, alcohol group as acceptor|kinase activity|metabolic process|ATP binding|uridine kinase activity
Glyma.08G336600.1	21.8445	115.482	5.28657	2.40233	1.88198e-05	0.000158269	Up	(M=140) PTHR22950 - AMINO ACID TRANSPORTER					-	-
Glyma.08G339900.1	148.531	773.695	5.20898	2.381	7.19563e-24	2.74568e-22	Up	(M=9) PTHR10799:SF41 - ATP BINDING / DNA BINDING / HELICASE					GO:0005524,GO:0004386,GO:0003677,GO:0003676	ATP binding|helicase activity|DNA binding|nucleic acid binding
Glyma.08G340400.1	24.9989	677.94	27.1188	4.76122	1.18796e-28	5.62911e-27	Up	(M=1) PTHR10891//PTHR10891:SF140 - EF-HAND CALCIUM-BINDING DOMAIN CONTAINING PROTEIN	K13448	calcium-binding protein CML	ko04626	Plant-pathogen interaction	GO:0007165,GO:0005578,GO:0005509	signal transduction|proteinaceous extracellular matrix|calcium ion binding
Glyma.08G340400.6	10.2284	133.936	13.0945	3.71089	2.05611e-10	3.219e-09	Up		K13448	calcium-binding protein CML	ko04626	Plant-pathogen interaction	GO:0007165,GO:0005578,GO:0005509	signal transduction|proteinaceous extracellular matrix|calcium ion binding
Glyma.08G340400.7	0.606282	66.4588	109.617	6.77633	2.128e-09	3.00646e-08	Up		K13448	calcium-binding protein CML	ko04626	Plant-pathogen interaction	GO:0007165,GO:0005578,GO:0005509	signal transduction|proteinaceous extracellular matrix|calcium ion binding
Glyma.08G341500.1	33.7913	3594.31	106.368	6.73292	3.88596e-05	0.000308232	Up	(M=50) PF00197 - Trypsin and protease inhibitor					GO:0004866	endopeptidase inhibitor activity
Glyma.08G341800.1	35.564	109.465	3.07797	1.62198	0.00178474	0.00979019	Up	(M=50) PF00197 - Trypsin and protease inhibitor					GO:0004866	endopeptidase inhibitor activity
Glyma.08G342100.1	69.6413	1885.48	27.0742	4.75885	2.36502e-35	1.44122e-33	Up	(M=50) PF00197 - Trypsin and protease inhibitor					GO:0004866	endopeptidase inhibitor activity
Glyma.08G344500.1	1.38918	359.037	258.452	8.01375	2.30959e-48	2.11447e-46	Up	(M=63) PF00320 - GATA zinc finger					GO:0043565,GO:0008270,GO:0006355,GO:0003700	sequence-specific DNA binding|zinc ion binding|regulation of transcription, DNA-dependent|sequence-specific DNA binding transcription factor activity
Glyma.08G345400.1	820.358	1736.42	2.11666	1.08179	1.21832e-11	2.14007e-10	Up	(M=9) PF03188//PF04526 - Eukaryotic cytochrome b561 // Protein of unknown function (DUF568)					GO:0016021	integral to membrane
Glyma.08G345800.1	281.621	740.033	2.62777	1.39384	2.51618e-08	3.17098e-07	Up	(M=15) PF04564//PF05804 - U-box domain // Kinesin-associated protein (KAP)					GO:0016567,GO:0005515,GO:0004842,GO:0000151	protein ubiquitination|protein binding|ubiquitin-protein ligase activity|ubiquitin ligase complex
Glyma.08G346100.1	6.80304	85.9238	12.6302	3.65881	4.88255e-07	5.23652e-06	Up	(M=25) PF04720 - Protein of unknown function (DUF506)					-	-
Glyma.08G349300.1	30.5875	195.278	6.38422	2.67451	2.33644e-05	0.000193204	Up						-	-
Glyma.08G350700.1	6.9824	367.603	52.6472	5.71828	5.61255e-39	3.84927e-37	Up	(M=12) PTHR10825:SF4 - RING FINGER PROTEIN					GO:0046872,GO:0008270,GO:0005515	metal ion binding|zinc ion binding|protein binding
Glyma.08G351000.1	87.4042	493.297	5.64386	2.49668	5.8319e-18	1.62962e-16	Up	(M=32) PTHR22953 - ACID PHOSPHATASE RELATED					GO:0046872,GO:0016787,GO:0003993	metal ion binding|hydrolase activity|acid phosphatase activity
Glyma.08G351400.1	252.984	522.67	2.06602	1.04685	1.31059e-05	0.00011315	Up	(M=18) PF00646//PF08387 - F-box domain // FBD					GO:0005515	protein binding
Glyma.08G353100.1	3.46862	115.913	33.4176	5.06254	1.08257e-12	2.07809e-11	Up						-	-
Glyma.08G353200.1	0	775.195			1.27649e-90	3.41789e-88	Up	(M=29) PF05938 - Plant self-incompatibility protein S1					-	-
Glyma.08G353300.1	5.33596	11791.9	2209.9	11.1098	1.49016e-100	4.73612e-98	Up	(M=29) PF05938 - Plant self-incompatibility protein S1					-	-
Glyma.08G353400.1	2.34276	3101.69	1323.95	10.3706	4.88738e-281	1.66139e-277	Up	(M=29) PF05938 - Plant self-incompatibility protein S1					-	-
Glyma.08G355000.1	124.038	267.483	2.15646	1.10867	0.000719007	0.00436016	Up	(M=2) PTHR24420//PTHR24420:SF596 - LEUCINE-RICH REPEAT RECEPTOR-LIKE PROTEIN KINASE					GO:0048544,GO:0006468,GO:0005524,GO:0005515,GO:0004713,GO:0004674,GO:0004672	recognition of pollen|protein phosphorylation|ATP binding|protein binding|protein tyrosine kinase activity|protein serine/threonine kinase activity|protein kinase activity
Glyma.08G357100.1	61.7543	580.015	9.39231	3.23148	4.34182e-09	5.94719e-08	Up						-	-
Glyma.08G357600.1	0.953578	1469.76	1541.32	10.5899	2.92143e-19	8.86694e-18	Up	(M=132) PF02362 - B3 DNA binding domain					GO:0003677	DNA binding
Glyma.08G357600.2	0.347296	182.085	524.294	9.03423	4.65164e-27	2.0409e-25	Up						GO:0003677	DNA binding
Glyma.08G357700.1	21.0821	4109.58	194.932	7.60683	5.00891e-174	4.66216e-171	Up						-	-
Glyma.08G357800.1	1.04189	603.995	579.712	9.17919	2.52873e-80	5.44653e-78	Up						-	-
Glyma.08G357900.1	3.89742	361.608	92.7814	6.53576	3.3294e-30	1.67186e-28	Up						-	-
Glyma.08G358000.1	56.7388	10230.5	180.309	7.49433	4.22683e-93	1.19305e-90	Up						-	-
Glyma.08G358500.1	1.04189	1258.42	1207.83	10.2382	6.73592e-21	2.2516e-19	Up						-	-
Glyma.08G365100.1	1009.82	2364.3	2.34131	1.22732	4.17975e-09	5.73825e-08	Up	(M=91) PF03195 - Protein of unknown function DUF260					-	-
Glyma.09G000600.1	45.952	347.891	7.57075	2.92044	6.13197e-17	1.59756e-15	Up	(M=4) 1.14.13.90 - Zeaxanthin epoxidase.	K09838	zeaxanthin epoxidase [EC:1.14.13.90]	ko00906,ko01100,ko01110	Carotenoid biosynthesis|Metabolic pathways|Biosynthesis of secondary metabolites	GO:0016491,GO:0008152	oxidoreductase activity|metabolic process
Glyma.09G000600.3	160.006	1009.88	6.31152	2.65799	5.33411e-29	2.557e-27	Up		K09838	zeaxanthin epoxidase [EC:1.14.13.90]	ko00906,ko01100,ko01110	Carotenoid biosynthesis|Metabolic pathways|Biosynthesis of secondary metabolites	GO:0016491,GO:0008152	oxidoreductase activity|metabolic process
Glyma.09G002500.1	516.015	5981.36	11.5915	3.53499	8.32207e-131	4.28066e-128	Up	(M=176) 1.11.1.7 - Peroxidase.	K00430	peroxidase [EC:1.11.1.7]	ko00940,ko01100,ko01110	Phenylpropanoid biosynthesis|Metabolic pathways|Biosynthesis of secondary metabolites	GO:0055114,GO:0020037,GO:0006979,GO:0004601	oxidation-reduction process|heme binding|response to oxidative stress|peroxidase activity
Glyma.09G003200.1	653.09	1531.51	2.34503	1.2296	4.68732e-13	9.26385e-12	Up	(M=36) K01188 - beta-glucosidase	K01188	beta-glucosidase [EC:3.2.1.21]	ko00460,ko00500,ko00940,ko01100,ko01110	Cyanoamino acid metabolism|Starch and sucrose metabolism|Phenylpropanoid biosynthesis|Metabolic pathways|Biosynthesis of secondary metabolites	GO:0005975,GO:0004553	carbohydrate metabolic process|hydrolase activity, hydrolyzing O-glycosyl compounds
Glyma.09G004500.1	2.38692	194.022	81.2858	6.34493	3.6149e-24	1.40055e-22	Up	(M=601) PF00249 - Myb-like DNA-binding domain					-	-
Glyma.09G005600.1	180.301	5033.09	27.915	4.80297	1.06797e-70	1.79955e-68	Up	(M=16) 3.4.23.40 - Phytepsin.	K08245	phytepsin [EC:3.4.23.40]			GO:0006629,GO:0006508,GO:0004190	lipid metabolic process|proteolysis|aspartic-type endopeptidase activity
Glyma.09G006600.2	76.8238	204.395	2.66057	1.41174	0.000202094	0.00138834	Up						GO:0016020,GO:0008375	membrane|acetylglucosaminyltransferase activity
Glyma.09G008900.1	2.425	189.669	78.214	6.28935	0.000122399	0.000880627	Up	(M=4) K11147 - dehydrogenase/reductase SDR family member 4	K11147	dehydrogenase/reductase SDR family member 4 [EC:1.1.-.-]	ko00830,ko01100,ko04146	Retinol metabolism|Metabolic pathways|Peroxisome	GO:0016491,GO:0008152	oxidoreductase activity|metabolic process
Glyma.09G009800.1	1228.55	3391.88	2.76088	1.46513	1.23683e-19	3.83888e-18	Up	(M=90) PF02298 - Plastocyanin-like domain					GO:0009055,GO:0005507	electron carrier activity|copper ion binding
Glyma.09G010500.1	21.0174	172.354	8.20053	3.03572	4.83033e-10	7.302e-09	Up						-	-
Glyma.09G010500.2	1168.13	5799.22	4.96454	2.31166	2.4058e-40	1.71622e-38	Up						-	-
Glyma.09G010900.1	0	132.103			7.10733e-21	2.37169e-19	Up	(M=11) PTHR11413//PTHR11413:SF28 - CYSTATIN FAMILY MEMBER // SUBFAMILY NOT NAMED					GO:0004869	cysteine-type endopeptidase inhibitor activity
Glyma.09G011200.1	206.417	474.284	2.2977	1.20019	3.32456e-06	3.15259e-05	Up	(M=9) PF03188//PF04526 - Eukaryotic cytochrome b561 // Protein of unknown function (DUF568)					GO:0016021	integral to membrane
Glyma.09G012300.1	9.05849	131.957	14.5672	3.86465	4.81688e-08	5.8616e-07	Up	(M=4) PTHR15601 - STRESS ASSOCIATED ENDOPLASMIC RETICULUM PROTEIN (SERP1/RAMP4)					GO:0005783	endoplasmic reticulum
Glyma.09G013700.1	454.474	1822.47	4.01007	2.00363	2.72307e-31	1.4308e-29	Up	(M=1) PTHR22814//PTHR22814:SF42 - COPPER TRANSPORT PROTEIN ATOX1-RELATED // SUBFAMILY NOT NAMED					-	-
Glyma.09G014700.1	194.891	434.76	2.23079	1.15755	1.22257e-05	0.000106338	Up	(M=41) KOG1030 - Predicted Ca2+-dependent phospholipid-binding protein					GO:0005515	protein binding
Glyma.09G015400.2	146.747	535.364	3.64821	1.86719	5.17481e-13	1.01887e-11	Up		K08286	protein-serine/threonine kinase [EC:2.7.11.-]			GO:0006468,GO:0005524,GO:0004713,GO:0004674,GO:0004672	protein phosphorylation|ATP binding|protein tyrosine kinase activity|protein serine/threonine kinase activity|protein kinase activity
Glyma.09G015400.3	1254.68	4031.85	3.21346	1.68413	1.5464e-26	6.64315e-25	Up		K08286	protein-serine/threonine kinase [EC:2.7.11.-]			GO:0006468,GO:0005524,GO:0004713,GO:0004674,GO:0004672	protein phosphorylation|ATP binding|protein tyrosine kinase activity|protein serine/threonine kinase activity|protein kinase activity
Glyma.09G017200.1	629.561	1888.48	2.99968	1.58481	3.19629e-22	1.14006e-20	Up	(M=3) PTHR11210:SF16 - OS09G0298500 PROTEIN					GO:0046872,GO:0008270,GO:0005515	metal ion binding|zinc ion binding|protein binding
Glyma.09G018400.1	115.954	246.843	2.12881	1.09005	0.00106177	0.0061899	Up	(M=21) PF09335 - SNARE associated Golgi protein					-	-
Glyma.09G018600.1	1537.56	6232.26	4.05334	2.01911	8.21068e-53	8.52526e-51	Up	(M=9) PTHR11972:SF3 - FERRIC-CHELATE REDUCTASE					GO:0055114,GO:0016491	oxidation-reduction process|oxidoreductase activity
Glyma.09G018700.4	138.044	288.231	2.08797	1.0621	0.000574655	0.00356497	Up						GO:0006284,GO:0006281,GO:0003824	base-excision repair|DNA repair|catalytic activity
Glyma.09G020100.1	75.803	272.864	3.59965	1.84786	1.48583e-07	1.70537e-06	Up	(M=2) KOG3849 - GDP-fucose protein O-fucosyltransferase					-	-
Glyma.09G023500.1	22.234	401.027	18.0366	4.17286	2.21361e-30	1.1202e-28	Up	(M=29) PF05938 - Plant self-incompatibility protein S1					-	-
Glyma.09G025800.1	4.94278	579.761	117.295	6.87399	5.78287e-67	8.79637e-65	Up	(M=70) K09338 - homeobox-leucine zipper protein	K09338	homeobox-leucine zipper protein			GO:0043565,GO:0008289,GO:0006355,GO:0005634,GO:0003700	sequence-specific DNA binding|lipid binding|regulation of transcription, DNA-dependent|nucleus|sequence-specific DNA binding transcription factor activity
Glyma.09G026200.1	95.7626	771.943	8.06101	3.01096	3.40425e-33	1.92452e-31	Up						-	-
Glyma.09G026400.1	0	35.468			3.33004e-06	3.1574e-05	Up						-	-
Glyma.09G029300.2	268.732	554.34	2.0628	1.0446	7.59678e-06	6.8075e-05	Up						GO:0006334,GO:0005634,GO:0003682,GO:0003677,GO:0000786	nucleosome assembly|nucleus|chromatin binding|DNA binding|nucleosome
Glyma.09G029400.1	1380.27	3377.39	2.4469	1.29095	9.00159e-05	0.000664768	Up	(M=3) 1.14.13.79 - Ent-kaurenoic acid oxidase.	K04123	ent-kaurenoic acid hydroxylase [EC:1.14.13.79]	ko00904,ko01100,ko01110	Diterpenoid biosynthesis|Metabolic pathways|Biosynthesis of secondary metabolites	GO:0055114,GO:0020037,GO:0016705,GO:0005506	oxidation-reduction process|heme binding|oxidoreductase activity, acting on paired donors, with incorporation or reduction of molecular oxygen|iron ion binding
Glyma.09G033000.1	36.3107	926.531	25.5167	4.67337	1.1786e-15	2.81542e-14	Up						-	-
Glyma.09G033200.1	60.0732	455.701	7.58575	2.92329	2.77654e-21	9.46311e-20	Up						-	-
Glyma.09G036300.1	195.932	428.936	2.18921	1.13041	1.93193e-05	0.000162173	Up	(M=4) K10578 - ubiquitin-conjugating enzyme E2 J1	K10578	ubiquitin-conjugating enzyme E2 J1 [EC:6.3.2.19]	ko04120,ko04141,ko05012	Ubiquitin mediated proteolysis|Protein processing in endoplasmic reticulum|Parkinson's disease	GO:0016881	acid-amino acid ligase activity
Glyma.09G037800.1	2.77143	165.141	59.5869	5.89692	1.43211e-15	3.40229e-14	Up	(M=31) PF02466 - Tim17/Tim22/Tim23/Pmp24 family					-	-
Glyma.09G039500.1	16.6929	135.696	8.12894	3.02307	3.61221e-08	4.46444e-07	Up	(M=31) PF06749 - Protein of unknown function (DUF1218)					-	-
Glyma.09G040400.1	8.54052	77.9615	9.12842	3.19037	0.00160578	0.0089136	Up	(M=44) PF00407 - Pathogenesis-related protein Bet v I family					GO:0009607,GO:0006952	response to biotic stimulus|defense response
Glyma.09G043500.1	743.901	10111.7	13.5928	3.76477	3.20039e-60	4.06866e-58	Up	(M=44) PF01190 - Pollen proteins Ole e I like					-	-
Glyma.09G043900.2	244.12	618.274	2.53267	1.34066	7.86767e-09	1.04686e-07	Up						GO:0005515	protein binding
Glyma.09G045100.1	227.364	496.503	2.18373	1.1268	4.43383e-06	4.13526e-05	Up	(M=3) PTHR13832//PTHR13832:SF171 - PROTEIN PHOSPHATASE 2C // SUBFAMILY NOT NAMED					GO:0003824	catalytic activity
Glyma.09G045600.1	4.76616	1603.58	336.452	8.39426	4.79945e-20	1.52601e-18	Up						-	-
Glyma.09G045700.1	224.419	621.249	2.76825	1.46898	6.33546e-10	9.46204e-09	Up	(M=184) PF00168 - C2 domain					GO:0005515	protein binding
Glyma.09G047200.1	1.04015	65.7745	63.2355	5.98266	8.92322e-09	1.17908e-07	Up	(M=2) PTHR22683 - SPORULATION PROTEIN RELATED					GO:0051716,GO:0046658	cellular response to stimulus|anchored to plasma membrane
Glyma.09G047400.1	2.20856	160.032	72.4596	6.17911	1.50584e-19	4.64436e-18	Up	(M=35) PF00892//PF03151 - EamA-like transporter family // Triose-phosphate Transporter family					GO:0016020	membrane
Glyma.09G047500.1	13.1341	551.731	42.0074	5.39257	1.37497e-52	1.41823e-50	Up	(M=35) PF00892//PF03151 - EamA-like transporter family // Triose-phosphate Transporter family					GO:0016020	membrane
Glyma.09G047600.1	8.54052	174.977	20.4878	4.35669	6.64958e-11	1.08993e-09	Up	(M=35) PF00892//PF03151 - EamA-like transporter family // Triose-phosphate Transporter family					GO:0016020	membrane
Glyma.09G048100.1	185.973	410.82	2.20903	1.14341	2.03624e-05	0.000170308	Up	(M=47) PTHR10900:SF23 - FLA (FASCICLIN-LIKE ARABINOGALACTAN PROTEIN)					-	-
Glyma.09G048300.1	205.9	2075.78	10.0815	3.33364	7.04657e-75	1.32119e-72	Up	(M=4) PTHR24420//PTHR24420:SF864 - LEUCINE-RICH REPEAT RECEPTOR-LIKE PROTEIN KINASE					GO:0006468,GO:0005524,GO:0005515,GO:0004713,GO:0004674,GO:0004672	protein phosphorylation|ATP binding|protein binding|protein tyrosine kinase activity|protein serine/threonine kinase activity|protein kinase activity
Glyma.09G048400.1	5.59148	156.424	27.9755	4.80609	1.48817e-15	3.53118e-14	Up	(M=176) 1.11.1.7 - Peroxidase.	K00430	peroxidase [EC:1.11.1.7]	ko00940,ko01100,ko01110	Phenylpropanoid biosynthesis|Metabolic pathways|Biosynthesis of secondary metabolites	GO:0055114,GO:0020037,GO:0006979,GO:0004601	oxidation-reduction process|heme binding|response to oxidative stress|peroxidase activity
Glyma.09G048500.1	209.895	544.824	2.59569	1.37612	2.07354e-08	2.63652e-07	Up						-	-
Glyma.09G049500.1	7.28467	92.7748	12.7356	3.6708	2.15084e-07	2.42555e-06	Up	(M=23) 3.4.16.5 - Carboxypeptidase C.	K13289	cathepsin A (carboxypeptidase C) [EC:3.4.16.5]	ko04142,ko04614	Lysosome|Renin-angiotensin system	GO:0006508,GO:0004185	proteolysis|serine-type carboxypeptidase activity
Glyma.09G055000.1	7.29148	747.236	102.481	6.67921	8.6886e-20	2.72163e-18	Up	(M=119) PF00234 - Protease inhibitor/seed storage/LTP family					GO:0008289,GO:0006869	lipid binding|lipid transport
Glyma.09G055100.1	4.46475	1009.16	226.028	7.82036	1.93166e-19	5.9203e-18	Up	(M=119) PF00234 - Protease inhibitor/seed storage/LTP family					GO:0008289,GO:0006869	lipid binding|lipid transport
Glyma.09G055400.1	26.9552	321.938	11.9434	3.57815	7.71301e-21	2.56613e-19	Up	(M=4) PTHR24420//PTHR24420:SF548 - LEUCINE-RICH REPEAT RECEPTOR-LIKE PROTEIN KINASE					GO:0006468,GO:0005524,GO:0004713,GO:0004674,GO:0004672	protein phosphorylation|ATP binding|protein tyrosine kinase activity|protein serine/threonine kinase activity|protein kinase activity
Glyma.09G056300.1	964.337	2454.61	2.54539	1.34788	1.64111e-11	2.8469e-10	Up	(M=26) 3.6.3.6 - Proton-exporting ATPase.	K01535	H+-transporting ATPase [EC:3.6.3.6]	ko00190	Oxidative phosphorylation	GO:0046872,GO:0019829,GO:0016887,GO:0016021,GO:0006812,GO:0006754,GO:0006200,GO:0000166	metal ion binding|cation-transporting ATPase activity|ATPase activity|integral to membrane|cation transport|ATP biosynthetic process|ATP catabolic process|nucleotide binding
Glyma.09G056300.2	345.65	1207.21	3.49257	1.80429	2.67858e-07	2.97268e-06	Up		K01535	H+-transporting ATPase [EC:3.6.3.6]	ko00190	Oxidative phosphorylation	GO:0046872,GO:0019829,GO:0016887,GO:0016021,GO:0006812,GO:0006754,GO:0006200,GO:0000166	metal ion binding|cation-transporting ATPase activity|ATPase activity|integral to membrane|cation transport|ATP biosynthetic process|ATP catabolic process|nucleotide binding
Glyma.09G058200.1	41.5442	10920.1	262.856	8.03813	1.56458e-115	6.57671e-113	Up	(M=24) PF07333 - S locus-related glycoprotein 1 binding pollen coat protein (SLR1-BP)					-	-
Glyma.09G059400.1	194.074	427.64	2.20349	1.13979	2.16903e-05	0.000180411	Up						-	-
Glyma.09G061200.1	35.289	474.691	13.4515	3.7497	1.41551e-06	1.41851e-05	Up	(M=19) PF00122//PF00689//PF00690//PF00702//PF12515 - E1-E2 ATPase // Cation transporting ATPase, C-terminus // Cation transporter/ATPase, N-terminus // haloacid dehalogenase-like hydrolase // Ca2+-ATPase N terminal autoinhibitory domain					GO:0070588,GO:0046872,GO:0019829,GO:0016021,GO:0016020,GO:0006812,GO:0005524,GO:0005388,GO:0000166	calcium ion transmembrane transport|metal ion binding|cation-transporting ATPase activity|integral to membrane|membrane|cation transport|ATP binding|calcium-transporting ATPase activity|nucleotide binding
Glyma.09G061200.2	191.016	1139.77	5.9669	2.57698	3.82633e-09	5.26693e-08	Up						GO:0070588,GO:0046872,GO:0019829,GO:0016021,GO:0016020,GO:0006812,GO:0005524,GO:0005388,GO:0000166	calcium ion transmembrane transport|metal ion binding|cation-transporting ATPase activity|integral to membrane|membrane|cation transport|ATP binding|calcium-transporting ATPase activity|nucleotide binding
Glyma.09G061600.1	935.038	2136.72	2.28517	1.1923	6.98997e-11	1.14309e-09	Up	(M=2) KOG3356 - Predicted membrane protein					-	-
Glyma.09G062200.1	621.935	1862.26	2.9943	1.58222	3.92795e-22	1.39341e-20	Up	(M=6) PTHR15664 - C20ORF30 PROTEIN					-	-
Glyma.09G063500.1	3.59948	414.754	115.226	6.84832	5.00656e-50	4.80882e-48	Up	(M=14) K00279 - cytokinin dehydrogenase	K00279	cytokinin dehydrogenase [EC:1.5.99.12]	ko00908	Zeatin biosynthesis	GO:0055114,GO:0050660,GO:0019139,GO:0016614,GO:0016491,GO:0009690,GO:0008762,GO:0003824	oxidation-reduction process|flavin adenine dinucleotide binding|cytokinin dehydrogenase activity|oxidoreductase activity, acting on CH-OH group of donors|oxidoreductase activity|cytokinin metabolic process|UDP-N-acetylmuramate dehydrogenase activity|catalytic activity
Glyma.09G066300.1	41.1635	400.846	9.7379	3.28361	3.88144e-20	1.23916e-18	Up	(M=14) PTHR24358 - SERINE/THREONINE-PROTEIN KINASE 38					GO:0006468,GO:0005524,GO:0004713,GO:0004674,GO:0004672	protein phosphorylation|ATP binding|protein tyrosine kinase activity|protein serine/threonine kinase activity|protein kinase activity
Glyma.09G068400.3	13.0138	282.041	21.6724	4.43779	6.29599e-06	5.72648e-05	Up						GO:0016602,GO:0006355,GO:0003700,GO:0003677	CCAAT-binding factor complex|regulation of transcription, DNA-dependent|sequence-specific DNA binding transcription factor activity|DNA binding
Glyma.09G068400.4	23.283	721.971	31.0085	4.95459	4.98942e-15	1.14398e-13	Up						GO:0016602,GO:0006355,GO:0003700,GO:0003677	CCAAT-binding factor complex|regulation of transcription, DNA-dependent|sequence-specific DNA binding transcription factor activity|DNA binding
Glyma.09G068400.6	12.128	104.259	8.59657	3.10376	1.31245e-06	1.32235e-05	Up						GO:0016602,GO:0006355,GO:0003700,GO:0003677	CCAAT-binding factor complex|regulation of transcription, DNA-dependent|sequence-specific DNA binding transcription factor activity|DNA binding
Glyma.09G069000.1	72.3608	386.086	5.33558	2.41564	2.68263e-14	5.84401e-13	Up	(M=2) K06685 - MOB kinase activator 1	K06685	maintenance of ploidy protein MOB1 (MPS1 binder 1)	ko04111,ko04390,ko04391	Cell cycle - yeast|Hippo signaling pathway|Hippo signaling pathway - fly	-	-
Glyma.09G069000.3	369.183	830.747	2.25023	1.17007	1.12145e-08	1.46354e-07	Up		K06685	maintenance of ploidy protein MOB1 (MPS1 binder 1)	ko04111,ko04390,ko04391	Cell cycle - yeast|Hippo signaling pathway|Hippo signaling pathway - fly	-	-
Glyma.09G069800.2	389.552	2029.06	5.20871	2.38093	7.39978e-15	1.67745e-13	Up		K01366	cathepsin H [EC:3.4.22.16]	ko04142	Lysosome	GO:0008234,GO:0006508	cysteine-type peptidase activity|proteolysis
Glyma.09G070500.1	775.863	1709.08	2.20282	1.13935	7.9486e-06	7.10485e-05	Up	(M=6) PTHR10426//PTHR10426:SF19 - STRICTOSIDINE SYNTHASE-RELATED // SUBFAMILY NOT NAMED					GO:0016844,GO:0009058	strictosidine synthase activity|biosynthetic process
Glyma.09G072200.1	253.466	727.288	2.86937	1.52074	1.09706e-11	1.93752e-10	Up	(M=46) PF02309//PF02362//PF06507 - AUX/IAA family // B3 DNA binding domain // Auxin response factor					GO:0046983,GO:0009725,GO:0006355,GO:0005634,GO:0003677	protein dimerization activity|response to hormone stimulus|regulation of transcription, DNA-dependent|nucleus|DNA binding
Glyma.09G072700.1	285.58	604.079	2.11527	1.08084	0.000365419	0.00237551	Up	(M=169) PF04043 - Plant invertase/pectin methylesterase inhibitor					GO:0030599,GO:0004857	pectinesterase activity|enzyme inhibitor activity
Glyma.09G074200.1	58.1281	222.688	3.83098	1.93771	3.94668e-07	4.28989e-06	Up	(M=13) PTHR11685//PTHR11685:SF66 - RBR FAMILY (RING FINGER AND IBR DOMAIN-CONTAINING) // SUBFAMILY NOT NAMED					GO:0008270,GO:0005515	zinc ion binding|protein binding
Glyma.09G076000.1	21.4131	238.637	11.1445	3.47826	1.42499e-15	3.38641e-14	Up	(M=105) 3.1.1.11 - Pectinesterase.					GO:0042545,GO:0030599,GO:0005618,GO:0004857	cell wall modification|pectinesterase activity|cell wall|enzyme inhibitor activity
Glyma.09G076600.1	106.392	1047.41	9.84487	3.29937	1.78009e-45	1.50298e-43	Up	(M=28) K01051 - pectinesterase	K01051	pectinesterase [EC:3.1.1.11]	ko00040,ko00500,ko01100	Pentose and glucuronate interconversions|Starch and sucrose metabolism|Metabolic pathways	GO:0042545,GO:0030599,GO:0005618,GO:0004857	cell wall modification|pectinesterase activity|cell wall|enzyme inhibitor activity
Glyma.09G077100.1	143.408	1000.8	6.97869	2.80296	2.2482e-36	1.42675e-34	Up	(M=28) K01051 - pectinesterase	K01051	pectinesterase [EC:3.1.1.11]	ko00040,ko00500,ko01100	Pentose and glucuronate interconversions|Starch and sucrose metabolism|Metabolic pathways	GO:0042545,GO:0030599,GO:0005618,GO:0004857	cell wall modification|pectinesterase activity|cell wall|enzyme inhibitor activity
Glyma.09G082800.1	22.4151	532.096	23.7382	4.56914	1.90025e-41	1.39766e-39	Up						-	-
Glyma.09G082900.1	165.102	331.022	2.00495	1.00357	0.000546965	0.0034097	Up	(M=54) 2.4.1.91 - Flavonol 3-O-glucosyltransferase.					GO:0016758,GO:0008152	transferase activity, transferring hexosyl groups|metabolic process
Glyma.09G083000.1	1.81885	348.259	191.472	7.58099	0.000119817	0.00086396	Up						-	-
Glyma.09G085400.1	0	88.8097			2.27472e-14	4.97758e-13	Up	(M=1) PTHR11214:SF1 - GLYCOSYLTRANSFERASE FAMILY 31-RELATED					GO:0016020,GO:0008378,GO:0006486	membrane|galactosyltransferase activity|protein glycosylation
Glyma.09G087400.1	183.656	753.668	4.10369	2.03692	1.3944e-18	4.04231e-17	Up	(M=17) K08150 - MFS transporter, SP family, solute carrier family 2 (myo-inositol transporter), member 13	K08150	MFS transporter, SP family, solute carrier family 2 (myo-inositol transporter), member 13			GO:0055085,GO:0022891,GO:0022857,GO:0016021,GO:0016020,GO:0006810,GO:0005215	transmembrane transport|substrate-specific transmembrane transporter activity|transmembrane transporter activity|integral to membrane|membrane|transport|transporter activity
Glyma.09G090600.1	101.211	26615.6	262.971	8.03876	2.94829e-115	1.21322e-112	Up						-	-
Glyma.09G091100.1	1770.27	13970.6	7.89177	2.98035	7.03446e-64	9.80373e-62	Up	(M=14) PTHR14363 - HEPARANASE-RELATED					GO:0016798,GO:0016020,GO:0005975	hydrolase activity, acting on glycosyl bonds|membrane|carbohydrate metabolic process
Glyma.09G091100.2	55.8785	7639.5	136.716	7.09504	1.73369e-207	2.82393e-204	Up						GO:0016798,GO:0016020,GO:0005975	hydrolase activity, acting on glycosyl bonds|membrane|carbohydrate metabolic process
Glyma.09G091600.1	320.975	721.475	2.24776	1.16849	9.6565e-08	1.13294e-06	Up	(M=2) K10088 - protein OS-9	K10088	protein OS-9	ko04141	Protein processing in endoplasmic reticulum	-	-
Glyma.09G092100.1	82.4704	520.426	6.31046	2.65774	9.77857e-21	3.23819e-19	Up						-	-
Glyma.09G092700.1	2861.58	39611.8	13.8427	3.79105	5.50098e-176	5.37618e-173	Up	(M=3) PF02095 - Extensin-like protein repeat					GO:0005576,GO:0005199	extracellular region|structural constituent of cell wall
Glyma.09G093400.1	713.553	3429.74	4.80657	2.26501	3.8594e-52	3.92389e-50	Up						-	-
Glyma.09G093400.2	139.875	428.483	3.06334	1.6151	1.99747e-06	1.95484e-05	Up						-	-
Glyma.09G093400.5	123.325	388.607	3.15108	1.65585	5.44921e-06	5.00642e-05	Up						-	-
Glyma.09G093400.7	116.383	476.277	4.09232	2.03292	3.49051e-13	6.97968e-12	Up						-	-
Glyma.09G093500.1	0	52.9308			5.17997e-08	6.27414e-07	Up						-	-
Glyma.09G094900.1	94.3636	544.915	5.77463	2.52973	3.82367e-20	1.22121e-18	Up						-	-
Glyma.09G100500.1	11.3707	1473.69	129.604	7.01796	3.55279e-52	3.61686e-50	Up						-	-
Glyma.09G100600.1	8.06323	393.454	48.796	5.60869	7.54809e-41	5.46433e-39	Up						-	-
Glyma.09G100800.1	0	242.192			4.77296e-37	3.09688e-35	Up						GO:0005634,GO:0003677	nucleus|DNA binding
Glyma.09G100900.1	0	62.6718			1.01638e-07	1.18943e-06	Up						GO:0005634,GO:0003677	nucleus|DNA binding
Glyma.09G102800.1	25.7901	1825.76	70.793	6.14554	3.77721e-148	2.50272e-145	Up	(M=17) PTHR11206:SF3 - DNA-DAMAGE-INDUCIBLE PROTEIN F					GO:0055085,GO:0016020,GO:0015297,GO:0015238,GO:0006855	transmembrane transport|membrane|antiporter activity|drug transmembrane transporter activity|drug transmembrane transport
Glyma.09G102800.2	19.5537	1071.17	54.7809	5.7756	5.07126e-87	1.23519e-84	Up						GO:0055085,GO:0016020,GO:0015297,GO:0015238,GO:0006855	transmembrane transport|membrane|antiporter activity|drug transmembrane transporter activity|drug transmembrane transport
Glyma.09G102800.3	64.0849	2331.84	36.3868	5.18534	1.39789e-62	1.88113e-60	Up						GO:0055085,GO:0016020,GO:0015297,GO:0015238,GO:0006855	transmembrane transport|membrane|antiporter activity|drug transmembrane transporter activity|drug transmembrane transport
Glyma.09G108100.1	20.8017	371.867	17.8768	4.16001	3.16365e-28	1.47496e-26	Up	(M=29) PF00538 - linker histone H1 and H5 family					GO:0006334,GO:0005634,GO:0003677,GO:0000786	nucleosome assembly|nucleus|DNA binding|nucleosome
Glyma.09G110100.1	171.374	444.972	2.59649	1.37656	5.84909e-06	5.34804e-05	Up	(M=36) PF08879 - WRC					-	-
Glyma.09G123700.1	20.0197	438.78	21.9174	4.45401	3.10922e-22	1.11053e-20	Up						-	-
Glyma.09G126400.1	89.2697	2070.31	23.1917	4.53553	9.36789e-107	3.35976e-104	Up						-	-
Glyma.09G130400.1	17.2031	152.32	8.85419	3.14636	5.6282e-06	5.16056e-05	Up	(M=147) PTHR22814 - COPPER TRANSPORT PROTEIN ATOX1-RELATED					GO:0046872,GO:0030001	metal ion binding|metal ion transport
Glyma.09G132200.1	351.091	730.465	2.08055	1.05697	0.00161086	0.00893795	Up	(M=4) K02294 - beta-carotene hydroxylase	K02294	beta-carotene hydroxylase [EC:1.14.13.-]	ko00906,ko01100,ko01110	Carotenoid biosynthesis|Metabolic pathways|Biosynthesis of secondary metabolites	GO:0055114,GO:0016491,GO:0006633,GO:0005506	oxidation-reduction process|oxidoreductase activity|fatty acid biosynthetic process|iron ion binding
Glyma.09G133600.1	388.281	1258.57	3.24138	1.69661	1.56803e-19	4.83235e-18	Up	(M=118) PF03514 - GRAS domain family					-	-
Glyma.09G134500.1	1575.41	4065.89	2.58084	1.36784	6.48677e-24	2.48247e-22	Up						GO:0005515	protein binding
Glyma.09G139600.1	0	61.7825			3.1635e-10	4.85263e-09	Up	(M=4) PF07918 - CAP160 repeat					-	-
Glyma.09G140700.1	292.616	739.476	2.52712	1.33749	6.6616e-10	9.92827e-09	Up	(M=15) PTHR22765//PTHR22765:SF21 - RING FINGER AND PROTEASE ASSOCIATED DOMAIN-CONTAINING // SUBFAMILY NOT NAMED					GO:0046872,GO:0008270,GO:0005515	metal ion binding|zinc ion binding|protein binding
Glyma.09G141100.1	7.97913	93.3228	11.6959	3.54793	1.82027e-07	2.06797e-06	Up	(M=349) PF00646 - F-box domain					GO:0005515	protein binding
Glyma.09G141200.1	9.97139	122.193	12.2544	3.61523	4.35039e-09	5.95788e-08	Up	(M=349) PF00646 - F-box domain					GO:0005515	protein binding
Glyma.09G142100.6	46.2784	137.37	2.96834	1.56966	0.00079029	0.00475043	Up						GO:0043666,GO:0009966,GO:0004864	regulation of phosphoprotein phosphatase activity|regulation of signal transduction|protein phosphatase inhibitor activity
Glyma.09G143000.1	12.6984	137.926	10.8617	3.44118	7.24808e-10	1.07654e-08	Up						-	-
Glyma.09G143700.2	68.8145	226.154	3.28643	1.71652	5.93319e-06	5.4167e-05	Up		K09338	homeobox-leucine zipper protein			GO:0043565,GO:0008289,GO:0006355,GO:0005634,GO:0003700	sequence-specific DNA binding|lipid binding|regulation of transcription, DNA-dependent|nucleus|sequence-specific DNA binding transcription factor activity
Glyma.09G148700.1	601.582	1682.87	2.79741	1.48409	7.44734e-19	2.20057e-17	Up						-	-
Glyma.09G148700.2	201.867	450.795	2.23313	1.15907	6.29132e-06	5.72294e-05	Up						-	-
Glyma.09G150400.1	0	33.7404			6.58431e-06	5.96448e-05	Up	(M=94) PF00139 - Legume lectin domain					GO:0030246	carbohydrate binding
Glyma.09G152400.1	25.7974	492.994	19.1102	4.25627	3.17116e-32	1.72418e-30	Up	(M=8) PTHR24420//PTHR24420:SF825 - LEUCINE-RICH REPEAT RECEPTOR-LIKE PROTEIN KINASE					GO:0006468,GO:0005524,GO:0005515,GO:0004713,GO:0004674,GO:0004672	protein phosphorylation|ATP binding|protein binding|protein tyrosine kinase activity|protein serine/threonine kinase activity|protein kinase activity
Glyma.09G152900.1	37.5226	144.578	3.8531	1.94602	4.61983e-05	0.000361491	Up	(M=30) PF05003 - Protein of unknown function (DUF668)					-	-
Glyma.09G158600.1	5.9363	274.741	46.2814	5.53236	1.04346e-05	9.1491e-05	Up	(M=13) PF00228 - Bowman-Birk serine protease inhibitor family					GO:0005576,GO:0004867	extracellular region|serine-type endopeptidase inhibitor activity
Glyma.09G160400.1	81.876	607.758	7.4229	2.89198	1.60244e-07	1.83167e-06	Up	(M=10) K07407 - alpha-galactosidase	K07407	alpha-galactosidase [EC:3.2.1.22]	ko00052,ko00561,ko00600,ko00603	Galactose metabolism|Glycerolipid metabolism|Sphingolipid metabolism|Glycosphingolipid biosynthesis - globo series	GO:0005975,GO:0004553,GO:0003824	carbohydrate metabolic process|hydrolase activity, hydrolyzing O-glycosyl compounds|catalytic activity
Glyma.09G164000.1	81.2026	300.637	3.70231	1.88842	8.26006e-06	7.36389e-05	Up						-	-
Glyma.09G165900.1	160.659	492.098	3.063	1.61495	4.26906e-07	4.61527e-06	Up	(M=22) PF05553 - Cotton fibre expressed protein					-	-
Glyma.09G166400.1	28.0957	465.069	16.5531	4.04903	3.60518e-33	2.03664e-31	Up	(M=11) KOG0255 - Synaptic vesicle transporter SVOP and related transporters (major facilitator superfamily)					GO:0055085,GO:0022857,GO:0016021	transmembrane transport|transmembrane transporter activity|integral to membrane
Glyma.09G170000.1	47.3161	178.971	3.78246	1.91933	6.60997e-06	5.98564e-05	Up	(M=30) PTHR11732:SF34 - ALDO-KETO REDUCTASE					GO:0055114,GO:0016491	oxidation-reduction process|oxidoreductase activity
Glyma.09G173200.1	13.0849	394.007	30.1116	4.91225	3.65564e-28	1.69825e-26	Up	(M=13) 6.3.1.2 - Glutamate--ammonia ligase.	K01915	glutamine synthetase [EC:6.3.1.2]	ko00220,ko00250,ko00630,ko00910,ko01100,ko01120,ko01230,ko02020,ko04724,ko04727	Arginine biosynthesis|Alanine, aspartate and glutamate metabolism|Glyoxylate and dicarboxylate metabolism|Nitrogen metabolism|Metabolic pathways|Microbial metabolism in diverse environments|Biosynthesis of amino acids|Two-component system|Glutamatergic synapse|GABAergic synapse	GO:0006807,GO:0006542,GO:0004356,GO:0003824	nitrogen compound metabolic process|glutamine biosynthetic process|glutamate-ammonia ligase activity|catalytic activity
Glyma.09G176300.1	312.679	727.972	2.32818	1.2192	1.02899e-08	1.35031e-07	Up	(M=22) K13947 - PIN; auxin efflux carrier family	K13947	PIN; auxin efflux carrier family			GO:0055085,GO:0016021	transmembrane transport|integral to membrane
Glyma.09G178100.1	4465.26	83415.3	18.681	4.2235	2.40201e-34	1.4163e-32	Up	(M=6) K05350 - beta-glucosidase	K05350	beta-glucosidase [EC:3.2.1.21]	ko00460,ko00500,ko00940,ko01100,ko01110	Cyanoamino acid metabolism|Starch and sucrose metabolism|Phenylpropanoid biosynthesis|Metabolic pathways|Biosynthesis of secondary metabolites	GO:0005975,GO:0004553	carbohydrate metabolic process|hydrolase activity, hydrolyzing O-glycosyl compounds
Glyma.09G178100.3	2403.76	36902.1	15.3518	3.94034	2.91245e-68	4.61887e-66	Up		K05350	beta-glucosidase [EC:3.2.1.21]	ko00460,ko00500,ko00940,ko01100,ko01110	Cyanoamino acid metabolism|Starch and sucrose metabolism|Phenylpropanoid biosynthesis|Metabolic pathways|Biosynthesis of secondary metabolites	GO:0005975,GO:0004553	carbohydrate metabolic process|hydrolase activity, hydrolyzing O-glycosyl compounds
Glyma.09G179000.1	120.504	275.544	2.28659	1.1932	0.000206497	0.0014153	Up	(M=10) PTHR11206:SF51 - DNA DAMAGE-INDUCIBLE PROTEIN					GO:0055085,GO:0016020,GO:0015297,GO:0015238,GO:0006855	transmembrane transport|membrane|antiporter activity|drug transmembrane transporter activity|drug transmembrane transport
Glyma.09G179400.1	192.632	540.724	2.80703	1.48905	2.56161e-09	3.58988e-08	Up	(M=109) PF03168 - Late embryogenesis abundant protein					-	-
Glyma.09G180100.1	242.763	707.14	2.91288	1.54245	9.49738e-10	1.39107e-08	Up	(M=72) PF00564 - PB1 domain					GO:0005515	protein binding
Glyma.09G185200.1	871.862	5460.68	6.26324	2.64691	1.01358e-80	2.20744e-78	Up						-	-
Glyma.09G186600.1	4.03162	697.466	172.999	7.43462	1.24784e-82	2.80351e-80	Up	(M=27) PF03080 - Domain of unknown function (DUF239)					-	-
Glyma.09G188100.1	429.837	885.859	2.06092	1.04329	1.34649e-07	1.55319e-06	Up	(M=41) PF04398 - Protein of unknown function, DUF538					-	-
Glyma.09G189700.1	100.107	498.694	4.98164	2.31662	1.21046e-16	3.08073e-15	Up	(M=11) PF06376 - Protein of unknown function (DUF1070)					-	-
Glyma.09G189800.1	29.2487	350.639	11.9882	3.58354	2.90216e-22	1.03942e-20	Up						-	-
Glyma.09G189900.1	385.215	1019.1	2.64554	1.40356	5.16479e-13	1.01715e-11	Up	(M=109) PF03168 - Late embryogenesis abundant protein					-	-
Glyma.09G190000.1	17.0297	515.793	30.2879	4.92067	2.18613e-45	1.83788e-43	Up						-	-
Glyma.09G191300.1	509.691	1048.65	2.05743	1.04084	2.65962e-08	3.34473e-07	Up	(M=11) PTHR24420//PTHR24420:SF822 - LEUCINE-RICH REPEAT RECEPTOR-LIKE PROTEIN KINASE					GO:0006468,GO:0005524,GO:0004713,GO:0004674,GO:0004672	protein phosphorylation|ATP binding|protein tyrosine kinase activity|protein serine/threonine kinase activity|protein kinase activity
Glyma.09G192300.1	121.385	413.677	3.40798	1.76892	1.77629e-09	2.52967e-08	Up	(M=109) PF03168 - Late embryogenesis abundant protein					-	-
Glyma.09G193000.1	496.718	1054.16	2.12226	1.0856	6.29906e-09	8.47517e-08	Up	(M=110) PF02309 - AUX/IAA family					GO:0046983,GO:0006355,GO:0005634	protein dimerization activity|regulation of transcription, DNA-dependent|nucleus
Glyma.09G193200.1	1.38745	71.6225	51.6217	5.68991	2.98253e-06	2.84689e-05	Up						-	-
Glyma.09G194200.2	102.909	355.222	3.45181	1.78735	1.44949e-07	1.66635e-06	Up		K04345	protein kinase A [EC:2.7.11.11]	ko04010,ko04014,ko04020,ko04024,ko04062,ko04113,ko04114,ko04210,ko04261,ko04270,ko04310,ko04340,ko04540,ko04611,ko04713,ko04720,ko04723,ko04724,ko04725,ko04726,ko04727,ko04728,ko04740,ko04742,ko04750,ko04910,ko04911,ko04912,ko04913,ko04914,ko04915,ko04916,ko04918,ko04919,ko04921,ko04922,ko04923,ko04924,ko04961,ko04962,ko04970,ko04971,ko04976,ko05012,ko05020,ko05030,ko05031,ko05032,ko05110,ko05146…	MAPK signaling pathway|Ras signaling pathway|Calcium signaling pathway|cAMP signaling pathway|Chemokine signaling pathway|Meiosis - yeast|Oocyte meiosis|Apoptosis|Adrenergic signaling in cardiomyocytes|Vascular smooth muscle contraction|Wnt signaling pathway|Hedgehog signaling pathway|Gap junction|Platelet activation|Circadian entrainment|Long-term potentiation|Retrograde endocannabinoid signalin…	GO:0008603,GO:0006470,GO:0006468,GO:0005952,GO:0005524,GO:0004722,GO:0004672,GO:0003824,GO:0001932	cAMP-dependent protein kinase regulator activity|protein dephosphorylation|protein phosphorylation|cAMP-dependent protein kinase complex|ATP binding|protein serine/threonine phosphatase activity|protein kinase activity|catalytic activity|regulation of protein phosphorylation
Glyma.09G194500.1	0.347296	112.177	323.002	8.3354	7.45216e-17	1.92802e-15	Up	(M=11) PTHR22884//PTHR22884:SF114 - SET DOMAIN PROTEINS // SUBFAMILY NOT NAMED					GO:0034968,GO:0018024,GO:0008270,GO:0005634,GO:0005515	histone lysine methylation|histone-lysine N-methyltransferase activity|zinc ion binding|nucleus|protein binding
Glyma.09G196500.1	8.58715	844.867	98.3874	6.6204	2.97966e-64	4.1825e-62	Up	(M=601) PF00249 - Myb-like DNA-binding domain					GO:0003682	chromatin binding
Glyma.09G197500.1	4.68205	261.51	55.8537	5.80358	2.76488e-29	1.34436e-27	Up						-	-
Glyma.09G199800.1	1.95044	489.264	250.847	7.97067	1.13368e-20	3.74151e-19	Up	(M=17) K09285 - AP2-like factor, ANT lineage	K09285	AP2-like factor, ANT lineage			GO:0006355,GO:0003700	regulation of transcription, DNA-dependent|sequence-specific DNA binding transcription factor activity
Glyma.09G199900.1	83.0853	190.753	2.29587	1.19904	0.00148837	0.00833584	Up	(M=14) PTHR24420//PTHR24420:SF794 - LEUCINE-RICH REPEAT RECEPTOR-LIKE PROTEIN KINASE					GO:0006468,GO:0005524,GO:0004713,GO:0004674,GO:0004672	protein phosphorylation|ATP binding|protein tyrosine kinase activity|protein serine/threonine kinase activity|protein kinase activity
Glyma.09G201400.1	0	124.288			8.65052e-20	2.71078e-18	Up	(M=94) PF00139 - Legume lectin domain					GO:0030246	carbohydrate binding
Glyma.09G202600.2	418.284	1182.51	2.82705	1.4993	2.49921e-14	5.45507e-13	Up						-	-
Glyma.09G203400.1	221.714	648.283	2.92396	1.54792	9.47669e-07	9.74402e-06	Up	(M=6) PTHR11210:SF4 - ZINC FINGER (C3HC4-TYPE RING FINGER) FAMILY PROTEIN					GO:0008270,GO:0005515	zinc ion binding|protein binding
Glyma.09G203500.1	594.857	1270.36	2.13557	1.09462	5.16206e-10	7.7809e-09	Up	(M=7) 4.1.1.49 - Phosphoenolpyruvate carboxykinase (ATP).	K01610	phosphoenolpyruvate carboxykinase (ATP) [EC:4.1.1.49]	ko00010,ko00020,ko00620,ko00710,ko01100,ko01110,ko01120,ko01130,ko01200	Glycolysis / Gluconeogenesis|Citrate cycle (TCA cycle)|Pyruvate metabolism|Carbon fixation in photosynthetic organisms|Metabolic pathways|Biosynthesis of secondary metabolites|Microbial metabolism in diverse environments|Biosynthesis of antibiotics|Carbon metabolism	GO:0017076,GO:0006094,GO:0005524,GO:0004612,GO:0004611	purine nucleotide binding|gluconeogenesis|ATP binding|phosphoenolpyruvate carboxykinase (ATP) activity|phosphoenolpyruvate carboxykinase activity
Glyma.09G204100.1	78.7474	229.814	2.91837	1.54516	0.000342608	0.00224177	Up	(M=22) K14496 - abscisic acid receptor PYR/PYL family	K14496	abscisic acid receptor PYR/PYL family	ko04075	Plant hormone signal transduction	-	-
Glyma.09G207500.1	782.807	1981.62	2.53144	1.33996	4.54917e-14	9.75794e-13	Up	(M=30) PF00046//PF01852 - Homeobox domain // START domain					GO:0043565,GO:0008289,GO:0006355,GO:0005634,GO:0003700	sequence-specific DNA binding|lipid binding|regulation of transcription, DNA-dependent|nucleus|sequence-specific DNA binding transcription factor activity
Glyma.09G207900.1	130.052	410.16	3.15381	1.6571	8.4439e-09	1.11915e-07	Up	(M=2) K00630 - glycerol-3-phosphate O-acyltransferase	K00630	glycerol-3-phosphate O-acyltransferase [EC:2.3.1.15]	ko00561,ko00564,ko01100,ko01110	Glycerolipid metabolism|Glycerophospholipid metabolism|Metabolic pathways|Biosynthesis of secondary metabolites	GO:0016746,GO:0008152,GO:0006650,GO:0004366	transferase activity, transferring acyl groups|metabolic process|glycerophospholipid metabolic process|glycerol-3-phosphate O-acyltransferase activity
Glyma.09G208000.1	52.3088	283.23	5.41457	2.43685	1.64407e-11	2.85141e-10	Up	(M=15) PF02230 - Phospholipase/Carboxylesterase					GO:0016787	hydrolase activity
Glyma.09G208300.1	41.5251	416.828	10.038	3.3274	1.12913e-23	4.26891e-22	Up	(M=69) 2.4.1.207 - Xyloglucan:xyloglucosyl transferase.	K08235	xyloglucan:xyloglucosyl transferase [EC:2.4.1.207]			GO:0048046,GO:0016762,GO:0006073,GO:0005975,GO:0005618,GO:0004553	apoplast|xyloglucan:xyloglucosyl transferase activity|cellular glucan metabolic process|carbohydrate metabolic process|cell wall|hydrolase activity, hydrolyzing O-glycosyl compounds
Glyma.09G208400.1	176.238	443.875	2.51861	1.33263	5.27135e-07	5.61653e-06	Up	(M=9) KOG0691 - Molecular chaperone (DnaJ superfamily)					-	-
Glyma.09G211600.1	14.7355	174.494	11.8417	3.56581	2.29719e-12	4.29678e-11	Up	(M=4) PTHR14194//PTHR14194:SF8 - NITROGEN METABOLIC REGULATION PROTEIN NMR-RELATED // SUBFAMILY NOT NAMED					-	-
Glyma.09G211700.2	1.73214	248.145	143.259	7.16248	1.18529e-32	6.55852e-31	Up						-	-
Glyma.09G212800.1	54.2724	522.638	9.6299	3.26752	1.17588e-15	2.80979e-14	Up	(M=11) PTHR22870//PTHR22870:SF36 - REGULATOR OF CHROMOSOME CONDENSATION // SUBFAMILY NOT NAMED					-	-
Glyma.09G212800.3	0	19.9202			0.00100128	0.00586756	Up						-	-
Glyma.09G212800.6	0	379.022			4.10385e-41	2.98752e-39	Up						-	-
Glyma.09G215900.1	68.8748	197.882	2.87307	1.5226	8.85507e-05	0.000654751	Up						-	-
Glyma.09G216300.1	209.332	495.87	2.36881	1.24416	8.72196e-07	9.00947e-06	Up	(M=6) PTHR21576//PTHR21576:SF13 - UNCHARACTERIZED NODULIN-LIKE PROTEIN // SUBFAMILY NOT NAMED					-	-
Glyma.09G217700.1	56.1365	186.01	3.31352	1.72837	0.00045657	0.00290101	Up						-	-
Glyma.09G217700.3	1.73214	55.9283	32.2886	5.01295	0.000185762	0.0012878	Up						-	-
Glyma.09G218700.1	76.1501	217.758	2.8596	1.51581	0.000101008	0.000738829	Up	(M=4) PF03824 - High-affinity nickel-transport protein					GO:0055085,GO:0046872,GO:0016021,GO:0015675,GO:0015099,GO:0015087,GO:0006824	transmembrane transport|metal ion binding|integral to membrane|nickel cation transport|nickel cation transmembrane transporter activity|cobalt ion transmembrane transporter activity|cobalt ion transport
[truncated: 6,390 more rows]

## Sheet: V2S2 vs V2S1
Table S3-2. The differentially expressed genes (DEGs) of each pair-wise comparison of V2S2 vs V2S1
id	baseMean_V2S1	baseMean_V2S2	foldChange	log2FoldChange	pval	padj	up_down	Description	KO_ID	KO_Description	kegg_id	kegg_term	GO_id	GO_term
[truncated: 8,147 more rows]

## Sheet: V1S1 vs VIS3-1
Table S3-3. The differentially expressed genes (DEGs) of each pair-wise comparison of V1S1vs V1S3-1
[truncated: 10,856 more rows]

[truncated: 9 more sheets: V2S1 vs V2S3-1, V1S1 vs V1S3-2, V2S1 vs V2S3-2, V1S2 vs V1S3-1, V2S2 vs V2S3-1, V1S2 vs V1S3-2, V2S2 vs V2S3-2, V1S3-1 vs V1S3-2, V2S3-1 vs V2S3-2]
