# Supplementary material for: Identification of regulatory networks and hub genes controlling soybean seed set and size using RNA sequencing analysis
Source: J Exp Bot. 2017 Jan 13;68(8):1955–72. doi: 10.1093/jxb/erw460 (PMC5429000; doi:10.1093/jxb/erw460)
Supplement: supplementary_table_S15 [file erw460_suppl_supplementary_table_s15.xlsx]

## Sheet: Table S16 fpkm
Table S15 Transcripts expression level in FPKM
transcripts	Sample_V1S1_R1	Sample_V1S1_R2	Sample_V1S1_R3	Sample_V1S2_R1	Sample_V1S2_R2	Sample_V1S2_R3	Sample_V1S3_R1	Sample_V1S3_R2	Sample_V1S3_R3	Sample_V1S4_R1	Sample_V1S4_R2	Sample_V1S4_R3	Sample_V1S5_R1	Sample_V1S5_R2	Sample_V1S5_R3	Sample_V2S1_R1	Sample_V2S1_R2	Sample_V2S1_R3	Sample_V2S2_R1	Sample_V2S2_R2	Sample_V2S2_R3	Sample_V2S4_R1	Sample_V2S4_R2	Sample_V2S4_R3	Sample_V2S5_R1	Sample_V2S5_R2	Sample_V2S5_R3	GeneName	Description	ChromosomeName	Strand	GeneStart(bp)	GeneEnd(bp)	KO_ID	KO_Description	kegg_id	kegg_term	GO_id	GO_term	ath_id	evalue	ath_gene	ath_description	ath_GO_id	ath_Go_term	ath_pathway_id	ath_pathway_description
Glyma.01G000100.1	6.32928	4.08366	7.44029	2.2882	6.2013	4.11415	5.18242	4.59271	3.18761	3.02977	5.72227	6.72553	2.91151	2.03446	8.47423	2.3562	8.53257	6.22705	3.87663	4.33169	5.48638	1.05688	2.08364	2.99177	4.09866	1.76185	0.793962	Glyma.01G000100		Chr01	-1	27355	28320					-	-
Glyma.01G000200.1	7.13096	6.82336	7.01312	4.20057	5.58822	5.12273	7.26666	6.10456	4.75634	6.22696	4.20201	4.31946	6.13513	4.86762	6.08739	4.48112	4.62531	4.69548	3.28355	3.95234	3.93281	2.1718	3.36528	3.13409	5.14186	3.01487	0.557753	Glyma.01G000200		Chr01	-1	58975	67527					-	-
Glyma.01G000300.1	0.131286	0.326854	0.188038	0.171949	0.390003	0	0.366525	0.339383	0.759805	0.342063	0.509949	0	0	0	0.245252	0.296713	0.342836	0	0	0	0	0	0.192525	0	0	0.11275	0.173454	Glyma.01G000300		Chr01	1	67770	69968					-	-
Glyma.01G000400.1	10.9449	9.05608	9.15685	8.34698	6.6437	7.18928	6.23538	7.18074	10.0382	6.40071	7.23881	5.64069	3.84476	5.2687	2.97608	8.76132	10.8383	9.57068	6.55558	7.3281	7.74991	3.64191	3.3602	4.06178	2.95714	1.61461	2.05885	Glyma.01G000400	(M=6) PF04434//PF10551 - SWIM zinc finger // MULE transposase domain	Chr01	-1	90152	95947					GO:0008270	zinc ion binding	AT4G38170.1	4e-14	AT4G38170	FAR1-related sequence 9	GO:0005634,GO:0008270,GO:0046872	nucleus|zinc ion binding|metal ion binding
Glyma.01G000500.1	0	0	0	0	0	0	0	0	0	0	0	0	0	0	0	0	0	0	0	0	0	0	0	0	0	0	0	Glyma.01G000500		Chr01	1	90289	91197					-	-
Glyma.01G000600.1	0.169919	0.00274426	0.217494	0.121791	0.432659	0.219482	0.421595	0.132973	0.181208	0.136998	0.00804433	0.274684	0.0113186	0.0904323	0.330498	0.00454469	0.171406	0.0714404	0.304642	0.31575	0.0275542	0.042712	0.315625	0.285828	9.55495e-07	3.71264e-14	0.0063848	Glyma.01G000600	(M=28) PF03101//PF04434//PF10551 - FAR1 DNA-binding domain // SWIM zinc finger // MULE transposase domain	Chr01	1	116094	127845					GO:0008270	zinc ion binding	AT4G38180.1	7e-50	AT4G38180	FAR1-related sequence 5	GO:0005634,GO:0008270,GO:0046872	nucleus|zinc ion binding|metal ion binding
Glyma.01G000600.2	4.17574	4.16272	4.19342	5.36728	4.3152	4.40154	4.59508	4.72724	5.19063	2.82823	5.88004	5.30145	1.68644	1.68086	1.94056	4.51087	4.20393	4.55053	3.80527	3.84407	5.43441	6.10159	3.96264	4.51409	2.7716	2.05248	2.79958	Glyma.01G000600		Chr01	1	116094	127845					GO:0008270	zinc ion binding	AT4G38180.1	7e-50	AT4G38180	FAR1-related sequence 5	GO:0005634,GO:0008270,GO:0046872	nucleus|zinc ion binding|metal ion binding
Glyma.01G000700.1	11.3098	6.22979	9.70295	8.67153	8.22498	8.29136	5.74847	10.3367	8.17135	3.04526	4.86811	13.3024	3.20925	2.87064	2.4442	6.27965	10.3705	8.75925	11.542	10.5198	10.3656	9.30396	4.09065	10.094	6.45837	2.713	2.43363	Glyma.01G000700		Chr01	1	143467	155573					-	-
Glyma.01G000800.1	0.0368339	0	0.0462159	0	0.0945385	0.1156	0.14025	0.0925365	0.0480584	0.0499753	0.0852611	0.0443512	0.0404727	0.0376606	0.0387924	0	0	0	0	0	0	0	0	0	0	0	0	Glyma.01G000800	(M=501) PF00076 - RNA recognition motif. (a.k.a. RRM, RBD, or RNP domain)	Chr01	1	157030	157772					GO:0003676,GO:0000166	nucleic acid binding|nucleotide binding
Glyma.01G000900.1	11.9547	11.5016	11.5875	11.8812	10.6735	9.95046	10.5646	11.3573	12.333	5.28624	10.1543	7.69559	3.36786	3.15611	4.08751	11.0454	11.8948	11.8737	11.1695	7.96371	9.84149	8.45968	7.15589	8.29086	3.73509	4.72059	2.61588	Glyma.01G000900		Chr01	1	170534	193342					-	-	AT5G58100.1	8e-105	AT5G58100	unknown protein\x3b INVOLVED IN\x3a pollen exine formation\x3b EXPRESSED IN\x3a 19 plant structures\x3b EXPRESSED DURING\x3a 8 growth stages\x3b BEST Arabidopsis thaliana protein match is\x3a unknown protein (TAIR\x3aAT3G28720.1)\x3b Has 35333 Blast hits to 34131 proteins in 244 /.../ies\x3a Archae - 798\x3b Bacteria - 22429\x3b Metazoa - 974\x3b Fungi - 991\x3b Plants - 531\x3b Viruses - 0\x3b O…	GO:0005783,GO:0005794,GO:0010584	endoplasmic reticulum|Golgi apparatus|pollen exine formation
Glyma.01G001000.1	14.3605	13.6422	17.6208	9.86718	13.9968	14.303	11.5589	11.2902	12.0892	8.7639	15.2019	15.174	7.01069	8.56398	7.45578	14.6918	17.5367	17.4684	13.0292	15.0839	10.8336	10.4881	6.89091	8.3221	2.38749	4.194	7.09801	Glyma.01G001000	(M=9) PTHR13009 - HEAT SHOCK PROTEIN 90 (HSP90) CO-CHAPERONE AHA-1	Chr01	1	196256	201895					GO:0051087,GO:0001671	chaperone binding|ATPase activator activity
Glyma.01G001000.2	13.8373	13.6082	14.7547	14.0709	14.0121	10.9308	13.9292	12.1581	13.9748	8.41504	14.5212	17.3967	7.95697	7.26805	6.25216	10.5915	15.6514	15.2269	13.4149	13.2112	9.09301	10.2727	4.24583	6.25557	2.44429	5.28355	5.7255	Glyma.01G001000		Chr01	1	196268	201895					GO:0051087,GO:0001671	chaperone binding|ATPase activator activity
Glyma.01G001000.3	1.156	1.20027	0.503397	1.18726	1.71337	0.235662	0.329855	2.10863	0.343351	0.764564	1.97168	0.238737	0.622818	0.321541	0.545326	0.731872	0.332182	1.41991	0.663486	1.0142	0.425812	8.01899e-11	1.31882	0.0519003	4.99125e-07	0.0139767	0.552845	Glyma.01G001000		Chr01	1	196268	201895					GO:0051087,GO:0001671	chaperone binding|ATPase activator activity
Glyma.01G001000.4	0.00451439	1.68522	1.02744	3.55416	3.28143	0.72068	0.53052	1.83644	4.81214	2.94763	2.45641	2.3302	0.000191127	5.39568	1.83239	1.40191	0.812663	0.499316	5.7981	3.24342	1.41346	0.116315	1.08725	6.89874e-09	0.00035285	1.53231	3.61917	Glyma.01G001000		Chr01	1	196453	201895					GO:0051087,GO:0001671	chaperone binding|ATPase activator activity
Glyma.01G001100.1	0.0345449	1.00101e-10	9.72904e-06	6.82825e-06	1.64696e-09	0.114801	0.108561	0.086466	8.71456e-05	0.000570591	5.83194e-05	9.64767e-05	9.26298e-18	2.17523e-05	0.0200422	0.041726	1.59466e-05	0.18998	9.74091e-06	3.74225e-05	0.017877	0.00254073	3.58375e-08	2.14574e-07	0.254085	0.143383	9.56733e-05	Glyma.01G001100	(M=6) PF03040 - CemA family	Chr01	1	205453	222233					GO:0016021	integral to membrane	AT4G31040.1	4e-35	AT4G31040	CemA-like proton extrusion protein-related	GO:0008150,GO:0016021	biological_process|integral component of membrane
Glyma.01G001100.2	0.415138	0.00714531	0.0118684	0.226325	3.96877e-07	0.00459525	0.0876855	0.0698091	0.0165002	0.12866	0.0225416	0.0408014	1.5854e-15	0.00333026	0.00581857	0.0463792	0.0233838	0.188364	0.0124917	0.0222633	0.025806	0.27981	1.43113e-05	6.20617e-05	0.0077866	0.0259883	0.00762857	Glyma.01G001100		Chr01	1	205453	222233					GO:0016021	integral to membrane	AT4G31040.1	3e-35	AT4G31040	CemA-like proton extrusion protein-related	GO:0008150,GO:0016021	biological_process|integral component of membrane
Glyma.01G001100.3	0.633285	0.82484	0.184341	0.961883	0.0111479	0.69915	0.328853	0.225637	0.238288	0.360445	0.00542878	0.0218924	0.186629	0.0298908	0.0129929	1.15517	0.788578	1.47516	0.743401	0.231605	0.321623	0.00383947	0.763526	0.406399	0.0540792	0.311431	0.0194665	Glyma.01G001100		Chr01	1	205453	213724					GO:0016021	integral to membrane	AT4G31040.1	2e-24	AT4G31040	CemA-like proton extrusion protein-related	GO:0008150,GO:0016021	biological_process|integral component of membrane
Glyma.01G001100.4	9.73923	8.71327	9.81457	3.57042	5.26534	4.44658	5.39824	4.21701	2.72935	1.39524	2.87238	3.34023	2.06458	1.91277	3.01413	9.70781	9.97679	9.54351	4.24173	4.37724	4.98706	1.98444	2.82954	4.66845	2.95898	3.06969	1.53896	Glyma.01G001100		Chr01	1	205453	213724					GO:0016021	integral to membrane	AT4G31040.1	3e-35	AT4G31040	CemA-like proton extrusion protein-related	GO:0008150,GO:0016021	biological_process|integral component of membrane
Glyma.01G001200.1	6.91408	7.69899	7.85621	7.57887	6.88019	5.9754	9.17832	11.7431	10.2852	0.920579	0.481711	0.670335	1.51335	2.18311	2.98672	5.496	5.69962	4.83862	7.43887	7.86695	7.76795	0.370269	0.97262	0.579172	0.581073	0.4051	0.139483	Glyma.01G001200		Chr01	-1	221661	225775					-	-
Glyma.01G001300.1	40.6669	39.1406	36.293	46.801	42.0098	42.3097	43.3554	45.7044	44.9165	32.8242	75.1797	62.6098	14.2821	16.3608	14.7014	44.1668	43.5696	40.6183	48.1695	44.3775	49.3537	74.228	44.4886	63.842	16.7911	16.7456	5.86977	Glyma.01G001300	(M=5) 5.4.99.8 - Cycloartenol synthase.	Chr01	-1	227021	237987	K01853	cycloartenol synthase [EC:5.4.99.8]	ko00100,ko01100,ko01110	Steroid biosynthesis|Metabolic pathways|Biosynthesis of secondary metabolites	GO:0016866,GO:0003824	intramolecular transferase activity|catalytic activity	AT2G07050.1	4e-119	AT2G07050	cycloartenol synthase 1	GO:0003824,GO:0005773,GO:0006636,GO:0006655,GO:0009555,GO:0010027,GO:0015995,GO:0016117,GO:0016126,GO:0016853,GO:0016866,GO:0016871,GO:0019288,GO:0019745	catalytic activity|vacuole|unsaturated fatty acid biosynthetic process|phosphatidylglycerol biosynthetic process|pollen development|thylakoid membrane organization|chlorophyll biosynthetic process|carotenoid biosynthetic process|sterol biosynthetic process|isomerase activity|intramolecular transferase activity|cycloartenol synthase activity|isopentenyl diphosphate biosynthetic process|pentacyclic…	PATH:ath00100	Steroid biosynthesis
Glyma.01G001300.2	0.917474	0.334059	1.37641	1.31791	0.123514	0.985072	1.04973	1.0587	0.297225	0.282651	1.64145	1.31562	0.0734151	0.397822	0.405628	1.02884	0.878534	0.487146	1.14728	0.877389	1.50358	1.4757	0.415727	0.952702	0.485155	0.000125997	0.202861	Glyma.01G001300		Chr01	-1	227021	237987	K01853	cycloartenol synthase [EC:5.4.99.8]	ko00100,ko01100,ko01110	Steroid biosynthesis|Metabolic pathways|Biosynthesis of secondary metabolites	GO:0016866,GO:0003824	intramolecular transferase activity|catalytic activity	AT2G07050.1	3e-64	AT2G07050	cycloartenol synthase 1	GO:0003824,GO:0005773,GO:0006636,GO:0006655,GO:0009555,GO:0010027,GO:0015995,GO:0016117,GO:0016126,GO:0016853,GO:0016866,GO:0016871,GO:0019288,GO:0019745	catalytic activity|vacuole|unsaturated fatty acid biosynthetic process|phosphatidylglycerol biosynthetic process|pollen development|thylakoid membrane organization|chlorophyll biosynthetic process|carotenoid biosynthetic process|sterol biosynthetic process|isomerase activity|intramolecular transferase activity|cycloartenol synthase activity|isopentenyl diphosphate biosynthetic process|pentacyclic…	PATH:ath00100	Steroid biosynthesis
Glyma.01G001400.1	1.71525e-59	2.71388e-44	3.74062e-55	3.84144e-51	8.10522e-60	4.9624e-57	2.42939e-54	4.38268e-27	3.19848e-22	6.15259e-27	2.3745e-27	4.43253e-57	1.57273e-59	3.71003e-57	5.87615e-58	1.17911e-27	2.49707e-57	1.77028e-57	3.2673e-21	3.0287e-57	1.63767e-27	1.27711e-56	1.28406e-56	3.50207e-51	6.26536e-47	3.70237e-61	5.8372e-57	Glyma.01G001400	(M=32) PTHR10994:SF27 - RETICULON-RELATED (PLANT)	Chr01	1	244111	244455					-	-
Glyma.01G001500.1	0.0139946	0	0.032358	0	0.0471021	0.040572	0	0	0	0	0	0	0	0	0	0	0	0.0253489	0.0143427	0.0298654	0.0138143	0	0	0	0	0	0	Glyma.01G001500	(M=5) 5.4.99.8 - Cycloartenol synthase.	Chr01	1	246904	260666	K01853	cycloartenol synthase [EC:5.4.99.8]	ko00100,ko01100,ko01110	Steroid biosynthesis|Metabolic pathways|Biosynthesis of secondary metabolites	GO:0016866,GO:0003824	intramolecular transferase activity|catalytic activity	AT2G07050.1	7e-13	AT2G07050	cycloartenol synthase 1	GO:0003824,GO:0005773,GO:0006636,GO:0006655,GO:0009555,GO:0010027,GO:0015995,GO:0016117,GO:0016126,GO:0016853,GO:0016866,GO:0016871,GO:0019288,GO:0019745	catalytic activity|vacuole|unsaturated fatty acid biosynthetic process|phosphatidylglycerol biosynthetic process|pollen development|thylakoid membrane organization|chlorophyll biosynthetic process|carotenoid biosynthetic process|sterol biosynthetic process|isomerase activity|intramolecular transferase activity|cycloartenol synthase activity|isopentenyl diphosphate biosynthetic process|pentacyclic…	PATH:ath00100	Steroid biosynthesis
Glyma.01G001600.1	3.70031	4.31061	3.49179	3.18345	3.3363	3.92518	2.27119	1.85469	2.70603	1.52719	1.96248	2.24166	1.60753	1.23594	1.44218	3.84689	3.79872	3.86893	3.09863	3.01288	3.43793	2.03381	1.24538	1.78812	0.939636	0.635565	0.422184	Glyma.01G001600	(M=2) K14554 - U3 small nucleolar RNA-associated protein 21	Chr01	-1	260356	269483	K14554	U3 small nucleolar RNA-associated protein 21	ko03008	Ribosome biogenesis in eukaryotes	GO:0032040,GO:0006364,GO:0005515	small-subunit processome|rRNA processing|protein binding	AT4G04940.1	2e-96	AT4G04940	transducin family protein / WD-40 repeat family protein	GO:0000398,GO:0005515,GO:0006364,GO:0006606,GO:0009220,GO:0032040	mRNA splicing|protein binding|rRNA processing|protein import into nucleus|pyrimidine ribonucleotide biosynthetic process|small-subunit processome	PATH:ath03008	Ribosome biogenesis in eukaryotes
Glyma.01G001600.2	0.00792702	0.0285742	0.310277	0.213159	0.049223	0.158855	2.82455e-05	0.00166227	0.14275	0.221073	0.00162119	3.82185e-05	4.19452e-05	0.213438	0.0475026	0.0291026	0.00776742	0.260167	0.201528	0.00145557	0.00663302	0.00257049	0.313228	0.274283	0.00137619	0.0370418	0.0139778	Glyma.01G001600		Chr01	-1	260356	269483	K14554	U3 small nucleolar RNA-associated protein 21	ko03008	Ribosome biogenesis in eukaryotes	GO:0032040,GO:0006364,GO:0005515	small-subunit processome|rRNA processing|protein binding	AT4G04940.1	2e-96	AT4G04940	transducin family protein / WD-40 repeat family protein	GO:0000398,GO:0005515,GO:0006364,GO:0006606,GO:0009220,GO:0032040	mRNA splicing|protein binding|rRNA processing|protein import into nucleus|pyrimidine ribonucleotide biosynthetic process|small-subunit processome	PATH:ath03008	Ribosome biogenesis in eukaryotes
Glyma.01G001700.1	6.24107	7.37876	8.34191	7.20289	10.4372	8.7418	6.61833	4.45727	6.88243	2.2017	7.30708	6.74055	3.26539	4.12731	3.4887	6.72194	6.79456	7.64484	7.64778	8.75195	7.50326	7.4726	4.94692	9.20191	2.3812	3.20123	0.86784	Glyma.01G001700		Chr01	1	269385	274045					-	-	AT3G10572.1	1e-07	AT3G10572	3-phosphoinositide-dependent protein kinase-1, putative	GO:0004672,GO:0005515,GO:0005524,GO:0005730,GO:0005777,GO:0006468,GO:0016301,GO:0016310,GO:0016772,GO:0043574	protein kinase activity|protein binding|ATP binding|nucleolus|peroxisome|protein phosphorylation|kinase activity|phosphorylation|transferase activity|peroxisomal transport
Glyma.01G001700.2	0.0736566	5.00108e-06	0.276176	0.693979	0.510763	0.132845	0.0195614	0.101969	0.00678981	0.0069868	0.386341	0.303345	1.31912e-06	0.00604984	2.38645e-15	0.0141896	0.142285	0.0112765	0.0521607	0.467842	0.0850574	0.92122	0.0417077	0.253388	8.64449e-06	0.000156627	2.15474e-15	Glyma.01G001700		Chr01	1	269071	274045					-	-	AT3G10572.1	9e-08	AT3G10572	3-phosphoinositide-dependent protein kinase-1, putative	GO:0004672,GO:0005515,GO:0005524,GO:0005730,GO:0005777,GO:0006468,GO:0016301,GO:0016310,GO:0016772,GO:0043574	protein kinase activity|protein binding|ATP binding|nucleolus|peroxisome|protein phosphorylation|kinase activity|phosphorylation|transferase activity|peroxisomal transport
Glyma.01G001800.1	0.363873	0.649921	0.483815	1.3222	1.0146	1.23016	0.808072	0.677571	0.641777	0.142043	0.113986	0.105309	0.141222	0.23273	0.189877	0.413055	0.449631	0.523886	1.25094	1.16705	1.27207	0.241994	0.181841	0.219346	0.0680455	0.0664581	0.0460908	Glyma.01G001800	(M=8) PTHR24420//PTHR24420:SF738 - LEUCINE-RICH REPEAT RECEPTOR-LIKE PROTEIN KINASE	Chr01	1	275426	278431					GO:0006468,GO:0005524,GO:0005515,GO:0004713,GO:0004672	protein phosphorylation|ATP binding|protein binding|protein tyrosine kinase activity|protein kinase activity	AT5G35390.1	1e-13	AT5G35390	Leucine-rich repeat protein kinase family protein	GO:0000166,GO:0004672,GO:0004674,GO:0005515,GO:0005524,GO:0005886,GO:0006468,GO:0016020,GO:0016021,GO:0016301,GO:0016310,GO:0016740,GO:0016772	nucleotide binding|protein kinase activity|protein serine/threonine kinase activity|protein binding|ATP binding|plasma membrane|protein phosphorylation|membrane|integral component of membrane|kinase activity|phosphorylation|transferase activity|transferase activity
Glyma.01G001900.1	0.0299447	0.125512	0	0.0220464	0.040995	0.00976894	0.00552196	0	0.011525	0	0.00997335	0	0	0	0	0.088837	0	0.00869099	0.0213479	0.0158817	0.0151696	0.0125694	0.00587336	0	0	0	0	Glyma.01G001900	(M=18) PTHR24420//PTHR24420:SF203 - LEUCINE-RICH REPEAT RECEPTOR-LIKE PROTEIN KINASE // SUBFAMILY NOT NAMED	Chr01	1	280967	285351					GO:0006950,GO:0006468,GO:0005524,GO:0004713,GO:0004674,GO:0004672	response to stress|protein phosphorylation|ATP binding|protein tyrosine kinase activity|protein serine/threonine kinase activity|protein kinase activity	AT5G12000.1	7e-16	AT5G12000	Protein kinase protein with adenine nucleotide alpha hydrolases-like domain	GO:0002238,GO:0004672,GO:0004674,GO:0005524,GO:0006468,GO:0006950,GO:0010093,GO:0016301,GO:0016310,GO:0016772,GO:0016787,GO:0030048,GO:0048440	response to molecule of fungal origin|protein kinase activity|protein serine/threonine kinase activity|ATP binding|protein phosphorylation|response to stress|specification of floral organ identity|kinase activity|phosphorylation|transferase activity|hydrolase activity|actin filament-based movement|carpel development
Glyma.01G001900.2	0.0257644	0.0895039	0.0857538	0.0199606	0.0359702	0.00929898	0.0053982	0	0.011012	0	0.00971438	0	0	0	0	0.0264473	0.0920013	0.00790909	0.0196357	0.0149821	0.0141121	0.0119904	0.00570359	0	0	0	0	Glyma.01G001900		Chr01	1	280963	285491					GO:0006950,GO:0006468,GO:0005524,GO:0004713,GO:0004674,GO:0004672	response to stress|protein phosphorylation|ATP binding|protein tyrosine kinase activity|protein serine/threonine kinase activity|protein kinase activity	AT5G12000.1	8e-16	AT5G12000	Protein kinase protein with adenine nucleotide alpha hydrolases-like domain	GO:0002238,GO:0004672,GO:0004674,GO:0005524,GO:0006468,GO:0006950,GO:0010093,GO:0016301,GO:0016310,GO:0016772,GO:0016787,GO:0030048,GO:0048440	response to molecule of fungal origin|protein kinase activity|protein serine/threonine kinase activity|ATP binding|protein phosphorylation|response to stress|specification of floral organ identity|kinase activity|phosphorylation|transferase activity|hydrolase activity|actin filament-based movement|carpel development
Glyma.01G002000.1	0.216539	0.249978	0.192527	11.1565	15.1976	14.0886	0.846118	1.01246	1.18121	0	0	0.062503	0	0	0	0.337419	0.252942	0.351127	6.43068	5.65791	5.93553	0.0699927	0.0699372	0.0648142	0	0.0493633	0	Glyma.01G002000	(M=40) PF04570 - Protein of unknown function (DUF581)	Chr01	1	285907	288571					-	-
Glyma.01G002100.1	8.3083	7.54382	9.82778	5.8511	6.49588	7.63091	6.77653	6.41675	6.46058	3.80689	5.6068	4.51457	2.71488	3.0102	3.35918	12.1456	13.0115	16.3583	7.98805	8.237	8.81513	3.69355	4.93848	5.8958	2.98766	3.20166	0.760885	Glyma.01G002100	(M=46) PF02309//PF02362//PF06507 - AUX/IAA family // B3 DNA binding domain // Auxin response factor	Chr01	-1	291328	297375					GO:0046983,GO:0009725,GO:0006355,GO:0005634,GO:0003677	protein dimerization activity|response to hormone stimulus|regulation of transcription, DNA-dependent|nucleus|DNA binding	AT5G20730.3	1e-15	AT5G20730	Transcriptional factor B3 family protein / auxin-responsive factor AUX/IAA-related	GO:0003677,GO:0005634,GO:0006351,GO:0006355,GO:0009725,GO:0009734,GO:0046983	DNA binding|nucleus|transcription|regulation of transcription|response to hormone|auxin-activated signaling pathway|protein dimerization activity	PATH:ath04075	Plant hormone signal transduction
Glyma.01G002100.2	0.164906	0.311512	0.229665	0.174936	0.444421	0.0882623	0.113941	0.000556373	0.414846	0.064593	0.00577737	0.0390088	0.108225	0.0308842	0.106462	0.165972	0.321711	0.403202	0.228005	0.324057	0.300627	0.099194	0.156766	0.0392341	0.131478	0.149085	0.000332424	Glyma.01G002100		Chr01	-1	291328	297375					GO:0046983,GO:0009725,GO:0006355,GO:0005634,GO:0003677	protein dimerization activity|response to hormone stimulus|regulation of transcription, DNA-dependent|nucleus|DNA binding	AT5G20730.3	1e-15	AT5G20730	Transcriptional factor B3 family protein / auxin-responsive factor AUX/IAA-related	GO:0003677,GO:0005634,GO:0006351,GO:0006355,GO:0009725,GO:0009734,GO:0046983	DNA binding|nucleus|transcription|regulation of transcription|response to hormone|auxin-activated signaling pathway|protein dimerization activity	PATH:ath04075	Plant hormone signal transduction
Glyma.01G002200.1	9.67457	7.4176	8.16761	8.30777	10.1983	12.0087	6.70781	5.39897	7.64921	7.39726	10.6117	8.18534	2.39813	2.80721	2.11347	9.52329	10.9289	10.9728	8.34261	9.61718	7.33609	9.65803	4.71283	7.18193	2.81516	2.6739	1.6476	Glyma.01G002200	(M=4) PTHR15547:SF6 - MBD02 (METHYL-CPG-BINDING DOMAIN 2), DNA BINDING	Chr01	-1	303812	307964					GO:0008270,GO:0005634,GO:0003677	zinc ion binding|nucleus|DNA binding
Glyma.01G002300.1	4.42648e-51	0	2.96119e-51	0	5.78683e-43	9.86028e-05	0	0.0295662	0	0	0	0	0	0	0	9.51244e-22	9.82936e-63	2.81493e-91	0	0	0	0	0	0	0	0	0	Glyma.01G002300	(M=4) PF02386 - Cation transport protein	Chr01	1	318431	323032					GO:0055085,GO:0008324,GO:0006812	transmembrane transport|cation transmembrane transporter activity|cation transport
Glyma.01G002400.1	32.9347	34.0516	27.5773	14.0608	12.1944	10.2615	12.0715	12.4862	18.3864	10.243	71.5774	39.7475	8.18909	2.56819	4.36257	25.2972	24.2085	22.7092	12.3308	11.3642	15.9218	75.4332	30.7491	59.6396	4.43374	7.12389	5.93631	Glyma.01G002400		Chr01	1	329019	331724					GO:0016042,GO:0006644,GO:0004623	lipid catabolic process|phospholipid metabolic process|phospholipase A2 activity	AT2G06925.1	9e-16	AT2G06925	Phospholipase A2 family protein	GO:0004623,GO:0005509,GO:0005576,GO:0005773,GO:0005794,GO:0006629,GO:0006644,GO:0016042,GO:0016787,GO:0046872	phospholipase A2 activity|calcium ion binding|extracellular region|vacuole|Golgi apparatus|lipid metabolic process|phospholipid metabolic process|lipid catabolic process|hydrolase activity|metal ion binding	PATH:ath00564,PATH:ath00565,PATH:ath00590,PATH:ath00591,PATH:ath00592	Glycerophospholipid metabolism|Ether lipid metabolism|Arachidonic acid metabolism|Linoleic acid metabolism|alpha-Linolenic acid metabolism
Glyma.01G002500.1	3.80643e-27	2.44738e-56	7.12516e-58	3.52318e-28	2.01068e-57	7.18392e-59	7.26593e-58	6.3011e-25	1.20004e-58	1.51329e-57	1.50568e-59	8.22461e-59	3.10788e-58	7.0609e-54	7.90091e-60	0.130296	1.23722e-55	1.6455e-29	1.49506e-59	2.59342e-55	1.09194e-63	4.51058e-58	7.17638e-62	6.98252e-55	1.44024e-60	2.44279e-57	1.24882e-60	Glyma.01G002500		Chr01	-1	333316	334217					-	-	AT4G20010.2	4e-10	AT4G20010	plastid transcriptionally active 9	GO:0003697	single-stranded DNA binding
Glyma.01G002600.1	27.9	28.973	25.6304	50.5149	49.4917	58.6804	37.497	33.4956	37.9721	9.12038	32.2262	22.9702	2.29786	3.21892	3.34708	27.3939	28.6868	23.2178	48.349	49.0714	43.8941	39.4008	17.2462	34.6431	2.05108	2.76544	0.637447	Glyma.01G002600	(M=4) PTHR10151 - ECTONUCLEOTIDE PYROPHOSPHATASE/PHOSPHODIESTERASE	Chr01	1	335051	337046					GO:0008152,GO:0003824	metabolic process|catalytic activity	AT4G29680.1	5e-13	AT4G29680	Alkaline-phosphatase-like family protein	GO:0000394,GO:0003824,GO:0004551,GO:0005773,GO:0008152,GO:0009086,GO:0016787,GO:0035529	RNA splicing|catalytic activity|nucleotide diphosphatase activity|vacuole|metabolic process|methionine biosynthetic process|hydrolase activity|NADH pyrophosphatase activity
Glyma.01G002700.1	17.9415	19.6625	18.875	12.5075	10.4826	14.7668	11.5081	9.43448	12.0308	8.36119	14.3498	20.5657	2.54104	0.963934	1.63057	21.6685	16.1165	19.7588	15.964	13.9807	16.7047	19.5008	9.08083	15.359	1.41711	2.93731	0.866376	Glyma.01G002700	(M=6) PTHR10438:SF7 - THIOREDOXIN-LIKE	Chr01	1	339803	343224					GO:0045454,GO:0015035,GO:0006662	cell redox homeostasis|protein disulfide oxidoreductase activity|glycerol ether metabolic process	AT4G29670.1	4e-40	AT4G29670	atypical CYS HIS rich thioredoxin 2	GO:0006662,GO:0015035,GO:0045454	glycerol ether metabolic process|protein disulfide oxidoreductase activity|cell redox homeostasis
Glyma.01G002800.1	2.15024e-48	4.78881e-54	1.05173e-58	1.93333e-42	6.00731e-62	3.19693e-07	0.00144952	3.25793e-56	2.82737e-28	0.000939084	0	1.25444e-45	0	1.18329e-43	0	4.56735e-63	0	9.14164e-48	4.03748e-57	4.42905e-42	1.05472e-07	1.64655e-47	4.17132e-35	1.70268e-19	0	0	0	Glyma.01G002800	(M=24) PTHR19317 - PRENYLATED RAB ACCEPTOR 1-RELATED	Chr01	1	343880	344482					-	-
Glyma.01G002900.1	3.78545	3.43223	2.47929	0.627062	2.71545	0.859651	0.476917	2.54087	1.08297	1.75957	1.09108	0.29166	2.10734	2.21282	2.23602	5.19677	4.54997	3.44133	0.358576	1.35654	1.32043	2.05862	0.855913	1.82191	0.763077	1.04733	4.33716	Glyma.01G002900	(M=2) PTHR10108//PTHR10108:SF289 - METHYLTRANSFERASE // SUBFAMILY NOT NAMED	Chr01	1	346352	349873					GO:0008168,GO:0008152	methyltransferase activity|metabolic process	AT4G29590.1	4e-45	AT4G29590	S-adenosyl-L-methionine-dependent methyltransferases superfamily protein	GO:0008152,GO:0008168,GO:0009507,GO:0016740,GO:0032259	metabolic process|methyltransferase activity|chloroplast|transferase activity|methylation
Glyma.01G003000.1	6.33433	4.53406	5.172	1.5331	0.649098	1.42507	1.37477	0.41415	1.12136	0.35733	0.451129	0.36034	0.966096	0.199939	0.260245	8.76217	9.63722	7.52335	0.367335	0.458801	0.728995	0.0263309	0.391672	0.325559	0.0488714	0.237086	0.288685	Glyma.01G003000	(M=25) PTHR12374 - TRANSCRIPTIONAL ADAPTOR 2 (ADA2)-RELATED	Chr01	-1	363183	365184					GO:0008270,GO:0003682,GO:0003676	zinc ion binding|chromatin binding|nucleic acid binding	AT5G47390.1	5e-18	AT5G47390	myb-like transcription factor family protein	GO:0003676,GO:0003677,GO:0003682,GO:0003700,GO:0006355,GO:0008270,GO:0009651,GO:0009723,GO:0009737,GO:0009739,GO:0009751,GO:0009753,GO:0046686	nucleic acid binding|DNA binding|chromatin binding|sequence-specific DNA binding transcription factor activity|regulation of transcription|zinc ion binding|response to salt stress|response to ethylene|response to abscisic acid|response to gibberellin|response to salicylic acid|response to jasmonic acid|response to cadmium ion
Glyma.01G003100.1	7.18812	2.62637	7.52991	2.56877	6.97978	8.33055	18.0317	4.33544	6.17028	3.56243	7.8209	6.11456	3.51013	4.87409	6.53399	3.24866	4.63929	2.82507	8.5644	6.81396	4.93722	6.04108	4.03794	2.31364	6.42124	2.03545	23.4437	Glyma.01G003100		Chr01	1	369871	372222					-	-
Glyma.01G003100.2	9.56211	6.64588	5.88161	4.88444	5.08948	5.03433	3.23956	5.13908	5.73829	5.44272	7.04708	8.44817	5.65682	2.49058	3.80699	6.07275	3.23139	5.39072	6.45782	6.59653	5.08438	5.90047	5.19426	4.8783	5.39437	4.06432	14.3832	Glyma.01G003100		Chr01	1	369871	372222					-	-
Glyma.01G003200.1	0.0038206	2.44007e-25	0.000916591	0.037681	0.0179568	0.024435	7.33419e-49	3.65656e-21	1.0422e-42	5.06954e-46	0.0178188	1.06642e-48	6.81267e-46	0.023923	2.05318e-05	0.0134448	0.131689	1.2855e-23	4.5908e-08	1.41935e-41	1.4039e-45	2.96963e-47	0.0605193	0.0183444	3.38968e-44	3.07489e-47	4.82215e-46	Glyma.01G003200	(M=2) PTHR23416//PTHR23416:SF15 - SIALIC ACID SYNTHASE-RELATED // SUBFAMILY NOT NAMED	Chr01	-1	372348	375704					-	-	AT4G29540.2	6e-17	AT4G29540	bacterial transferase hexapeptide repeat-containing protein	GO:0005739,GO:0006629,GO:0008780,GO:0009245,GO:0016740,GO:0016746,GO:0019408,GO:2001289	mitochondrion|lipid metabolic process|acyl-[acyl-carrier-protein]-UDP-N-acetylglucosamine O-acyltransferase activity|lipid A biosynthetic process|transferase activity|transferase activity|dolichol biosynthetic process|lipid X metabolic process
Glyma.01G003200.2	0.01039	0.0261453	0.000183379	2.54877e-10	0.0079916	0.00494741	1.8084e-49	6.58784e-51	4.71534e-43	9.00865e-51	0.0103981	8.69745e-54	9.71555e-52	5.54639e-37	4.6247e-26	6.23209e-12	0.00854164	0.0751121	1.64697e-08	1.71863e-44	0.0213401	6.76441e-58	9.28739e-25	0.00744009	6.51906e-51	1.50602e-47	1.97101e-49	Glyma.01G003200		Chr01	-1	370674	375704					-	-	AT4G29540.2	6e-13	AT4G29540	bacterial transferase hexapeptide repeat-containing protein	GO:0005739,GO:0006629,GO:0008780,GO:0009245,GO:0016740,GO:0016746,GO:0019408,GO:2001289	mitochondrion|lipid metabolic process|acyl-[acyl-carrier-protein]-UDP-N-acetylglucosamine O-acyltransferase activity|lipid A biosynthetic process|transferase activity|transferase activity|dolichol biosynthetic process|lipid X metabolic process
Glyma.01G003200.3	0.00834775	0.0218697	0.115407	0.00792201	0.00752641	0.00441724	1.71257e-49	1.57977e-21	4.45823e-43	8.46877e-51	0.00425283	8.19992e-54	9.1429e-52	0.0122862	0.0236166	0.275409	0.00368955	0.0177739	1.89424e-08	0.0211233	4.16716e-46	6.39847e-58	8.76846e-25	0.00707842	6.1421e-51	1.4114e-47	1.88345e-49	Glyma.01G003200		Chr01	-1	370674	375704					-	-	AT4G29540.2	2e-16	AT4G29540	bacterial transferase hexapeptide repeat-containing protein	GO:0005739,GO:0006629,GO:0008780,GO:0009245,GO:0016740,GO:0016746,GO:0019408,GO:2001289	mitochondrion|lipid metabolic process|acyl-[acyl-carrier-protein]-UDP-N-acetylglucosamine O-acyltransferase activity|lipid A biosynthetic process|transferase activity|transferase activity|dolichol biosynthetic process|lipid X metabolic process
Glyma.01G003300.1	0.136286	0.0807204	0.479521	0.687938	0.597716	0.365248	0.0853344	0.163912	1.3781e-06	0	1.37162e-71	0	0	9.60557e-70	0	1.30854e-66	0.0814159	0.065073	0.773969	0.93594	0.368339	0	5.10266e-77	0	0	0	0	Glyma.01G003300		Chr01	1	376938	378710					-	-
Glyma.01G003400.1	4.32901	4.18513	3.43477	2.43059	2.12591	3.17679	2.76752	2.47457	1.85196	1.02231	1.59473	1.22611	0.442734	0.671047	0.590765	4.69906	2.78144	4.64404	2.09644	2.38211	1.86984	1.59424	1.34394	1.15048	0.378437	0.605918	0.605739	Glyma.01G003400	(M=881) PF01535 - PPR repeat	Chr01	1	379878	381664					-	-	AT1G47580.1	2e-09	AT1G47580	Pentatricopeptide repeat (PPR) superfamily protein	GO:0009507,GO:0009536	chloroplast|plastid
Glyma.01G003500.1	1.03763e-24	7.41841e-22	1.46818e-37	6.04165e-38	0.0197649	2.31355e-32	5.5436e-05	1.91938e-21	1.67112e-16	6.68505e-16	5.55365e-11	1.62491e-22	2.59701e-36	9.5885e-05	1.7556e-42	3.26872e-21	5.70811e-28	2.13679e-39	0.000232946	1.67125e-05	0.0110549	4.0181e-38	3.79963e-41	2.69247e-34	2.61241e-37	0.319896	8.94861e-26	Glyma.01G003500	(M=11) PTHR11034 - N-MYC DOWNSTREAM REGULATED	Chr01	1	384640	386760					-	-	AT5G56750.1	5e-51	AT5G56750	N-MYC downregulated-like 1	GO:0060918	auxin transport
Glyma.01G003600.1	8.8172	9.21642	9.73821	8.987	5.94032	7.46338	8.68665	8.77277	9.94433	6.00811	3.4728	4.81495	3.61685	4.10572	4.05943	7.23471	9.04471	6.53983	10.3131	8.32337	8.72144	4.02733	5.42662	4.34005	2.90935	3.67062	5.28128	Glyma.01G003600		Chr01	-1	387719	390823					-	-
Glyma.01G003700.1	37.9553	42.1617	28.4454	69.9897	67.3876	56.4705	75.2416	73.7612	80.4558	40.9645	32.6855	50.9827	24.4611	35.7499	24.4521	22.7671	28.3548	24.6696	80.8765	79.6205	63.9809	17.3015	23.0515	12.9935	14.9889	11.6328	15.1398	Glyma.01G003700		Chr01	1	391477	396784					-	-	AT4G29520.1	8e-11	AT4G29520	LOCATED IN\x3a endoplasmic reticulum, plasma membrane\x3b EXPRESSED IN\x3a 23 plant structures\x3b EXPRESSED DURING\x3a 14 growth stages\x3b CONTAINS InterPro DOMAIN/s\x3a Saposin B (InterPro\x3aIPR008139)\x3b Has 137 Blast hits to 137 proteins in 50 species\x3a Archae - 2\x3b Bact /.../ 0\x3b Metazoa - 41\x3b Fungi - 10\x3b Plants - 36\x3b Viruses - 0\x3b Other Eukaryotes - 48 (source\x3a NCBI B…	GO:0005783,GO:0005886,GO:0006457,GO:0009408,GO:0009627,GO:0009644,GO:0034976,GO:0042542	endoplasmic reticulum|plasma membrane|protein folding|response to heat|systemic acquired resistance|response to high light intensity|response to endoplasmic reticulum stress|response to hydrogen peroxide
Glyma.01G003800.1	18.3266	17.5253	16.385	12.604	15.3749	16.2333	10.0533	11.6456	11.5067	3.75729	6.9652	6.70537	3.84729	4.62569	2.05916	13.8869	14.6375	12.2802	18.3221	20.0321	16.6852	8.04251	8.7815	9.75053	5.33076	4.19748	25.6524	Glyma.01G003800	(M=2) K11434 - protein arginine N-methyltransferase 1 [EC:2.1.1.-]	Chr01	-1	397272	400412	K11434	protein arginine N-methyltransferase 1 [EC:2.1.1.-]	ko04068,ko04922	FoxO signaling pathway|Glucagon signaling pathway	GO:0008276,GO:0006479,GO:0005737	protein methyltransferase activity|protein methylation|cytoplasm	AT4G29510.1	2e-104	AT4G29510	arginine methyltransferase 11	GO:0005515,GO:0005634,GO:0005737,GO:0005829,GO:0006351,GO:0006355,GO:0006479,GO:0008168,GO:0008276,GO:0008469,GO:0009909,GO:0016274,GO:0016568,GO:0016740,GO:0032259,GO:0034968,GO:0034969,GO:0035246	protein binding|nucleus|cytoplasm|cytosol|transcription|regulation of transcription|protein methylation|methyltransferase activity|protein methyltransferase activity|histone-arginine N-methyltransferase activity|regulation of flower development|protein-arginine N-methyltransferase activity|chromatin modification|transferase activity|methylation|histone lysine methylation|histone arginine methylat…
Glyma.01G003800.2	8.50393e-05	0.296898	0.150102	4.35568e-09	0.650407	1.22275e-08	0.359638	0.43417	0.103043	1.43439e-10	0.00021141	0.000845577	2.3675e-07	0.000299336	2.35294e-13	0.000876882	0.00351044	0.0497747	0.00186765	0.818672	3.82363e-07	4.9957e-07	6.86842e-05	0.0276289	3.91985e-07	1.91807e-05	0.00151088	Glyma.01G003800		Chr01	-1	397272	400130	K11434	protein arginine N-methyltransferase 1 [EC:2.1.1.-]	ko04068,ko04922	FoxO signaling pathway|Glucagon signaling pathway	GO:0008276,GO:0006479,GO:0005737	protein methyltransferase activity|protein methylation|cytoplasm	AT4G29510.1	1e-92	AT4G29510	arginine methyltransferase 11	GO:0005515,GO:0005634,GO:0005737,GO:0005829,GO:0006351,GO:0006355,GO:0006479,GO:0008168,GO:0008276,GO:0008469,GO:0009909,GO:0016274,GO:0016568,GO:0016740,GO:0032259,GO:0034968,GO:0034969,GO:0035246	protein binding|nucleus|cytoplasm|cytosol|transcription|regulation of transcription|protein methylation|methyltransferase activity|protein methyltransferase activity|histone-arginine N-methyltransferase activity|regulation of flower development|protein-arginine N-methyltransferase activity|chromatin modification|transferase activity|methylation|histone lysine methylation|histone arginine methylat…
Glyma.01G003800.3	0.449855	0.0437132	0.792812	0.61608	0.0987701	2.24084e-09	0.614349	0.489799	0.0103019	0.0660118	5.36597e-05	0.202602	8.63584e-08	7.40813e-05	0.178231	0.000184183	1.71453	1.51423	1.18043	0.645166	0.726239	1.35786e-07	0.345863	0.00833746	1.50944e-07	0.432873	4.21112	Glyma.01G003800		Chr01	-1	397272	399926	K11434	protein arginine N-methyltransferase 1 [EC:2.1.1.-]	ko04068,ko04922	FoxO signaling pathway|Glucagon signaling pathway	GO:0008276,GO:0006479,GO:0005737	protein methyltransferase activity|protein methylation|cytoplasm	AT4G29510.1	4e-90	AT4G29510	arginine methyltransferase 11	GO:0005515,GO:0005634,GO:0005737,GO:0005829,GO:0006351,GO:0006355,GO:0006479,GO:0008168,GO:0008276,GO:0008469,GO:0009909,GO:0016274,GO:0016568,GO:0016740,GO:0032259,GO:0034968,GO:0034969,GO:0035246	protein binding|nucleus|cytoplasm|cytosol|transcription|regulation of transcription|protein methylation|methyltransferase activity|protein methyltransferase activity|histone-arginine N-methyltransferase activity|regulation of flower development|protein-arginine N-methyltransferase activity|chromatin modification|transferase activity|methylation|histone lysine methylation|histone arginine methylat…
Glyma.01G003900.1	0	0	0	0.0254731	0.0275728	0	0	2.7495e-50	0	0	0	0	0	0	0	0	0	0	0	0	0	0	0	1.52531e-41	0	2.11815e-46	0.0259554	Glyma.01G003900	(M=18) 4.4.1.14 - 1-aminocyclopropane-1-carboxylate synthase.	Chr01	1	411125	413137	K01762	1-aminocyclopropane-1-carboxylate synthase [EC:4.4.1.14]	ko00270,ko01100,ko01110	Cysteine and methionine metabolism|Metabolic pathways|Biosynthesis of secondary metabolites	GO:0030170,GO:0009058,GO:0003824	pyridoxal phosphate binding|biosynthetic process|catalytic activity	AT4G26200.1	2e-17	AT4G26200	1-amino-cyclopropane-1-carboxylate synthase 7	GO:0003824,GO:0005515,GO:0006865,GO:0009058,GO:0009693,GO:0009835,GO:0016829,GO:0016847,GO:0030170,GO:0042218,GO:0042802	catalytic activity|protein binding|amino acid transport|biosynthetic process|ethylene biosynthetic process|fruit ripening|lyase activity|1-aminocyclopropane-1-carboxylate synthase activity|pyridoxal phosphate binding|1-aminocyclopropane-1-carboxylate biosynthetic process|identical protein binding	PATH:ath00270	Cysteine and methionine metabolism
Glyma.01G004000.1	1.65194e-14	1.46579	0.133788	1.10208	0.993778	0.123237	7.76049e-13	0.348697	0.436489	0.309376	0.51503	0.604018	3.87276e-06	0.757863	0.323272	1.02937	0.784604	0.855772	0.334379	0.949749	0.191129	2.36231	0.40928	1.58156	0.15653	0.239518	0.13622	Glyma.01G004000		Chr01	1	415193	417507					GO:0016042,GO:0006644,GO:0004623	lipid catabolic process|phospholipid metabolic process|phospholipase A2 activity
Glyma.01G004100.1	2.62182	2.80578	2.43652	2.53131	4.53521	2.56784	2.31097	6.61315	6.26601	1.12796	3.689	4.07874	1.35749	1.36356	1.89904	2.12906	2.68488	3.41628	1.88423	3.0801	2.2012	1.82807	3.25021	2.56512	1.46477	1.64754	0.633161	Glyma.01G004100	(M=17) PTHR12161:SF4 - MJK13.15 PROTEIN	Chr01	1	418636	423778					-	-	AT2G19710.1	3e-09	AT2G19710	Regulator of Vps4 activity in the MVB pathway protein			PATH:ath04144	Endocytosis
Glyma.01G004100.2	0.623309	0.451779	0.823937	0.395498	0.435369	0.864778	0.915184	0.526073	2.00216	1.46635	0.702377	1.46858	0.0333056	0.556752	5.72157e-11	0.418538	0.34822	5.6242e-05	0.357463	0.666289	0.207086	0.756718	0.308005	0.250285	0.0662492	0.140071	0.0978927	Glyma.01G004100		Chr01	1	420085	423778					-	-	AT2G19710.1	3e-09	AT2G19710	Regulator of Vps4 activity in the MVB pathway protein			PATH:ath04144	Endocytosis
Glyma.01G004200.1	0.0104309	0	0.0120975	0.905782	1.29213	0.55092	0.396263	1.68187	1.43995	0.388472	0.553798	1.43938	0.87264	1.50048	0.957846	0.0215012	0	0	0.13627	1.34869	0.202914	2.1353	1.22603	1.25748	1.65825	1.98776	1.64401	Glyma.01G004200	(M=16) PTHR10509 - O-METHYLTRANSFERASE-RELATED	Chr01	1	425409	427700					GO:0008171	O-methyltransferase activity
Glyma.01G004200.2	0.0111112	0	0.0127907	3.04099	1.55098	2.64062	2.83643	4.36971	2.95514	3.36424	5.3946	5.33201	2.4367	2.11829	3.22797	0.0242609	0	0	3.84841	3.60555	4.04737	6.41638	6.42028	8.53716	8.30274	7.34809	7.44042	Glyma.01G004200		Chr01	1	425398	427700					GO:0008171	O-methyltransferase activity
Glyma.01G004200.3	0.00884616	0	0.0102694	3.40854e-09	1.15311e-19	0.0354049	6.18584e-05	2.09953e-09	0.0857351	1.18752e-06	4.09535e-17	0.0522891	0.219887	1.25443e-13	3.64082e-14	0.0155126	0	0	0.127649	2.13774e-05	0.0417386	1.15246e-05	0.32347	1.34501e-17	0.0463443	0.320616	0.43378	Glyma.01G004200		Chr01	1	425409	427700					GO:0008171	O-methyltransferase activity
Glyma.01G004200.4	0.0113113	0	0.0130018	0.22343	2.78174e-18	0.00193313	0.000154081	0.000126927	3.99932e-16	5.22848e-17	7.98262e-17	0.000175129	5.13619e-19	1.63977e-15	0.0456344	0.0251178	0	0	2.14445e-14	0.00187177	0.230708	0.00526013	0.0018705	4.04422e-15	0.0590694	7.32536e-14	0.431413	Glyma.01G004200		Chr01	1	425757	427700					GO:0008171	O-methyltransferase activity
Glyma.01G004300.1	2.59297	4.94865	4.11305	7.45568	5.40789	6.64515	1.09845	5.85102	4.80381	2.27439	1.71645	2.00485	2.66523	1.10887	1.00328	5.72391	5.79086	3.85516	3.04648	8.92948	3.33782	1.40962	2.68571	2.19246	2.72673	0.189085	3.34747	Glyma.01G004300	(M=5) K02910 - large subunit ribosomal protein L31e	Chr01	1	429326	430538	K02910	large subunit ribosomal protein L31e	ko03010	Ribosome	GO:0006412,GO:0005840,GO:0005622,GO:0003735	translation|ribosome|intracellular|structural constituent of ribosome	AT4G26230.1	1e-29	AT4G26230	Ribosomal protein L31e family protein	GO:0003735,GO:0005622,GO:0005840,GO:0006412,GO:0022625,GO:0030529	structural constituent of ribosome|intracellular|ribosome|translation|cytosolic large ribosomal subunit|ribonucleoprotein complex	PATH:ath03010	Ribosome
Glyma.01G004300.2	271.024	302.905	293.701	282.591	273.608	278.089	331.645	237.699	256.838	173.602	146.738	143.592	183.741	191.844	190.169	259.889	264.515	218.763	271.853	322.223	299.23	173.714	202.464	188.364	182.488	127.848	180.496	Glyma.01G004300		Chr01	1	429326	430538	K02910	large subunit ribosomal protein L31e	ko03010	Ribosome	GO:0006412,GO:0005840,GO:0005622,GO:0003735	translation|ribosome|intracellular|structural constituent of ribosome	AT4G26230.1	1e-29	AT4G26230	Ribosomal protein L31e family protein	GO:0003735,GO:0005622,GO:0005840,GO:0006412,GO:0022625,GO:0030529	structural constituent of ribosome|intracellular|ribosome|translation|cytosolic large ribosomal subunit|ribonucleoprotein complex	PATH:ath03010	Ribosome
Glyma.01G004400.1	0.672914	0.155257	0.206181	0.170708	0.289465	0.457397	0.204893	0.0920915	1.07269	0.0545155	0.258005	0.218046	0.0787742	0.146495	0.0437367	0.60136	0.499021	0.294649	0.0500291	0.14839	0.397847	0.362371	0.185922	0.0431369	0.0220006	0.191349	0.388136	Glyma.01G004400	(M=881) PF01535 - PPR repeat	Chr01	-1	431039	432924					-	-
Glyma.01G004500.1	15.8317	13.515	16.5223	19.6995	22.8572	20.5444	15.1217	17.7469	16.6568	13.9219	34.0207	31.5745	6.91999	10.5605	12.1617	20.1368	20.8689	20.6083	22.5568	18.7266	23.5908	34.8721	20.455	27.0652	11.8253	11.604	16.1858	Glyma.01G004500	(M=2) K12194 - charged multivesicular body protein 4	Chr01	1	434344	437413	K12194	charged multivesicular body protein 4	ko04144	Endocytosis	GO:0015031	protein transport	AT2G19830.1	6e-77	AT2G19830	SNF7 family protein	GO:0000815,GO:0005515,GO:0005768,GO:0005886,GO:0006810,GO:0007034,GO:0015031	ESCRT III complex|protein binding|endosome|plasma membrane|transport|vacuolar transport|protein transport	PATH:ath04144	Endocytosis
Glyma.01G004500.2	20.9998	27.1761	16.6323	24.2484	26.0186	24.1448	27.2037	26.9652	30.0318	31.5348	80.3264	79.819	11.7112	10.6907	5.37134	20.5701	16.8481	22.3214	20.8418	21.4314	19.0463	55.8443	34.0426	48.318	8.22352	10.6707	5.81611	Glyma.01G004500		Chr01	1	434344	437413	K12194	charged multivesicular body protein 4	ko04144	Endocytosis	GO:0015031	protein transport	AT2G19830.1	5e-77	AT2G19830	SNF7 family protein	GO:0000815,GO:0005515,GO:0005768,GO:0005886,GO:0006810,GO:0007034,GO:0015031	ESCRT III complex|protein binding|endosome|plasma membrane|transport|vacuolar transport|protein transport	PATH:ath04144	Endocytosis
Glyma.01G004600.1	19.8079	21.8996	19.5321	14.0462	19.7254	20.5939	15.0658	12.6703	16.5462	0.0710677	0.0599775	0.750961	0.184618	0.484575	0.239398	15.3947	14.9833	10.9079	16.4567	16.7155	13.8222	1.81629	0.886613	0.587673	0.410784	0	0.219774	Glyma.01G004600	(M=11) PF06376 - Protein of unknown function (DUF1070)	Chr01	-1	438340	439522					-	-
Glyma.01G004700.1	5.02446	5.66141	4.40604	2.92017	3.46479	4.02661	3.66718	3.71593	2.91635	0.915371	1.50991	1.63595	1.18592	1.06306	0.616208	3.80644	3.74057	3.01469	3.9315	2.87985	3.66615	1.28839	1.11406	1.30045	0.423208	0.353158	0.994153	Glyma.01G004700	(M=1) KOG3433 - Protein involved in meiotic recombination/predicted coiled-coil protein	Chr01	-1	441820	445055					-	-	AT4G29170.1	1e-34	AT4G29170	Mnd1 family protein	GO:0000278,GO:0000724,GO:0005515,GO:0005634,GO:0005730,GO:0006261,GO:0006275,GO:0006302,GO:0006306,GO:0006310,GO:0006312,GO:0006355,GO:0007062,GO:0007126,GO:0007129,GO:0007131,GO:0009553,GO:0009555,GO:0009560,GO:0010212,GO:0010332,GO:0016444,GO:0016568,GO:0031047,GO:0042138,GO:0042991,GO:0043687,GO:0045132,GO:0045893,GO:0051726	mitotic cell cycle|double-strand break repair via homologous recombination|protein binding|nucleus|nucleolus|DNA-dependent DNA replication|regulation of DNA replication|double-strand break repair|DNA methylation|DNA recombination|mitotic recombination|regulation of transcription|sister chromatid cohesion|meiotic nuclear division|synapsis|reciprocal meiotic recombination|embryo sac development|pol…
Glyma.01G004800.1	1.11897e-08	8.75924e-12	0.0202333	0.0136423	0.0108606	0.0158468	8.23988e-06	7.84699e-48	0.000605545	0.0140474	0.328463	0.00816042	0.0175671	0.0412541	0.0419893	0.00401613	4.19184e-27	0.00145896	0.000287019	0.0171907	0.050118	0.0544499	0.00050775	0.0699794	1.52536e-06	0	0.00500796	Glyma.01G004800	(M=24) PTHR24420//PTHR24420:SF417 - LEUCINE-RICH REPEAT RECEPTOR-LIKE PROTEIN KINASE // SUBFAMILY NOT NAMED	Chr01	1	446825	452825					GO:0006468,GO:0005524,GO:0004713,GO:0004674,GO:0004672	protein phosphorylation|ATP binding|protein tyrosine kinase activity|protein serine/threonine kinase activity|protein kinase activity
Glyma.01G004800.2	1.1463e-08	9.25111e-12	0.021765	0.0144177	0.0124404	0.0380753	8.7405e-06	8.06898e-48	0.000623732	0.00935417	2.87404e-07	0.00930807	0.0185691	0.0440116	0.0450509	0.00430604	0.0138139	0.0015655	0.000319446	0.0204074	0.000582322	0.0663939	0.000571064	0.0101134	1.60045e-06	0	0.0100848	Glyma.01G004800		Chr01	1	446825	452825					GO:0006468,GO:0005524,GO:0004713,GO:0004674,GO:0004672	protein phosphorylation|ATP binding|protein tyrosine kinase activity|protein serine/threonine kinase activity|protein kinase activity
Glyma.01G004900.1	0.219397	1.44716e-06	0.0503822	2.40812e-26	0.0504168	6.76205e-13	0.182208	2.31721e-34	0.165909	2.01214e-20	1.49431e-34	0.114772	8.5335e-09	0	0	0.270476	0.197223	1.9467e-05	2.33739e-35	0.0146258	0.0601492	1.32553e-09	1.7855e-37	2.75539e-31	0	4.94315e-43	0	Glyma.01G004900	(M=341) PTHR10641 - MYB-LIKE DNA-BINDING PROTEIN MYB	Chr01	-1	457480	459034					GO:0003682	chromatin binding	AT2G36890.1	6e-11	AT2G36890	Duplicated homeodomain-like superfamily protein	GO:0003677,GO:0003682,GO:0003700,GO:0005515,GO:0005634,GO:0006351,GO:0006355,GO:0007275,GO:0009737,GO:0009739,GO:0009751,GO:0009753,GO:0009785	DNA binding|chromatin binding|sequence-specific DNA binding transcription factor activity|protein binding|nucleus|transcription|regulation of transcription|multicellular organismal development|response to abscisic acid|response to gibberellin|response to salicylic acid|response to jasmonic acid|blue light signaling pathway
Glyma.01G005000.1	22.2408	22.2	28.932	28.18	41.9507	36.1509	18.7231	19.319	21.6151	5.72954	12.3644	14.5824	2.10087	3.50998	4.71127	53.6688	31.151	42.7745	26.3053	27.6085	21.6542	24.1757	10.4957	15.7204	9.54484	8.75777	5.07757	Glyma.01G005000	(M=17) KOG1595 - CCCH-type Zn-finger protein	Chr01	-1	464509	466549					GO:0046872	metal ion binding
Glyma.01G005100.1	0.0174192	0	0	0.0196772	0	0	0	0	0.0445128	0	0	0	0	0	0	0	0	0	0.019052	0	0	0	0	0	0	0	0	Glyma.01G005100	(M=7) 1.13.99.1 - Inositol oxygenase.	Chr01	1	505665	508556	K00469	inositol oxygenase [EC:1.13.99.1]	ko00053,ko00562	Ascorbate and aldarate metabolism|Inositol phosphate metabolism	GO:0055114,GO:0050113,GO:0019310,GO:0005737,GO:0005506	oxidation-reduction process|inositol oxygenase activity|inositol catabolic process|cytoplasm|iron ion binding	AT1G14520.2	2e-08	AT1G14520	myo-inositol oxygenase 1	GO:0005506,GO:0005737,GO:0019310,GO:0050113,GO:0055114	iron ion binding|cytoplasm|inositol catabolic process|inositol oxygenase activity|oxidation-reduction process	PATH:ath00053,PATH:ath00562	Ascorbate and aldarate metabolism|Inositol phosphate metabolism
Glyma.01G005100.2	0	0	0	0	0	0	0	0	0	0	0	0	0	0	0	0	0	0	0	0	0	0	0	0	0	0	0	Glyma.01G005100		Chr01	1	505665	508556	K00469	inositol oxygenase [EC:1.13.99.1]	ko00053,ko00562	Ascorbate and aldarate metabolism|Inositol phosphate metabolism	GO:0055114,GO:0050113,GO:0019310,GO:0005737,GO:0005506	oxidation-reduction process|inositol oxygenase activity|inositol catabolic process|cytoplasm|iron ion binding	AT1G14520.2	3e-08	AT1G14520	myo-inositol oxygenase 1	GO:0005506,GO:0005737,GO:0019310,GO:0050113,GO:0055114	iron ion binding|cytoplasm|inositol catabolic process|inositol oxygenase activity|oxidation-reduction process	PATH:ath00053,PATH:ath00562	Ascorbate and aldarate metabolism|Inositol phosphate metabolism
Glyma.01G005100.3	0	0	0	0	0	0	0	0	0	0	0	0	0	0	0	0	0	0	0	0	0	0	0	0	0	0	0	Glyma.01G005100		Chr01	1	505665	508556	K00469	inositol oxygenase [EC:1.13.99.1]	ko00053,ko00562	Ascorbate and aldarate metabolism|Inositol phosphate metabolism	GO:0055114,GO:0050113,GO:0019310,GO:0005737,GO:0005506	oxidation-reduction process|inositol oxygenase activity|inositol catabolic process|cytoplasm|iron ion binding	AT1G14520.2	2e-08	AT1G14520	myo-inositol oxygenase 1	GO:0005506,GO:0005737,GO:0019310,GO:0050113,GO:0055114	iron ion binding|cytoplasm|inositol catabolic process|inositol oxygenase activity|oxidation-reduction process	PATH:ath00053,PATH:ath00562	Ascorbate and aldarate metabolism|Inositol phosphate metabolism
Glyma.01G005100.4	0.0179652	0	0	0.0204672	0	0	0	0	0	0	0	0	0	0	0	0	0	0	0.019649	0	0	0	0	0	0	0	0	Glyma.01G005100		Chr01	1	505665	508088	K00469	inositol oxygenase [EC:1.13.99.1]	ko00053,ko00562	Ascorbate and aldarate metabolism|Inositol phosphate metabolism	GO:0055114,GO:0050113,GO:0019310,GO:0005737,GO:0005506	oxidation-reduction process|inositol oxygenase activity|inositol catabolic process|cytoplasm|iron ion binding	AT1G14520.2	2e-08	AT1G14520	myo-inositol oxygenase 1	GO:0005506,GO:0005737,GO:0019310,GO:0050113,GO:0055114	iron ion binding|cytoplasm|inositol catabolic process|inositol oxygenase activity|oxidation-reduction process	PATH:ath00053,PATH:ath00562	Ascorbate and aldarate metabolism|Inositol phosphate metabolism
Glyma.01G005200.1	1.65377	1.82389	1.6374	4.41031	4.23163	3.31787	0.742649	1.60518	1.99421	1.07591	2.21924	1.65755	0.572763	0.794909	1.78907	3.20494	2.52532	2.84487	3.49994	5.16132	3.19371	1.92215	3.39204	1.74253	2.4989	1.25215	2.17842	Glyma.01G005200	(M=5) 2.3.2.2 - Gamma-glutamyltransferase.	Chr01	1	512341	517668	K00681	gamma-glutamyltranspeptidase [EC:2.3.2.2]	ko00430,ko00460,ko00480,ko01100	Taurine and hypotaurine metabolism|Cyanoamino acid metabolism|Glutathione metabolism|Metabolic pathways	GO:0006749,GO:0003840	glutathione metabolic process|gamma-glutamyltransferase activity	AT4G29210.1	8e-13	AT4G29210	gamma-glutamyl transpeptidase 4	GO:0003840,GO:0005773,GO:0005774,GO:0006749,GO:0006751,GO:0006805,GO:0009636,GO:0016020,GO:0016021,GO:0016740,GO:0016746,GO:0016756,GO:0016787,GO:0036374	gamma-glutamyltransferase activity|vacuole|vacuolar membrane|glutathione metabolic process|glutathione catabolic process|xenobiotic metabolic process|response to toxic substance|membrane|integral component of membrane|transferase activity|transferase activity|glutathione gamma-glutamylcysteinyltransferase activity|hydrolase activity|glutathione hydrolase activity	PATH:ath00590,PATH:ath00430,PATH:ath00460,PATH:ath00480	Arachidonic acid metabolism|Taurine and hypotaurine metabolism|Cyanoamino acid metabolism|Glutathione metabolism
Glyma.01G005300.1	24.0682	16.5187	22.6809	30.5656	30.6005	28.2976	36.9513	28.2956	35.8788	28.3994	54.8891	63.7464	12.7477	15.9882	14.5239	19.4537	16.091	16.863	32.0572	30.8558	26.124	41.8689	23.0629	49.4231	10.2204	14.5623	20.4764	Glyma.01G005300	(M=4) K12403 - AP-4 complex subunit sigma-1	Chr01	-1	518598	520667	K12403	AP-4 complex subunit sigma-1	ko04142	Lysosome	GO:0015031,GO:0008565	protein transport|protein transporter activity	AT2G19790.1	5e-57	AT2G19790	SNARE-like superfamily protein	GO:0005794,GO:0005905,GO:0006301,GO:0006810,GO:0008565,GO:0015031,GO:0016020	Golgi apparatus|coated pit|postreplication repair|transport|protein transporter activity|protein transport|membrane
Glyma.01G005300.2	0.177403	0.147394	0.0725104	0.610603	0.0746906	0.305777	0.0760066	0.542001	0.565441	9.09043e-08	0.967687	0.233389	7.63787e-08	0.154024	2.92519e-12	0.26434	0.133861	0.755684	0.139762	0.0697291	0.214297	6.54366e-16	1.009	1.2657	0.325771	1.47282e-16	0.0807134	Glyma.01G005300		Chr01	-1	518598	520667	K12403	AP-4 complex subunit sigma-1	ko04142	Lysosome	GO:0015031,GO:0008565	protein transport|protein transporter activity	AT2G19790.1	1e-39	AT2G19790	SNARE-like superfamily protein	GO:0005794,GO:0005905,GO:0006301,GO:0006810,GO:0008565,GO:0015031,GO:0016020	Golgi apparatus|coated pit|postreplication repair|transport|protein transporter activity|protein transport|membrane
Glyma.01G005300.3	0.356876	0.509705	3.82829	1.45811	2.60677	0.796913	0.853472	0.455772	0.358259	0.557794	2.7503	0.691827	1.07121	1.32843	1.30553	0.661912	1.10264	1.56165	1.69408	0.559509	1.40065	4.93168e-22	0.291125	0.369361	0.170651	0.114406	0.840595	Glyma.01G005300		Chr01	-1	519890	520667	K12403	AP-4 complex subunit sigma-1	ko04142	Lysosome	GO:0015031,GO:0008565	protein transport|protein transporter activity	AT2G19790.1	9e-40	AT2G19790	SNARE-like superfamily protein	GO:0005794,GO:0005905,GO:0006301,GO:0006810,GO:0008565,GO:0015031,GO:0016020	Golgi apparatus|coated pit|postreplication repair|transport|protein transporter activity|protein transport|membrane
Glyma.01G005400.1	3.86803	4.60413	3.97694	5.01644	7.92718	3.6399	6.51844	10.0223	7.46307	10.1448	30.4696	31.8605	0.68443	0.463662	0.663989	5.28966	5.98531	8.49298	8.0128	9.25622	3.98372	18.9929	10.8717	25.499	0.945601	2.00452	0.33468	Glyma.01G005400	(M=15) 2.7.1.11 - 6-phosphofructokinase.	Chr01	-1	524166	529281	K00850	6-phosphofructokinase [EC:2.7.1.11]	ko00010,ko00030,ko00051,ko00052,ko00680,ko01100,ko01110,ko01120,ko01130,ko01200,ko01230,ko03018,ko04152,ko05230	Glycolysis / Gluconeogenesis|Pentose phosphate pathway|Fructose and mannose metabolism|Galactose metabolism|Methane metabolism|Metabolic pathways|Biosynthesis of secondary metabolites|Microbial metabolism in diverse environments|Biosynthesis of antibiotics|Carbon metabolism|Biosynthesis of amino acids|RNA degradation|AMPK signaling pathway|Central carbon metabolism in cancer	GO:0006096,GO:0006002,GO:0005945,GO:0005524,GO:0003872	glycolysis|fructose 6-phosphate metabolic process|6-phosphofructokinase complex|ATP binding|6-phosphofructokinase activity	AT4G26270.1	2e-101	AT4G26270	phosphofructokinase 3	GO:0000166,GO:0003872,GO:0005524,GO:0005737,GO:0005829,GO:0005945,GO:0006002,GO:0006096,GO:0010053,GO:0016301,GO:0016310,GO:0016740	nucleotide binding|6-phosphofructokinase activity|ATP binding|cytoplasm|cytosol|6-phosphofructokinase complex|fructose 6-phosphate metabolic process|glycolytic process|root epidermal cell differentiation|kinase activity|phosphorylation|transferase activity	PATH:ath03018,PATH:ath00010,PATH:ath00030,PATH:ath00051,PATH:ath00052,PATH:ath01200,PATH:ath01230	RNA degradation|Glycolysis / Gluconeogenesis|Pentose phosphate pathway|Fructose and mannose metabolism|Galactose metabolism|Carbon metabolism|Biosynthesis of amino acids
Glyma.01G005400.2	2.62549	1.4607	0.855086	0.413873	2.33314	2.07956	1.08497	0.137563	2.41373	3.48108	11.3179	10.4983	0.144858	0.284879	0.000584453	2.4775	1.17701	3.20151	0.52247	0.310494	0.423646	5.42851	2.4018	2.03194	5.44101e-12	0.326781	0.217243	Glyma.01G005400		Chr01	-1	524166	527586	K00850	6-phosphofructokinase [EC:2.7.1.11]	ko00010,ko00030,ko00051,ko00052,ko00680,ko01100,ko01110,ko01120,ko01130,ko01200,ko01230,ko03018,ko04152,ko05230	Glycolysis / Gluconeogenesis|Pentose phosphate pathway|Fructose and mannose metabolism|Galactose metabolism|Methane metabolism|Metabolic pathways|Biosynthesis of secondary metabolites|Microbial metabolism in diverse environments|Biosynthesis of antibiotics|Carbon metabolism|Biosynthesis of amino acids|RNA degradation|AMPK signaling pathway|Central carbon metabolism in cancer	GO:0006096,GO:0006002,GO:0005945,GO:0005524,GO:0003872	glycolysis|fructose 6-phosphate metabolic process|6-phosphofructokinase complex|ATP binding|6-phosphofructokinase activity	AT4G26270.1	4e-81	AT4G26270	phosphofructokinase 3	GO:0000166,GO:0003872,GO:0005524,GO:0005737,GO:0005829,GO:0005945,GO:0006002,GO:0006096,GO:0010053,GO:0016301,GO:0016310,GO:0016740	nucleotide binding|6-phosphofructokinase activity|ATP binding|cytoplasm|cytosol|6-phosphofructokinase complex|fructose 6-phosphate metabolic process|glycolytic process|root epidermal cell differentiation|kinase activity|phosphorylation|transferase activity	PATH:ath03018,PATH:ath00010,PATH:ath00030,PATH:ath00051,PATH:ath00052,PATH:ath01200,PATH:ath01230	RNA degradation|Glycolysis / Gluconeogenesis|Pentose phosphate pathway|Fructose and mannose metabolism|Galactose metabolism|Carbon metabolism|Biosynthesis of amino acids
Glyma.01G005500.1	0.00116158	0.0609509	0.000335331	0.0122494	4.59524e-05	0.016875	0.0464717	0.0695372	4.39214e-06	0.0500389	0.000737844	0.0224202	0.0444011	0.0647596	0.0400043	0.00900956	0.0366259	0.0331685	0.00012955	0.0259436	0.0383937	0.00170914	0.00534957	0.0258932	0.102129	0.0377207	6.22875e-06	Glyma.01G005500	(M=180) PF02365 - No apical meristem (NAM) protein	Chr01	1	544929	550831					GO:0006355,GO:0003677	regulation of transcription, DNA-dependent|DNA binding	AT4G29230.1	2e-25	AT4G29230	NAC domain containing protein 75	GO:0003677,GO:0003700,GO:0006355	DNA binding|sequence-specific DNA binding transcription factor activity|regulation of transcription
Glyma.01G005500.2	0.357612	0.51626	0.523839	0.0932835	0.619221	0.306407	0.541376	0.61059	0.0906982	0.455365	0.117173	0.23661	0.171298	0.0316527	0.00369895	0.549305	0.516748	0.125401	0.0675636	0.212576	0.209131	0.174092	0.57077	0.06687	0.0665881	0.304466	5.9766e-11	Glyma.01G005500		Chr01	1	544871	550997					GO:0006355,GO:0003677	regulation of transcription, DNA-dependent|DNA binding	AT4G29230.1	2e-25	AT4G29230	NAC domain containing protein 75	GO:0003677,GO:0003700,GO:0006355	DNA binding|sequence-specific DNA binding transcription factor activity|regulation of transcription
Glyma.01G005500.3	0.468649	0.167069	0.292422	0.168553	0.413313	0.321404	0.338884	0.163514	0.15791	0.397553	0.0743034	0.134564	0.257404	0.527788	0.954335	0.694813	0.347696	0.242106	0.0546834	0.152912	0.157234	0.131249	0.084664	0.0397896	0.466876	0.311918	0.358989	Glyma.01G005500		Chr01	1	544903	550997					GO:0006355,GO:0003677	regulation of transcription, DNA-dependent|DNA binding	AT4G29230.1	2e-25	AT4G29230	NAC domain containing protein 75	GO:0003677,GO:0003700,GO:0006355	DNA binding|sequence-specific DNA binding transcription factor activity|regulation of transcription
Glyma.01G005500.4	0.00419001	0.159755	0.000743258	0.0333673	8.134e-05	0.0419574	0.094356	0.156616	1.20416e-05	0.0837255	0.00152114	0.058549	0.0777463	0.167632	0.150924	0.0290741	0.10263	0.107544	0.000197622	0.0403774	0.0652335	0.00275749	0.0208311	0.0467762	0.143156	0.063308	8.2053e-06	Glyma.01G005500		Chr01	1	544982	550831					GO:0006355,GO:0003677	regulation of transcription, DNA-dependent|DNA binding	AT4G29230.1	1e-25	AT4G29230	NAC domain containing protein 75	GO:0003677,GO:0003700,GO:0006355	DNA binding|sequence-specific DNA binding transcription factor activity|regulation of transcription
Glyma.01G005500.5	0.032639	0.180247	0.000768832	0.0369155	9.24951e-05	0.0976926	0.110026	0.187165	1.29e-05	0.0964988	0.00180107	0.078254	0.0863422	0.00509276	0.0768422	0.170558	0.231558	0.235236	0.00020257	0.0373385	0.0712683	0.00318106	0.0153501	0.0495151	0.148299	0.0698282	7.39965e-06	Glyma.01G005500		Chr01	1	545337	550831					GO:0006355,GO:0003677	regulation of transcription, DNA-dependent|DNA binding	AT4G29230.1	1e-25	AT4G29230	NAC domain containing protein 75	GO:0003677,GO:0003700,GO:0006355	DNA binding|sequence-specific DNA binding transcription factor activity|regulation of transcription
Glyma.01G005600.1	0.020483	2.0117	1.19335	0.403494	0.35753	0.632306	0.598573	0.000252177	0.214856	4.95208e-05	0.311061	0.136093	0.000772339	1.2022e-13	1.08191e-09	0.0323082	0.543892	0.938922	0.656453	1.00973	0.633672	0.012063	0.00286867	2.07041e-16	0.000292781	2.16884e-07	5.42233e-06	Glyma.01G005600	(M=197) PF00560//PF08263 - Leucine Rich Repeat // Leucine rich repeat N-terminal domain	Chr01	1	559881	561878					GO:0005515	protein binding
Glyma.01G005600.2	5.81191	6.76318	6.62193	6.11879	7.00215	4.14262	5.6293	5.70453	6.38813	1.0428	0.111874	0.207528	3.00097	1.5753	2.79891	7.68711	6.70024	5.21343	4.53143	5.21513	5.26492	0.110621	1.69771	0.23424	2.00527	1.34712	1.62067	Glyma.01G005600		Chr01	1	559875	561878					GO:0005515	protein binding
Glyma.01G005700.1	2.3337e-57	2.22346e-55	5.50592e-56	7.57216e-66	7.31372e-59	6.37e-57	3.16971e-60	0.000694231	1.45259	1.28658e-75	5.0431e-21	0.0305429	9.93241e-58	8.87624e-71	4.05956e-85	8.67043e-51	1.03535e-55	8.82427e-29	0.00163042	0.825356	0.0764398	6.15677e-58	2.00658e-57	9.30312e-08	1.5215e-60	2.64766e-76	3.23694e-71	Glyma.01G005700	(M=18) PTHR11726:SF1 - 60S RIBOSOMAL PROTEIN L10	Chr01	-1	562924	566748					GO:0003993	acid phosphatase activity
Glyma.01G005800.1	0.0637411	0.0400691	2.73876e-08	1.43674	1.97432	2.53586	1.8158	1.47615	2.40261	0.343495	0.898933	0.897665	0.155489	0.0719888	0.0854887	0.381124	0.414665	0.103692	1.72439	2.39213	1.77968	1.82132	0.596569	1.05184	0.0728294	0	0	Glyma.01G005800	(M=9) PF06219 - Protein of unknown function (DUF1005)	Chr01	-1	567515	572169					-	-	AT4G29310.1	2e-12	AT4G29310	Protein of unknown function (DUF1005)	GO:0003674,GO:0008150,GO:0009505	molecular_function|biological_process|plant-type cell wall
Glyma.01G005900.1	5.43548e-47	4.82396e-31	9.62782e-06	0	0	0	0	0	0	0	0	0	0	0	0	1.61662e-51	3.24092e-54	5.5604e-40	0	0	1.46791e-67	0	1.33597e-44	0	0	1.50378e-42	0	Glyma.01G005900	(M=8) PTHR11604 - PROFILIN	Chr01	1	576688	580396					GO:0030036,GO:0003779	actin cytoskeleton organization|actin binding	AT2G19770.1	2e-07	AT2G19770	profilin 5	GO:0003779,GO:0003785,GO:0005634,GO:0005737,GO:0005856,GO:0007015,GO:0009524,GO:0030036	actin binding|actin monomer binding|nucleus|cytoplasm|cytoskeleton|actin filament organization|phragmoplast|actin cytoskeleton organization
Glyma.01G006000.1	0.409109	0.359548	0.904342	6.72297	14.0524	9.58836	5.30547	4.49711	10.3506	0.0657748	1.04396	0.349193	0.0573982	0.0633303	0.112022	3.59711	1.7999	1.58143	12.6452	13.4241	7.44258	2.2582	0.928505	1.64141	1.92835	0.780398	5.82393	Glyma.01G006000		Chr01	1	585972	587305					-	-
Glyma.01G006100.1	9.16492	10.5034	9.84686	10.5636	8.22164	10.0666	5.96743	8.98639	8.20899	8.18182	13.9337	11.3309	9.94851	4.88223	7.01644	10.2624	11.9166	10.2086	9.91982	12.7972	12.6224	5.70822	4.90304	4.7206	4.96181	3.75248	3.47819	Glyma.01G006100	(M=4) 6.1.1.19 - Arginine--tRNA ligase.	Chr01	-1	588481	598820	K01887	arginyl-tRNA synthetase [EC:6.1.1.19]	ko00970	Aminoacyl-tRNA biosynthesis	GO:0006420,GO:0006418,GO:0005737,GO:0005524,GO:0004814,GO:0004812,GO:0000166	arginyl-tRNA aminoacylation|tRNA aminoacylation for protein translation|cytoplasm|ATP binding|arginine-tRNA ligase activity|aminoacyl-tRNA ligase activity|nucleotide binding	AT4G26300.1	8e-28	AT4G26300	Arginyl-tRNA synthetase, class Ic	GO:0000166,GO:0004812,GO:0004814,GO:0005524,GO:0005737,GO:0005739,GO:0006164,GO:0006412,GO:0006418,GO:0006420,GO:0009507,GO:0009570,GO:0009793,GO:0010162,GO:0010564,GO:0016874,GO:0048366,GO:0048825	nucleotide binding|aminoacyl-tRNA ligase activity|arginine-tRNA ligase activity|ATP binding|cytoplasm|mitochondrion|purine nucleotide biosynthetic process|translation|tRNA aminoacylation for protein translation|arginyl-tRNA aminoacylation|chloroplast|chloroplast stroma|embryo development ending in seed dormancy|seed dormancy process|regulation of cell cycle process|ligase activity|leaf developmen…	PATH:ath00970	Aminoacyl-tRNA biosynthesis
Glyma.01G006100.2	4.97679	7.45622	4.58266	5.2572	7.41005	7.94269	8.21987	8.59517	4.19843	6.37845	1.49102	0.00607997	6.61649	4.01089	4.60396	5.4075	3.19884	6.77539	6.04265	6.44917	5.23294	1.3384	3.21751	2.50503	4.73285	2.04161	3.72544	Glyma.01G006100		Chr01	-1	588481	598098	K01887	arginyl-tRNA synthetase [EC:6.1.1.19]	ko00970	Aminoacyl-tRNA biosynthesis	GO:0006420,GO:0006418,GO:0005737,GO:0005524,GO:0004814,GO:0004812,GO:0000166	arginyl-tRNA aminoacylation|tRNA aminoacylation for protein translation|cytoplasm|ATP binding|arginine-tRNA ligase activity|aminoacyl-tRNA ligase activity|nucleotide binding	AT4G26300.1	6e-28	AT4G26300	Arginyl-tRNA synthetase, class Ic	GO:0000166,GO:0004812,GO:0004814,GO:0005524,GO:0005737,GO:0005739,GO:0006164,GO:0006412,GO:0006418,GO:0006420,GO:0009507,GO:0009570,GO:0009793,GO:0010162,GO:0010564,GO:0016874,GO:0048366,GO:0048825	nucleotide binding|aminoacyl-tRNA ligase activity|arginine-tRNA ligase activity|ATP binding|cytoplasm|mitochondrion|purine nucleotide biosynthetic process|translation|tRNA aminoacylation for protein translation|arginyl-tRNA aminoacylation|chloroplast|chloroplast stroma|embryo development ending in seed dormancy|seed dormancy process|regulation of cell cycle process|ligase activity|leaf developmen…	PATH:ath00970	Aminoacyl-tRNA biosynthesis
Glyma.01G006200.1	63.98	74.1413	86.5532	224.475	397.714	289.076	186.417	154.81	223.076	68.424	242.614	247.524	43.9539	81.7989	64.7227	85.601	74.8505	81.6417	255.065	340.281	188.257	239.359	106.465	261.629	67.2711	49.1709	114.213	Glyma.01G006200		Chr01	1	599475	602191					-	-
Glyma.01G006300.1	0.242562	0.14619	0.0755126	0.55831	1.02523	0.309748	0	0.916158	0.48795	0	0.208022	0.298586	0.222049	0	0.105966	0.704649	0.360164	0.281764	0.466547	1.23788	0.383356	0.34512	0.206488	0.616606	0	0	0.214776	Glyma.01G006300		Chr01	1	600230	601509					-	-
Glyma.01G006400.1	21.7821	20.8064	21.8653	20.3655	17.6887	16.6383	15.7342	15.6947	17.1936	8.78823	13.0885	11.3969	8.71507	8.47547	7.40763	20.7193	22.9315	19.4873	20.6984	18.5108	19.8124	13.4127	11.0083	13.6386	8.55074	5.94885	3.28681	Glyma.01G006400	(M=4) 6.1.1.19 - Arginine--tRNA ligase.	Chr01	1	604446	613008	K01887	arginyl-tRNA synthetase [EC:6.1.1.19]	ko00970	Aminoacyl-tRNA biosynthesis	GO:0006420,GO:0006418,GO:0005737,GO:0005524,GO:0004814,GO:0004812,GO:0000166	arginyl-tRNA aminoacylation|tRNA aminoacylation for protein translation|cytoplasm|ATP binding|arginine-tRNA ligase activity|aminoacyl-tRNA ligase activity|nucleotide binding	AT4G26300.1	4e-20	AT4G26300	Arginyl-tRNA synthetase, class Ic	GO:0000166,GO:0004812,GO:0004814,GO:0005524,GO:0005737,GO:0005739,GO:0006164,GO:0006412,GO:0006418,GO:0006420,GO:0009507,GO:0009570,GO:0009793,GO:0010162,GO:0010564,GO:0016874,GO:0048366,GO:0048825	nucleotide binding|aminoacyl-tRNA ligase activity|arginine-tRNA ligase activity|ATP binding|cytoplasm|mitochondrion|purine nucleotide biosynthetic process|translation|tRNA aminoacylation for protein translation|arginyl-tRNA aminoacylation|chloroplast|chloroplast stroma|embryo development ending in seed dormancy|seed dormancy process|regulation of cell cycle process|ligase activity|leaf developmen…	PATH:ath00970	Aminoacyl-tRNA biosynthesis
Glyma.01G006400.2	0.412945	0.120395	0.000171241	0.347856	0.00284953	0.132591	0.12231	0.223433	0.365883	0.261168	0.325558	0.201958	0.0865668	0.397878	0.623776	0.154709	0.47671	0.68215	0.694223	0.314304	0.285903	0.368799	0.0427363	0.0899856	0.365389	0.247935	0.00533597	Glyma.01G006400		Chr01	1	604446	613008	K01887	arginyl-tRNA synthetase [EC:6.1.1.19]	ko00970	Aminoacyl-tRNA biosynthesis	GO:0006420,GO:0006418,GO:0005737,GO:0005524,GO:0004814,GO:0004812,GO:0000166	arginyl-tRNA aminoacylation|tRNA aminoacylation for protein translation|cytoplasm|ATP binding|arginine-tRNA ligase activity|aminoacyl-tRNA ligase activity|nucleotide binding	AT4G26300.1	4e-20	AT4G26300	Arginyl-tRNA synthetase, class Ic	GO:0000166,GO:0004812,GO:0004814,GO:0005524,GO:0005737,GO:0005739,GO:0006164,GO:0006412,GO:0006418,GO:0006420,GO:0009507,GO:0009570,GO:0009793,GO:0010162,GO:0010564,GO:0016874,GO:0048366,GO:0048825	nucleotide binding|aminoacyl-tRNA ligase activity|arginine-tRNA ligase activity|ATP binding|cytoplasm|mitochondrion|purine nucleotide biosynthetic process|translation|tRNA aminoacylation for protein translation|arginyl-tRNA aminoacylation|chloroplast|chloroplast stroma|embryo development ending in seed dormancy|seed dormancy process|regulation of cell cycle process|ligase activity|leaf developmen…	PATH:ath00970	Aminoacyl-tRNA biosynthesis
Glyma.01G006400.3	0.876435	0.981245	0.763322	1.11577	0.784396	0.495327	0.132139	1.19953	0.731703	1.03737	0.55554	0.967411	0.605106	0.551859	1.72523	0.71887	0.584446	0.965626	1.26902	0.617868	0.709222	0.790417	0.613132	0.615338	1.13575	0.492565	1.59134	Glyma.01G006400		Chr01	1	604446	611434	K01887	arginyl-tRNA synthetase [EC:6.1.1.19]	ko00970	Aminoacyl-tRNA biosynthesis	GO:0006420,GO:0006418,GO:0005737,GO:0005524,GO:0004814,GO:0004812,GO:0000166	arginyl-tRNA aminoacylation|tRNA aminoacylation for protein translation|cytoplasm|ATP binding|arginine-tRNA ligase activity|aminoacyl-tRNA ligase activity|nucleotide binding	AT4G26300.1	2e-15	AT4G26300	Arginyl-tRNA synthetase, class Ic	GO:0000166,GO:0004812,GO:0004814,GO:0005524,GO:0005737,GO:0005739,GO:0006164,GO:0006412,GO:0006418,GO:0006420,GO:0009507,GO:0009570,GO:0009793,GO:0010162,GO:0010564,GO:0016874,GO:0048366,GO:0048825	nucleotide binding|aminoacyl-tRNA ligase activity|arginine-tRNA ligase activity|ATP binding|cytoplasm|mitochondrion|purine nucleotide biosynthetic process|translation|tRNA aminoacylation for protein translation|arginyl-tRNA aminoacylation|chloroplast|chloroplast stroma|embryo development ending in seed dormancy|seed dormancy process|regulation of cell cycle process|ligase activity|leaf developmen…	PATH:ath00970	Aminoacyl-tRNA biosynthesis
Glyma.01G006500.1	1.08579	0.69402	1.11264	1.76239	2.33887	0.661571	3.82534	2.10369	1.91194	3.28688	1.83395	0.608541	4.30987	5.45916	4.92124	0.777756	2.69332e-05	1.10661	0.64093	1.25314	1.40596	1.12288	1.86706	0.866854	3.87949	1.95941	1.32904	Glyma.01G006500	(M=3) K03021 - DNA-directed RNA polymerase III subunit RPC2	Chr01	1	614632	642085	K03021	DNA-directed RNA polymerase III subunit RPC2 [EC:2.7.7.6]	ko00230,ko00240,ko01100,ko03020,ko04623,ko05169	Purine metabolism|Pyrimidine metabolism|Metabolic pathways|RNA polymerase|Cytosolic DNA-sensing pathway|Epstein-Barr virus infection	GO:0032549,GO:0006351,GO:0003899,GO:0003677	ribonucleoside binding|transcription, DNA-dependent|DNA-directed RNA polymerase activity|DNA binding	AT5G45140.1	4e-58	AT5G45140	nuclear RNA polymerase C2	GO:0003677,GO:0003899,GO:0006351,GO:0009560,GO:0016740,GO:0016779,GO:0032549	DNA binding|DNA-directed RNA polymerase activity|transcription|embryo sac egg cell differentiation|transferase activity|nucleotidyltransferase activity|ribonucleoside binding	PATH:ath03020,PATH:ath00230,PATH:ath00240	RNA polymerase|Purine metabolism|Pyrimidine metabolism
Glyma.01G006500.2	5.47672	6.52405	4.68793	7.06545	6.92702	5.95612	3.6853	6.57712	6.9819	5.28082	6.18418	4.42862	5.09656	2.12421	4.64514	6.61928	7.41835	6.83612	5.36044	6.80434	4.36247	2.831	3.02477	2.62207	1.75377	1.97253	1.04583	Glyma.01G006500		Chr01	1	614283	642085	K03021	DNA-directed RNA polymerase III subunit RPC2 [EC:2.7.7.6]	ko00230,ko00240,ko01100,ko03020,ko04623,ko05169	Purine metabolism|Pyrimidine metabolism|Metabolic pathways|RNA polymerase|Cytosolic DNA-sensing pathway|Epstein-Barr virus infection	GO:0032549,GO:0006351,GO:0003899,GO:0003677	ribonucleoside binding|transcription, DNA-dependent|DNA-directed RNA polymerase activity|DNA binding	AT5G45140.1	4e-58	AT5G45140	nuclear RNA polymerase C2	GO:0003677,GO:0003899,GO:0006351,GO:0009560,GO:0016740,GO:0016779,GO:0032549	DNA binding|DNA-directed RNA polymerase activity|transcription|embryo sac egg cell differentiation|transferase activity|nucleotidyltransferase activity|ribonucleoside binding	PATH:ath03020,PATH:ath00230,PATH:ath00240	RNA polymerase|Purine metabolism|Pyrimidine metabolism
Glyma.01G006500.3	0.470238	0.232367	0.215505	1.25135e-05	0.0538122	0.489449	0.728646	0.448185	6.10024e-07	0.3439	0.122981	0.935554	0.300072	0.00271111	0.224838	0.586229	0.790614	0.582474	0.348508	0.198856	0.816524	0.129913	0.208696	0.391722	0.154622	0.307496	0.0488572	Glyma.01G006500		Chr01	1	614283	642085	K03021	DNA-directed RNA polymerase III subunit RPC2 [EC:2.7.7.6]	ko00230,ko00240,ko01100,ko03020,ko04623,ko05169	Purine metabolism|Pyrimidine metabolism|Metabolic pathways|RNA polymerase|Cytosolic DNA-sensing pathway|Epstein-Barr virus infection	GO:0032549,GO:0006351,GO:0003899,GO:0003677	ribonucleoside binding|transcription, DNA-dependent|DNA-directed RNA polymerase activity|DNA binding	AT5G45140.1	4e-58	AT5G45140	nuclear RNA polymerase C2	GO:0003677,GO:0003899,GO:0006351,GO:0009560,GO:0016740,GO:0016779,GO:0032549	DNA binding|DNA-directed RNA polymerase activity|transcription|embryo sac egg cell differentiation|transferase activity|nucleotidyltransferase activity|ribonucleoside binding	PATH:ath03020,PATH:ath00230,PATH:ath00240	RNA polymerase|Purine metabolism|Pyrimidine metabolism
Glyma.01G006500.4	0.097962	0.661748	0.299877	0.324495	0.132065	0.527274	0.0714034	0.292246	0.411941	0.0968147	0.434504	0.708567	0.217337	0.417571	0.295291	0.074658	0.169635	0.51396	0.000145429	0.363676	0.229196	3.20829e-05	0.245787	0.579964	0.295242	0.0636114	0.317258	Glyma.01G006500		Chr01	1	614283	640618	K03021	DNA-directed RNA polymerase III subunit RPC2 [EC:2.7.7.6]	ko00230,ko00240,ko01100,ko03020,ko04623,ko05169	Purine metabolism|Pyrimidine metabolism|Metabolic pathways|RNA polymerase|Cytosolic DNA-sensing pathway|Epstein-Barr virus infection	GO:0032549,GO:0006351,GO:0003899,GO:0003677	ribonucleoside binding|transcription, DNA-dependent|DNA-directed RNA polymerase activity|DNA binding	AT5G45140.1	4e-55	AT5G45140	nuclear RNA polymerase C2	GO:0003677,GO:0003899,GO:0006351,GO:0009560,GO:0016740,GO:0016779,GO:0032549	DNA binding|DNA-directed RNA polymerase activity|transcription|embryo sac egg cell differentiation|transferase activity|nucleotidyltransferase activity|ribonucleoside binding	PATH:ath03020,PATH:ath00230,PATH:ath00240	RNA polymerase|Purine metabolism|Pyrimidine metabolism
Glyma.01G006500.5	0.0315821	0.0408777	2.08293e-09	0.146789	0.0326844	0.00885151	0.0142814	0.0308641	0.0770542	0.00257573	0.0172328	0.00135983	0.000278047	0.0994398	0.0321763	3.41933e-06	0.0173838	0.0296103	0.00181235	0.00438303	0.00546203	0.000246586	0.0291742	0.00620226	0.145337	3.3095e-12	0.000130166	Glyma.01G006500		Chr01	1	614283	640618	K03021	DNA-directed RNA polymerase III subunit RPC2 [EC:2.7.7.6]	ko00230,ko00240,ko01100,ko03020,ko04623,ko05169	Purine metabolism|Pyrimidine metabolism|Metabolic pathways|RNA polymerase|Cytosolic DNA-sensing pathway|Epstein-Barr virus infection	GO:0032549,GO:0006351,GO:0003899,GO:0003677	ribonucleoside binding|transcription, DNA-dependent|DNA-directed RNA polymerase activity|DNA binding	AT5G45140.1	2e-56	AT5G45140	nuclear RNA polymerase C2	GO:0003677,GO:0003899,GO:0006351,GO:0009560,GO:0016740,GO:0016779,GO:0032549	DNA binding|DNA-directed RNA polymerase activity|transcription|embryo sac egg cell differentiation|transferase activity|nucleotidyltransferase activity|ribonucleoside binding	PATH:ath03020,PATH:ath00230,PATH:ath00240	RNA polymerase|Purine metabolism|Pyrimidine metabolism
Glyma.01G006500.6	0.00598128	0.0155031	0.00823275	3.13041e-07	0.000632685	0.0306028	0.00907243	0.0110026	1.61204e-08	0.00402243	0.0062828	0.119822	0.00864927	0.000398604	0.010871	0.00471948	0.014042	0.0300799	5.27462e-06	0.00715383	0.0332787	9.28039e-07	0.0111073	0.0603853	0.0206593	0.00794101	0.0112776	Glyma.01G006500		Chr01	1	614283	640618	K03021	DNA-directed RNA polymerase III subunit RPC2 [EC:2.7.7.6]	ko00230,ko00240,ko01100,ko03020,ko04623,ko05169	Purine metabolism|Pyrimidine metabolism|Metabolic pathways|RNA polymerase|Cytosolic DNA-sensing pathway|Epstein-Barr virus infection	GO:0032549,GO:0006351,GO:0003899,GO:0003677	ribonucleoside binding|transcription, DNA-dependent|DNA-directed RNA polymerase activity|DNA binding	AT5G45140.1	3e-55	AT5G45140	nuclear RNA polymerase C2	GO:0003677,GO:0003899,GO:0006351,GO:0009560,GO:0016740,GO:0016779,GO:0032549	DNA binding|DNA-directed RNA polymerase activity|transcription|embryo sac egg cell differentiation|transferase activity|nucleotidyltransferase activity|ribonucleoside binding	PATH:ath03020,PATH:ath00230,PATH:ath00240	RNA polymerase|Purine metabolism|Pyrimidine metabolism
Glyma.01G006500.7	0.00191891	0.00100106	5.82745e-11	1.48971e-07	0.000163431	0.000502759	0.00208528	0.00122183	3.41094e-09	0.000118553	0.000240503	0.000221096	1.1066e-05	9.67415e-05	0.00118307	2.2415e-07	0.00138599	0.00179397	7.27897e-05	8.59376e-05	0.000781841	7.86563e-06	0.00138154	0.000669947	0.0107253	3.75331e-13	4.68385e-06	Glyma.01G006500		Chr01	1	614283	640618	K03021	DNA-directed RNA polymerase III subunit RPC2 [EC:2.7.7.6]	ko00230,ko00240,ko01100,ko03020,ko04623,ko05169	Purine metabolism|Pyrimidine metabolism|Metabolic pathways|RNA polymerase|Cytosolic DNA-sensing pathway|Epstein-Barr virus infection	GO:0032549,GO:0006351,GO:0003899,GO:0003677	ribonucleoside binding|transcription, DNA-dependent|DNA-directed RNA polymerase activity|DNA binding	AT5G45140.1	2e-56	AT5G45140	nuclear RNA polymerase C2	GO:0003677,GO:0003899,GO:0006351,GO:0009560,GO:0016740,GO:0016779,GO:0032549	DNA binding|DNA-directed RNA polymerase activity|transcription|embryo sac egg cell differentiation|transferase activity|nucleotidyltransferase activity|ribonucleoside binding	PATH:ath03020,PATH:ath00230,PATH:ath00240	RNA polymerase|Purine metabolism|Pyrimidine metabolism
Glyma.01G006500.8	0.119384	0.0198186	0.131774	0.275789	0.289947	0.377082	0.724535	0.0149473	0.540269	0.279672	0.00874966	0.000718154	0.000285469	0.0894215	0.0251442	1.3619e-06	0.39869	0.12301	0.114739	0.00177847	0.00251336	0.000163721	0.0595963	0.00368714	0.114422	0.0851567	0.275376	Glyma.01G006500		Chr01	1	614283	640303	K03021	DNA-directed RNA polymerase III subunit RPC2 [EC:2.7.7.6]	ko00230,ko00240,ko01100,ko03020,ko04623,ko05169	Purine metabolism|Pyrimidine metabolism|Metabolic pathways|RNA polymerase|Cytosolic DNA-sensing pathway|Epstein-Barr virus infection	GO:0032549,GO:0006351,GO:0003899,GO:0003677	ribonucleoside binding|transcription, DNA-dependent|DNA-directed RNA polymerase activity|DNA binding	AT5G45140.1	2e-57	AT5G45140	nuclear RNA polymerase C2	GO:0003677,GO:0003899,GO:0006351,GO:0009560,GO:0016740,GO:0016779,GO:0032549	DNA binding|DNA-directed RNA polymerase activity|transcription|embryo sac egg cell differentiation|transferase activity|nucleotidyltransferase activity|ribonucleoside binding	PATH:ath03020,PATH:ath00230,PATH:ath00240	RNA polymerase|Purine metabolism|Pyrimidine metabolism
Glyma.01G006500.9	0.0143214	1.23003	2.7462	5.9299e-05	0.00525222	3.08684	0.23032	0.411778	2.27526e-05	0.00176849	9.21286e-06	2.4919	1.28618	0.0111098	0.00605864	0.730106	0.00422493	1.55384	1.56799	0.611504	1.63736	7.19256e-05	0.948022	1.49999	1.49473e-05	0.906937	9.07955e-08	Glyma.01G006500		Chr01	1	618956	642085	K03021	DNA-directed RNA polymerase III subunit RPC2 [EC:2.7.7.6]	ko00230,ko00240,ko01100,ko03020,ko04623,ko05169	Purine metabolism|Pyrimidine metabolism|Metabolic pathways|RNA polymerase|Cytosolic DNA-sensing pathway|Epstein-Barr virus infection	GO:0032549,GO:0006351,GO:0003899,GO:0003677	ribonucleoside binding|transcription, DNA-dependent|DNA-directed RNA polymerase activity|DNA binding	AT5G45140.1	3e-58	AT5G45140	nuclear RNA polymerase C2	GO:0003677,GO:0003899,GO:0006351,GO:0009560,GO:0016740,GO:0016779,GO:0032549	DNA binding|DNA-directed RNA polymerase activity|transcription|embryo sac egg cell differentiation|transferase activity|nucleotidyltransferase activity|ribonucleoside binding	PATH:ath03020,PATH:ath00230,PATH:ath00240	RNA polymerase|Purine metabolism|Pyrimidine metabolism
Glyma.01G006600.1	2.78632	3.49945	3.40205	5.95963	6.90825	5.35578	5.30381	4.65414	5.47601	2.96097	4.79813	4.84815	1.0818	1.19795	1.90399	3.54986	4.86289	3.0847	3.59164	4.59319	5.7788	7.91604	4.27142	5.41532	2.19431	1.55274	0.398463	Glyma.01G006600	(M=2) K08333 - phosphoinositide-3-kinase, regulatory subunit 4	Chr01	1	643566	651359	K08333	phosphoinositide-3-kinase, regulatory subunit 4, p150 [EC:2.7.11.1]	ko04140	Regulation of autophagy	GO:0006468,GO:0005524,GO:0005515,GO:0004674,GO:0004672	protein phosphorylation|ATP binding|protein binding|protein serine/threonine kinase activity|protein kinase activity	AT4G29380.1	2e-76	AT4G29380	protein kinase family protein / WD-40 repeat family protein	GO:0000303,GO:0004672,GO:0004674,GO:0005488,GO:0005515,GO:0005524,GO:0005737,GO:0006468,GO:0006635,GO:0006869,GO:0006891,GO:0007165,GO:0008219,GO:0009555,GO:0009630,GO:0009755,GO:0009846,GO:0009863,GO:0009873,GO:0010351,GO:0016301,GO:0016310,GO:0016558,GO:0016772,GO:0044265,GO:0048573,GO:0080008	response to superoxide|protein kinase activity|protein serine/threonine kinase activity|binding|protein binding|ATP binding|cytoplasm|protein phosphorylation|fatty acid beta-oxidation|lipid transport|intra-Golgi vesicle-mediated transport|signal transduction|cell death|pollen development|gravitropism|hormone-mediated signaling pathway|pollen germination|salicylic acid mediated signaling pathway|e…	PATH:ath04140	Regulation of autophagy
Glyma.01G006600.2	2.05906	1.38907	1.70887	2.12356	0.0220175	3.36404	1.72905	1.63793	1.44547	0.926732	2.88431	0.974964	0.866375	1.04034	0.689724	1.80326	0.0908246	2.46515	2.50045	2.3439	0.616697	0.267623	0.788656	2.14121	2.46947e-05	0.343768	6.75659e-07	Glyma.01G006600		Chr01	1	645191	651359	K08333	phosphoinositide-3-kinase, regulatory subunit 4, p150 [EC:2.7.11.1]	ko04140	Regulation of autophagy	GO:0005515	protein binding	AT4G29380.1	3e-40	AT4G29380	protein kinase family protein / WD-40 repeat family protein	GO:0000303,GO:0004672,GO:0004674,GO:0005488,GO:0005515,GO:0005524,GO:0005737,GO:0006468,GO:0006635,GO:0006869,GO:0006891,GO:0007165,GO:0008219,GO:0009555,GO:0009630,GO:0009755,GO:0009846,GO:0009863,GO:0009873,GO:0010351,GO:0016301,GO:0016310,GO:0016558,GO:0016772,GO:0044265,GO:0048573,GO:0080008	response to superoxide|protein kinase activity|protein serine/threonine kinase activity|binding|protein binding|ATP binding|cytoplasm|protein phosphorylation|fatty acid beta-oxidation|lipid transport|intra-Golgi vesicle-mediated transport|signal transduction|cell death|pollen development|gravitropism|hormone-mediated signaling pathway|pollen germination|salicylic acid mediated signaling pathway|e…	PATH:ath04140	Regulation of autophagy
Glyma.01G006700.1	3.78463	3.95366	3.98334	2.88074	4.30337	4.23662	5.90235	6.42818	5.55307	10.1369	28.8346	21.339	0.0409478	0.000219685	0.026331	4.46058	2.98948	3.56131	4.63131	6.25007	4.45409	27.4362	10.809	20.0288	0.00624371	0.664568	0.0447526	Glyma.01G006700	(M=1) PF02225//PF04253//PF04389 - PA domain // Transferrin receptor-like dimerisation domain // Peptidase family M28	Chr01	-1	652561	658525					GO:0008233,GO:0006508	peptidase activity|proteolysis	AT5G19740.1	3e-27	AT5G19740	Peptidase M28 family protein	GO:0005773,GO:0006508,GO:0008233	vacuole|proteolysis|peptidase activity
Glyma.01G006700.2	0.166072	0.384875	0.119076	0.920327	0.469508	0.885208	0.494146	0.717732	1.04308	0.979634	1.62067	3.19095	0.041963	0.000220865	0.054075	0.339657	0.203019	0.231484	1.12366	0.208393	0.344375	4.29005	2.13041	3.28974	0.00628817	0.00445937	0.0451196	Glyma.01G006700		Chr01	-1	652561	658525					GO:0008233,GO:0006508	peptidase activity|proteolysis	AT5G19740.1	3e-27	AT5G19740	Peptidase M28 family protein	GO:0005773,GO:0006508,GO:0008233	vacuole|proteolysis|peptidase activity
Glyma.01G006700.3	0.0183115	0.131455	3.77393e-05	0.0389862	0.0145519	0.0109633	0.00585084	0.0269215	0.0105774	0.0440298	0.023326	0.169715	4.39958e-05	0.000220046	0.000754427	3.4823e-10	0.0702334	0.00136315	0.0774855	0.000219077	0.0783871	0.253105	0.07233	0.0421402	0.006276	0.000194177	1.88418e-25	Glyma.01G006700		Chr01	-1	652561	658525					GO:0008233,GO:0006508	peptidase activity|proteolysis	AT5G19740.1	3e-27	AT5G19740	Peptidase M28 family protein	GO:0005773,GO:0006508,GO:0008233	vacuole|proteolysis|peptidase activity
Glyma.01G006700.4	0.00299025	0.163114	0.000289016	0.0935607	0.100769	0.0200531	0.0171694	0.0756582	0.517088	0.677389	0.217422	0.0895583	4.30938e-05	0.000218878	0.000372901	3.59478e-09	0.228319	0.233384	0.255442	0.0163649	0.749949	1.67083	0.207102	0.146376	0.00623243	0.0239677	1.87171e-25	Glyma.01G006700		Chr01	-1	652561	658525					GO:0008233,GO:0006508	peptidase activity|proteolysis	AT5G19740.1	3e-27	AT5G19740	Peptidase M28 family protein	GO:0005773,GO:0006508,GO:0008233	vacuole|proteolysis|peptidase activity
Glyma.01G006700.5	0.558514	0.888329	0.89767	0.743615	0.576931	0.223292	0.785422	0.877044	1.19224	2.14092	4.20582	5.26184	3.77849e-05	0.0527146	0.000142253	0.246228	1.42327	0.585635	0.487114	0.686399	1.11588	2.89476	1.17211	1.75134	0.00594931	0.176285	0.0287731	Glyma.01G006700		Chr01	-1	652561	658525					GO:0008233,GO:0006508	peptidase activity|proteolysis	AT5G19740.1	3e-27	AT5G19740	Peptidase M28 family protein	GO:0005773,GO:0006508,GO:0008233	vacuole|proteolysis|peptidase activity
Glyma.01G006800.1	5.48126	2.69645	5.89682	5.02112	5.19205	3.32271	5.28157	5.03917	4.12256	2.05226	6.28611	7.78323	3.37939	2.92078	1.15817	5.01072	5.65981	4.89154	6.08707	3.66748	4.32815	9.27362	4.77455	5.67916	0.73703	0.719729	0.283227	Glyma.01G006800	(M=28) K01051 - pectinesterase	Chr01	1	664159	668838	K01051	pectinesterase [EC:3.1.1.11]	ko00040,ko00500,ko01100	Pentose and glucuronate interconversions|Starch and sucrose metabolism|Metabolic pathways	GO:0042545,GO:0030599,GO:0005618	cell wall modification|pectinesterase activity|cell wall	AT5G19730.1	9e-14	AT5G19730	Pectin lyase-like superfamily protein	GO:0005576,GO:0005618,GO:0005737,GO:0009411,GO:0009813,GO:0016787,GO:0030599,GO:0042545,GO:0045330,GO:0045490	extracellular region|cell wall|cytoplasm|response to UV|flavonoid biosynthetic process|hydrolase activity|pectinesterase activity|cell wall modification|aspartyl esterase activity|pectin catabolic process	PATH:ath00040,PATH:ath00500	Pentose and glucuronate interconversions|Starch and sucrose metabolism
Glyma.01G006800.2	0.0032954	0.656473	0.172522	0.163815	0.00780728	0.174102	1.23437e-06	0.00792377	0.144172	1.22318e-07	0.00470788	0.00598483	0.0760584	0.136527	0.0124542	0.837044	0.353798	0.308562	0.832702	0.686655	1.19392	0.021012	0.00927931	0.279393	0.0723311	0.0247304	4.92915e-07	Glyma.01G006800		Chr01	1	664159	668838	K01051	pectinesterase [EC:3.1.1.11]	ko00040,ko00500,ko01100	Pentose and glucuronate interconversions|Starch and sucrose metabolism|Metabolic pathways	GO:0042545,GO:0030599,GO:0005618	cell wall modification|pectinesterase activity|cell wall	AT5G19730.1	9e-14	AT5G19730	Pectin lyase-like superfamily protein	GO:0005576,GO:0005618,GO:0005737,GO:0009411,GO:0009813,GO:0016787,GO:0030599,GO:0042545,GO:0045330,GO:0045490	extracellular region|cell wall|cytoplasm|response to UV|flavonoid biosynthetic process|hydrolase activity|pectinesterase activity|cell wall modification|aspartyl esterase activity|pectin catabolic process	PATH:ath00040,PATH:ath00500	Pentose and glucuronate interconversions|Starch and sucrose metabolism
Glyma.01G006800.3	0.366234	1.33089	0.425508	0.522071	0.574372	8.39035e-10	0.0342339	0.311527	1.14344e-08	2.84362e-10	7.25627e-07	0.385849	0.0813492	0.0721494	8.52273e-07	0.0648159	1.73932e-12	1.14283e-11	0.000582525	0.0492542	0.35177	0.215052	0.0387031	0.0533634	0.00349861	5.1946e-17	0.00496908	Glyma.01G006800		Chr01	1	664159	666423	K01051	pectinesterase [EC:3.1.1.11]	ko00040,ko00500,ko01100	Pentose and glucuronate interconversions|Starch and sucrose metabolism|Metabolic pathways	GO:0042545,GO:0030599,GO:0005618	cell wall modification|pectinesterase activity|cell wall	AT5G19730.1	1e-06	AT5G19730	Pectin lyase-like superfamily protein	GO:0005576,GO:0005618,GO:0005737,GO:0009411,GO:0009813,GO:0016787,GO:0030599,GO:0042545,GO:0045330,GO:0045490	extracellular region|cell wall|cytoplasm|response to UV|flavonoid biosynthetic process|hydrolase activity|pectinesterase activity|cell wall modification|aspartyl esterase activity|pectin catabolic process	PATH:ath00040,PATH:ath00500	Pentose and glucuronate interconversions|Starch and sucrose metabolism
Glyma.01G006900.1	42.3715	41.4365	40.5741	58.2996	55.3901	64.2152	60.5631	50.7949	56.9512	37.6334	79.6981	79.804	23.4747	23.3059	18.5266	39.3276	41.7854	44.26	50.1824	61.728	52.2542	74.6093	56.1619	66.8185	23.139	30.8741	9.12958	Glyma.01G006900		Chr01	1	671149	674564					-	-
Glyma.01G006900.2	0.113826	0.0662707	5.55744e-17	0.0790522	0.237264	4.62353e-07	1.36795	0.615156	0.0699885	0.0799021	0.0625267	0.731969	0.613037	4.0924e-14	0.0648138	0.236159	0.40967	0.217909	0.113744	2.11614e-15	2.19133e-12	6.82716e-06	0.275571	0.204545	1.25047	6.48929e-16	0.0756741	Glyma.01G006900		Chr01	1	671173	672496					-	-
Glyma.01G007000.1	3.76247	6.54161	5.01601	3.91899	5.27078	5.87202	4.62439	2.48742	2.2325	2.05958	5.63287	5.30622	0.449144	0.517397	0.254596	2.8652	3.09837	3.49417	2.0984	2.57362	2.01629	1.8689	1.84683	2.35386	0.19339	0.458693	0.0999498	Glyma.01G007000	(M=12) PTHR13140:SF84 - MYOSIN VIII	Chr01	-1	681557	683847					GO:0005515	protein binding	AT4G14750.1	2e-06	AT4G14750	IQ-domain 19	GO:0005515	protein binding
Glyma.01G007000.2	0.00450812	0.0372816	1.26771	0.81635	0.236623	0.392039	0.097083	0.440243	0.463491	0.242276	0.821962	1.06214	0.222772	1.38515e-05	0.403232	0.744655	0.787198	0.0118683	0.000153262	0.101042	0.572088	0.252956	0.0335454	0.0596913	0.00598635	1.99147e-22	0.138511	Glyma.01G007000		Chr01	-1	681557	683847					GO:0005515	protein binding	AT4G14750.1	2e-06	AT4G14750	IQ-domain 19	GO:0005515	protein binding
Glyma.01G007100.1	0.356749	0.639771	0.117958	2.14136	3.43049	3.92849	6.55935	8.27716	5.39819	1.87594	2.30888	2.65508	1.40327	2.03573	1.43201	0.648718	0.180817	0.88025	6.24072	6.48342	6.50543	3.76074	4.18293	4.43134	0.688689	0.866961	0.168302	Glyma.01G007100	(M=33) PTHR11206//PTHR11206:SF38 - MULTIDRUG RESISTANCE PROTEIN // SUBFAMILY NOT NAMED	Chr01	-1	707570	708601					GO:0055085,GO:0016020,GO:0015297,GO:0015238,GO:0006855	transmembrane transport|membrane|antiporter activity|drug transmembrane transporter activity|drug transmembrane transport	AT4G29140.1	1e-12	AT4G29140	MATE efflux family protein	GO:0006855,GO:0015238,GO:0015297,GO:0016020,GO:0031348,GO:0046685,GO:0055085	drug transmembrane transport|drug transmembrane transporter activity|antiporter activity|membrane|negative regulation of defense response|response to arsenic-containing substance|transmembrane transport
Glyma.01G007200.1	20.4995	18.5125	14.9513	13.2411	14.8461	11.364	15.303	16.1443	14.8813	13.966	16.5709	16.7972	19.3283	21.9652	20.6392	15.8671	17.5012	20.8777	10.8213	15.9189	12.444	13.834	22.3666	15.283	24.0523	19.8773	19.9342	Glyma.01G007200	(M=16) 2.7.1.1 - Hexokinase.	Chr01	1	730042	735381	K00844	hexokinase [EC:2.7.1.1]	ko00010,ko00051,ko00052,ko00500,ko00520,ko00521,ko00524,ko01100,ko01110,ko01120,ko01130,ko01200,ko04066,ko04910,ko04930,ko04973,ko05230	Glycolysis / Gluconeogenesis|Fructose and mannose metabolism|Galactose metabolism|Starch and sucrose metabolism|Amino sugar and nucleotide sugar metabolism|Streptomycin biosynthesis|Butirosin and neomycin biosynthesis|Metabolic pathways|Biosynthesis of secondary metabolites|Microbial metabolism in diverse environments|Biosynthesis of antibiotics|Carbon metabolism|HIF-1 signaling pathway|Insulin s…	GO:0016773,GO:0005975,GO:0005524	phosphotransferase activity, alcohol group as acceptor|carbohydrate metabolic process|ATP binding	AT2G19860.2	2e-25	AT2G19860	hexokinase 2	GO:0000166,GO:0004396,GO:0005524,GO:0005975,GO:0006096,GO:0016301,GO:0016310,GO:0016740,GO:0016773	nucleotide binding|hexokinase activity|ATP binding|carbohydrate metabolic process|glycolytic process|kinase activity|phosphorylation|transferase activity|phosphotransferase activity	PATH:ath00010,PATH:ath00051,PATH:ath00052,PATH:ath00500,PATH:ath00520,PATH:ath01200	Glycolysis / Gluconeogenesis|Fructose and mannose metabolism|Galactose metabolism|Starch and sucrose metabolism|Amino sugar and nucleotide sugar metabolism|Carbon metabolism
Glyma.01G007200.2	6.84932e-06	0.00265942	0.00191221	0.00239311	0.0112601	0.00175457	0.00298819	0.0848945	0.223304	0.172313	0.00252078	0.00101134	0.42398	0.00192333	0.00703631	0.0388576	0.0658718	0.0899484	0.00238523	0.000321843	7.76187e-09	0.000443082	5.49168e-07	1.20118e-07	0.00969519	0.000490718	0.478933	Glyma.01G007200		Chr01	1	730211	735381	K00844	hexokinase [EC:2.7.1.1]	ko00010,ko00051,ko00052,ko00500,ko00520,ko00521,ko00524,ko01100,ko01110,ko01120,ko01130,ko01200,ko04066,ko04910,ko04930,ko04973,ko05230	Glycolysis / Gluconeogenesis|Fructose and mannose metabolism|Galactose metabolism|Starch and sucrose metabolism|Amino sugar and nucleotide sugar metabolism|Streptomycin biosynthesis|Butirosin and neomycin biosynthesis|Metabolic pathways|Biosynthesis of secondary metabolites|Microbial metabolism in diverse environments|Biosynthesis of antibiotics|Carbon metabolism|HIF-1 signaling pathway|Insulin s…	GO:0016773,GO:0005975,GO:0005524	phosphotransferase activity, alcohol group as acceptor|carbohydrate metabolic process|ATP binding	AT2G19860.2	2e-25	AT2G19860	hexokinase 2	GO:0000166,GO:0004396,GO:0005524,GO:0005975,GO:0006096,GO:0016301,GO:0016310,GO:0016740,GO:0016773	nucleotide binding|hexokinase activity|ATP binding|carbohydrate metabolic process|glycolytic process|kinase activity|phosphorylation|transferase activity|phosphotransferase activity	PATH:ath00010,PATH:ath00051,PATH:ath00052,PATH:ath00500,PATH:ath00520,PATH:ath01200	Glycolysis / Gluconeogenesis|Fructose and mannose metabolism|Galactose metabolism|Starch and sucrose metabolism|Amino sugar and nucleotide sugar metabolism|Carbon metabolism
Glyma.01G007200.3	0.431256	0.728473	1.04116	0.305079	1.35161e-09	0.451255	0.193631	0.673742	0.271231	0.441762	0.195228	1.25232	0.318062	0.306669	1.41727	1.32101	0.638276	1.30158	0.147635	0.24962	0.312091	0.103957	0.3789	0.54056	0.217335	0.712669	0.727268	Glyma.01G007200		Chr01	1	730211	735226	K00844	hexokinase [EC:2.7.1.1]	ko00010,ko00051,ko00052,ko00500,ko00520,ko00521,ko00524,ko01100,ko01110,ko01120,ko01130,ko01200,ko04066,ko04910,ko04930,ko04973,ko05230	Glycolysis / Gluconeogenesis|Fructose and mannose metabolism|Galactose metabolism|Starch and sucrose metabolism|Amino sugar and nucleotide sugar metabolism|Streptomycin biosynthesis|Butirosin and neomycin biosynthesis|Metabolic pathways|Biosynthesis of secondary metabolites|Microbial metabolism in diverse environments|Biosynthesis of antibiotics|Carbon metabolism|HIF-1 signaling pathway|Insulin s…	GO:0016773,GO:0005975,GO:0005524	phosphotransferase activity, alcohol group as acceptor|carbohydrate metabolic process|ATP binding	AT2G19860.2	1e-25	AT2G19860	hexokinase 2	GO:0000166,GO:0004396,GO:0005524,GO:0005975,GO:0006096,GO:0016301,GO:0016310,GO:0016740,GO:0016773	nucleotide binding|hexokinase activity|ATP binding|carbohydrate metabolic process|glycolytic process|kinase activity|phosphorylation|transferase activity|phosphotransferase activity	PATH:ath00010,PATH:ath00051,PATH:ath00052,PATH:ath00500,PATH:ath00520,PATH:ath01200	Glycolysis / Gluconeogenesis|Fructose and mannose metabolism|Galactose metabolism|Starch and sucrose metabolism|Amino sugar and nucleotide sugar metabolism|Carbon metabolism
Glyma.01G007300.1	1.16947	1.45643	1.77083	0.825779	0.432563	0.486371	1.14369	1.17373	1.01651	0.452567	0.196712	0.756675	1.81876	1.50408	1.05647	2.3816	0.572714	1.91036	1.57895	0.896822	0.883309	0.372519	0.863649	0.377709	0.599419	0.644563	0.950422	Glyma.01G007300	(M=16) 2.7.1.1 - Hexokinase.	Chr01	1	736361	740960	K00844	hexokinase [EC:2.7.1.1]	ko00010,ko00051,ko00052,ko00500,ko00520,ko00521,ko00524,ko01100,ko01110,ko01120,ko01130,ko01200,ko04066,ko04910,ko04930,ko04973,ko05230	Glycolysis / Gluconeogenesis|Fructose and mannose metabolism|Galactose metabolism|Starch and sucrose metabolism|Amino sugar and nucleotide sugar metabolism|Streptomycin biosynthesis|Butirosin and neomycin biosynthesis|Metabolic pathways|Biosynthesis of secondary metabolites|Microbial metabolism in diverse environments|Biosynthesis of antibiotics|Carbon metabolism|HIF-1 signaling pathway|Insulin s…	GO:0016773,GO:0005975,GO:0005524	phosphotransferase activity, alcohol group as acceptor|carbohydrate metabolic process|ATP binding	AT2G19860.1	1e-23	AT2G19860	hexokinase 2	GO:0000166,GO:0004340,GO:0004396,GO:0005524,GO:0005739,GO:0005741,GO:0005975,GO:0006096,GO:0008865,GO:0009536,GO:0009747,GO:0010182,GO:0012501,GO:0016020,GO:0016021,GO:0016301,GO:0016310,GO:0016740,GO:0016773,GO:0031307,GO:0051156	nucleotide binding|glucokinase activity|hexokinase activity|ATP binding|mitochondrion|mitochondrial outer membrane|carbohydrate metabolic process|glycolytic process|fructokinase activity|plastid|hexokinase-dependent signaling|sugar mediated signaling pathway|programmed cell death|membrane|integral component of membrane|kinase activity|phosphorylation|transferase activity|phosphotransferase activi…	PATH:ath00010,PATH:ath00051,PATH:ath00052,PATH:ath00500,PATH:ath00520,PATH:ath01200	Glycolysis / Gluconeogenesis|Fructose and mannose metabolism|Galactose metabolism|Starch and sucrose metabolism|Amino sugar and nucleotide sugar metabolism|Carbon metabolism
Glyma.01G007400.1	1.41978	1.47211	1.57695	1.49685	2.13791	1.70764	1.5348	1.37943	1.21491	0.734535	1.91124	1.51391	0.160965	0.181732	0.203396	1.9053	1.76018	2.00691	2.32661	2.39084	2.34759	1.68167	0.683902	1.45497	0.195121	0.249442	0.122841	Glyma.01G007400	(M=11) PTHR24420//PTHR24420:SF789 - LEUCINE-RICH REPEAT RECEPTOR-LIKE PROTEIN KINASE	Chr01	-1	742024	745606	K00924	phosphatidylinositol-4-phosphate 3-kinase [EC:2.7.1.154]			GO:0006468,GO:0005524,GO:0005515,GO:0004713,GO:0004674,GO:0004672	protein phosphorylation|ATP binding|protein binding|protein tyrosine kinase activity|protein serine/threonine kinase activity|protein kinase activity
Glyma.01G007500.1	2.45835e-63	7.5572e-46	4.89988e-12	0.0890313	0.00310131	1.08826e-14	0.267984	0.27612	0.25981	0.450568	1.7541	1.25961	1.22364e-83	6.78235e-31	1.47871e-98	1.51617e-54	2.56301e-58	6.86814e-64	0.0782118	0.0686308	0.166517	1.52603	1.00896	2.37721	0.00256647	0.104345	0	Glyma.01G007500	(M=11) PTHR24420//PTHR24420:SF789 - LEUCINE-RICH REPEAT RECEPTOR-LIKE PROTEIN KINASE	Chr01	-1	746804	750737	K00924	phosphatidylinositol-4-phosphate 3-kinase [EC:2.7.1.154]			GO:0006468,GO:0005524,GO:0005515,GO:0004713,GO:0004674,GO:0004672	protein phosphorylation|ATP binding|protein binding|protein tyrosine kinase activity|protein serine/threonine kinase activity|protein kinase activity
Glyma.01G007600.1	0	0	0	0	0.110461	0	0	0	0	0	0	0	0	0	0	0	0	0	0.0976602	0	0	0	0	0	0	0	0	Glyma.01G007600		Chr01	1	752482	756771					-	-
Glyma.01G007700.1	7.24113	7.38093	7.21186	11.8705	10.5403	10.8527	8.44268	7.06925	9.2122	5.37629	8.3655	7.94392	3.18112	3.077	2.68234	6.37213	8.03988	6.47389	10.5234	10.8502	9.73471	7.70515	5.69472	6.45434	1.86196	2.64326	1.49676	Glyma.01G007700	(M=3) PTHR10485 - MITOCHONDRIAL IMPORT INNER MEMBRANE TRANSLOCASE SUBUNIT TIM-17	Chr01	-1	759038	761554					-	-
Glyma.01G007800.1	18.4536	17.2654	15.871	11.889	9.34261	9.87756	10.4659	12.7338	12.2277	1.01785	1.69037	1.38473	1.38761	2.18283	2.17002	14.2853	14.5919	10.5862	14.5663	15.1075	16.3371	0.746577	1.95574	1.46198	0.519502	0.293668	0.250496	Glyma.01G007800	(M=8) 2.1.1.37 - DNA (cytosine-5-)-methyltransferase.	Chr01	1	763291	771911	K00558	DNA (cytosine-5-)-methyltransferase [EC:2.1.1.37]	ko00270,ko01100,ko05206	Cysteine and methionine metabolism|Metabolic pathways|MicroRNAs in cancer	GO:0008168,GO:0006306,GO:0003682,GO:0003677	methyltransferase activity|DNA methylation|chromatin binding|DNA binding
Glyma.01G007900.1	1.7409e-14	0.0567097	0.048536	0.238441	0.0511124	0.989475	0.00478613	0.044195	0.72759	1.315e-86	3.50838e-78	1.28883e-76	3.18014e-83	9.22493e-77	1.88035e-10	0.01862	1.5275e-05	0.0262243	0.735386	1.29774	1.31173	3.55536e-77	0.0809234	4.0478e-09	3.16781e-86	2.69281e-82	1.24959e-76	Glyma.01G007900	(M=4) PTHR12726 - CERAMIDE GLUCOSYLTRANSFERASE	Chr01	1	774324	780026					-	-	AT2G19880.2	6e-74	AT2G19880	Nucleotide-diphospho-sugar transferases superfamily protein	GO:0016740,GO:0016757	transferase activity|transferase activity
Glyma.01G007900.2	1.26366e-66	2.2164e-21	1.87703e-07	0.28995	0.14976	2.52815e-06	0.00560212	0.141176	0.00371137	1.07603e-104	1.22262e-81	7.09255e-77	1.21199e-112	5.02834e-77	1.9542e-10	0.0215957	9.88004e-23	0.324953	0.0637805	0.0348513	0.000243358	1.87008e-85	0.0874021	4.18532e-09	7.48004e-111	1.19378e-94	8.53482e-77	Glyma.01G007900		Chr01	1	774324	780026					-	-	AT2G19880.2	1e-31	AT2G19880	Nucleotide-diphospho-sugar transferases superfamily protein	GO:0016740,GO:0016757	transferase activity|transferase activity
Glyma.01G008000.1	21.2844	13.4284	18.2445	13.0327	8.06607	12.5031	15.8525	18.2905	18.2178	10.3277	6.11007	6.37311	11.1416	13.8284	12.5282	15.4148	16.2725	13.8436	14.3234	12.1012	13.8597	3.44423	10.8081	5.21909	7.45099	7.25769	12.9219	Glyma.01G008000	(M=15) PTHR19359 - CYTOCHROME B5	Chr01	-1	779555	783740					GO:0020037	heme binding	AT1G60660.1	5e-12	AT1G60660	cytochrome B5-like protein	GO:0016126,GO:0020037,GO:0046872	sterol biosynthetic process|heme binding|metal ion binding
Glyma.01G008000.2	0.174187	0.299371	9.69941e-09	0.0738884	0.0756427	0.115711	0.0383544	9.12486e-11	0.15787	0.0459266	2.7378e-10	2.24233e-15	0.14142	3.2417e-07	8.94134e-08	0.0342786	3.29991e-06	0.000514749	2.21954e-10	0.30387	1.44548e-08	5.39441e-07	5.14483e-06	9.55361e-17	1.41362e-09	4.63221e-12	9.27902e-11	Glyma.01G008000		Chr01	-1	779555	783740					GO:0020037	heme binding
Glyma.01G008100.1	0.10513	0.29436	0.084796	0.245037	0.301304	0.0717441	0.0290805	0.270227	0.267502	0.539227	1.06703	1.61503	1.51974e-15	3.43594e-09	1.34876e-18	0.991713	0.645463	0.342452	0.0522193	0.380929	0.203987	1.0559	0.233798	1.03573	0.116182	0.0166158	0.390706	Glyma.01G008100	(M=10) PF06911 - Senescence-associated protein	Chr01	1	787097	791147					-	-
Glyma.01G008200.1	0.0173867	6.51605e-05	0.0457148	0.142812	0.124495	0.13316	0.068438	0.0664434	0.129307	1.1526e-30	0.0340603	0	0	0	0	0.00287329	0.0190806	0.0621445	0.114466	0.197554	0.127934	2.58076e-05	0.0317291	0.00751694	0	0	0	Glyma.01G008200	(M=36) KOG0055 - Multidrug/pheromone exporter, ABC superfamily	Chr01	1	802095	812507					GO:0055085,GO:0042626,GO:0017111,GO:0016887,GO:0016021,GO:0006810,GO:0005524,GO:0000166	transmembrane transport|ATPase activity, coupled to transmembrane movement of substances|nucleoside-triphosphatase activity|ATPase activity|integral to membrane|transport|ATP binding|nucleotide binding	AT3G30875.1	7e-20	AT3G30875	pseudogene, putative multidrug resistance protein, similar to multidrug resistance protein 1 homolog GB\x3aT06165 GI\x3a7442649 from (Hordeum vulgare)\x3b blastp match of 54% identity and 0. P-value to GP
Glyma.01G008300.1	0.0720335	0.178956	0	7.19387	4.89492	3.55549	8.96442	6.28136	9.50569	0	2.70668e-83	0.106099	0	0	0	0.077259	3.76609e-65	0.194706	10.0807	9.66286	7.0623	0	7.805e-61	3.7344e-59	0	0	0	Glyma.01G008300	(M=22) K14490 - histidine-containing phosphotransfer peotein	Chr01	-1	813496	815748	K14490	histidine-containing phosphotransfer peotein	ko04075	Plant hormone signal transduction	GO:0004871,GO:0000160	signal transducer activity|phosphorelay signal transduction system
Glyma.01G008400.1	2.55338	2.99925	1.71846	1.36486	2.05105	2.34047	1.52492	0.931139	1.43112	0.106816	1.28693	0.808334	0.241756	0.148707	0.000618834	2.84011	2.55439	2.39833	1.96254	1.73649	1.37436	0.862117	0.890993	2.29372	0.177813	0.0169827	0.656582	Glyma.01G008400	(M=8) K06892 - ATP-dependent Clp protease adaptor protein ClpS	Chr01	1	818047	823167	K06892	ATP-dependent Clp protease adaptor protein ClpS			GO:0055114,GO:0016706,GO:0016491,GO:0005506	oxidation-reduction process|oxidoreductase activity, acting on paired donors, with incorporation or reduction of molecular oxygen, 2-oxoglutarate as one donor, and incorporation of one atom each of oxygen into both donors|oxidoreductase activity|iron ion binding	AT1G35190.2	9e-14	AT1G35190	2-oxoglutarate (2OG) and Fe(II)-dependent oxygenase superfamily protein	GO:0005506,GO:0016491,GO:0016706,GO:0055114	iron ion binding|oxidoreductase activity|oxidoreductase activity|oxidation-reduction process
Glyma.01G008400.2	13.746	13.522	15.6149	11.08	13.0036	11.7829	8.66821	8.84916	9.71492	5.09632	8.00738	7.30366	2.72947	3.23683	3.17168	12.9366	14.506	17.7851	15.3446	15.4426	13.4934	7.00129	3.92374	7.74994	2.03375	1.12233	1.08963	Glyma.01G008400		Chr01	1	818047	823167	K06892	ATP-dependent Clp protease adaptor protein ClpS			GO:0055114,GO:0016706,GO:0016491,GO:0005506	oxidation-reduction process|oxidoreductase activity, acting on paired donors, with incorporation or reduction of molecular oxygen, 2-oxoglutarate as one donor, and incorporation of one atom each of oxygen into both donors|oxidoreductase activity|iron ion binding	AT1G35190.2	9e-14	AT1G35190	2-oxoglutarate (2OG) and Fe(II)-dependent oxygenase superfamily protein	GO:0005506,GO:0016491,GO:0016706,GO:0055114	iron ion binding|oxidoreductase activity|oxidoreductase activity|oxidation-reduction process
Glyma.01G008500.1	114.158	119.213	137.564	101.602	90.7111	86.7794	73.6994	71.7334	82.4558	41.1554	139.079	122.227	4.68945	5.51006	5.13586	173.399	177.506	209.747	85.7058	78.0398	76.8716	93.1098	40.8657	83.0817	6.14939	5.83627	1.65967	Glyma.01G008500	(M=11) 1.1.1.40 - Malate dehydrogenase (oxaloacetate-decarboxylating) (NADP(+)).	Chr01	-1	827132	832098	K00029	malate dehydrogenase (oxaloacetate-decarboxylating)(NADP+) [EC:1.1.1.40]	ko00620,ko00710,ko01100,ko01120,ko01200	Pyruvate metabolism|Carbon fixation in photosynthetic organisms|Metabolic pathways|Microbial metabolism in diverse environments|Carbon metabolism	GO:0055114,GO:0051287,GO:0006108,GO:0004471,GO:0004470	oxidation-reduction process|NAD binding|malate metabolic process|malate dehydrogenase (decarboxylating) activity|malic enzyme activity	AT2G19900.1	9e-89	AT2G19900	NADP-malic enzyme 1	GO:0004470,GO:0004471,GO:0004473,GO:0005737,GO:0005829,GO:0006094,GO:0006108,GO:0007010,GO:0010498,GO:0016491,GO:0016616,GO:0046872,GO:0051260,GO:0051287,GO:0055114	malic enzyme activity|malate dehydrogenase (decarboxylating) (NAD+) activity|malate dehydrogenase (decarboxylating) (NADP+) activity|cytoplasm|cytosol|gluconeogenesis|malate metabolic process|cytoskeleton organization|proteasomal protein catabolic process|oxidoreductase activity|oxidoreductase activity|metal ion binding|protein homooligomerization|NAD binding|oxidation-reduction process	PATH:ath00620,PATH:ath00710,PATH:ath01200	Pyruvate metabolism|Carbon fixation in photosynthetic organisms|Carbon metabolism
Glyma.01G008500.2	0.278104	0.113661	0.2666	0.0460984	0.0643905	0.025129	0.000534003	0.334828	0.0346786	0.237561	0.030679	0.519614	0.0873112	0.06219	9.24268e-05	0.54205	0.801849	1.06803	0.0343812	0.237248	0.0994951	0.630498	0.0309963	0.00633839	0.010277	0.00883058	0.0669659	Glyma.01G008500		Chr01	-1	827132	832098	K00029	malate dehydrogenase (oxaloacetate-decarboxylating)(NADP+) [EC:1.1.1.40]	ko00620,ko00710,ko01100,ko01120,ko01200	Pyruvate metabolism|Carbon fixation in photosynthetic organisms|Metabolic pathways|Microbial metabolism in diverse environments|Carbon metabolism	GO:0055114,GO:0051287,GO:0006108,GO:0004471,GO:0004470	oxidation-reduction process|NAD binding|malate metabolic process|malate dehydrogenase (decarboxylating) activity|malic enzyme activity	AT2G19900.1	1e-88	AT2G19900	NADP-malic enzyme 1	GO:0004470,GO:0004471,GO:0004473,GO:0005737,GO:0005829,GO:0006094,GO:0006108,GO:0007010,GO:0010498,GO:0016491,GO:0016616,GO:0046872,GO:0051260,GO:0051287,GO:0055114	malic enzyme activity|malate dehydrogenase (decarboxylating) (NAD+) activity|malate dehydrogenase (decarboxylating) (NADP+) activity|cytoplasm|cytosol|gluconeogenesis|malate metabolic process|cytoskeleton organization|proteasomal protein catabolic process|oxidoreductase activity|oxidoreductase activity|metal ion binding|protein homooligomerization|NAD binding|oxidation-reduction process	PATH:ath00620,PATH:ath00710,PATH:ath01200	Pyruvate metabolism|Carbon fixation in photosynthetic organisms|Carbon metabolism
Glyma.01G008600.1	22.1083	24.2133	24.4482	28.2351	25.9354	30.8599	24.0042	26.5393	25.8944	13.68	26.1188	22.7244	6.81259	7.79813	7.77532	28.9229	29.0336	28.623	31.2184	31.6259	29.4575	28.6326	17.8742	24.6337	8.53706	9.00828	2.03854	Glyma.01G008600	(M=1) K06063 - SNW domain-containing protein 1	Chr01	-1	837682	840121	K06063	SNW domain-containing protein 1	ko03040,ko04330,ko05169,ko05203	Spliceosome|Notch signaling pathway|Epstein-Barr virus infection|Viral carcinogenesis	GO:0005681,GO:0000398	spliceosomal complex|mRNA splicing, via spliceosome	AT1G77180.3	3e-64	AT1G77180	chromatin protein family	GO:0000398,GO:0005681	mRNA splicing|spliceosomal complex	PATH:ath03040	Spliceosome
Glyma.01G008700.1	3.2169	3.90215	3.34261	3.7636	2.81681	2.89677	2.9613	3.18672	2.95787	3.4197	7.21579	6.60415	0.898996	1.15899	1.45466	6.91454	6.61257	5.79419	5.63857	5.19856	5.64637	4.56976	4.32659	5.53962	1.58965	1.78526	0.691327	Glyma.01G008700	(M=7) PTHR23079 - RNA-DEPENDENT RNA POLYMERASE	Chr01	-1	841903	854296					GO:0003968	RNA-directed RNA polymerase activity
Glyma.01G008700.2	0.454128	0.292331	0.740872	0.613598	0.702754	0.88775	0.206735	0.61595	1.25091	0.812869	1.51951	0.907451	0.0177421	0.37101	0.0367176	0.522653	0.726493	1.10784	0.840977	1.10014	0.867701	0.965057	0.839537	0.321351	0.477817	0.16178	0.0994626	Glyma.01G008700		Chr01	-1	841903	854296					GO:0003968	RNA-directed RNA polymerase activity
Glyma.01G008700.3	0.00139928	0.0048063	0.211164	0.146073	0.375184	0.0418139	0.0945067	0.188806	0.128835	0.000995028	0.301871	0.213411	1.55502e-11	0.0953715	0.000747842	9.34107e-05	0.175389	0.400769	0.269821	1.211e-10	0.0144144	0.346703	7.77691e-07	0.16159	0.00100147	0.00995812	0.00394279	Glyma.01G008700		Chr01	-1	841903	854296					GO:0003968	RNA-directed RNA polymerase activity
Glyma.01G008800.1	35.9857	39.4816	38.2179	32.0004	35.76	33.8859	32.5971	27.3905	27.4422	15.0185	26.1174	25.3403	14.2702	13.2872	11.308	42.0928	43.3748	39.0011	32.4743	38.1302	35.2855	17.8494	17.6123	21.0959	9.38541	10.8418	20.3176	Glyma.01G008800	(M=4) KOG4708 - Mitochondrial ribosomal protein MRP17	Chr01	1	861997	864605					GO:0019843,GO:0006412,GO:0005840,GO:0003735	rRNA binding|translation|ribosome|structural constituent of ribosome
Glyma.01G008800.2	0.980263	0.344795	1.19466	1.72421	0.433575	0.764599	0.755538	1.93212	0.984705	0.508183	0.54644	0.300341	0.17836	0.24427	0.2952	2.31029	0.347337	0.524148	1.24514	0.934181	0.284114	0.00923615	0.926565	0.661918	0.330306	0.27166	0.193417	Glyma.01G008800		Chr01	1	861997	864605					GO:0019843,GO:0006412,GO:0005840,GO:0003735	rRNA binding|translation|ribosome|structural constituent of ribosome
Glyma.01G008900.1	7.75813	7.68531	9.70582	9.55078	8.28356	8.58417	7.8065	9.57666	8.00747	5.31628	13.9924	11.7646	3.01893	2.66057	2.81647	9.0221	8.71635	9.801	8.69164	8.81641	8.62623	8.8897	5.41784	9.20872	3.59505	2.43973	1.22634	Glyma.01G008900	(M=2) KOG4677 - Golgi integral membrane protein	Chr01	-1	865285	873763					-	-	AT2G19950.2	3e-46	AT2G19950	golgin candidate 1
Glyma.01G008900.2	0.867018	0.755941	0.793602	0.482306	1.05192	0.879107	0.640085	0.653104	0.809824	0.712523	1.42486	0.653999	0.131957	0.221939	0.15365	0.961338	1.15163	0.803369	0.910683	1.3434	1.31333	8.4064e-07	0.692545	0.0955803	0.247142	0.103143	0.186801	Glyma.01G008900		Chr01	-1	865327	873745					-	-	AT2G19950.2	2e-46	AT2G19950	golgin candidate 1
Glyma.01G009000.1	0.513059	0.928841	0.812988	1.44501	0.918541	1.3376	2.23686	2.63539	2.59375	0.485785	1.06132	1.46727	0	0	0	1.61577	1.19355	1.52982	1.0555	1.89345	1.69002	0.859625	0.10933	0.940662	0	0	0	Glyma.01G009000		Chr01	-1	882738	883553					-	-
Glyma.01G009100.1	1.33741e-13	3.4591e-09	4.62642e-06	2.38423e-15	3.64677e-07	1.8394e-07	0.00262459	0.130544	0.000315657	0.0499695	0.00359381	6.95694e-09	0.014173	5.44975e-12	0.10288	9.98806e-14	3.18562e-26	2.32497e-05	0.000162483	5.39736e-10	2.78613e-08	0	0	1.46849e-11	0	1.35377e-06	1.19551e-15	Glyma.01G009100	(M=84) PTHR11697:SF9 - TRANSPOSASE-LIKE PROTEIN	Chr01	1	897628	900082					GO:0046983	protein dimerization activity
Glyma.01G009200.1	33.2137	46.1488	28.6453	9.06072	7.04269	8.66078	5.45513	5.22836	5.37467	1.39049	3.01324	5.39738	0.0544432	1.05928	0.104083	59.4754	48.2274	40.7903	10.185	10.3673	13.5928	0.164732	0.472001	0.231598	0.260241	0.263715	0.588305	Glyma.01G009200	(M=29) PF10604 - Polyketide cyclase / dehydrase and lipid transport	Chr01	1	901695	903187					-	-
Glyma.01G009300.1	49.755	51.7681	51.706	77.8457	65.3071	68.7867	88.3496	82.889	89.4399	28.6641	29.9761	28.1506	28.9022	43.3681	39.5661	43.9612	40.3308	47.3902	74.7087	71.0793	70.7679	30.0923	44.3514	31.2648	19.1425	18.1581	8.08422	Glyma.01G009300	(M=4) 2.4.1.119 - Transferred entry: 2.4.99.18.	Chr01	1	908484	917161	K07151	dolichyl-diphosphooligosaccharide--protein glycosyltransferase [EC:2.4.1.119]	ko00510,ko00513,ko01100,ko04141	N-Glycan biosynthesis|Various types of N-glycan biosynthesis|Metabolic pathways|Protein processing in endoplasmic reticulum	GO:0016020,GO:0006486,GO:0004576	membrane|protein glycosylation|oligosaccharyl transferase activity	AT5G19690.1	0	AT5G19690	staurosporin and temperature sensitive 3-like A	GO:0004576,GO:0005783,GO:0005789,GO:0005886,GO:0006364,GO:0006486,GO:0009627,GO:0009651,GO:0016020,GO:0016021,GO:0016740,GO:0016757,GO:0034976,GO:0047484	oligosaccharyl transferase activity|endoplasmic reticulum|endoplasmic reticulum membrane|plasma membrane|rRNA processing|protein glycosylation|systemic acquired resistance|response to salt stress|membrane|integral component of membrane|transferase activity|transferase activity|response to endoplasmic reticulum stress|regulation of response to osmotic stress	PATH:ath04141,PATH:ath00510	Protein processing in endoplasmic reticulum|N-Glycan biosynthesis
Glyma.01G009400.1	0.0400256	0.214501	0.598372	0.237327	0.29442	0.227298	0.0101671	0.113675	0.562609	0.127541	0.219833	0.0296318	0.0174617	0.176543	2.30855e-12	0.287268	0.0605414	0.304428	0.524481	0.353774	0.152386	0.0313832	0.0202572	1.50926e-09	0.539366	0.00151284	0.114128	Glyma.01G009400	(M=15) PF05664 - Protein of unknown function (DUF810)	Chr01	-1	920066	926129					-	-	AT2G25800.1	2e-07	AT2G25800	Protein of unknown function (DUF810)	GO:0008150,GO:0009832,GO:0016049,GO:0030243	biological_process|plant-type cell wall biogenesis|cell growth|cellulose metabolic process
Glyma.01G009400.2	2.08043	2.14416	2.25835	4.49306	4.14922	4.64079	3.83154	3.95743	4.14161	2.1092	4.83698	4.58948	0.702876	0.946303	0.812535	3.14646	2.838	3.53972	4.45754	5.0163	3.54607	4.73994	3.0406	4.24355	0.912089	0.93509	0.136425	Glyma.01G009400		Chr01	-1	920066	926129					-	-	AT2G25800.1	2e-07	AT2G25800	Protein of unknown function (DUF810)	GO:0008150,GO:0009832,GO:0016049,GO:0030243	biological_process|plant-type cell wall biogenesis|cell growth|cellulose metabolic process
Glyma.01G009500.1	3.99525	1.73289	2.33275	0.827764	0.999532	1.03505	0.77018	1.46952	0.76785	1.01154	0.188793	0.112978	0.973504	0.68511	1.31646	2.9196	2.45312	2.96662	1.3921	0.443138	1.44629	0.327999	1.21931	0.0455796	1.40443	0.47336	1.8242	Glyma.01G009500	(M=4) PTHR14194//PTHR14194:SF8 - NITROGEN METABOLIC REGULATION PROTEIN NMR-RELATED // SUBFAMILY NOT NAMED	Chr01	1	934715	936944					-	-
Glyma.01G009600.1	1.67242	1.30231	1.44806	5.83618	9.00172	6.49202	1.07711	0.814284	1.70054	0.445049	0.738004	1.18317	0.538013	0.128938	0.149506	1.37872	1.36311	1.17719	3.94545	4.25512	1.9559	1.31518	0.696445	1.08077	0.228189	0.0940966	0.439659	Glyma.01G009600	(M=601) PF00249 - Myb-like DNA-binding domain	Chr01	-1	937652	940822					-	-	AT5G45580.1	3e-07	AT5G45580	Homeodomain-like superfamily protein	GO:0003677,GO:0003682,GO:0003700,GO:0006355	DNA binding|chromatin binding|sequence-specific DNA binding transcription factor activity|regulation of transcription
Glyma.01G009700.1	61.1316	64.4476	65.6979	75.9501	69.9054	79.0581	51.6374	49.4364	49.936	5.79097	2.76484	3.57809	5.91848	5.87664	5.79479	67.9452	70.3336	70.1149	50.3423	50.8381	51.7133	5.60922	5.95854	4.16736	4.59213	4.4956	0.751922	Glyma.01G009700		Chr01	1	952611	956924					-	-
Glyma.01G009800.1	12.6485	17.8505	13.3092	17.0353	16.4005	17.8985	14.631	11.1923	13.3592	8.0849	11.3726	7.76188	2.60246	4.59376	4.57868	13.9001	16.8702	13.3438	18.6941	21.6684	20.1771	14.1529	9.51246	13.3688	2.57993	4.60194	2.76486	Glyma.01G009800	(M=4) PF01632 - Ribosomal protein L35	Chr01	1	959845	963550					GO:0006412,GO:0005840,GO:0005622,GO:0003735	translation|ribosome|intracellular|structural constituent of ribosome	AT5G45590.1	2e-07	AT5G45590	Ribosomal protein L35	GO:0003735,GO:0005622,GO:0005840,GO:0006412	structural constituent of ribosome|intracellular|ribosome|translation
Glyma.01G009900.1	10.512	10.2222	9.43408	5.72077	5.43524	5.17851	3.05949	4.90144	3.86502	3.96219	3.80321	3.79869	3.67934	4.46706	2.95668	13.3635	14.704	13.5859	5.98439	6.79613	5.94885	5.29412	5.32886	4.10207	4.77492	4.22112	6.859	Glyma.01G009900	(M=4) PF04172 - LrgB-like family	Chr01	-1	967283	971604					-	-	AT1G32080.1	3e-42	AT1G32080	membrane protein, putative	GO:0006810,GO:0009507,GO:0009536,GO:0009658,GO:0009706,GO:0009853,GO:0009941,GO:0010027,GO:0016020,GO:0016021,GO:0030003,GO:0031969,GO:0043879,GO:0070838,GO:0097339,GO:1901974,GO:1901975	transport|chloroplast|plastid|chloroplast organization|chloroplast inner membrane|photorespiration|chloroplast envelope|thylakoid membrane organization|membrane|integral component of membrane|cellular cation homeostasis|chloroplast membrane|glycolate transmembrane transporter activity|divalent metal ion transport|glycolate transmembrane transport|glycerate transmembrane transporter activity|glyce…
Glyma.01G010000.1	5.24487	5.84448	5.20865	4.02515	4.1389	5.05968	3.9789	3.58955	3.75156	2.30141	1.29848	1.27772	2.29849	2.19079	2.27232	5.72881	5.55848	5.32681	4.49967	4.70891	4.69453	1.08339	1.42145	0.831182	1.48356	1.76009	1.53803	Glyma.01G010000	(M=19) 6.2.1.12 - 4-coumarate--CoA ligase.	Chr01	-1	973266	978674					GO:0008152,GO:0003824	metabolic process|catalytic activity	AT4G19010.1	8e-09	AT4G19010	AMP-dependent synthetase and ligase family protein	GO:0000166,GO:0003824,GO:0005524,GO:0005777,GO:0006914,GO:0008152,GO:0009610,GO:0016874	nucleotide binding|catalytic activity|ATP binding|peroxisome|autophagy|metabolic process|response to symbiotic fungus|ligase activity	PATH:ath00360,PATH:ath00940,PATH:ath00130	Phenylalanine metabolism|Phenylpropanoid biosynthesis|Ubiquinone and other terpenoid-quinone biosynthesis
Glyma.01G010100.1	0.343945	0.245885	0.0754455	0.00116737	0.338559	1.0736	0.142231	0.174809	1.24094	0.15253	0.00672873	0.589086	0.00271176	0.158826	0.317312	0.340371	0.10433	0.310871	2.27535	1.51571	0.828914	0.204824	0.0317136	0.283127	0.0344849	0.125894	8.75305e-18	Glyma.01G010100	(M=20) PTHR13018:SF5 - RSN1(YEAST)-RELATED PROBABLE MEMBRANE PROTEIN	Chr01	-1	980614	987593					GO:0016020	membrane	AT1G32090.1	2e-59	AT1G32090	early-responsive to dehydration stress protein (ERD4)	GO:0005794,GO:0005886,GO:0009506,GO:0016020	Golgi apparatus|plasma membrane|plasmodesma|membrane
Glyma.01G010100.2	4.37104	4.61847	5.16567	10.3509	6.37087	6.84258	7.71046	6.16603	6.15553	2.40665	2.97962	2.16908	1.7319	1.88722	1.18491	5.83376	4.87554	5.96186	7.72459	6.38666	6.88405	1.93982	2.19194	1.73539	1.53273	0.950627	0.23771	Glyma.01G010100		Chr01	-1	980614	987665					GO:0016020	membrane	AT1G32090.1	2e-59	AT1G32090	early-responsive to dehydration stress protein (ERD4)	GO:0005794,GO:0005886,GO:0009506,GO:0016020	Golgi apparatus|plasma membrane|plasmodesma|membrane
Glyma.01G010100.3	0.000379884	1.22916	0.345367	0.965132	1.91754	1.33803	3.38408e-05	0.300473	0.0302185	4.70185e-08	0.437898	0.350869	8.70068e-08	4.61741e-12	1.0247e-13	0.0426665	0.778645	2.67413e-05	0.770622	2.12088	2.78402	0.106974	3.45852e-09	0.0085432	2.09535e-05	1.26194e-09	2.53059e-17	Glyma.01G010100		Chr01	-1	980614	984407					GO:0016020	membrane	AT1G32090.1	1e-59	AT1G32090	early-responsive to dehydration stress protein (ERD4)	GO:0005794,GO:0005886,GO:0009506,GO:0016020	Golgi apparatus|plasma membrane|plasmodesma|membrane
Glyma.01G010200.1	80.635	86.9953	77.819	15.1072	15.0662	15.654	31.5243	40.4766	31.6149	7.85057	11.2861	12.5889	7.0745	10.1707	11.7502	102.174	99.804	106.353	21.3662	23.2046	26.7919	6.82206	10.5292	5.93356	8.78396	6.49924	3.22198	Glyma.01G010200	(M=2) 2.7.1.19 - Phosphoribulokinase.	Chr01	-1	993024	997480	K00855	phosphoribulokinase [EC:2.7.1.19]	ko00710,ko01100,ko01120,ko01200	Carbon fixation in photosynthetic organisms|Metabolic pathways|Microbial metabolism in diverse environments|Carbon metabolism	GO:0016301,GO:0008974,GO:0008152,GO:0005975,GO:0005524	kinase activity|phosphoribulokinase activity|metabolic process|carbohydrate metabolic process|ATP binding	AT1G32060.1	2e-76	AT1G32060	phosphoribulokinase	GO:0000165,GO:0000166,GO:0005515,GO:0005524,GO:0005975,GO:0006098,GO:0006364,GO:0006612,GO:0008152,GO:0008974,GO:0009409,GO:0009507,GO:0009535,GO:0009536,GO:0009570,GO:0009579,GO:0009595,GO:0009637,GO:0009657,GO:0009697,GO:0009773,GO:0009814,GO:0009862,GO:0009867,GO:0009902,GO:0009941,GO:0010103,GO:0010114,GO:0010200,GO:0010207,GO:0010218,GO:0010310,GO:0010319,GO:0010363,GO:0015979,GO:0016020,GO:…	MAPK cascade|nucleotide binding|protein binding|ATP binding|carbohydrate metabolic process|pentose-phosphate shunt|rRNA processing|protein targeting to membrane|metabolic process|phosphoribulokinase activity|response to cold|chloroplast|chloroplast thylakoid membrane|plastid|chloroplast stroma|thylakoid|detection of biotic stimulus|response to blue light|plastid organization|salicylic acid biosyn…	PATH:ath00710,PATH:ath01200	Carbon fixation in photosynthetic organisms|Carbon metabolism
Glyma.01G010300.1	86.5109	88.068	83.3594	62.6508	54.5	55.851	78.3405	75.8878	75.4526	35.5669	87.5619	73.8919	6.61137	5.07611	6.65924	69.291	70.3068	68.775	57.131	59.284	63.892	120.923	47.5129	92.3341	8.90941	14.0534	13.6923	Glyma.01G010300	(M=10) PTHR10687 - SECRETORY CARRIER-ASSOCIATED MEMBRANE PROTEIN (SCAMP)	Chr01	-1	1001210	1006864					GO:0016021,GO:0015031	integral to membrane|protein transport	AT1G32050.1	2e-26	AT1G32050	SCAMP family protein	GO:0005739,GO:0005794,GO:0005886,GO:0006810,GO:0015031,GO:0016020,GO:0016021,GO:0016192,GO:0030658,GO:0031410	mitochondrion|Golgi apparatus|plasma membrane|transport|protein transport|membrane|integral component of membrane|vesicle-mediated transport|transport vesicle membrane|cytoplasmic vesicle
Glyma.01G010300.2	6.24579	6.59715	4.54258	3.99776	7.19692	5.98198	7.08492	6.22844	6.87058	4.00791	8.73903	9.54716	3.62538	3.73426	2.05203	6.96729	5.51097	6.26779	4.44846	8.96405	6.36042	3.84177	3.58424	4.61382	2.29692	1.75699	1.58838	Glyma.01G010300		Chr01	-1	1001978	1006864					GO:0016021,GO:0015031	integral to membrane|protein transport	AT1G32050.1	3e-26	AT1G32050	SCAMP family protein	GO:0005739,GO:0005794,GO:0005886,GO:0006810,GO:0015031,GO:0016020,GO:0016021,GO:0016192,GO:0030658,GO:0031410	mitochondrion|Golgi apparatus|plasma membrane|transport|protein transport|membrane|integral component of membrane|vesicle-mediated transport|transport vesicle membrane|cytoplasmic vesicle
Glyma.01G010400.1	28.6099	27.8367	26.1952	26.2081	24.509	32.9645	23.8596	21.804	20.2863	17.2662	17.8808	16.4301	21.44	13.3929	15.5455	26.2185	24.0894	23.5459	22.0696	24.1808	22.4801	20.3592	16.9971	20.1678	16.7799	13.5635	3.83355	Glyma.01G010400	(M=30) KOG0331 - ATP-dependent RNA helicase	Chr01	1	1009200	1013846					GO:0008026,GO:0005524,GO:0004386,GO:0003676	ATP-dependent helicase activity|ATP binding|helicase activity|nucleic acid binding	AT1G31970.1	2e-15	AT1G31970	DEA(D/H)-box RNA helicase family protein	GO:0000166,GO:0001510,GO:0003676,GO:0003723,GO:0004386,GO:0005524,GO:0005634,GO:0005730,GO:0005829,GO:0006364,GO:0008026,GO:0016787,GO:0042254	nucleotide binding|RNA methylation|nucleic acid binding|RNA binding|helicase activity|ATP binding|nucleus|nucleolus|cytosol|rRNA processing|ATP-dependent helicase activity|hydrolase activity|ribosome biogenesis
Glyma.01G010500.1	0.64988	0.318806	0.85388	1.80663	2.46181	2.0006	2.82144	11.5077	9.05347	2.44739	4.66845	5.99042	0.522095	0.829951	0.416604	0.362754	0.547992	0.785313	1.68871	2.94341	2.18522	4.44624	3.15474	7.30126	0.0785422	0.49082	0.0980796	Glyma.01G010500	(M=59) K13457 - disease resistance protein RPM1	Chr01	1	1018533	1021955	K13457	disease resistance protein RPM1	ko04626	Plant-pathogen interaction	GO:0043531,GO:0006952	ADP binding|defense response
Glyma.01G010600.1	26.4094	29.1852	26.4676	27.8216	29.5157	33.458	28.9782	28.9042	30.0332	17.7634	29.4306	29.098	15.3894	13.2143	20.1954	26.3488	26.4043	25.3891	32.053	33.6375	33.425	27.126	21.3885	24.2855	17.4253	13.7447	36.6645	Glyma.01G010600		Chr01	1	1023389	1026035					-	-	AT1G33810.1	2e-35	AT1G33810	unknown protein\x3b FUNCTIONS IN\x3a molecular_function unknown\x3b INVOLVED IN\x3a biological_process unknown\x3b LOCATED IN\x3a chloroplast thylakoid membrane, chloroplast, chloroplast envelope\x3b EXPRESSED IN\x3a 22 plant structures\x3b EXPRESSED DURING\x3a 13 growth stages\x3b /.../9 Blast hits to 39 proteins in 18 species\x3a Archae - 0\x3b Bacteria - 0\x3b Metazoa - 0\x3b Fungi - 0\x3b Pla…	GO:0008150,GO:0009507,GO:0009535,GO:0009536,GO:0009941,GO:0045036	biological_process|chloroplast|chloroplast thylakoid membrane|plastid|chloroplast envelope|protein targeting to chloroplast
Glyma.01G010700.1	1.66047e-29	4.78863e-26	0.0277784	0.0271126	0.0705887	0.0330717	0.116007	0.16986	0.206821	0.0318995	0.0534205	0.0422824	0	0	0	0	0	0.0221013	0.013015	0.0266666	0	0	0.0318176	0.026877	0	0	0	Glyma.01G010700	(M=59) K13457 - disease resistance protein RPM1	Chr01	1	1029283	1033685	K13457	disease resistance protein RPM1	ko04626	Plant-pathogen interaction	GO:0043531,GO:0006952	ADP binding|defense response
Glyma.01G010800.1	0.622326	1.35625	0.349689	0.412408	0.358426	0.838522	0.236699	0.478467	0.556963	0.0890091	0.375066	0.542881	0.381743	0.473617	0.173047	1.03182	0.542974	0.721602	0.107946	0.149114	0.908413	6.68133e-15	0.0726509	0.526483	0.000118218	0.0962267	0.27779	Glyma.01G010800		Chr01	-1	1036293	1043750					-	-
Glyma.01G010800.2	4.44583	5.19322	7.27707	4.4718	5.61363	5.27238	2.74371	4.72791	5.02857	3.13845	2.52107	1.7717	3.44543	1.93751	2.63473	4.66507	6.85154	5.32935	5.10168	5.42455	6.07257	2.51464	2.73152	2.4018	2.80105	2.10445	0.91867	Glyma.01G010800		Chr01	-1	1036293	1043767					-	-
Glyma.01G010900.1	7.29709	8.13529	5.7783	5.37999	4.89975	5.28298	6.46742	6.65514	6.08359	13	12.7627	12.3013	14.4534	12.7187	14.3497	8.35075	6.14852	7.52289	5.77601	7.68034	6.4493	13.23	13.7826	12.2105	13.9118	11.907	22.5286	Glyma.01G010900		Chr01	1	1047531	1051340					-	-
Glyma.01G010900.2	1.24521e-18	3.89775e-18	2.25595e-19	3.22058e-09	2.18763e-19	0.0721428	0.0207536	0.522608	0.000149704	0.000210229	8.81374e-09	2.30283e-13	1.24242e-07	0.00751783	1.87003e-09	5.1159e-23	7.34191e-20	0.00115343	2.87987e-06	1.46582e-20	1.90136e-12	8.72642e-11	6.05261e-13	2.65667e-11	2.59719e-09	2.53491e-07	6.20902e-14	Glyma.01G010900		Chr01	1	1047971	1051340					-	-
Glyma.01G011000.1	6.06443	8.69105	6.42742	2.16257	4.8762	4.40845	3.11293	2.61491	4.11062	0.717642	0.366088	0.728108	1.61395e-30	0.0772828	0.364994	9.38309	8.66917	6.14768	5.71418	4.03745	4.32572	2.80607	1.7754	2.31582	0.328108	0.510266	0.361547	Glyma.01G011000		Chr01	-1	1053128	1053792					-	-
Glyma.01G011100.1	40.4309	37.0743	37.3074	36.1927	30.2308	29.9435	30.564	38.5419	33.7071	16.17	26.5929	24.8401	11.5916	11.4033	11.6432	37.5087	40.2196	33.3092	39.2276	37.6375	36.2502	25.7042	22.8596	26.9719	8.09293	10.4453	15.2023	Glyma.01G011100	(M=2) K03039 - 26S proteasome regulatory subunit N9	Chr01	1	1057125	1061925	K03039	26S proteasome regulatory subunit N9	ko03050,ko05169	Proteasome|Epstein-Barr virus infection	GO:0005515	protein binding	AT5G45620.2	3e-66	AT5G45620	Proteasome component (PCI) domain protein	GO:0000502	proteasome complex	PATH:ath03050	Proteasome
Glyma.01G011200.1	9.86475	10.8851	14.4461	3.74451	4.87076	3.53595	3.24071	1.86333	5.31334	4.20894	7.6338	8.34864	2.35603	0.710986	2.79826	12.3472	10.9746	10.7393	2.87686	4.28597	4.16913	6.09006	5.20221	7.5642	3.75509	2.17749	1.55665	Glyma.01G011200	(M=11) PTHR10218:SF90 - XLG (EXTRA-LARGE GTP-BINDING PROTEIN)	Chr01	-1	1066465	1073106					GO:0031683,GO:0019001,GO:0007186,GO:0007165,GO:0004871,GO:0003924	G-protein beta/gamma-subunit complex binding|guanyl nucleotide binding|G-protein coupled receptor signaling pathway|signal transduction|signal transducer activity|GTPase activity	AT1G31930.3	5e-51	AT1G31930	extra-large GTP-binding protein 3	GO:0000166,GO:0001664,GO:0003924,GO:0004871,GO:0005525,GO:0005634,GO:0005834,GO:0006184,GO:0007165,GO:0007186,GO:0007188,GO:0009617,GO:0009630,GO:0009652,GO:0009723,GO:0009737,GO:0009744,GO:0009749,GO:0009750,GO:0010555,GO:0019001,GO:0031234,GO:0031683,GO:0046872,GO:0048364,GO:2000067,GO:2000280	nucleotide binding|G-protein coupled receptor binding|GTPase activity|signal transducer activity|GTP binding|nucleus|heterotrimeric G-protein complex|GTP catabolic process|signal transduction|G-protein coupled receptor signaling pathway|adenylate cyclase-modulating G-protein coupled receptor signaling pathway|response to bacterium|gravitropism|thigmotropism|response to ethylene|response to abscis…
Glyma.01G011200.2	5.18636	5.298	5.23574	12.0049	12.0679	13.363	7.57832	10.5031	8.64003	4.73992	10.5969	8.84403	1.0045	4.29159	3.28497	4.57868	5.91851	6.68973	13.3258	10.3094	11.5998	6.09392	5.86851	6.59146	1.66324	2.12822	0.362492	Glyma.01G011200		Chr01	-1	1066465	1073644					GO:0031683,GO:0019001,GO:0007186,GO:0007165,GO:0004871,GO:0003924	G-protein beta/gamma-subunit complex binding|guanyl nucleotide binding|G-protein coupled receptor signaling pathway|signal transduction|signal transducer activity|GTPase activity	AT1G31930.3	5e-51	AT1G31930	extra-large GTP-binding protein 3	GO:0000166,GO:0001664,GO:0003924,GO:0004871,GO:0005525,GO:0005634,GO:0005834,GO:0006184,GO:0007165,GO:0007186,GO:0007188,GO:0009617,GO:0009630,GO:0009652,GO:0009723,GO:0009737,GO:0009744,GO:0009749,GO:0009750,GO:0010555,GO:0019001,GO:0031234,GO:0031683,GO:0046872,GO:0048364,GO:2000067,GO:2000280	nucleotide binding|G-protein coupled receptor binding|GTPase activity|signal transducer activity|GTP binding|nucleus|heterotrimeric G-protein complex|GTP catabolic process|signal transduction|G-protein coupled receptor signaling pathway|adenylate cyclase-modulating G-protein coupled receptor signaling pathway|response to bacterium|gravitropism|thigmotropism|response to ethylene|response to abscis…
Glyma.01G011200.3	0.72763	0.461946	0.840276	0.741071	0.249288	0.679198	0.588625	0.535112	0.33243	0.497951	1.01232	0.914793	0.45216	0.169276	0.309992	0.497548	0.994211	0.56223	0.0291128	2.75388	0.702273	1.31156	1.79158	0.596337	0.408457	0.843253	0.0749015	Glyma.01G011200		Chr01	-1	1066465	1073635					GO:0031683,GO:0019001,GO:0007186,GO:0007165,GO:0004871,GO:0003924	G-protein beta/gamma-subunit complex binding|guanyl nucleotide binding|G-protein coupled receptor signaling pathway|signal transduction|signal transducer activity|GTPase activity	AT1G31930.3	5e-51	AT1G31930	extra-large GTP-binding protein 3	GO:0000166,GO:0001664,GO:0003924,GO:0004871,GO:0005525,GO:0005634,GO:0005834,GO:0006184,GO:0007165,GO:0007186,GO:0007188,GO:0009617,GO:0009630,GO:0009652,GO:0009723,GO:0009737,GO:0009744,GO:0009749,GO:0009750,GO:0010555,GO:0019001,GO:0031234,GO:0031683,GO:0046872,GO:0048364,GO:2000067,GO:2000280	nucleotide binding|G-protein coupled receptor binding|GTPase activity|signal transducer activity|GTP binding|nucleus|heterotrimeric G-protein complex|GTP catabolic process|signal transduction|G-protein coupled receptor signaling pathway|adenylate cyclase-modulating G-protein coupled receptor signaling pathway|response to bacterium|gravitropism|thigmotropism|response to ethylene|response to abscis…
Glyma.01G011200.4	6.67011e-07	0.00404561	0.114008	0.268701	3.40856e-05	0.103261	0.0135783	0.000141157	0.143132	0.000229892	0.323209	0.222195	1.04345	0.0458263	0.00338881	0.69598	0.37629	0.399358	0.18414	0.144967	0.380337	0.00630728	0.250054	0.243566	1.10923	0.0142771	0.0355596	Glyma.01G011200		Chr01	-1	1068136	1073635					GO:0031683,GO:0019001,GO:0007186,GO:0007165,GO:0004871,GO:0003924	G-protein beta/gamma-subunit complex binding|guanyl nucleotide binding|G-protein coupled receptor signaling pathway|signal transduction|signal transducer activity|GTPase activity	AT1G31930.3	4e-51	AT1G31930	extra-large GTP-binding protein 3	GO:0000166,GO:0001664,GO:0003924,GO:0004871,GO:0005525,GO:0005634,GO:0005834,GO:0006184,GO:0007165,GO:0007186,GO:0007188,GO:0009617,GO:0009630,GO:0009652,GO:0009723,GO:0009737,GO:0009744,GO:0009749,GO:0009750,GO:0010555,GO:0019001,GO:0031234,GO:0031683,GO:0046872,GO:0048364,GO:2000067,GO:2000280	nucleotide binding|G-protein coupled receptor binding|GTPase activity|signal transducer activity|GTP binding|nucleus|heterotrimeric G-protein complex|GTP catabolic process|signal transduction|G-protein coupled receptor signaling pathway|adenylate cyclase-modulating G-protein coupled receptor signaling pathway|response to bacterium|gravitropism|thigmotropism|response to ethylene|response to abscis…
Glyma.01G011300.1	16.3256	15.797	14.8892	3.71472	3.46626	3.19749	4.57243	5.58511	6.41002	1.77149	3.15433	2.70268	1.07471	1.4093	1.82509	17.6832	17.2671	17.7109	4.5013	4.80057	5.38642	1.68977	2.37607	1.58324	1.20306	1.67781	0.843859	Glyma.01G011300	(M=881) PF01535 - PPR repeat	Chr01	1	1084424	1087061					-	-
Glyma.01G011400.1	2.251	2.40952	4.02311	4.49249	5.07212	4.24492	3.60146	3.6498	3.92008	2.81676	1.26454	3.16311	4.01319	2.14132	2.51579	3.88908	2.93462	3.54651	1.70073	5.59621	3.16419	2.25199	1.76457	3.17373	2.75034	2.5107	0.966922	Glyma.01G011400	(M=2) K12189 - ESCRT-II complex subunit VPS25	Chr01	1	1087724	1091143	K12189	ESCRT-II complex subunit VPS25	ko04144	Endocytosis	-	-	AT4G19003.2	1e-12	AT4G19003	E2F/DP family winged-helix DNA-binding domain	GO:0000814,GO:0005515,GO:0005768,GO:0006810,GO:0015031	ESCRT II complex|protein binding|endosome|transport|protein transport	PATH:ath04144	Endocytosis
Glyma.01G011500.1	0.0627824	5.67927e-11	6.77711e-90	0.0116142	0.0241077	1.81515e-23	0	6.05907e-08	0	1.44173e-60	0.0905874	0.0119574	0	0	0	2.26479e-08	0.0459935	0.0376094	0	0.0113172	2.28799e-05	0	0	0	0	0	0	Glyma.01G011500	(M=18) PTHR21493//PTHR21493:SF2 - CGI-141-RELATED/LIPASE CONTAINING PROTEIN // SUBFAMILY NOT NAMED	Chr01	-1	1091564	1095405					GO:0006629,GO:0004806	lipid metabolic process|triglyceride lipase activity
Glyma.01G011600.1	1.21027e-05	0.00121157	0.00215581	1.02541e-15	1.83624e-29	9.38126e-07	7.84524e-15	6.46472e-29	2.32356e-05	0.0655191	0	1.23095e-13	0	0	3.20694e-13	2.17037e-14	4.09825e-08	0.017751	1.2946e-15	1.87891e-22	0.00950605	0.000834674	4.34734e-29	1.3643e-08	0	1.03875e-15	3.88378e-08	Glyma.01G011600	(M=18) PTHR21493//PTHR21493:SF2 - CGI-141-RELATED/LIPASE CONTAINING PROTEIN // SUBFAMILY NOT NAMED	Chr01	-1	1122016	1126673					GO:0006629,GO:0004806	lipid metabolic process|triglyceride lipase activity
Glyma.01G011700.1	0.0695512	4.46874e-05	0.343927	0.0495908	0.0432382	0.0950722	0.336059	0.270972	0.652528	0.20028	1.13952e-27	5.63174e-22	0.0155757	0.776724	0.274741	0.514243	0.0789682	0.147333	0.42624	5.89191e-15	0.310838	5.06284e-27	0.207396	5.50335e-15	0.00345772	2.91065e-05	0.0793539	Glyma.01G011700	(M=881) PF01535 - PPR repeat	Chr01	1	1130669	1132629					-	-
Glyma.01G011800.1	5.36226e-07	0	0	0.0268233	0	0	0	6.34342e-12	0	3.19466e-60	1.17845e-09	0.0278248	0	0	0	1.18763e-07	1.36305e-09	3.81404e-23	0	0.0259316	5.15442e-05	0	0	0	0	0	0	Glyma.01G011800	(M=18) PTHR21493//PTHR21493:SF2 - CGI-141-RELATED/LIPASE CONTAINING PROTEIN // SUBFAMILY NOT NAMED	Chr01	-1	1134872	1136320					-	-
Glyma.01G011900.1	3.23279	4.56246	7.01149	9.75668e-70	0.0337662	1.4674e-81	2.34512e-91	0.0335087	0.0527144	0	6.40078e-95	0.00995857	8.99986e-73	0.0334131	0.0159911	4.12963	4.11382	4.59518	1.94473e-12	7.0334e-66	6.99688e-116	0.0191178	0	0	0.0206802	0.055116	0	Glyma.01G011900	(M=64) KOG4412 - 26S proteasome regulatory complex, subunit PSMD10	Chr01	-1	1140332	1146805					GO:0005515	protein binding
Glyma.01G012000.1	0.694354	0.85789	1.00734	1.19344e-33	0	5.18343e-40	4.6512e-51	0.0204344	2.71172e-33	0	1.12466e-42	0	0	0	1.60338e-36	0.728912	0.78082	0.845348	0.0248975	1.15185e-25	6.13657e-46	4.25511e-22	5.63371e-19	2.11188e-34	3.67442e-33	1.15736e-34	1.91036e-49	Glyma.01G012000	(M=105) PTHR23155//PTHR23155:SF121 - LEUCINE-RICH REPEAT-CONTAINING PROTEIN // SUBFAMILY NOT NAMED	Chr01	1	1157100	1161503					GO:0043531,GO:0006952,GO:0005515	ADP binding|defense response|protein binding
Glyma.01G012100.1	0.728394	1.32938	0.310067	1.68481e-75	4.93911e-77	1.74142e-78	8.09886e-81	7.81251e-83	6.80629e-81	1.23465e-78	2.50541e-75	3.7456e-86	2.54836e-67	1.44086e-71	3.24319e-87	0.791849	1.73151	1.20662	1.24551e-81	6.18341e-76	3.09519e-85	3.42999e-78	3.3838e-88	5.55278e-73	3.4967e-86	3.78159e-81	5.0932e-72	Glyma.01G012100	(M=18) PTHR21493//PTHR21493:SF2 - CGI-141-RELATED/LIPASE CONTAINING PROTEIN // SUBFAMILY NOT NAMED	Chr01	-1	1162070	1167484					GO:0006629,GO:0004806	lipid metabolic process|triglyceride lipase activity
Glyma.01G012100.2	0.131291	0.395585	0.338192	1.68947e-75	4.95802e-77	1.74339e-78	8.12546e-81	7.83648e-83	6.82659e-81	1.23988e-78	2.50943e-75	3.75281e-86	2.5593e-67	1.43974e-71	3.26002e-87	0.465603	0.0414506	0.70102	1.24983e-81	6.17642e-76	3.10746e-85	3.44181e-78	3.39505e-88	5.56051e-73	3.52081e-86	3.79645e-81	5.0979e-72	Glyma.01G012100		Chr01	-1	1162070	1167484					GO:0006629,GO:0004806	lipid metabolic process|triglyceride lipase activity
Glyma.01G012200.1	0.751257	1.41056	0.817332	0.481745	0.433386	0.755902	0.512192	0.939021	0.307659	0.34777	0.039861	0.165294	0.162604	0.303025	0.185398	1.43046	0.402779	0.198272	0.328523	0.922276	0.385771	0.0404738	0.100921	0.0835487	0.395784	0.688159	0.18515	Glyma.01G012200	(M=18) PTHR21493//PTHR21493:SF2 - CGI-141-RELATED/LIPASE CONTAINING PROTEIN // SUBFAMILY NOT NAMED	Chr01	-1	1181837	1185096					GO:0006629,GO:0004806	lipid metabolic process|triglyceride lipase activity
Glyma.01G012300.1	5.89471	5.27374	8.51734	8.71833	2.52008	2.27888	1.96471	1.65336	6.64493	3.03401	2.56606	1.91135	0.149361	0.735384	1.15992	5.27835	5.66383	3.37398	9.26325	7.83284	8.28399	2.6736	5.17693	5.55162	0.703325	0.246428	0.46847	Glyma.01G012300	(M=5) KOG3381 - Uncharacterized conserved protein	Chr01	-1	1193004	1194457					-	-	AT1G68310.2	2e-21	AT1G68310	Protein of unknown function (DUF59)	GO:0007059	chromosome segregation
Glyma.01G012400.1	6.94543	8.47135	6.0329	7.73771	8.49748	6.5997	7.72728	5.54214	8.00037	4.95217	10.7434	12.146	1.33157	2.45375	2.02534	9.19569	7.5978	9.78977	7.25706	5.97573	7.66844	13.8523	7.68135	12.7774	3.27855	4.21951	1.58624	Glyma.01G012400	(M=10) PF05542 - Protein of unknown function (DUF760)	Chr01	1	1197820	1201968					-	-
Glyma.01G012500.1	18.6647	16.923	20.9895	26.6553	23.8754	22.1048	20.6476	24.4983	24.4619	22.2517	25.8787	23.5961	17.308	15.5116	15.7246	17.1004	18.3365	17.9482	22.9853	28.8721	22.1553	23.7192	17.5238	23.0381	11.1033	10.2053	4.54414	Glyma.01G012500	(M=2) PTHR22908//PTHR22908:SF11 - MIDASIN-RELATED // UNCHARACTERIZED	Chr01	1	1204032	1208621					GO:0006351,GO:0005634,GO:0003677	transcription, DNA-dependent|nucleus|DNA binding	AT1G32130.2	7e-34	AT1G32130	Transcription elongation factor (TFIIS) family protein	GO:0003677,GO:0003746,GO:0005634,GO:0006351,GO:0006414	DNA binding|translation elongation factor activity|nucleus|transcription|translational elongation
Glyma.01G012600.1	0	0	0	0	0	0	0	0	0	0	0	0	0	0	0	0	0	0	0	0	0	0	0	0	0	0	0	Glyma.01G012600		Chr01	-1	1207929	1208531					-	-
Glyma.01G012700.1	1.20137	2.54149	0.481412	3.20606	0.965257	1.43502	0.117809	2.26923	1.24408	0.720863	2.78586	0.287205	0.329627	2.91703	2.69891	8.99283	8.65242	8.32226	7.87942	8.18422	11.052	7.23107	8.61062	5.58828	7.75087	5.57622	1.8285	Glyma.01G012700	(M=155) PF00225 - Kinesin motor domain	Chr01	1	1211160	1216306					GO:0008017,GO:0007018,GO:0005524,GO:0003777	microtubule binding|microtubule-based movement|ATP binding|microtubule motor activity
Glyma.01G012800.1	4.62214e-07	0.00108278	0.0824406	0.0217055	1.65856e-103	1.61283e-23	0	1.25822e-39	3.58813e-85	0	0	7.09612e-74	0	0	5.97524e-78	0.057773	0.190755	0.152368	0.00740325	1.26636e-06	0.0190196	0	0	0	0	0	0	Glyma.01G012800	(M=18) PTHR21493//PTHR21493:SF2 - CGI-141-RELATED/LIPASE CONTAINING PROTEIN // SUBFAMILY NOT NAMED	Chr01	1	1220267	1224974					GO:0006629,GO:0004806	lipid metabolic process|triglyceride lipase activity	AT3G14075.2	2e-06	AT3G14075	Mono-/di-acylglycerol lipase, N-terminal\x3bLipase, class 3	GO:0004806,GO:0006629,GO:0016042,GO:0016787	triglyceride lipase activity|lipid metabolic process|lipid catabolic process|hydrolase activity
Glyma.01G012900.1	0	0	0	0	0	0	0	0	0	0	0.0452716	0	0	0	0	0.0414686	0	0	0	0	0	0	0	0	0	0	0	Glyma.01G012900	(M=292) PF05970 - PIF1-like helicase	Chr01	-1	1228018	1230052					GO:0006281,GO:0003678,GO:0000723	DNA repair|DNA helicase activity|telomere maintenance
Glyma.01G013000.1	9.47718e-22	4.29453e-23	1.46193e-19	6.64658e-63	2.61052e-51	0	0	0	4.05941e-69	0	0	0.0512304	8.42821e-72	0	4.42218e-91	1.82935e-17	4.12955e-24	1.82806e-19	3.4989e-81	5.57285e-62	0	0	0	0	0	5.94197e-24	0	Glyma.01G013000		Chr01	1	1232056	1232591					-	-
Glyma.01G013100.1	8.35763e-29	4.09671e-28	4.6159e-27	0.103131	0.0332287	0.0647084	0.0662992	0.246134	0.134662	0.0219565	0.0602542	0	0.0175786	0.0677903	0.0257886	6.04796e-28	9.06523e-29	3.66544e-29	0.0960769	0.0909645	0.145546	0.0611112	0.102454	0.248184	0.148276	0.0774535	0.020507	Glyma.01G013100	(M=105) PTHR23155//PTHR23155:SF121 - LEUCINE-RICH REPEAT-CONTAINING PROTEIN // SUBFAMILY NOT NAMED	Chr01	-1	1233755	1237513					GO:0043531,GO:0006952,GO:0005515	ADP binding|defense response|protein binding
Glyma.01G013200.1	5.42323e-35	8.83311e-34	8.65009e-26	2.81655e-85	1.4782e-90	1.49278e-23	3.62047e-76	2.53075e-68	1.5437e-89	5.34118e-91	0	6.439e-62	1.28937e-75	2.67047e-89	2.72348e-93	3.31699e-35	3.93954e-35	5.03696e-36	0.151057	0.0189902	0.0358913	0	4.22314e-84	0	1.05321e-89	1.84331e-71	6.1428e-96	Glyma.01G013200	(M=18) PTHR21493//PTHR21493:SF2 - CGI-141-RELATED/LIPASE CONTAINING PROTEIN // SUBFAMILY NOT NAMED	Chr01	-1	1245513	1250153					GO:0006629,GO:0004806	lipid metabolic process|triglyceride lipase activity
Glyma.01G013300.1	1.03261e-61	7.81223e-55	5.66845e-22	0.081316	0.0340855	0.0294464	0.0350241	0.0682003	0.0177814	0.0374625	0.064331	0.0171515	0.0160137	0.0167246	0.0622045	1.39881e-62	2.19592e-60	6.52765e-59	0.143145	0.145003	0.121943	0	0	0	0	7.57678e-81	0	Glyma.01G013300		Chr01	1	1267962	1275041					GO:0005515	protein binding
Glyma.01G013400.1	2.31161e-114	9.45024e-104	6.07667e-108	2.10241e-99	2.35646e-117	0	1.15227e-105	0	0	0	1.21812e-106	0	0	0	0	9.20222e-104	5.50842e-104	1.84007e-109	0	1.78146e-110	3.04135e-114	0	3.14832e-118	5.78339e-99	0	9.69668e-99	1.40479e-95	Glyma.01G013400	(M=104) PTHR24420//PTHR24420:SF430 - LEUCINE-RICH REPEAT RECEPTOR-LIKE PROTEIN KINASE // SUBFAMILY NOT NAMED	Chr01	-1	1278300	1280130					GO:0006468,GO:0005524,GO:0004713,GO:0004672	protein phosphorylation|ATP binding|protein tyrosine kinase activity|protein kinase activity
Glyma.01G013500.1	10.5112	10.8412	9.90479	0.20232	0.625768	0.499962	1.02877	0.600223	0.966753	1.23927e-10	0.00472503	0.0185021	0	0.0196018	2.28818e-07	17.5174	13.4731	12.7559	1.40882	0.877511	2.3664	1.49378	1.62082	2.90247	9.21665e-06	0.20281	4.42028e-06	Glyma.01G013500	(M=33) PF01657//PF07714 - Salt stress response/antifungal // Protein tyrosine kinase	Chr01	-1	1284193	1292972					GO:0006468,GO:0005524,GO:0004713,GO:0004674,GO:0004672	protein phosphorylation|ATP binding|protein tyrosine kinase activity|protein serine/threonine kinase activity|protein kinase activity	AT4G38830.1	2e-10	AT4G38830	cysteine-rich RLK (RECEPTOR-like protein kinase) 26	GO:0000166,GO:0004672,GO:0004674,GO:0005524,GO:0006468,GO:0006826,GO:0010106,GO:0010167,GO:0015706,GO:0016020,GO:0016021,GO:0016301,GO:0016310,GO:0016740,GO:0016772	nucleotide binding|protein kinase activity|protein serine/threonine kinase activity|ATP binding|protein phosphorylation|iron ion transport|cellular response to iron ion starvation|response to nitrate|nitrate transport|membrane|integral component of membrane|kinase activity|phosphorylation|transferase activity|transferase activity
Glyma.01G013600.1	0.372971	0.91961	1.06879	0.732917	1.17579	1.15459	0.983398	0.796142	0.705726	2.64323	0.412808	1.15206	0.265431	1.44478	0.191087	0.586252	0.537154	0.412719	1.34385	1.85524	1.65026	2.28634	0.769179	0.985398	0.573332	0.177721	0.562791	Glyma.01G013600	(M=4) PTHR22952//PTHR22952:SF36 - CAMP-RESPONSE ELEMENT BINDING PROTEIN-RELATED // SUBFAMILY NOT NAMED	Chr01	-1	1302163	1312432	K09060	plant G-box-binding factor			GO:0043565,GO:0006355,GO:0006351,GO:0005634,GO:0003700,GO:0003677	sequence-specific DNA binding|regulation of transcription, DNA-dependent|transcription, DNA-dependent|nucleus|sequence-specific DNA binding transcription factor activity|DNA binding	AT2G35530.1	1e-41	AT2G35530	basic region/leucine zipper transcription factor 16	GO:0003677,GO:0003700,GO:0005634,GO:0006351,GO:0006355,GO:0006473,GO:0043565,GO:0045893	DNA binding|sequence-specific DNA binding transcription factor activity|nucleus|transcription|regulation of transcription|protein acetylation|sequence-specific DNA binding|positive regulation of transcription
Glyma.01G013600.2	6.99991	8.80216	5.84979	10.3413	10.2133	10.5417	7.79137	6.98698	9.49562	0.327145	8.87335	8.99717	4.38348	2.76464	3.04928	7.9846	5.05747	6.62312	7.11962	8.40007	7.7522	9.108	6.6199	10.2409	2.78262	2.36096	3.26199	Glyma.01G013600		Chr01	-1	1302163	1312433	K09060	plant G-box-binding factor			GO:0043565,GO:0006355,GO:0006351,GO:0005634,GO:0003700,GO:0003677	sequence-specific DNA binding|regulation of transcription, DNA-dependent|transcription, DNA-dependent|nucleus|sequence-specific DNA binding transcription factor activity|DNA binding	AT2G35530.1	3e-48	AT2G35530	basic region/leucine zipper transcription factor 16	GO:0003677,GO:0003700,GO:0005634,GO:0006351,GO:0006355,GO:0006473,GO:0043565,GO:0045893	DNA binding|sequence-specific DNA binding transcription factor activity|nucleus|transcription|regulation of transcription|protein acetylation|sequence-specific DNA binding|positive regulation of transcription
Glyma.01G013600.3	0.402601	0.739495	0.49466	0.416884	1.333	0.804704	1.01218	1.04923	0.774392	0.911678	0.742245	0.790041	0.494735	0.234902	0.305059	0.386761	0.180759	0.784687	0.430887	0.66417	0.72828	1.48584	1.2878e-05	0.474128	0.363112	0.196944	0.293957	Glyma.01G013600		Chr01	-1	1302163	1312432	K09060	plant G-box-binding factor			GO:0043565,GO:0006355,GO:0006351,GO:0005634,GO:0003700,GO:0003677	sequence-specific DNA binding|regulation of transcription, DNA-dependent|transcription, DNA-dependent|nucleus|sequence-specific DNA binding transcription factor activity|DNA binding	AT1G32150.1	5e-22	AT1G32150	basic region/leucine zipper transcription factor 68	GO:0003677,GO:0003700,GO:0005634,GO:0006351,GO:0006355,GO:0006473,GO:0043565	DNA binding|sequence-specific DNA binding transcription factor activity|nucleus|transcription|regulation of transcription|protein acetylation|sequence-specific DNA binding
Glyma.01G013600.4	0.499493	0.662025	0.467773	0.389158	0.406939	0.274783	0.743093	0.20745	0.796009	3.0692	1.48962	0.281232	0.786287	0.275334	0.637082	0.910682	0.947175	0.406768	0.543615	0.898442	0.215879	0.291684	0.773986	0.0834881	0.24482	0.298254	1.13415	Glyma.01G013600		Chr01	-1	1302163	1312432	K09060	plant G-box-binding factor			GO:0043565,GO:0006355,GO:0006351,GO:0005634,GO:0003700,GO:0003677	sequence-specific DNA binding|regulation of transcription, DNA-dependent|transcription, DNA-dependent|nucleus|sequence-specific DNA binding transcription factor activity|DNA binding	AT2G35530.1	3e-48	AT2G35530	basic region/leucine zipper transcription factor 16	GO:0003677,GO:0003700,GO:0005634,GO:0006351,GO:0006355,GO:0006473,GO:0043565,GO:0045893	DNA binding|sequence-specific DNA binding transcription factor activity|nucleus|transcription|regulation of transcription|protein acetylation|sequence-specific DNA binding|positive regulation of transcription
Glyma.01G013700.1	0	0	0	0	0	0	0	0	0	0	0	0	0	0	0	0	0	0	0	0	0	0	0	0	0	0	0	Glyma.01G013700		Chr01	1	1309915	1310645					-	-
Glyma.01G013800.1	2.02927	2.96515	2.19628	5.9118	4.36778	5.43871	4.21217	3.71935	3.24314	1.73032	5.18471	3.24497	0.803322	0.500997	0.832476	3.14231	2.06797	2.75276	4.5794	4.97352	3.42741	4.20706	1.6155	3.18023	0.495962	0.617341	0.260669	Glyma.01G013800	(M=9) KOG0691 - Molecular chaperone (DnaJ superfamily)	Chr01	1	1314163	1316550					-	-
Glyma.01G013900.1	4.71828	2.85609	2.74905	21.7763	18.7718	16.4484	24.0205	30.2867	26.1945	27.4701	99.0218	77.8851	0.11164	0.0325963	0.0086474	2.20915	2.36826	1.88969	21.6194	23.0619	21.6982	139.7	50.5338	118.315	0.000231763	3.2773	0.0130194	Glyma.01G013900	(M=69) 2.4.1.207 - Xyloglucan:xyloglucosyl transferase.	Chr01	1	1327885	1331315	K08235	xyloglucan:xyloglucosyl transferase [EC:2.4.1.207]			GO:0048046,GO:0016762,GO:0006073,GO:0005975,GO:0005618,GO:0004553	apoplast|xyloglucan:xyloglucosyl transferase activity|cellular glucan metabolic process|carbohydrate metabolic process|cell wall|hydrolase activity, hydrolyzing O-glycosyl compounds	AT4G18990.1	1e-09	AT4G18990	xyloglucan endotransglucosylase/hydrolase 29	GO:0004553,GO:0005576,GO:0005618,GO:0005975,GO:0006073,GO:0008152,GO:0016740,GO:0016762,GO:0016787,GO:0016798,GO:0048046	hydrolase activity|extracellular region|cell wall|carbohydrate metabolic process|cellular glucan metabolic process|metabolic process|transferase activity|xyloglucan:xyloglucosyl transferase activity|hydrolase activity|hydrolase activity|apoplast
Glyma.01G013900.2	2.84113e-06	0.00276723	1.16709e-16	0.210625	0.104494	0.58981	1.12727	0.587018	0.352201	1.74436	2.50677	1.94165	1.42023e-52	5.25727e-28	0.0306302	0.150426	4.26753e-05	0.0360569	0.980167	0.977811	0.194718	2.01337	2.81373	4.7495	1.82962e-38	0.0377381	0.0314843	Glyma.01G013900		Chr01	1	1328909	1331315	K08235	xyloglucan:xyloglucosyl transferase [EC:2.4.1.207]			GO:0048046,GO:0016762,GO:0006073,GO:0005975,GO:0005618,GO:0004553	apoplast|xyloglucan:xyloglucosyl transferase activity|cellular glucan metabolic process|carbohydrate metabolic process|cell wall|hydrolase activity, hydrolyzing O-glycosyl compounds	AT4G18990.1	1e-09	AT4G18990	xyloglucan endotransglucosylase/hydrolase 29	GO:0004553,GO:0005576,GO:0005618,GO:0005975,GO:0006073,GO:0008152,GO:0016740,GO:0016762,GO:0016787,GO:0016798,GO:0048046	hydrolase activity|extracellular region|cell wall|carbohydrate metabolic process|cellular glucan metabolic process|metabolic process|transferase activity|xyloglucan:xyloglucosyl transferase activity|hydrolase activity|hydrolase activity|apoplast
Glyma.01G014000.1	1.6367	1.66165	1.47331	7.01021	10.1064	10.0868	5.25647	9.33187	9.10544	2.63223	5.08346	3.74025	0.162531	0.124965	0.10769	2.58766	1.44602	2.95471	6.50707	8.83825	6.39858	4.79327	3.89762	5.34244	0.00677435	0.543759	0.0630498	Glyma.01G014000	(M=12) PTHR10587:SF9 - CELLULOSE SYNTHASE-LIKE PROTEIN	Chr01	-1	1337738	1342734					GO:0030244,GO:0016760,GO:0016020	cellulose biosynthetic process|cellulose synthase (UDP-forming) activity|membrane	AT3G03050.1	1e-42	AT3G03050	cellulose synthase-like D3	GO:0000139,GO:0005768,GO:0005783,GO:0005794,GO:0005802,GO:0005886,GO:0009409,GO:0016020,GO:0016021,GO:0016740,GO:0016757,GO:0016760,GO:0030244,GO:0051753	Golgi membrane|endosome|endoplasmic reticulum|Golgi apparatus|trans-Golgi network|plasma membrane|response to cold|membrane|integral component of membrane|transferase activity|transferase activity|cellulose synthase (UDP-forming) activity|cellulose biosynthetic process|mannan synthase activity
Glyma.01G014000.2	0.127301	0.129737	0.0686958	0.624063	0.184748	0.15355	0.129115	0.407975	0.426395	0.05656	0.3395	0.401013	2.30134e-17	1.39187e-05	0.0169873	0.155236	0.277021	0.0463812	0.328617	0.132421	0.0661073	0.163184	0.0506801	0.606765	0.0088099	0.00091914	0.00475268	Glyma.01G014000		Chr01	-1	1337738	1342346					GO:0030244,GO:0016760,GO:0016020	cellulose biosynthetic process|cellulose synthase (UDP-forming) activity|membrane	AT3G03050.1	1e-42	AT3G03050	cellulose synthase-like D3	GO:0000139,GO:0005768,GO:0005783,GO:0005794,GO:0005802,GO:0005886,GO:0009409,GO:0016020,GO:0016021,GO:0016740,GO:0016757,GO:0016760,GO:0030244,GO:0051753	Golgi membrane|endosome|endoplasmic reticulum|Golgi apparatus|trans-Golgi network|plasma membrane|response to cold|membrane|integral component of membrane|transferase activity|transferase activity|cellulose synthase (UDP-forming) activity|cellulose biosynthetic process|mannan synthase activity
Glyma.01G014000.3	0.755365	0.497957	0.351233	1.88967	2.69173e-05	0.0545501	2.73893	3.3879	5.40295	0.282951	3.34435	3.87596	2.78562e-16	0.111148	0.0199737	0.863707	1.26368	0.0958461	0.168108	0.358557	1.20165	4.44342	0.563413	3.86031	0.00935616	0.00205268	0.00505153	Glyma.01G014000		Chr01	-1	1337738	1342346					GO:0030244,GO:0016760,GO:0016020	cellulose biosynthetic process|cellulose synthase (UDP-forming) activity|membrane	AT3G03050.1	1e-42	AT3G03050	cellulose synthase-like D3	GO:0000139,GO:0005768,GO:0005783,GO:0005794,GO:0005802,GO:0005886,GO:0009409,GO:0016020,GO:0016021,GO:0016740,GO:0016757,GO:0016760,GO:0030244,GO:0051753	Golgi membrane|endosome|endoplasmic reticulum|Golgi apparatus|trans-Golgi network|plasma membrane|response to cold|membrane|integral component of membrane|transferase activity|transferase activity|cellulose synthase (UDP-forming) activity|cellulose biosynthetic process|mannan synthase activity
Glyma.01G014000.4	0.363332	0.306671	0.266328	1.38547	1.54832e-05	1.09371	0.830538	0.920697	1.21979	0.00379416	1.92037	2.3317	3.82224e-17	2.20939e-05	0.0323565	0.222808	0.016696	0.114203	1.13872	0.32791	0.322285	0.307912	0.131811	2.08915	0.0120724	0.00218308	0.0059695	Glyma.01G014000		Chr01	-1	1337737	1342123					GO:0030244,GO:0016760,GO:0016020	cellulose biosynthetic process|cellulose synthase (UDP-forming) activity|membrane	AT3G03050.1	1e-42	AT3G03050	cellulose synthase-like D3	GO:0000139,GO:0005768,GO:0005783,GO:0005794,GO:0005802,GO:0005886,GO:0009409,GO:0016020,GO:0016021,GO:0016740,GO:0016757,GO:0016760,GO:0030244,GO:0051753	Golgi membrane|endosome|endoplasmic reticulum|Golgi apparatus|trans-Golgi network|plasma membrane|response to cold|membrane|integral component of membrane|transferase activity|transferase activity|cellulose synthase (UDP-forming) activity|cellulose biosynthetic process|mannan synthase activity
Glyma.01G014100.1	0.241996	0.179315	0.327047	2.98883	1.54707	3.44532	3.30333	1.31498	1.87854	0.944378	0.0661883	0.408633	0.802525	0.482059	0.760905	0.201448	0.0598655	0.0134817	3.71284	5.04872	3.22589	0.388908	0.104709	0.190356	0.899054	0.788819	0.00171766	Glyma.01G014100	(M=15) PF02230 - Phospholipase/Carboxylesterase	Chr01	-1	1352031	1357445					GO:0016787	hydrolase activity	AT1G32190.1	1e-38	AT1G32190	alpha/beta-Hydrolases superfamily protein	GO:0005886,GO:0009855,GO:0009944,GO:0010014,GO:0010075,GO:0016787	plasma membrane|determination of bilateral symmetry|polarity specification of adaxial/abaxial axis|meristem initiation|regulation of meristem growth|hydrolase activity
Glyma.01G014100.2	0.00749924	7.26689e-10	1.08731e-07	8.95386e-11	1.57294e-05	0.031807	0.00255996	2.20839e-05	0.000217304	1.27624e-08	2.73644e-24	0.000342741	0.00200984	1.47029e-07	1.19114e-13	1.61136e-08	0.0891323	1.56262e-18	0.031254	3.19116e-06	0.0198014	4.56609e-21	2.60528e-10	1.76905e-08	0.000738855	2.34245e-06	3.44324e-05	Glyma.01G014100		Chr01	-1	1352031	1357445					-	-	AT1G32190.2	2e-06	AT1G32190	alpha/beta-Hydrolases superfamily protein	GO:0016787	hydrolase activity
Glyma.01G014100.3	0.373477	1.16101e-09	1.18915e-06	3.68327e-10	4.24048e-05	0.210391	0.0642568	0.000340106	0.00216575	0.00439165	1.93926e-20	0.0195608	0.00819065	0.172688	0.0013478	1.23255e-07	0.0671509	2.4637e-18	0.334087	0.000119772	0.0978525	4.85889e-16	2.73166e-08	5.58507e-05	0.0124774	3.27868e-05	1.00878e-05	Glyma.01G014100		Chr01	-1	1352031	1357445					-	-	AT1G32190.2	2e-06	AT1G32190	alpha/beta-Hydrolases superfamily protein	GO:0016787	hydrolase activity
Glyma.01G014100.4	0.0451611	0.0574061	0.0725865	0.441534	0.557844	0.554249	0.647059	1.05827	1.98462	0.727448	0.269438	0.161396	0.0731535	0.0868253	0.00286105	0.302204	0.258491	0.0823395	0.937568	0.799096	1.17306	2.5338e-15	0.947161	0.0470165	0.0112076	0.197265	0.0420107	Glyma.01G014100		Chr01	-1	1352031	1357445					GO:0016787	hydrolase activity	AT1G32190.2	6e-25	AT1G32190	alpha/beta-Hydrolases superfamily protein	GO:0016787	hydrolase activity
Glyma.01G014100.5	0.00108381	0.054108	0.00915413	0.180042	0.322318	0.501851	0.0577095	0.17818	0.361082	3.05836e-06	6.49855e-05	0.00373739	0.0287935	1.44153e-07	3.91727e-13	0.0524111	0.338783	0.089449	0.118726	0.0369258	0.405258	5.63893e-20	0.0172652	3.05925e-05	0.000841172	0.020786	0.142895	Glyma.01G014100		Chr01	-1	1352031	1357445					GO:0016787	hydrolase activity	AT1G32190.2	5e-25	AT1G32190	alpha/beta-Hydrolases superfamily protein	GO:0016787	hydrolase activity
Glyma.01G014100.6	1.99313e-08	3.27552e-09	0.157562	3.04476e-10	0.446883	0.602567	0.243708	0.00816077	0.200089	0.0161958	0.127031	0.0155544	0.111676	2.3277e-17	0.000991461	4.1784e-08	6.13661e-08	0.0116732	0.362481	0.286872	0.057948	0.1118	0.134086	8.00219e-05	1.17248e-08	0.150869	8.29058e-06	Glyma.01G014100		Chr01	-1	1352031	1357445					-	-	AT1G32190.1	7e-18	AT1G32190	alpha/beta-Hydrolases superfamily protein	GO:0005886,GO:0009855,GO:0009944,GO:0010014,GO:0010075,GO:0016787	plasma membrane|determination of bilateral symmetry|polarity specification of adaxial/abaxial axis|meristem initiation|regulation of meristem growth|hydrolase activity
Glyma.01G014100.7	3.75791e-10	2.21488e-09	0.0165126	7.69747e-11	0.189721	0.0918955	0.0111938	0.00204675	0.0215073	5.00003e-08	2.17775e-05	0.000278467	0.0313976	2.02187e-23	9.18971e-14	5.31914e-09	7.43605e-08	0.00737959	0.0346915	0.0091671	0.0130513	1.279e-06	0.00141163	2.93434e-08	7.40389e-10	0.0114615	2.79229e-05	Glyma.01G014100		Chr01	-1	1352031	1357445					-	-	AT1G32190.1	7e-18	AT1G32190	alpha/beta-Hydrolases superfamily protein	GO:0005886,GO:0009855,GO:0009944,GO:0010014,GO:0010075,GO:0016787	plasma membrane|determination of bilateral symmetry|polarity specification of adaxial/abaxial axis|meristem initiation|regulation of meristem growth|hydrolase activity
Glyma.01G014100.8	0.00622969	0.18059	0.0444978	1.3744	0.973216	0.774122	0.333786	0.712794	0.249301	4.25716e-06	1.77995e-05	0.010025	0.352971	9.57671e-07	1.23044e-10	0.0331153	0.0764166	0.013934	0.520883	0.264152	1.27952	1.01624e-05	0.00186999	0.000142379	0.0802502	0.0866041	0.00555703	Glyma.01G014100		Chr01	-1	1352031	1357445					GO:0016787	hydrolase activity	AT1G32190.1	1e-38	AT1G32190	alpha/beta-Hydrolases superfamily protein	GO:0005886,GO:0009855,GO:0009944,GO:0010014,GO:0010075,GO:0016787	plasma membrane|determination of bilateral symmetry|polarity specification of adaxial/abaxial axis|meristem initiation|regulation of meristem growth|hydrolase activity
Glyma.01G014200.1	5.6329	5.30313	5.80977	4.58459	2.56401	3.69471	2.74222	3.39982	2.24943	0.982087	1.5849	1.38355	1.17616	0.841307	0.567825	4.44674	4.62841	5.2549	4.96803	6.23221	5.64138	1.21643	1.20326	1.70893	1.33983	1.20713	0.318488	Glyma.01G014200	(M=2) K00630 - glycerol-3-phosphate O-acyltransferase	Chr01	-1	1371903	1382029	K00630	glycerol-3-phosphate O-acyltransferase [EC:2.3.1.15]	ko00561,ko00564,ko01100,ko01110	Glycerolipid metabolism|Glycerophospholipid metabolism|Metabolic pathways|Biosynthesis of secondary metabolites	GO:0016746,GO:0008152,GO:0006650,GO:0004366	transferase activity, transferring acyl groups|metabolic process|glycerophospholipid metabolic process|glycerol-3-phosphate O-acyltransferase activity	AT1G32200.2	1e-16	AT1G32200	phospholipid/glycerol acyltransferase family protein	GO:0004366,GO:0006629,GO:0006636,GO:0006650,GO:0006655,GO:0008152,GO:0008654,GO:0009507,GO:0009536,GO:0009570,GO:0015995,GO:0016024,GO:0016117,GO:0016740,GO:0016746,GO:0019288	glycerol-3-phosphate O-acyltransferase activity|lipid metabolic process|unsaturated fatty acid biosynthetic process|glycerophospholipid metabolic process|phosphatidylglycerol biosynthetic process|metabolic process|phospholipid biosynthetic process|chloroplast|plastid|chloroplast stroma|chlorophyll biosynthetic process|CDP-diacylglycerol biosynthetic process|carotenoid biosynthetic process|transfe…	PATH:ath00561,PATH:ath00564	Glycerolipid metabolism|Glycerophospholipid metabolism
Glyma.01G014200.2	0.658197	0.0317893	0.369429	0.480346	0.694512	0.911587	0.763785	0.637977	0.656103	0.301097	0.173264	0.139781	0.0982724	0.266477	0.0226463	0.78341	0.414004	0.4128	0.0574691	0.805072	0.157563	0.0014744	0.0915923	0.000131455	0.00125129	0.286857	1.01934e-17	Glyma.01G014200		Chr01	-1	1371903	1382029	K00630	glycerol-3-phosphate O-acyltransferase [EC:2.3.1.15]	ko00561,ko00564,ko01100,ko01110	Glycerolipid metabolism|Glycerophospholipid metabolism|Metabolic pathways|Biosynthesis of secondary metabolites	GO:0016746,GO:0008152,GO:0006650,GO:0004366	transferase activity, transferring acyl groups|metabolic process|glycerophospholipid metabolic process|glycerol-3-phosphate O-acyltransferase activity	AT1G32200.2	1e-16	AT1G32200	phospholipid/glycerol acyltransferase family protein	GO:0004366,GO:0006629,GO:0006636,GO:0006650,GO:0006655,GO:0008152,GO:0008654,GO:0009507,GO:0009536,GO:0009570,GO:0015995,GO:0016024,GO:0016117,GO:0016740,GO:0016746,GO:0019288	glycerol-3-phosphate O-acyltransferase activity|lipid metabolic process|unsaturated fatty acid biosynthetic process|glycerophospholipid metabolic process|phosphatidylglycerol biosynthetic process|metabolic process|phospholipid biosynthetic process|chloroplast|plastid|chloroplast stroma|chlorophyll biosynthetic process|CDP-diacylglycerol biosynthetic process|carotenoid biosynthetic process|transfe…	PATH:ath00561,PATH:ath00564	Glycerolipid metabolism|Glycerophospholipid metabolism
Glyma.01G014300.1	1.4035e-52	1.84581e-51	1.05512e-51	7.06924e-52	3.02975	6.25531e-52	1.78687e-52	1.39334e-52	1.5009e-51	1.78469e-52	4.9383e-52	8.44657e-27	3.48003e-55	1.4638e-48	1.90949e-54	9.02176e-52	8.36527e-52	2.20588e-53	1.99105e-52	3.41972e-25	1.12075e-25	9.80513e-21	8.52882e-55	2.74214e-49	6.42661e-54	6.04148e-55	1.39447e-50	Glyma.01G014300	(M=3) K12668 - oligosaccharyltransferase complex subunit epsilon	Chr01	-1	1386439	1387102	K12668	oligosaccharyltransferase complex subunit epsilon	ko00510,ko00513,ko01100,ko04141	N-Glycan biosynthesis|Various types of N-glycan biosynthesis|Metabolic pathways|Protein processing in endoplasmic reticulum	GO:0016021,GO:0008250,GO:0004579	integral to membrane|oligosaccharyltransferase complex|dolichyl-diphosphooligosaccharide-protein glycotransferase activity	AT1G32210.1	2e-50	AT1G32210	Defender against death (DAD family) protein	GO:0003674,GO:0004579,GO:0005783,GO:0005789,GO:0006486,GO:0006915,GO:0008250,GO:0016020,GO:0016021,GO:0016740,GO:0016757,GO:0043069	molecular_function|dolichyl-diphosphooligosaccharide-protein glycotransferase activity|endoplasmic reticulum|endoplasmic reticulum membrane|protein glycosylation|apoptotic process|oligosaccharyltransferase complex|membrane|integral component of membrane|transferase activity|transferase activity|negative regulation of programmed cell death	PATH:ath04141,PATH:ath00510	Protein processing in endoplasmic reticulum|N-Glycan biosynthesis
Glyma.01G014400.1	11.6468	10.6645	10.555	6.29035	5.39039	10.8116	8.36872	10.3201	7.0192	7.13336	8.00731	8.91563	3.21557	7.92782	4.63609	9.68091	12.8876	12.1101	7.66371	10.2869	9.29433	8.20257	7.48458	6.06248	4.52361	5.46383	17.9902	Glyma.01G014400	(M=5) KOG4288 - Predicted oxidoreductase	Chr01	1	1389107	1393444					GO:0050662,GO:0044237,GO:0003824	coenzyme binding|cellular metabolic process|catalytic activity	AT1G32220.1	9e-20	AT1G32220	NAD(P)-binding Rossmann-fold superfamily protein	GO:0006979,GO:0009507,GO:0009536,GO:0009579,GO:0010287,GO:0042631	response to oxidative stress|chloroplast|plastid|thylakoid|plastoglobule|cellular response to water deprivation
Glyma.01G014400.2	1.34555	1.13238	2.30264	1.6717	2.13065	1.64113	1.65216	1.48833	1.75379	0.449626	1.03889	2.73714	0.267649	0.80587	1.29455	1.76655	2.24392	0.654266	1.55894	1.23692	2.77037	0.709229	0.0819713	1.64788	1.1348	1.62558	3.07424	Glyma.01G014400		Chr01	1	1389107	1393444					GO:0050662,GO:0044237,GO:0003824	coenzyme binding|cellular metabolic process|catalytic activity	AT1G32220.1	1e-19	AT1G32220	NAD(P)-binding Rossmann-fold superfamily protein	GO:0006979,GO:0009507,GO:0009536,GO:0009579,GO:0010287,GO:0042631	response to oxidative stress|chloroplast|plastid|thylakoid|plastoglobule|cellular response to water deprivation
Glyma.01G014500.1	5.89789	5.54456	5.43253	3.87215	4.4241	4.60912	2.93787	4.32248	5.17494	1.25048	1.90532	2.63342	0.934774	2.2079	2.55064	6.05218	5.24326	6.49036	4.12961	5.6914	6.02579	3.21812	5.07121	2.35584	2.61632	2.30873	5.45421	Glyma.01G014500		Chr01	-1	1394486	1397925					-	-
Glyma.01G014500.2	0.446315	1.23122	0.675651	0.270189	0.399431	0.815331	0.56885	0.362096	0.270867	0.079775	0.305806	0.478928	0.542287	0.606816	0.0777628	0.323905	0.892657	0.202712	0.626704	0.235681	0.0741606	1.91966e-10	0.154164	0.14759	0.25902	0.325864	0.919611	Glyma.01G014500		Chr01	-1	1394486	1397925					-	-
Glyma.01G014500.3	4.01127	3.15521	3.19146	4.8675	3.82176	6.00345	5.03824	5.20605	4.03936	4.31903	3.37089	2.33417	4.98726	4.96782	4.80269	3.60022	5.85394	3.96406	4.78839	7.3285	4.04719	3.46177	2.57163	5.05485	4.68959	3.60462	13.0587	Glyma.01G014500		Chr01	-1	1394486	1397925					-	-
Glyma.01G014600.1	6.5261	4.12154	5.46509	13.5605	10.1021	13.6826	14.6398	17.1175	16.4594	3.09298	0.757375	0.679368	3.43332	2.40947	4.87788	6.78428	7.40285	4.73205	20.1151	21.4001	20.0235	0.611966	3.77355	1.95455	3.66677	3.98081	0.453576	Glyma.01G014600	(M=30) PF00046//PF01852 - Homeobox domain // START domain	Chr01	1	1404483	1411222					GO:0043565,GO:0008289,GO:0006355,GO:0005634,GO:0003700	sequence-specific DNA binding|lipid binding|regulation of transcription, DNA-dependent|nucleus|sequence-specific DNA binding transcription factor activity	AT5G46880.1	2e-16	AT5G46880	homeobox-7	GO:0003677,GO:0003700,GO:0005634,GO:0006351,GO:0006355,GO:0008289,GO:0043565	DNA binding|sequence-specific DNA binding transcription factor activity|nucleus|transcription|regulation of transcription|lipid binding|sequence-specific DNA binding
Glyma.01G014600.2	0.285464	0.381402	0.835199	0.0423351	0.759305	9.63995e-07	0.0343522	0.000245305	0.891197	0.0196022	0.00949686	0.167066	0.283792	0.193686	0.0846361	0.0096176	0.602284	0.487749	0.465044	0.833207	0.678866	0.298399	0.114276	0.194655	0.258219	0.272905	0.076477	Glyma.01G014600		Chr01	1	1404289	1411222					GO:0043565,GO:0008289,GO:0006355,GO:0005634,GO:0003700	sequence-specific DNA binding|lipid binding|regulation of transcription, DNA-dependent|nucleus|sequence-specific DNA binding transcription factor activity	AT5G46880.1	2e-16	AT5G46880	homeobox-7	GO:0003677,GO:0003700,GO:0005634,GO:0006351,GO:0006355,GO:0008289,GO:0043565	DNA binding|sequence-specific DNA binding transcription factor activity|nucleus|transcription|regulation of transcription|lipid binding|sequence-specific DNA binding
Glyma.01G014600.3	0.213546	0.128427	0.693724	0.953909	1.28841	0.614589	1.67204	1.13634	1.48891	0.00593855	0.00312881	0.0252073	0.0307391	0.531886	0.14585	0.457079	0.329451	0.244672	1.36023	0.934281	1.20283	0.118393	0.0193193	0.296084	0.467324	0.366736	0.0282456	Glyma.01G014600		Chr01	1	1404488	1411222					GO:0043565,GO:0008289,GO:0006355,GO:0005634,GO:0003700	sequence-specific DNA binding|lipid binding|regulation of transcription, DNA-dependent|nucleus|sequence-specific DNA binding transcription factor activity	AT5G46880.1	2e-16	AT5G46880	homeobox-7	GO:0003677,GO:0003700,GO:0005634,GO:0006351,GO:0006355,GO:0008289,GO:0043565	DNA binding|sequence-specific DNA binding transcription factor activity|nucleus|transcription|regulation of transcription|lipid binding|sequence-specific DNA binding
Glyma.01G014600.4	0.28589	0.658566	1.50847	1.58363	1.16566	0.517673	1.45997	1.41017	1.51354	0.00492768	0.00299264	0.0481401	0.377853	0.197744	0.239497	0.960482	0.185785	1.02223	1.7015	1.54539	1.45665	0.0871438	0.146147	0.0705902	0.742418	0.455232	0.0245698	Glyma.01G014600		Chr01	1	1404511	1411222					GO:0043565,GO:0008289,GO:0006355,GO:0005634,GO:0003700	sequence-specific DNA binding|lipid binding|regulation of transcription, DNA-dependent|nucleus|sequence-specific DNA binding transcription factor activity	AT5G46880.1	2e-16	AT5G46880	homeobox-7	GO:0003677,GO:0003700,GO:0005634,GO:0006351,GO:0006355,GO:0008289,GO:0043565	DNA binding|sequence-specific DNA binding transcription factor activity|nucleus|transcription|regulation of transcription|lipid binding|sequence-specific DNA binding
Glyma.01G014600.5	1.355	2.06943	2.27315	1.13446	1.14751	1.9001	3.09815	1.61854	3.66145	0.0280127	0.011474	0.218523	1.0027	0.486918	0.588385	1.25433	0.685901	0.517143	1.83218	1.39312	1.31121	0.817668	0.164201	0.37011	0.383292	0.410265	0.135351	Glyma.01G014600		Chr01	1	1404603	1411232					GO:0043565,GO:0008289,GO:0006355,GO:0005634,GO:0003700	sequence-specific DNA binding|lipid binding|regulation of transcription, DNA-dependent|nucleus|sequence-specific DNA binding transcription factor activity	AT5G46880.1	2e-16	AT5G46880	homeobox-7	GO:0003677,GO:0003700,GO:0005634,GO:0006351,GO:0006355,GO:0008289,GO:0043565	DNA binding|sequence-specific DNA binding transcription factor activity|nucleus|transcription|regulation of transcription|lipid binding|sequence-specific DNA binding
Glyma.01G014600.6	9.90264e-08	0.000213484	0.93475	0.455405	0.0340404	0.195124	0.465758	6.77247e-05	0.397886	0.0514568	0.321896	0.478659	0.300407	1.08526	0.548931	0.00177527	0.944683	0.734586	0.143249	0.454574	0.380816	0.0844681	0.135324	0.0037419	1.45987	0.164019	0.419639	Glyma.01G014600		Chr01	1	1405863	1411222					GO:0008289	lipid binding	AT5G46880.1	2e-16	AT5G46880	homeobox-7	GO:0003677,GO:0003700,GO:0005634,GO:0006351,GO:0006355,GO:0008289,GO:0043565	DNA binding|sequence-specific DNA binding transcription factor activity|nucleus|transcription|regulation of transcription|lipid binding|sequence-specific DNA binding
Glyma.01G014700.1	0.36738	0.664066	0.516052	0.307554	0.446927	0.441927	0.532645	0.761616	1.16948	0.387871	0.193812	0.0523621	0.880564	0.211215	0.526327	0.666828	0.253033	0.835607	0.883612	0.368059	0.252651	0.0441607	8.45922e-05	0.0161687	0.161014	0.0277606	0.126003	Glyma.01G014700	(M=3) PF02373//PF02375//PF02928 - JmjC domain, hydroxylase // jmjN domain // C5HC2 zinc finger	Chr01	1	1428730	1434310					GO:0005634,GO:0005515	nucleus|protein binding	AT5G46910.1	2e-103	AT5G46910	Transcription factor jumonji (jmj) family protein / zinc finger (C5HC2 type) family protein	GO:0005634	nucleus
Glyma.01G014700.2	4.2063	4.48281	3.00161	3.66444	2.91136	2.92184	4.8476	8.25203	8.95959	1.47733	0.854579	0.890875	1.54627	1.20878	1.29687	3.94061	3.26693	3.84966	3.59591	4.97601	4.34375	1.05425	1.31583	0.88085	1.6646	1.11762	0.580089	Glyma.01G014700		Chr01	1	1427800	1434338					GO:0005634,GO:0005515	nucleus|protein binding	AT5G46910.1	2e-103	AT5G46910	Transcription factor jumonji (jmj) family protein / zinc finger (C5HC2 type) family protein	GO:0005634	nucleus
Glyma.01G014700.3	0.386343	0.548946	0.537782	0.285382	0.66012	0.0938854	0.982729	0.522522	0.493439	0.941517	0.223418	0.288862	0.494539	0.208141	1.76136e-07	0.0596401	0.649951	0.254532	1.30486	0.0335246	0.589309	0.0968539	0.00043097	0.0653373	0.00382846	0.168626	0.197474	Glyma.01G014700		Chr01	1	1428476	1434302					GO:0005634,GO:0005515	nucleus|protein binding	AT5G46910.1	1e-103	AT5G46910	Transcription factor jumonji (jmj) family protein / zinc finger (C5HC2 type) family protein	GO:0005634	nucleus
Glyma.01G014700.4	0.289623	0.754401	0.381945	0.276787	0.736541	0.00428965	0.585917	1.04747	1.05506	0.0540544	0.0273575	0.287722	0.344664	0.628175	0.520832	0.411653	0.323808	1.01453	0.389088	0.304683	0.471602	0.0264252	0.0158209	0.174184	0.410353	0.387496	0.0803909	Glyma.01G014700		Chr01	1	1428901	1434310					GO:0005634,GO:0005515	nucleus|protein binding	AT5G46910.1	2e-103	AT5G46910	Transcription factor jumonji (jmj) family protein / zinc finger (C5HC2 type) family protein	GO:0005634	nucleus
Glyma.01G014800.1	2.53699	4.03814	3.92878	3.29084	2.49218	1.22542	2.90681	3.63163	3.4263	1.8317	0.853258	0.510154	2.31171	2.34833	3.70644	2.45629	2.9593	2.88076	2.0697	3.08684	3.30819	0.454462	2.13889	0.543811	2.42837	2.21402	0.614127	Glyma.01G014800	(M=601) PF00249 - Myb-like DNA-binding domain	Chr01	1	1459585	1464612					-	-	AT1G32240.1	2e-24	AT1G32240	Homeodomain-like superfamily protein	GO:0003677,GO:0003682,GO:0003700,GO:0005634,GO:0006351,GO:0006355,GO:0007275,GO:0009737,GO:0009793,GO:0009845,GO:0009944,GO:0010162,GO:0030154,GO:0048440,GO:0048481	DNA binding|chromatin binding|sequence-specific DNA binding transcription factor activity|nucleus|transcription|regulation of transcription|multicellular organismal development|response to abscisic acid|embryo development ending in seed dormancy|seed germination|polarity specification of adaxial/abaxial axis|seed dormancy process|cell differentiation|carpel development|ovule development
Glyma.01G014900.1	8.03644	8.17239	8.86449	5.20306	5.29059	5.21267	5.94004	6.30645	5.53755	3.38671	2.89327	3.6963	4.36283	4.48997	4.79867	7.52373	7.30198	6.65545	4.22098	5.56256	5.16088	3.12166	4.00785	3.53823	3.82643	2.77108	2.25901	Glyma.01G014900	(M=1) PF01202//PF04969 - Shikimate kinase // CS domain	Chr01	1	1479986	1484286					-	-
Glyma.01G015000.1	35.3563	37.633	38.3445	59.0875	58.0078	55.4852	50.4045	49.2576	51.8235	37.0969	61.736	53.2127	28.6572	21.378	24.8342	39.0943	41.2349	44.1459	58.6598	63.0256	59.877	44.9437	34.4372	45.9366	20.7431	15.908	7.62201	Glyma.01G015000	(M=6) PTHR14453 - PARP/ZINC FINGER CCCH TYPE DOMAIN CONTAINING PROTEIN	Chr01	-1	1485325	1491704					GO:0003950	NAD+ ADP-ribosyltransferase activity
Glyma.01G015100.1	36.4121	42.1588	39.6085	26.9313	27.0411	30.1747	27.2091	25.6016	27.6084	11.4623	21.9538	18.7102	6.4606	7.54583	7.70136	41.1625	41.8188	38.5468	27.3267	28.2987	24.8956	22.7679	13.6818	20.0926	6.86702	6.14204	1.75524	Glyma.01G015100	(M=23) PF04755 - PAP_fibrillin	Chr01	1	1496846	1500010					GO:0009507,GO:0005198	chloroplast|structural molecule activity	AT2G35490.1	6e-09	AT2G35490	Plastid-lipid associated protein PAP / fibrillin family protein	GO:0005198,GO:0008150,GO:0009507,GO:0009534,GO:0009535,GO:0009536,GO:0009579,GO:0010287	structural molecule activity|biological_process|chloroplast|chloroplast thylakoid|chloroplast thylakoid membrane|plastid|thylakoid|plastoglobule
Glyma.01G015100.2	1.4695	2.06874	2.17409	3.51304	1.999	2.52081	1.78612	1.94463	1.4627	2.36708	1.38048	1.20858	0.669688	0.345182	0.281623	1.07989	2.85559	1.91876	2.89868	0.857857	1.48354	2.74331	1.53312	1.31714	0.779858	0.424276	0.0101939	Glyma.01G015100		Chr01	1	1496846	1498899					GO:0009507,GO:0005198	chloroplast|structural molecule activity	AT2G35490.1	2e-07	AT2G35490	Plastid-lipid associated protein PAP / fibrillin family protein	GO:0005198,GO:0008150,GO:0009507,GO:0009534,GO:0009535,GO:0009536,GO:0009579,GO:0010287	structural molecule activity|biological_process|chloroplast|chloroplast thylakoid|chloroplast thylakoid membrane|plastid|thylakoid|plastoglobule
Glyma.01G015200.1	0.569956	0.597467	0.302824	0.994146	0.758658	0.984201	0.0687727	0.501605	0.483144	0.528005	0.361254	0.395208	0.0552776	0.13779	0.639646	1.26	0.589532	0.10218	1.2734	0.187911	0.192299	0.0374703	0.247577	0.0981639	0.75832	0.221474	0.11379	Glyma.01G015200		Chr01	-1	1501239	1505312					-	-
Glyma.01G015300.1	9.92125	8.36604	7.44862	11.3637	14.7062	13.6663	9.80574	8.74107	13.8733	7.56282	15.1624	15.4625	4.43258	3.58298	5.58094	6.9426	8.71407	8.75378	8.32583	9.6527	11.9042	11.9087	6.29802	11.0354	3.58961	3.32759	11.0747	Glyma.01G015300		Chr01	-1	1507298	1508864					-	-	AT1G32260.1	4e-06	AT1G32260	unknown protein\x3b FUNCTIONS IN\x3a molecular_function unknown\x3b INVOLVED IN\x3a biological_process unknown\x3b LOCATED IN\x3a mitochondrion\x3b EXPRESSED IN\x3a 22 plant structures\x3b EXPRESSED DURING\x3a 13 growth stages\x3b BEST Arabidopsis thaliana protein match is\x3a unknown /.../in (TAIR\x3aAT2G35480.1)\x3b Has 48 Blast hits to 48 proteins in 14 species\x3a Archae - 0\x3b Bacteria - 0\…	GO:0008150	biological_process
Glyma.01G015300.2	1.07229e-07	0.752761	0.0114444	0.0242962	6.26042e-05	0.174359	0.00067184	2.74235e-11	0.0558191	4.20344e-05	0.0658739	0.01106	1.79151e-08	0.0259217	0.00586237	0.464717	0.354531	0.118341	0.557774	0.0435568	6.77573e-05	0.334834	0.0848993	0.0997194	0.0224796	0.000122324	0.10313	Glyma.01G015300		Chr01	-1	1507119	1508864					-	-	AT1G32260.1	3e-06	AT1G32260	unknown protein\x3b FUNCTIONS IN\x3a molecular_function unknown\x3b INVOLVED IN\x3a biological_process unknown\x3b LOCATED IN\x3a mitochondrion\x3b EXPRESSED IN\x3a 22 plant structures\x3b EXPRESSED DURING\x3a 13 growth stages\x3b BEST Arabidopsis thaliana protein match is\x3a unknown /.../in (TAIR\x3aAT2G35480.1)\x3b Has 48 Blast hits to 48 proteins in 14 species\x3a Archae - 0\x3b Bacteria - 0\…	GO:0008150	biological_process
Glyma.01G015400.1	28.1299	35.9915	28.4886	29.1177	24.2658	33.4224	35.4884	35.5857	45.8804	14.7653	12.6509	11.3601	15.1142	13.4897	16.4341	35.0962	39.3038	37.9134	26.2863	25.7667	28.5102	15.7774	13.7981	13.4117	11.9786	11.73	2.83621	Glyma.01G015400		Chr01	1	1510354	1511458					-	-
Glyma.01G015500.1	22.1598	26.016	29.1726	22.7577	24.9973	23.5062	28.5352	38.5432	33.1793	21.254	29.9077	25.3442	14.5344	16.8449	15.3064	21.3053	21.7726	21.0598	24.8828	22.303	23.0017	22.0178	23.8728	22.5953	14.5066	13.6666	24.4138	Glyma.01G015500	(M=9) PTHR11732:SF1 - ALDO/KETO REDUCTASE	Chr01	-1	1516447	1519964					GO:0003676,GO:0000166	nucleic acid binding|nucleotide binding	AT5G46870.1	4e-06	AT5G46870	RNA-binding (RRM/RBD/RNP motifs) family protein	GO:0000166,GO:0003676	nucleotide binding|nucleic acid binding
Glyma.01G015600.1	3.70708	4.45279	4.636	8.12553	5.85769	6.43057	9.00887	12.2993	10.6237	8.34971	7.85001	8.25904	7.33569	9.6624	5.64	5.03475	5.21178	6.21217	5.9379	6.29506	4.94788	9.13247	8.50706	7.87103	6.18166	5.71497	3.43004	Glyma.01G015600	(M=5) K08488 - syntaxin 7	Chr01	1	1522027	1527320	K08488	syntaxin 7	ko04130,ko04145	SNARE interactions in vesicular transport|Phagosome	GO:0016020,GO:0006886,GO:0005515,GO:0005484	membrane|intracellular protein transport|protein binding|SNAP receptor activity	AT5G46860.1	4e-19	AT5G46860	Syntaxin/t-SNARE family protein	GO:0000325,GO:0000902,GO:0005484,GO:0005515,GO:0005773,GO:0005774,GO:0006623,GO:0006810,GO:0006886,GO:0007030,GO:0007033,GO:0009556,GO:0009660,GO:0009705,GO:0009959,GO:0010118,GO:0015031,GO:0016020,GO:0016021,GO:0016049,GO:0016192,GO:0016197,GO:0031902,GO:0048193,GO:0052543	plant-type vacuole|cell morphogenesis|SNAP receptor activity|protein binding|vacuole|vacuolar membrane|protein targeting to vacuole|transport|intracellular protein transport|Golgi organization|vacuole organization|microsporogenesis|amyloplast organization|plant-type vacuole membrane|negative gravitropism|stomatal movement|protein transport|membrane|integral component of membrane|cell growth|vesic…	PATH:ath04145,PATH:ath04130	Phagosome|SNARE interactions in vesicular transport
Glyma.01G015700.1	1.69335	1.53411	2.35298	1.64202	1.14812	1.64884	1.70712	1.28637	1.7266	1.61682	1.5657	1.55323	2.31489	0.826696	1.10855	1.75048	1.3119	1.41362	0.962769	1.73165	1.15074	0.938418	0.953841	0.840341	1.73225	0.976164	2.16002	Glyma.01G015700		Chr01	1	1528828	1532355					-	-
Glyma.01G015700.2	1.52731	2.9542	0.436765	1.96207	2.30622	2.96387	1.95043	1.18827	0.982514	0.159541	0.924068	4.91605e-07	0.36341	2.30799	1.4465	2.20864	0.623829	0.732904	1.8966	0.164226	2.2854	0.740404	0.0156235	0.732053	0.0923427	0.0243686	0.840568	Glyma.01G015700		Chr01	1	1528792	1532335					-	-
Glyma.01G015700.3	0.229909	4.78629e-11	4.30514e-19	0.0782309	0.43446	0.157194	4.73711e-05	0.56848	2.5837	1.74922e-06	1.03271	0.807974	3.67014e-11	8.27193e-21	0.00102489	0.0648828	0.716933	0.314534	0.911451	1.73229	0.680974	0.203228	0.0251067	0.478063	2.7048e-07	1.76101e-22	1.6713e-17	Glyma.01G015700		Chr01	1	1528793	1532335					-	-
Glyma.01G015700.4	2.25918e-12	1.72435e-09	8.07574e-08	8.66167e-05	6.68242e-06	7.84287e-18	1.55475e-17	1.66689e-15	0.00436817	1.8168e-11	5.2854e-19	5.35432e-17	2.95696e-09	2.23748e-19	1.83854e-19	9.38901e-11	2.99505e-20	6.40583e-11	0.314888	3.06915e-10	2.57753e-16	5.18318e-20	2.1206e-08	1.85724e-10	4.06278e-22	3.51845e-18	4.23618e-14	Glyma.01G015700		Chr01	1	1528867	1532335					-	-
Glyma.01G015700.5	0.0216446	1.7218e-09	1.1165e-18	3.99936e-11	0.897133	0.921089	7.5851e-06	0.026853	5.32328e-05	2.27361e-07	1.42138	0.132573	9.22542e-05	2.56313e-22	4.42734e-11	6.5863e-08	2.38714e-07	0.149768	5.31677e-08	0.379917	0.226798	0.00128749	0.0333778	0.00274895	3.99216e-12	3.41248e-22	5.69801e-19	Glyma.01G015700		Chr01	1	1528867	1532335					-	-
Glyma.01G015700.6	0.321664	0.0982702	1.0263	0.957008	0.973921	0.00170109	1.41105	2.27159	4.19392	0.0317926	0.0309965	0.799682	0.596982	0.0502859	0.0015486	1.69982	0.531888	0.690006	0.493216	0.490535	2.12249	1.4055	1.33753	0.290266	0.0510795	1.11332	4.8196e-09	Glyma.01G015700		Chr01	1	1528867	1532335					-	-
Glyma.01G015700.7	9.43668e-14	2.06138e-11	5.4811e-22	2.40272e-05	6.46662e-05	0.000321061	8.756e-13	2.38562e-16	8.63415e-12	1.2995e-12	4.08e-19	1.23611e-17	3.3398e-09	2.32883e-23	6.38108e-22	6.44612e-12	1.25098e-19	1.29456e-06	0.225492	9.55996e-12	8.20064e-17	1.03836e-20	4.26059e-05	1.55401e-11	1.40553e-22	9.3105e-20	2.12926e-17	Glyma.01G015700		Chr01	1	1528867	1532335					-	-
Glyma.01G015800.1	0	0	0	0	0.0412179	0	0	0	0	0	0	0	0	0	0	0	0	0	0	0	0	0	0	0	0	0	0	Glyma.01G015800	(M=7) PTHR24361//PTHR24361:SF31 - MITOGEN-ACTIVATED KINASE KINASE KINASE	Chr01	-1	1533147	1534160					GO:0006468,GO:0005524,GO:0004713,GO:0004674,GO:0004672	protein phosphorylation|ATP binding|protein tyrosine kinase activity|protein serine/threonine kinase activity|protein kinase activity
Glyma.01G015900.1	7.55782	9.14405	9.55347	6.56555	6.71633	4.89278	5.0073	5.05976	6.81933	3.60743	7.35744	5.64682	2.60903	1.53282	2.18749	8.06606	8.73428	8.97021	7.03827	6.36616	6.51028	4.52115	4.56076	4.70067	2.62871	3.32611	1.87698	Glyma.01G015900	(M=34) KOG0627 - Heat shock transcription factor	Chr01	-1	1536576	1540311					GO:0043565,GO:0006355,GO:0005634,GO:0003700	sequence-specific DNA binding|regulation of transcription, DNA-dependent|nucleus|sequence-specific DNA binding transcription factor activity	AT1G32330.1	3e-33	AT1G32330	heat shock transcription factor A1D	GO:0003677,GO:0003700,GO:0005515,GO:0005634,GO:0005737,GO:0006351,GO:0006355,GO:0006950,GO:0009407,GO:0009408,GO:0043565	DNA binding|sequence-specific DNA binding transcription factor activity|protein binding|nucleus|cytoplasm|transcription|regulation of transcription|response to stress|toxin catabolic process|response to heat|sequence-specific DNA binding
Glyma.01G016000.1	0	1.95356	0	0	0.272321	0	0	0	0	0	0	0	0	0	0	0	0	0	0.25824	0	0	0	0	0	0	0	0	Glyma.01G016000		Chr01	-1	1547216	1547437					-	-
Glyma.01G016100.1	1.97424	1.56482	1.67115	1.08868	1.20336	1.30206	1.26511	1.22251	0.925514	1.50131	0.586048	0.810011	1.13045	1.00282	1.0816	1.79686	1.56498	1.33946	1.08636	1.3961	1.3827	0.577995	1.33496	1.09924	1.08608	0.737749	0.555699	Glyma.01G016100	(M=881) PF01535 - PPR repeat	Chr01	-1	1548355	1551672					GO:0005515	protein binding
Glyma.01G016200.1	3.26008	4.93677	3.66743	3.87381	5.38686	5.46113	3.49352	4.34723	3.14116	3.23851	5.13871	3.89346	2.53392	3.33283	2.31449	3.51727	4.02353	3.2993	3.80381	4.84739	4.24361	4.53656	2.73976	4.96127	2.25258	1.17204	4.96189	Glyma.01G016200	(M=3) PTHR11685//PTHR11685:SF61 - RBR FAMILY (RING FINGER AND IBR DOMAIN-CONTAINING) // SUBFAMILY NOT NAMED	Chr01	-1	1553067	1556242					GO:0008270	zinc ion binding
Glyma.01G016300.1	1.96663e-22	5.14931e-14	5.04939e-21	1.85221e-23	5.12492e-19	9.92165e-26	2.61717e-21	2.5307e-27	2.38896e-22	5.66897e-16	1.19199e-12	1.07474e-11	9.90526e-21	1.06291e-24	1.95126e-26	1.55988e-25	1.05668e-20	1.43492e-22	2.91826e-19	1.38778e-21	7.87375e-19	3.5595e-21	1.14892e-19	1.12176e-15	1.83256e-20	5.88846e-26	3.33622e-18	Glyma.01G016300	(M=2) K11971 - E3 ubiquitin-protein ligase RNF14 [EC:6.3.2.19]	Chr01	-1	1555182	1556040	K11971	E3 ubiquitin-protein ligase RNF14 [EC:6.3.2.19]			GO:0005515	protein binding
Glyma.01G016400.1	5.97996	3.53378	3.46418	11.1003	9.18756	9.06173	6.79048	6.33298	6.5847	2.99929	4.97247	3.27819	0.85318	1.63712	2.00753	6.19717	3.74315	4.99876	12.9599	11.3894	10.9994	7.17124	3.6684	8.19549	3.60849	2.17824	1.49278	Glyma.01G016400	(M=3) K07441 - beta-1,4-N-acetylglucosaminyltransferase	Chr01	1	1560698	1564822	K07441	beta-1,4-N-acetylglucosaminyltransferase [EC:2.4.1.141]	ko00510,ko00513,ko01100	N-Glycan biosynthesis|Various types of N-glycan biosynthesis|Metabolic pathways	-	-	AT4G18230.1	1e-18	AT4G18230	FUNCTIONS IN\x3a molecular_function unknown\x3b INVOLVED IN\x3a biological_process unknown\x3b LOCATED IN\x3a endomembrane system\x3b EXPRESSED IN\x3a 23 plant structures\x3b EXPRESSED DURING\x3a 13 growth stages\x3b CONTAINS InterPro DOMAIN/s\x3a Oligosaccharide biosynthesis prote /.../14 like (InterPro\x3aIPR013969)\x3b Has 640 Blast hits to 640 proteins in 277 species\x3a Archae - 4\x3b Bacter…	GO:0008150	biological_process	PATH:ath00510	N-Glycan biosynthesis
Glyma.01G016400.2	3.18299	1.8559	2.57824	3.41481	7.94276	5.73446	3.89025	3.2488	2.57093	2.10334	4.47491	5.33122	2.64264	0.858885	2.12053	1.30089	0.906323	2.32908	4.68105	2.00631	2.19118	4.96331	4.53492	3.70272	0.749776	1.44755	0.390456	Glyma.01G016400		Chr01	1	1560698	1564822	K07441	beta-1,4-N-acetylglucosaminyltransferase [EC:2.4.1.141]	ko00510,ko00513,ko01100	N-Glycan biosynthesis|Various types of N-glycan biosynthesis|Metabolic pathways	-	-	AT4G18230.1	1e-18	AT4G18230	FUNCTIONS IN\x3a molecular_function unknown\x3b INVOLVED IN\x3a biological_process unknown\x3b LOCATED IN\x3a endomembrane system\x3b EXPRESSED IN\x3a 23 plant structures\x3b EXPRESSED DURING\x3a 13 growth stages\x3b CONTAINS InterPro DOMAIN/s\x3a Oligosaccharide biosynthesis prote /.../14 like (InterPro\x3aIPR013969)\x3b Has 640 Blast hits to 640 proteins in 277 species\x3a Archae - 4\x3b Bacter…	GO:0008150	biological_process	PATH:ath00510	N-Glycan biosynthesis
Glyma.01G016500.1	11.5641	11.0838	9.07884	21.3786	11.7173	19.6254	31.7999	30.8638	25.0138	6.43894	13.0144	8.70916	1.25973	1.89125	1.99851	10.9106	8.61245	6.95638	16.1291	19.6646	26.1858	8.57849	6.35351	8.94314	1.32463	0.994309	0.486127	Glyma.01G016500	(M=36) KOG0055 - Multidrug/pheromone exporter, ABC superfamily	Chr01	1	1573790	1583422					GO:0055085,GO:0042626,GO:0017111,GO:0016887,GO:0016021,GO:0006810,GO:0005524,GO:0000166	transmembrane transport|ATPase activity, coupled to transmembrane movement of substances|nucleoside-triphosphatase activity|ATPase activity|integral to membrane|transport|ATP binding|nucleotide binding	AT4G25960.1	2e-29	AT4G25960	P-glycoprotein 2	GO:0000166,GO:0005524,GO:0005886,GO:0006200,GO:0006810,GO:0010048,GO:0010315,GO:0010329,GO:0010540,GO:0010541,GO:0016020,GO:0016021,GO:0016887,GO:0017111,GO:0042626,GO:0043481,GO:0048440,GO:0055085	nucleotide binding|ATP binding|plasma membrane|ATP catabolic process|transport|vernalization response|auxin efflux|auxin efflux transmembrane transporter activity|basipetal auxin transport|acropetal auxin transport|membrane|integral component of membrane|ATPase activity|nucleoside-triphosphatase activity|ATPase activity|anthocyanin accumulation in tissues in response to UV light|carpel developmen…	PATH:ath02010	ABC transporters
Glyma.01G016500.2	8.44721	4.42347	5.53291	6.76148	9.56309	5.98585	8.45508	15.0019	15.1966	1.31337	2.29524	3.61509	0.443484	0.136439	0.346506	6.98236	5.69631	5.53593	17.4065	14.6362	18.749	5.97917	1.82213	2.32979	0.958306	0.985902	0.504431	Glyma.01G016500		Chr01	1	1573790	1583422					GO:0055085,GO:0042626,GO:0017111,GO:0016887,GO:0016021,GO:0006810,GO:0005524,GO:0000166	transmembrane transport|ATPase activity, coupled to transmembrane movement of substances|nucleoside-triphosphatase activity|ATPase activity|integral to membrane|transport|ATP binding|nucleotide binding	AT4G25960.1	2e-29	AT4G25960	P-glycoprotein 2	GO:0000166,GO:0005524,GO:0005886,GO:0006200,GO:0006810,GO:0010048,GO:0010315,GO:0010329,GO:0010540,GO:0010541,GO:0016020,GO:0016021,GO:0016887,GO:0017111,GO:0042626,GO:0043481,GO:0048440,GO:0055085	nucleotide binding|ATP binding|plasma membrane|ATP catabolic process|transport|vernalization response|auxin efflux|auxin efflux transmembrane transporter activity|basipetal auxin transport|acropetal auxin transport|membrane|integral component of membrane|ATPase activity|nucleoside-triphosphatase activity|ATPase activity|anthocyanin accumulation in tissues in response to UV light|carpel developmen…	PATH:ath02010	ABC transporters
Glyma.01G016600.1	0.087615	0.0623381	0.357621	0.0314781	0	0	0	0.0327375	0	0	0	0	0	0	0	0.381548	0.28766	0.0537233	0	0	0	0	0	0	0	0	0	Glyma.01G016600	(M=341) PTHR10641 - MYB-LIKE DNA-BINDING PROTEIN MYB	Chr01	1	1592908	1595410					GO:0003682	chromatin binding	AT3G02940.1	8e-14	AT3G02940	myb domain protein 107	GO:0003677,GO:0003682,GO:0003700,GO:0006355,GO:0009751	DNA binding|chromatin binding|sequence-specific DNA binding transcription factor activity|regulation of transcription|response to salicylic acid
Glyma.01G016700.1	3.45367	2.33819	3.24656	5.31201	4.35718	6.92642	6.34422	5.50235	3.94567	2.15738	1.20868	2.19285	1.1589	1.32983	1.60594	4.26851	2.47156	4.2266	6.74426	4.48609	6.39683	4.61784	3.74099	3.30854	1.57441	2.15342	1.7378	Glyma.01G016700	(M=8) 2.7.1.159 - Inositol-1,3,4-trisphosphate 5/6-kinase.	Chr01	-1	1599357	1600466	K00913	inositol-1,3,4-trisphosphate 5/6-kinase / inositol-tetrakisphosphate 1-kinase [EC:2.7.1.159 2.7.1.134]	ko00562,ko01100,ko04070	Inositol phosphate metabolism|Metabolic pathways|Phosphatidylinositol signaling system	GO:0052726,GO:0052725,GO:0047325,GO:0032957,GO:0005622,GO:0005524,GO:0000287	inositol-1,3,4-trisphosphate 5-kinase activity|inositol-1,3,4-trisphosphate 6-kinase activity|inositol tetrakisphosphate 1-kinase activity|inositol trisphosphate metabolic process|intracellular|ATP binding|magnesium ion binding
Glyma.01G016800.1	10.1105	9.93338	7.07603	11.9092	12.2062	11.9328	9.05452	9.335	10.1592	3.88467	11.4034	9.99039	0.495415	0.435785	0.680622	12.7123	9.53035	12.0288	10.7455	11.7699	11.1434	14.4306	5.62921	12.8941	0.767285	0.996196	0.157753	Glyma.01G016800	(M=5) KOG3140 - Predicted membrane protein	Chr01	1	1609124	1612598					-	-	AT4G17790.1	5e-31	AT4G17790	SNARE associated Golgi protein family	GO:0006661,GO:0008150	phosphatidylinositol biosynthetic process|biological_process
Glyma.01G016900.1	7.30475	7.9368	7.9799	7.76956	7.46421	8.00423	7.77467	7.86789	7.48185	6.99945	5.45535	5.75201	6.38823	5.17079	5.0896	7.82508	8.25336	7.76241	7.68982	9.55757	8.1773	6.27604	4.99258	5.71387	4.12493	3.20249	1.22771	Glyma.01G016900	(M=27) KOG0131 - Splicing factor 3b, subunit 4	Chr01	-1	1614637	1619559					GO:0003676,GO:0000166	nucleic acid binding|nucleotide binding	AT5G46840.2	2e-15	AT5G46840	RNA-binding (RRM/RBD/RNP motifs) family protein	GO:0000166,GO:0003676	nucleotide binding|nucleic acid binding
Glyma.01G017000.1	6.15473	5.91965	10.3667	2.26055	5.7112	2.06244	5.31234	5.25417	6.24103	8.76	3.67944	7.30086	12.5194	7.23884	9.52516	7.70889	9.34124	10.9105	2.87926	6.384	2.84128	12.6781	7.5174	8.02059	15.5298	9.08176	9.18447	Glyma.01G017000		Chr01	-1	1622886	1624365					GO:0005515	protein binding
Glyma.01G017100.1	8.63921	8.29297	5.68714	3.98468	4.62064	4.72916	5.87637	4.69398	4.63682	5.29317	10.9654	7.93443	1.94457	2.16646	1.56252	10.2827	5.04666	6.2534	3.77449	4.47	3.60744	12.6822	8.24148	14.3795	3.13272	3.65171	2.28456	Glyma.01G017100	(M=10) 1.2.1.44 - Cinnamoyl-CoA reductase.	Chr01	1	1634013	1637492					GO:0050662,GO:0044237,GO:0003824	coenzyme binding|cellular metabolic process|catalytic activity
Glyma.01G017200.1	0	0	0	0	0	0	0	0	0	0	0	0	0	0	0	0.0462584	0	0	0	0	0	0	0	0	0	0	0	Glyma.01G017200	(M=15) PTHR22765//PTHR22765:SF21 - RING FINGER AND PROTEASE ASSOCIATED DOMAIN-CONTAINING // SUBFAMILY NOT NAMED	Chr01	1	1642862	1643728					GO:0046872,GO:0008270,GO:0005515	metal ion binding|zinc ion binding|protein binding
Glyma.01G017300.1	1.49402	1.6396	1.77111	0.248171	0.220663	0.604545	0.0341652	0.267149	0.314221	0.000205066	0.22409	0.369414	0.00432049	0.221832	0.15517	0.873199	0.3346	0.73429	0.000472459	0.104904	8.91652e-11	0.110444	0.167432	0.0647067	0.0970526	0.0816579	0.0800232	Glyma.01G017300	(M=4) PTHR14155:SF29 - OS04G0590900 PROTEIN	Chr01	-1	1648449	1650121					GO:0046872,GO:0008270,GO:0005515	metal ion binding|zinc ion binding|protein binding	AT4G30400.1	1e-06	AT4G30400	RING/U-box superfamily protein	GO:0005515,GO:0008270,GO:0016020,GO:0016021,GO:0016567,GO:0046872,GO:0080167	protein binding|zinc ion binding|membrane|integral component of membrane|protein ubiquitination|metal ion binding|response to karrikin
Glyma.01G017300.2	2.02138	3.16225	2.73239	0.996687	1.17996	0.808519	1.26815	0.328304	0.180675	0.331575	1.62441e-14	1.81365e-21	0.300153	0.191039	0.176579	3.66807	0.785331	1.92872	0.603991	0.579716	0.136421	1.91471e-05	0.446866	2.31944e-24	0.10442	0.300716	0.0803971	Glyma.01G017300		Chr01	-1	1648646	1650096					GO:0046872,GO:0008270,GO:0005515	metal ion binding|zinc ion binding|protein binding	AT4G30400.1	1e-06	AT4G30400	RING/U-box superfamily protein	GO:0005515,GO:0008270,GO:0016020,GO:0016021,GO:0016567,GO:0046872,GO:0080167	protein binding|zinc ion binding|membrane|integral component of membrane|protein ubiquitination|metal ion binding|response to karrikin
Glyma.01G017400.1	10.7691	10.5029	8.49412	9.29166	7.46317	12.4143	7.52267	8.0803	8.76211	2.55706	4.39532	5.1112	1.99645	2.07896	2.76082	9.62411	8.64632	9.62011	8.36648	7.50978	8.01552	5.98584	3.73659	3.81404	2.66018	2.22182	2.00955	Glyma.01G017400	(M=9) KOG0144 - RNA-binding protein CUGBP1/BRUNO (RRM superfamily)	Chr01	-1	1653678	1657140					GO:0003676,GO:0000166	nucleic acid binding|nucleotide binding
Glyma.01G017500.1	1.14943e-41	3.96329e-20	1.8942e-20	2.06532e-40	1.11144e-42	2.73695e-44	3.1495e-40	4.19805e-43	7.05785e-45	4.47919e-55	0.0797627	0	3.72838e-57	1.51923e-47	0	2.16146	3.7165	4.0547	0.889932	1.16914	0.594276	0.297865	2.6344e-11	0.0358335	0.0160014	2.55631e-75	1.68795e-34	Glyma.01G017500	(M=19) PTHR19282//PTHR19282:SF137 - TETRASPANIN	Chr01	1	1662657	1663915					GO:0016021	integral to membrane	AT5G46700.1	1e-10	AT5G46700	Tetraspanin family protein	GO:0003674,GO:0005886,GO:0007275,GO:0007389,GO:0008361,GO:0009506,GO:0009554,GO:0009734,GO:0009855,GO:0009926,GO:0009933,GO:0009934,GO:0009944,GO:0009956,GO:0010014,GO:0010015,GO:0010051,GO:0010073,GO:0010075,GO:0010305,GO:0016020,GO:0016021,GO:0019344,GO:0040007	molecular_function|plasma membrane|multicellular organismal development|pattern specification process|regulation of cell size|plasmodesma|megasporogenesis|auxin-activated signaling pathway|determination of bilateral symmetry|auxin polar transport|meristem structural organization|regulation of meristem structural organization|polarity specification of adaxial/abaxial axis|radial pattern formation|…
Glyma.01G017600.1	4.83165e-14	3.48071e-13	4.30411e-40	4.59316e-39	3.77654e-43	1.44627e-20	2.53358e-40	2.37064e-40	1.11679e-42	2.7197e-40	2.76562e-19	0	0	1.91419e-54	0	3.88522	3.54039	10.5438	0.00017559	0.365015	0.004955	0	4.21628e-13	8.72685e-49	2.65479e-05	2.05739e-54	2.9433e-48	Glyma.01G017600	(M=19) PTHR19282//PTHR19282:SF137 - TETRASPANIN	Chr01	1	1673427	1674421					GO:0016021	integral to membrane	AT2G19580.1	3e-07	AT2G19580	tetraspanin2	GO:0016020,GO:0016021	membrane|integral component of membrane
Glyma.01G017700.1	13.6244	11.3015	9.76954	4.52596	4.36142	5.04838	1.63486	2.99246	3.3737	1.37588	5.41689	6.61608	0.275486	0.73237	1.20395	17.7098	12.7241	15.9942	6.2628	7.13317	3.70513	5.24934	3.50834	6.4265	0.529862	1.65155	5.88708	Glyma.01G017700	(M=30) PF04640 - PLATZ transcription factor	Chr01	-1	1689030	1691957					-	-	AT4G17900.1	3e-20	AT4G17900	PLATZ transcription factor family protein	GO:0008150	biological_process
Glyma.01G017800.1	0.0331222	0.0158271	0.504186	0.11613	0.00474072	0.000172716	0.000853561	1.45335e-08	0.00728559	1.01521e-18	0.0952503	2.57198e-07	0.0111685	0.0418148	0.121517	1.68471e-10	0.00149138	0.276208	0.00467514	0.000352512	0.3117	0.00204334	0.0462536	0.000596506	0.00500264	0.0303837	0.193396	Glyma.01G017800		Chr01	1	1722270	1723518					-	-
Glyma.01G017800.2	3.90608	2.49021	3.94935	0.338294	2.58703	2.21788	0.813243	0.848476	1.74395	0.321375	1.13959	1.54449	0.0247362	0.192943	0.381719	2.94097	2.83793	4.2502	2.88673	1.87277	0.6392	1.05037	0.989216	2.04641	0.950547	0.726013	0.626678	Glyma.01G017800		Chr01	1	1722270	1723325					-	-
Glyma.01G017900.1	4.10061	3.40501	3.68601	3.76425	3.7731	4.3749	4.20792	3.11759	3.4212	1.83774	4.80378	4.09933	0.533213	0.224375	0.440026	2.32284	2.77265	3.32307	2.9386	3.1448	2.55559	3.97814	1.98081	4.40073	0.434554	0.418596	0.369231	Glyma.01G017900	(M=4) PTHR12510 - TROPONIN C-AKIN-1 PROTEIN	Chr01	1	1734474	1735545					-	-
Glyma.01G018000.1	0.2603	0.421745	0.297811	0.225755	1.04901	0.740365	0.509306	0.0605994	0.864256	0.141209	0.83647	1.49365	1.08668	0.571765	1.02872	0.824364	1.05322	2.46384	0.317873	0.0533342	0.280516	0.328777	0.282299	0.104775	0.831322	1.68643	12.7982	Glyma.01G018000		Chr01	-1	1736217	1737749					-	-
Glyma.01G018000.2	2.20691e-18	0.152443	1.09489e-06	1.61989e-11	0.0396105	0	7.88357e-25	0.14548	3.3278e-17	0.850184	1.62171e-20	0.0314901	4.27417e-07	0.000747886	1.9063e-10	2.87621e-07	9.78127e-05	7.34426e-17	4.9767e-28	1.48488e-81	7.07197e-22	4.36094e-20	6.54617e-17	0.0651572	1.92948e-05	0.790676	1.26984	Glyma.01G018000		Chr01	-1	1736217	1737384					-	-
Glyma.01G018100.1	79.5423	105.638	101.197	43.4516	43.5828	54.1016	35.7412	37.2049	31.117	13.1107	37.4692	49.9984	0	0	0	74.3901	108.937	113.874	8.62851	6.74891	7.72658	8.58097	4.59868	3.55747	0.0695082	0.0217347	0	Glyma.01G018100		Chr01	1	1745243	1746141					-	-
Glyma.01G018100.2	3.19277e-07	0.382369	4.84425e-08	0.00076601	0.824994	5.10024e-09	0	0	1.75875e-05	0.000638085	0.0747186	0	0	0	0	0.000210933	0.107484	0.785616	0	0	3.45994e-16	5.92071e-12	1.91712e-08	0.017518	0	0.0280977	0	Glyma.01G018100		Chr01	1	1745243	1746141					-	-
Glyma.01G018200.1	0	0	0	0	0	0	0	0	0	0	0	0	0	0	0	0	0	0	0.160708	0	0	0	0	0	0	0	0	Glyma.01G018200		Chr01	-1	1748639	1749703					-	-
Glyma.01G018300.1	6.70515	6.54798	7.54905	6.05545	3.93427	6.02965	5.12343	4.55687	4.84269	1.25463	1.66252	1.34332	1.05434	1.01278	1.04187	6.64523	6.12597	5.4329	6.12484	6.32054	7.44191	1.52693	1.75669	1.68275	0.484363	0.67906	0.179176	Glyma.01G018300	(M=19) KOG1865 - Ubiquitin carboxyl-terminal hydrolase	Chr01	-1	1750027	1754223					GO:0006511	ubiquitin-dependent protein catabolic process
Glyma.01G018400.1	11.7019	11.8673	12.1138	4.9317	2.02472	3.68574	7.10501	12.4957	10.1793	4.93195	5.21946	3.63903	4.83278	6.94634	6.48538	14.0129	11.8824	14.2882	3.72481	3.74669	2.99829	7.78663	8.15396	9.03349	8.04865	6.65612	1.40037	Glyma.01G018400	(M=4) K13422 - transcription factor MYC2	Chr01	1	1772897	1774869	K13422	transcription factor MYC2	ko04075	Plant hormone signal transduction	GO:0046983	protein dimerization activity	AT1G01260.3	8e-15	AT1G01260	basic helix-loop-helix (bHLH) DNA-binding superfamily protein	GO:0003677,GO:0003700,GO:0005634,GO:0006351,GO:0006355,GO:0009694,GO:0009753,GO:0046983	DNA binding|sequence-specific DNA binding transcription factor activity|nucleus|transcription|regulation of transcription|jasmonic acid metabolic process|response to jasmonic acid|protein dimerization activity
Glyma.01G018500.1	0.0692854	0.165893	0	0.082474	0	0.0731133	0	4.193e-64	0	0	0	0	0	0	0	0	0.0849964	0.128141	0	0	0	0	0	0	0	0	0	Glyma.01G018500		Chr01	1	1782875	1783916					-	-
Glyma.01G018600.1	0.657623	0.770786	0.966843	0.898016	0.386629	1.0771	0.685049	1.56539	0.485835	0.405608	0.118134	0.101811	0.207378	0.471964	0.821559	1.43353	0.407292	2.08054	0.804024	0.886752	1.29356	0.226277	0.229092	0.0558463	0.00198389	0.0752762	1.13269	Glyma.01G018600		Chr01	-1	1783917	1787262					-	-
Glyma.01G018600.2	11.4976	10.9113	9.91603	10.1706	8.77801	9.80324	13.8839	12.6105	11.037	4.1016	9.81367	9.62774	6.53784	4.36813	5.54205	8.94596	8.78433	6.81153	9.24021	8.72148	8.74967	5.90379	2.96263	6.31005	3.47732	3.85862	4.8732	Glyma.01G018600		Chr01	-1	1783917	1787272					-	-
Glyma.01G018700.1	5.16261	4.25856	5.47883	10.4859	9.44905	10.2631	8.57184	7.26877	9.22087	3.66181	5.97414	4.6847	2.0086	2.08022	1.992	6.06168	6.67375	6.26668	8.9322	9.95562	10.1694	7.60596	4.44752	7.42989	1.85689	1.71428	0.0346439	Glyma.01G018700	(M=75) PF05678 - VQ motif	Chr01	1	1790049	1792039					-	-
Glyma.01G018700.2	0.00035674	1.82105	1.19324e-08	0.811106	0.269633	0.846679	0.00385246	1.05343	0.278758	0.0552191	0.114052	0.3599	0.000135793	0.0285189	0.149803	0.219732	0.294654	0.233126	0.711413	0.263271	0.275699	0.535592	0.000455561	0.000927049	0.177349	2.82536e-16	0.0571099	Glyma.01G018700		Chr01	1	1790049	1792039					-	-
Glyma.01G018800.1	0.959078	1.54676	1.63608	5.64933	8.38319	9.10499	6.01265	4.57695	5.42962	2.43293	10.9246	10.5377	0.109164	0.0212512	0.111477	1.13091	1.02931	1.75833	6.13764	5.74547	4.71914	13.4631	5.88104	18.823	0.120256	0.582468	0	Glyma.01G018800	(M=22) K14496 - abscisic acid receptor PYR/PYL family	Chr01	-1	1803842	1805405	K14496	abscisic acid receptor PYR/PYL family	ko04075	Plant hormone signal transduction	-	-
Glyma.01G018900.1	0	0	0	0	0	0	0	0	0	0	0	0	0	0	0	0	0	0	0	0	0	0	0	0	0	0	0	Glyma.01G018900		Chr01	-1	1814560	1817417					-	-
Glyma.01G019000.1	3.48946	2.74773	3.86444	14.2842	11.3326	13.0004	12.288	9.73885	12.2496	10.2847	45.2144	56.7316	1.36861	2.79025	1.91219	6.44386	6.32356	3.54382	12.3671	14.9399	12.9548	40.2746	17.3034	35.8281	1.19784	3.34337	2.40157	Glyma.01G019000	(M=10) K03454 - mitochondrial carrier protein, MC family	Chr01	-1	1818232	1821908	K03454	mitochondrial carrier protein, MC family			-	-	AT5G46800.1	2e-14	AT5G46800	Mitochondrial substrate carrier family protein	GO:0005739,GO:0005743,GO:0006810,GO:0006839,GO:0009507,GO:0009536,GO:0015822,GO:0016020,GO:0016021	mitochondrion|mitochondrial inner membrane|transport|mitochondrial transport|chloroplast|plastid|ornithine transport|membrane|integral component of membrane
Glyma.01G019100.1	1.50721	3.5777	3.90504	1.23102	0.539218	0.446999	2.07543	2.73829	2.81053	2.84849	0.705937	1.55547	3.46058	3.45731	4.2662	3.18951	2.9846	4.36044	1.24465	0.807876	1.45941	0.807696	1.52646	1.51265	1.4851	2.04285	3.81067	Glyma.01G019100	(M=2) PTHR12526:SF55 - SUCROSE-PHOSPHATE SYNTHASE	Chr01	-1	1826798	1836353					-	-	AT5G65685.2	1e-07	AT5G65685	UDP-Glycosyltransferase superfamily protein	GO:0004378,GO:0033164	GDP-Man:Man1GlcNAc2-PP-Dol alpha-1|glycolipid 6-alpha-mannosyltransferase activity
Glyma.01G019100.2	7.14774	6.18919	6.50536	1.76736	3.29351	3.41606	3.59923	5.7234	3.07213	3.80629	2.07244	4.26757	11.5423	8.30443	9.10598	6.88127	7.45825	7.5797	1.92637	2.70184	2.24727	1.08179	3.21149	0.727185	7.77075	5.61823	9.22876	Glyma.01G019100		Chr01	-1	1826798	1836387					-	-	AT5G65685.2	1e-07	AT5G65685	UDP-Glycosyltransferase superfamily protein	GO:0004378,GO:0033164	GDP-Man:Man1GlcNAc2-PP-Dol alpha-1|glycolipid 6-alpha-mannosyltransferase activity
Glyma.01G019100.3	0.230795	2.14842e-05	1.7599e-08	0.0241532	0.0325292	0.00638749	0.00272488	5.69042e-07	4.75578e-11	6.24861e-09	9.5175e-06	4.11796e-07	0.641598	0.424929	0.0156415	0.0445344	0.209917	0.390253	0.145294	0.0536765	9.71501e-16	7.6396e-05	1.06941e-12	3.83275e-06	0.336229	0.222563	0.0278154	Glyma.01G019100		Chr01	-1	1829368	1836353					-	-	AT5G65685.2	1e-07	AT5G65685	UDP-Glycosyltransferase superfamily protein	GO:0004378,GO:0033164	GDP-Man:Man1GlcNAc2-PP-Dol alpha-1|glycolipid 6-alpha-mannosyltransferase activity
Glyma.01G019200.1	5.67837	3.48386	5.51477	5.54851	4.85259	7.52228	2.62573	2.06183	1.95776	22.3031	42.5371	5.29051	9.54823	5.20562	8.09772	11.214	7.2507	8.88612	3.04951	3.8259	2.21885	155.022	61.51	149.088	16.0223	19.3009	4.89291	Glyma.01G019200	(M=7) 4.1.1.49 - Phosphoenolpyruvate carboxykinase (ATP).	Chr01	-1	1839153	1846859	K01610	phosphoenolpyruvate carboxykinase (ATP) [EC:4.1.1.49]	ko00010,ko00020,ko00620,ko00710,ko01100,ko01110,ko01120,ko01130,ko01200	Glycolysis / Gluconeogenesis|Citrate cycle (TCA cycle)|Pyruvate metabolism|Carbon fixation in photosynthetic organisms|Metabolic pathways|Biosynthesis of secondary metabolites|Microbial metabolism in diverse environments|Biosynthesis of antibiotics|Carbon metabolism	GO:0017076,GO:0006094,GO:0005524,GO:0004612,GO:0004611	purine nucleotide binding|gluconeogenesis|ATP binding|phosphoenolpyruvate carboxykinase (ATP) activity|phosphoenolpyruvate carboxykinase activity	AT4G37870.1	0	AT4G37870	phosphoenolpyruvate carboxykinase 1	GO:0000166,GO:0004611,GO:0004612,GO:0005524,GO:0005634,GO:0005730,GO:0005737,GO:0005829,GO:0006094,GO:0009817,GO:0016020,GO:0016036,GO:0016301,GO:0016310,GO:0016829,GO:0016831,GO:0017076,GO:0046686	nucleotide binding|phosphoenolpyruvate carboxykinase activity|phosphoenolpyruvate carboxykinase (ATP) activity|ATP binding|nucleus|nucleolus|cytoplasm|cytosol|gluconeogenesis|defense response to fungus|membrane|cellular response to phosphate starvation|kinase activity|phosphorylation|lyase activity|carboxy-lyase activity|purine nucleotide binding|response to cadmium ion	PATH:ath00010,PATH:ath00020,PATH:ath00620,PATH:ath00710,PATH:ath01200	Glycolysis / Gluconeogenesis|Citrate cycle (TCA cycle)|Pyruvate metabolism|Carbon fixation in photosynthetic organisms|Carbon metabolism
Glyma.01G019300.1	6.7192	8.1796	8.67425	6.89046	7.57481	8.54644	6.13189	5.22181	6.81213	1.9258	4.69279	2.08107	0.102633	0.113895	0.145331	10.3363	7.74183	9.16119	8.58269	8.45377	6.16006	5.46271	2.01814	3.60745	0.027955	0.141762	0.0117803	Glyma.01G019300	(M=6) PTHR11210:SF4 - ZINC FINGER (C3HC4-TYPE RING FINGER) FAMILY PROTEIN	Chr01	-1	1865692	1868540					GO:0008270,GO:0005515	zinc ion binding|protein binding	AT4G37890.2	4e-20	AT4G37890	Zinc finger (C3HC4-type RING finger) family protein	GO:0005515,GO:0008270,GO:0046872	protein binding|zinc ion binding|metal ion binding
Glyma.01G019400.1	0.259277	0.618239	0.76026	0.373254	1.30112	0.000147772	0.48882	0.800327	0.115953	7.92437e-06	0.00105477	1.24353	0.00230415	2.02513e-07	0.00190748	1.13889	2.64803	3.91024	1.32148	1.0532	1.31611	0.0731634	0.613939	0.265159	0.000960272	0.000747541	1.94461e-08	Glyma.01G019400	(M=110) PF02309 - AUX/IAA family	Chr01	-1	1886628	1890669					GO:0046983,GO:0006355,GO:0005634	protein dimerization activity|regulation of transcription, DNA-dependent|nucleus	AT2G22670.4	8e-21	AT2G22670	indoleacetic acid-induced protein 8	GO:0005515,GO:0005634,GO:0006351,GO:0006355,GO:0009734,GO:0046983	protein binding|nucleus|transcription|regulation of transcription|auxin-activated signaling pathway|protein dimerization activity	PATH:ath04075	Plant hormone signal transduction
Glyma.01G019400.2	86.2593	92.1307	91.3417	56.9793	54.1938	59.9414	44.4772	41.0883	44.2395	11.6709	34.0483	40.1731	2.05011	3.07277	1.64925	76.373	72.5262	67.1274	46.1149	43.7754	48.6865	29.16	14.4737	27.7602	2.33016	2.08433	0.702358	Glyma.01G019400		Chr01	-1	1886628	1890851					GO:0046983,GO:0006355,GO:0005634	protein dimerization activity|regulation of transcription, DNA-dependent|nucleus	AT2G22670.4	7e-21	AT2G22670	indoleacetic acid-induced protein 8	GO:0005515,GO:0005634,GO:0006351,GO:0006355,GO:0009734,GO:0046983	protein binding|nucleus|transcription|regulation of transcription|auxin-activated signaling pathway|protein dimerization activity	PATH:ath04075	Plant hormone signal transduction
Glyma.01G019400.3	4.33938	5.68038	5.60326	4.87426	2.17085	5.32735	2.16257	2.58048	3.45612	0.979948	4.58412	2.07396	0.0126934	1.03205e-06	0.150695	4.87106	9.12991	10.4945	3.23273	4.06699	3.88473	3.28595	1.36265	2.44788	0.0037659	0.276196	0.0775456	Glyma.01G019400		Chr01	-1	1886628	1890669					GO:0046983,GO:0006355,GO:0005634	protein dimerization activity|regulation of transcription, DNA-dependent|nucleus	AT2G22670.4	7e-21	AT2G22670	indoleacetic acid-induced protein 8	GO:0005515,GO:0005634,GO:0006351,GO:0006355,GO:0009734,GO:0046983	protein binding|nucleus|transcription|regulation of transcription|auxin-activated signaling pathway|protein dimerization activity	PATH:ath04075	Plant hormone signal transduction
Glyma.01G019400.4	4.35351	7.88638	5.48304	1.14447	1.56904	2.81438	1.87662	1.30823	2.96969	0.608397	0.625891	2.67032	0.152419	3.24566e-05	0.43492	0.965787	1.23376	1.00861	1.57825	0.277769	0.950026	0.397211	0.217537	0.137432	1.01429e-05	1.15941e-13	1.04016e-06	Glyma.01G019400		Chr01	-1	1887921	1890811					GO:0046983,GO:0006355,GO:0005634	protein dimerization activity|regulation of transcription, DNA-dependent|nucleus	AT2G22670.4	3e-20	AT2G22670	indoleacetic acid-induced protein 8	GO:0005515,GO:0005634,GO:0006351,GO:0006355,GO:0009734,GO:0046983	protein binding|nucleus|transcription|regulation of transcription|auxin-activated signaling pathway|protein dimerization activity	PATH:ath04075	Plant hormone signal transduction
Glyma.01G019500.1	4.86873	3.40548	4.41513	4.87345	3.77847	5.78876	5.78347	3.46773	4.66178	2.09392	13.3147	14.8031	0.239732	0.150381	0.139719	3.96592	3.10699	3.96784	4.72671	4.57069	3.97505	19.957	7.24255	19.2229	0.131437	0.914319	0.303328	Glyma.01G019500		Chr01	1	1905829	1906826					-	-
Glyma.01G019600.1	4.39541	4.50732	4.09595	3.58988	3.51852	2.84353	2.39992	3.75205	3.07803	0.659655	0.644356	0.643247	0.518653	1.01354	0.968603	4.59875	3.28306	3.18626	4.15369	4.98174	3.54322	0.370183	0.863552	0.726471	0.856631	0.500657	1.15031	Glyma.01G019600	(M=2) PTHR14000:SF3 - DNA BINDING	Chr01	1	1929870	1932580					-	-
Glyma.01G019700.1	87.1827	95.362	82.149	40.8301	59.5502	45.9693	47.5007	46.997	40.8224	8.39506	25.9423	30.234	10.4846	7.8209	4.43701	73.0428	70.2156	62.0869	52.9887	59.2097	65.6694	16.827	9.36473	17.4932	4.25382	3.10983	3.70465	Glyma.01G019700	(M=126) PTHR12565 - STEROL REGULATORY ELEMENT-BINDING PROTEIN	Chr01	-1	1941089	1943035					GO:0046983	protein dimerization activity	AT5G65640.2	1e-06	AT5G65640	beta HLH protein 93	GO:0046983	protein dimerization activity
Glyma.01G019700.2	7.13884	4.85268	6.69917	1.52288	2.95908	4.05842	2.7334	3.03537	3.17548	0.614093	2.36278	2.65618	0.663033	0.974767	0.866041	3.91555	6.52837	4.04356	3.69542	4.42791	4.86366	0.983902	0.60211	1.7948	0.234421	0.2058	0.568454	Glyma.01G019700		Chr01	-1	1941089	1943015					GO:0046983	protein dimerization activity	AT5G65640.2	1e-06	AT5G65640	beta HLH protein 93	GO:0046983	protein dimerization activity
Glyma.01G019700.3	16.2704	20.5124	21.7337	7.96791	7.77018	11.0188	9.078	8.65705	7.82208	4.14454	3.34839	6.48105	3.20366	3.00115	2.39579	15.5914	18.3983	13.3427	10.0681	8.3057	12.3264	1.96781	3.03302	1.6717	2.76145	2.34888	4.42198	Glyma.01G019700		Chr01	-1	1941089	1943002					GO:0046983	protein dimerization activity	AT5G65640.2	1e-06	AT5G65640	beta HLH protein 93	GO:0046983	protein dimerization activity
Glyma.01G019800.1	10.4796	11.9716	10.4357	9.52151	10.4778	8.51427	7.85961	9.89706	12.2999	4.07626	7.5713	8.00812	1.75069	2.5725	2.99337	13.0214	11.5032	14.3919	12.5514	14.3976	17.6681	25.2588	13.8242	22.2813	14.0503	13.5614	6.6754	Glyma.01G019800	(M=2) KOG4726 - Ultrahigh sulfur keratin-associated protein	Chr01	-1	1971084	1977113					-	-	AT2G22660.2	3e-15	AT2G22660	Protein of unknown function (duplicated DUF1399)	GO:0003674,GO:0005886,GO:0008150	molecular_function|plasma membrane|biological_process
Glyma.01G019800.2	12.2831	10.8945	13.1542	19.2203	17.5234	20.967	22.604	22.3209	23.7934	7.03236	12.2375	13.4669	2.28986	2.75216	5.13771	13.0719	14.9277	10.9426	30.408	29.4959	26.3501	38.9019	20.9812	32.6045	24.1871	16.9809	4.63747	Glyma.01G019800		Chr01	-1	1971084	1977113					-	-	AT2G22660.2	3e-15	AT2G22660	Protein of unknown function (duplicated DUF1399)	GO:0003674,GO:0005886,GO:0008150	molecular_function|plasma membrane|biological_process
Glyma.01G019900.1	2.59536	2.13379	2.52183	3.56459	2.37273	1.59201	2.39497	2.00289	2.07213	2.31241	1.92816	2.99323	1.95738	2.0668	1.91433	3.2455	2.53019	2.26824	2.94571	1.6219	2.36899	2.49784	1.24941	1.5607	3.03648	1.62059	2.18592	Glyma.01G019900		Chr01	-1	1979213	1984198					-	-	AT4G37920.1	3e-23	AT4G37920	unknown protein\x3b FUNCTIONS IN\x3a molecular_function unknown\x3b INVOLVED IN\x3a biological_process unknown\x3b LOCATED IN\x3a chloroplast thylakoid membrane, chloroplast, chloroplast envelope\x3b BEST Arabidopsis thaliana protein match is\x3a unknown protein (TAIR\x3aAT1G /.../1)\x3b Has 123 Blast hits to 120 proteins in 40 species\x3a Archae - 2\x3b Bacteria - 11\x3b Metazoa - 8\x3b Fungi - …	GO:0008150,GO:0009507,GO:0009535,GO:0009536,GO:0009941	biological_process|chloroplast|chloroplast thylakoid membrane|plastid|chloroplast envelope
Glyma.01G019900.2	0.00283773	0.996656	0.19935	0.421291	0.169115	0.13997	0.049393	0.342241	0.204419	0.00200371	0.249724	0.047514	3.32532e-07	0.0474887	2.18535e-08	0.000241947	0.119051	9.75301e-06	0.0817918	0.29567	0.0397012	0.0331108	0.198293	0.0286466	0.000426008	7.04147e-12	0.178615	Glyma.01G019900		Chr01	-1	1979213	1984198					-	-	AT4G37920.1	3e-23	AT4G37920	unknown protein\x3b FUNCTIONS IN\x3a molecular_function unknown\x3b INVOLVED IN\x3a biological_process unknown\x3b LOCATED IN\x3a chloroplast thylakoid membrane, chloroplast, chloroplast envelope\x3b BEST Arabidopsis thaliana protein match is\x3a unknown protein (TAIR\x3aAT1G /.../1)\x3b Has 123 Blast hits to 120 proteins in 40 species\x3a Archae - 2\x3b Bacteria - 11\x3b Metazoa - 8\x3b Fungi - …	GO:0008150,GO:0009507,GO:0009535,GO:0009536,GO:0009941	biological_process|chloroplast|chloroplast thylakoid membrane|plastid|chloroplast envelope
Glyma.01G019900.3	0.629216	1.45763	1.95214	0.239067	1.10334	1.25512	0.591265	1.12723	1.06467	1.20399	1.25495	0.660154	0.51119	1.35452	0.442219	1.25382	0.885902	1.42965	1.26421	1.89513	1.0522	1.00363	0.268503	0.689872	0.441001	0.0239525	0.447086	Glyma.01G019900		Chr01	-1	1979213	1984198					-	-	AT4G37920.1	3e-23	AT4G37920	unknown protein\x3b FUNCTIONS IN\x3a molecular_function unknown\x3b INVOLVED IN\x3a biological_process unknown\x3b LOCATED IN\x3a chloroplast thylakoid membrane, chloroplast, chloroplast envelope\x3b BEST Arabidopsis thaliana protein match is\x3a unknown protein (TAIR\x3aAT1G /.../1)\x3b Has 123 Blast hits to 120 proteins in 40 species\x3a Archae - 2\x3b Bacteria - 11\x3b Metazoa - 8\x3b Fungi - …	GO:0008150,GO:0009507,GO:0009535,GO:0009536,GO:0009941	biological_process|chloroplast|chloroplast thylakoid membrane|plastid|chloroplast envelope
Glyma.01G020000.1	0	0	0	0	0	0	0	0	0	0	0	0	0	0	0	0	0	0	0	0	0	0	0	0	0	0	0	Glyma.01G020000	(M=7) PTHR19241//PTHR19241:SF102 - ATP-BINDING CASSETTE TRANSPORTER	Chr01	1	1990783	1994783					GO:0017111,GO:0016887,GO:0016020,GO:0005524,GO:0000166	nucleoside-triphosphatase activity|ATPase activity|membrane|ATP binding|nucleotide binding	AT3G55110.1	2e-06	AT3G55110	ABC-2 type transporter family protein	GO:0000166,GO:0005524,GO:0006200,GO:0006810,GO:0010103,GO:0016020,GO:0016021,GO:0016887,GO:0017111	nucleotide binding|ATP binding|ATP catabolic process|transport|stomatal complex morphogenesis|membrane|integral component of membrane|ATPase activity|nucleoside-triphosphatase activity
Glyma.01G020100.1	0.0670887	0.0551035	0.0674096	0.000188031	0.0331915	0.0382129	0.102722	0.0778561	0.0935344	0.0359998	0.0209717	0.0554812	0.0603242	0.0231745	0.0194856	0.0058106	0.00897805	0.070769	0.000762516	0.0038006	0.0391346	0.024792	0.0615019	0.021971	0.0124399	0.0256783	9.01484e-43	Glyma.01G020100	(M=2) PTHR24420//PTHR24420:SF551 - LEUCINE-RICH REPEAT RECEPTOR-LIKE PROTEIN KINASE	Chr01	1	1999880	2008419					GO:0006468,GO:0005524,GO:0004713,GO:0004674,GO:0004672	protein phosphorylation|ATP binding|protein tyrosine kinase activity|protein serine/threonine kinase activity|protein kinase activity
Glyma.01G020200.1	6.58817	10.0881	10.5687	7.41641	8.35423	8.14541	6.07657	5.46214	6.68791	5.72342	6.54363	6.73337	3.37396	2.74506	3.10916	12.5352	9.57195	11.6285	5.38151	6.9355	4.75802	6.81899	5.56904	7.1894	3.01226	2.80314	9.8019	Glyma.01G020200	(M=2) K05752 - chromosome 3 open reading frame 10	Chr01	-1	2009725	2010906	K05752	chromosome 3 open reading frame 10	ko04810	Regulation of actin cytoskeleton	-	-	AT2G22640.1	7e-26	AT2G22640	BRICK1, putative	GO:0000902,GO:0005515,GO:0005737,GO:0005856,GO:0005886,GO:0010090,GO:0030041,GO:0031209,GO:0042802,GO:0045010,GO:0071944	cell morphogenesis|protein binding|cytoplasm|cytoskeleton|plasma membrane|trichome morphogenesis|actin filament polymerization|SCAR complex|identical protein binding|actin nucleation|cell periphery
Glyma.01G020300.1	29.8594	27.1585	26.6144	25.6811	22.8256	20.8472	22.5224	23.6158	26.4361	15.8431	23.0687	19.9437	10.353	12.9949	10.8364	26.468	27.898	29.7786	26.4622	22.458	19.7389	20.9539	13.7943	18.1971	7.81968	9.15525	3.10676	Glyma.01G020300	(M=2) 3.4.24.70 - Oligopeptidase A.	Chr01	-1	2011230	2020186	K01414	oligopeptidase A [EC:3.4.24.70]			GO:0006508,GO:0004222	proteolysis|metalloendopeptidase activity	AT5G65620.1	1e-82	AT5G65620	Zincin-like metalloproteases family protein	GO:0004222,GO:0005829,GO:0006508,GO:0008233,GO:0008237,GO:0009507,GO:0009570,GO:0016787,GO:0019243,GO:0046872	metalloendopeptidase activity|cytosol|proteolysis|peptidase activity|metallopeptidase activity|chloroplast|chloroplast stroma|hydrolase activity|methylglyoxal catabolic process to D-lactate|metal ion binding
Glyma.01G020400.1	3.55724	2.46374	3.59677	0.648077	0.721707	0.505691	0.142269	0.575021	0.74479	0.0854031	0.402194	0.403503	0	3.26246e-41	2.46897e-84	2.29111	1.97826	1.71171	0.649697	0.215553	0.304859	0.151519	0.173673	1.35812e-52	0.093778	0.0632912	4.79395e-61	Glyma.01G020400		Chr01	1	2035445	2036241					-	-
Glyma.01G020500.1	0	0	0	0	2.71326e-20	0.000861149	1.6496e-10	0	0	0	0.0266375	4.77852e-35	0	0	5.15057e-39	0	0	9.04272e-43	3.59229e-45	0.0279315	0	6.83443e-17	0.0159215	0	0	0.0227577	0	Glyma.01G020500	(M=8) PTHR11945:SF96 - AGL21 (AGAMOUS-LIKE 21), TRANSCRIPTION FACTOR	Chr01	-1	2039275	2056055					GO:0046983,GO:0006355,GO:0005634,GO:0003700,GO:0003677	protein dimerization activity|regulation of transcription, DNA-dependent|nucleus|sequence-specific DNA binding transcription factor activity|DNA binding	AT4G37940.1	2e-18	AT4G37940	AGAMOUS-like 21	GO:0003677,GO:0003700,GO:0005515,GO:0005634,GO:0006351,GO:0006355,GO:0008134,GO:0009556,GO:0009691,GO:0010413,GO:0045492,GO:0046983,GO:0048481,GO:0052543	DNA binding|sequence-specific DNA binding transcription factor activity|protein binding|nucleus|transcription|regulation of transcription|transcription factor binding|microsporogenesis|cytokinin biosynthetic process|glucuronoxylan metabolic process|xylan biosynthetic process|protein dimerization activity|ovule development|callose deposition in cell wall
Glyma.01G020500.2	0	0	0	0	2.43065e-20	0.000776358	1.48306e-10	0	0	0	0	4.30028e-35	0	0	4.72841e-39	0	0	1.22741e-54	3.21999e-45	0.0220495	0	6.09615e-17	0.0144629	0	0	0	0	Glyma.01G020500		Chr01	-1	2039275	2056055					GO:0046983,GO:0006355,GO:0005634,GO:0003700,GO:0003677	protein dimerization activity|regulation of transcription, DNA-dependent|nucleus|sequence-specific DNA binding transcription factor activity|DNA binding	AT4G37940.1	2e-18	AT4G37940	AGAMOUS-like 21	GO:0003677,GO:0003700,GO:0005515,GO:0005634,GO:0006351,GO:0006355,GO:0008134,GO:0009556,GO:0009691,GO:0010413,GO:0045492,GO:0046983,GO:0048481,GO:0052543	DNA binding|sequence-specific DNA binding transcription factor activity|protein binding|nucleus|transcription|regulation of transcription|transcription factor binding|microsporogenesis|cytokinin biosynthetic process|glucuronoxylan metabolic process|xylan biosynthetic process|protein dimerization activity|ovule development|callose deposition in cell wall
Glyma.01G020600.1	1.87951e-48	0	0	0	0	0	0	0	0	0	0	0	0	0	0	0	0	0	0	0	0.0474023	0	0.0594959	0	0	0	0.112192	Glyma.01G020600	(M=94) PF00139 - Legume lectin domain	Chr01	-1	2067151	2067966					GO:0030246	carbohydrate binding
Glyma.01G020700.1	0	0	0	3.38865e-35	8.86759e-15	4.02213e-33	2.15784e-76	3.63546e-52	0.061182	0	0	0	0	0	0	0.0369912	0	1.95714e-24	2.11437e-44	5.31157e-34	1.58196e-34	0	0	0	0	0	0	Glyma.01G020700	(M=94) PF00139 - Legume lectin domain	Chr01	1	2069065	2069931					GO:0030246	carbohydrate binding
Glyma.01G020800.1	4.31235	3.03468	3.05058	5.30893e-35	0.000122502	0.015898	0.0317547	0	2.16959e-23	0.0175917	0.014857	0	0	0	0	4.83086	3.82468	2.36558	0.0176531	1.93123e-05	1.03847e-08	0	0.0175695	0.0157157	0	0	0	Glyma.01G020800	(M=12) PF06045 - Rhamnogalacturonate lyase family	Chr01	1	2092161	2100211					-	-	AT2G22620.2	2e-09	AT2G22620	Rhamnogalacturonate lyase family protein	GO:0003824,GO:0005975,GO:0016829,GO:0030246	catalytic activity|carbohydrate metabolic process|lyase activity|carbohydrate binding
Glyma.01G020900.1	1.05438	0.91783	0.7259	1.22933	0.309667	0.464794	8.97462	11.4607	8.88258	18.8104	0.685222	2.88859	24.7967	20.4669	21.9531	2.72237	1.84047	1.56634	0.88158	0.590328	1.50397	1.63075	23.9639	3.01935	33.4682	23.6148	78.481	Glyma.01G020900	(M=18) PTHR11695:SF285 - L-THREONINE 3-DEHYDROGENASE	Chr01	-1	2104937	2109784					GO:0055114,GO:0016747,GO:0016491,GO:0008270	oxidation-reduction process|transferase activity, transferring acyl groups other than amino-acyl groups|oxidoreductase activity|zinc ion binding
Glyma.01G021000.1	53.8738	56.0849	39.7427	0.681364	0.226282	0.246498	5.33702	2.97456	3.77444	0.102486	4.7386	13.6388	2.32592e-121	0	0.0282816	40.9997	37.0692	34.2006	0.360865	0.385548	0.491335	5.632	6.56493	6.31077	1.20207e-123	0.27467	0.145937	Glyma.01G021000	(M=18) PTHR11695:SF285 - L-THREONINE 3-DEHYDROGENASE	Chr01	1	2122589	2125447					GO:0055114,GO:0016747,GO:0016491,GO:0008270	oxidation-reduction process|transferase activity, transferring acyl groups other than amino-acyl groups|oxidoreductase activity|zinc ion binding
Glyma.01G021100.1	3.49948	3.85477	3.70658	5.05675	3.69131	3.67584	1.4091	1.7334	1.25619	0.0493873	0.143656	0.26994	0.304604	0.2781	0.108897	3.35538	2.86689	3.20621	2.97945	4.17671	2.77846	0.0241391	0.109663	0.0221989	0.0966523	0.10908	3.41446e-27	Glyma.01G021100	(M=79) PF02701 - Dof domain, zinc finger	Chr01	1	2140441	2142143					GO:0006355,GO:0003677	regulation of transcription, DNA-dependent|DNA binding	AT5G02460.1	7e-15	AT5G02460	Dof-type zinc finger DNA-binding family protein	GO:0003677,GO:0003700,GO:0005634,GO:0006351,GO:0006355,GO:0046872	DNA binding|sequence-specific DNA binding transcription factor activity|nucleus|transcription|regulation of transcription|metal ion binding
Glyma.01G021200.1	10.8584	9.9979	10.042	6.78977	6.71255	5.36064	3.57724	6.56843	5.96959	0.248578	0.115097	0.0966571	0.0152076	0.636436	0.424736	8.1155	9.32182	7.20287	6.62683	9.0155	8.01161	0.111783	0.196059	0.0972364	0.172177	0.086414	1.70816e-36	Glyma.01G021200	(M=2) PF00225//PF11721 - Kinesin motor domain // Di-glucose binding within endoplasmic reticulum	Chr01	-1	2148822	2155157					GO:0008017,GO:0007018,GO:0005524,GO:0003777	microtubule binding|microtubule-based movement|ATP binding|microtubule motor activity	AT2G22610.2	4e-61	AT2G22610	Di-glucose binding protein with Kinesin motor domain	GO:0000166,GO:0003777,GO:0005524,GO:0005871,GO:0005874,GO:0007018,GO:0008017	nucleotide binding|microtubule motor activity|ATP binding|kinesin complex|microtubule|microtubule-based movement|microtubule binding
Glyma.01G021300.1	10.8771	8.79876	12.9928	11.1535	11.4412	12.5541	14.091	14.6203	12.7785	9.69098	14.1226	12.0022	10.6245	10.8224	9.91653	9.23753	12.8962	11.006	12.7369	10.9367	12.4357	13.0794	12.6171	11.3833	8.0273	7.9735	3.24302	Glyma.01G021300	(M=5) PTHR11062//PTHR11062:SF31 - EXOSTOSIN (HEPARAN SULFATE GLYCOSYLTRANSFERASE)-RELATED	Chr01	1	2159641	2163970					-	-	AT4G38040.1	1e-84	AT4G38040	Exostosin family protein	GO:0005768,GO:0005794,GO:0005802,GO:0008150	endosome|Golgi apparatus|trans-Golgi network|biological_process
Glyma.01G021400.1	0.593963	0.422776	0.224312	0.624232	0.382708	0.314616	0.333537	1.30613	0.984201	0.71235	0.0112561	0.665907	0.606227	0.287853	0.157129	0.190174	0.643881	0.443943	0.42236	0.164306	0.0730381	0.164537	0.656192	0.356271	0.876478	0.516408	0.502522	Glyma.01G021400	(M=36) PTHR10288:SF53 - KH DOMAIN-CONTAINING PROTEIN	Chr01	-1	2171115	2176385					GO:0003723	RNA binding
Glyma.01G021400.2	1.63946e-07	0.768574	0.00369471	0.42025	0.511678	0.345529	0.160432	0.39073	0.00592462	0.21529	0.00622706	0.501465	0.141761	0.389559	0.255709	0.437105	0.0407764	0.0901368	0.215023	0.175398	0.000928809	0.473939	0.00204071	0.350364	0.483088	0.00475171	2.18486e-09	Glyma.01G021400		Chr01	-1	2171115	2176385					GO:0003723	RNA binding
Glyma.01G021400.3	8.9446	9.43517	12.0882	8.43034	9.75619	10.5947	11.8548	12.6237	14.9337	3.46023	8.44979	4.81964	5.56821	3.20135	4.89198	10.8487	10.312	12.2996	8.82195	10.4171	8.9599	10.933	11.6296	9.18386	10.5717	9.24398	2.76411	Glyma.01G021400		Chr01	-1	2171115	2176385					GO:0003723	RNA binding
Glyma.01G021500.1	0.91706	0.648783	0.650585	0.51056	0.420864	1.27395	0.318345	0.310155	0.868228	0.213091	0.206114	0.487252	0.173867	0	0.426553	0.194405	0.279229	0.818851	0.404945	0.518326	0.566554	0.12151	0.115042	0.0961832	0.25123	0.0783868	0	Glyma.01G021500		Chr01	1	2186117	2186869					-	-
Glyma.01G021600.1	1.17888	0.797242	1.92618	2.4223	3.92597	3.13014	3.15516	2.86841	2.51737	1.07401	3.41896	1.34085	0.70343	1.13633	1.50002	1.18334	2.44857	3.25884	3.12666	3.32039	1.9866	1.07245	0.887378	1.20044	0.461974	1.10065	0.777691	Glyma.01G021600	(M=10) PF07524 - Bromodomain associated	Chr01	-1	2189923	2194362					-	-	AT5G65540.1	1e-07	AT5G65540	unknown protein\x3b Has 6825 Blast hits to 3811 proteins in 289 species\x3a Archae - 0\x3b Bacteria - 184\x3b Metazoa - 2139\x3b Fungi - 760\x3b Plants - 816\x3b Viruses - 52\x3b Other Eukaryotes - 2874 (source\x3a NCBI BLink).	GO:0008150	biological_process
Glyma.01G021600.2	13.1801	14.8984	17.8135	25.0456	25.8612	28.6073	21.376	21.3973	25.8178	15.6258	20.653	20.0647	10.9235	11.9841	10.8922	13.4165	14.0196	14.3383	17.8728	21.5942	18.4815	18.3134	12.8435	15.9142	8.43182	7.62226	2.11484	Glyma.01G021600		Chr01	-1	2190670	2194362					-	-	AT5G65540.1	1e-07	AT5G65540	unknown protein\x3b Has 6825 Blast hits to 3811 proteins in 289 species\x3a Archae - 0\x3b Bacteria - 184\x3b Metazoa - 2139\x3b Fungi - 760\x3b Plants - 816\x3b Viruses - 52\x3b Other Eukaryotes - 2874 (source\x3a NCBI BLink).	GO:0008150	biological_process
Glyma.01G021700.1	0.258829	0.351186	0.0492959	0.0633079	0.066522	0.0191322	0.066973	0.0428895	0.113002	0	0	0.0647153	0.0718917	0.0578087	0.0343236	0.0754627	0.104627	0.164075	0.0639062	0.0861105	0.0600954	0.150146	0.0692264	0.214541	0.0451604	0.0446024	0.0638207	Glyma.01G021700	(M=244) PTHR11926:SF15 - UDP-GLUCOSYLTRANSFERASE	Chr01	1	2197811	2200232					GO:0016758,GO:0008152	transferase activity, transferring hexosyl groups|metabolic process
Glyma.01G021800.1	3.69865e-29	1.49653e-26	0.527748	1.42774e-27	7.73511e-18	3.11305e-25	2.84602e-20	3.52416e-29	1.477e-35	5.00693e-25	5.13206e-17	0	9.90519e-35	0	6.13844e-25	0	8.49006e-05	2.80464e-20	2.29631e-11	3.90814e-16	7.44784e-24	2.11972e-05	1.09701e-31	9.1407e-30	3.6529e-06	1.47656e-09	2.77928e-39	Glyma.01G021800		Chr01	1	2202117	2203202					-	-
Glyma.01G021900.1	0.874971	0.443891	0.68872	0	0	0	4.21414e-79	3.20476e-76	8.6463e-82	0	1.41567e-28	6.61476e-81	0	0	0	0.251105	0.332392	0.322311	4.00049e-83	0	1.27843e-80	1.81449e-76	0.0518319	1.75424e-70	1.10957e-101	0	0.137881	Glyma.01G021900	(M=244) PTHR11926:SF15 - UDP-GLUCOSYLTRANSFERASE	Chr01	1	2205370	2206736					GO:0016758,GO:0008152	transferase activity, transferring hexosyl groups|metabolic process
Glyma.01G022000.1	0	0	0	0	0	0	0	0	0	0	0	0	0	0	0	0	0	0	0	0	0	0	0	0	0	0	0	Glyma.01G022000	(M=20) PF05623 - Protein of unknown function (DUF789)	Chr01	-1	2209688	2210849					-	-
Glyma.01G022100.1	286.269	285.93	285.716	227.863	236.774	252.359	250.336	231.67	254.351	56.4858	129.817	157.751	34.6227	29.856	38.5685	259.915	272.256	229.411	312.874	276.136	283.237	163.005	93.8675	163.341	33.516	42.6591	33.8449	Glyma.01G022100	(M=41) K11251 - histone H2A	Chr01	1	2210751	2211738	K11251	histone H2A	ko05034,ko05322	Alcoholism|Systemic lupus erythematosus	GO:0046982,GO:0006334,GO:0005634,GO:0003677,GO:0000786	protein heterodimerization activity|nucleosome assembly|nucleus|DNA binding|nucleosome	AT1G51060.1	9e-62	AT1G51060	histone H2A 10	GO:0000786,GO:0003677,GO:0005618,GO:0005634,GO:0005694,GO:0005730,GO:0006334,GO:0046982	nucleosome|DNA binding|cell wall|nucleus|chromosome|nucleolus|nucleosome assembly|protein heterodimerization activity
Glyma.01G022200.1	3.49399e-92	5.22813e-21	1.34043e-90	2.017e-91	3.14267e-88	7.19286e-90	5.37922e-89	2.6783e-89	4.18497e-90	2.66941e-100	6.10937e-99	6.91198e-90	3.91478e-99	1.09742e-90	1.53915e-97	2.22946e-91	6.31288e-90	0.105802	1.14272e-23	5.90109e-89	1.07237e-91	3.13314e-87	1.49993e-100	0	3.56762e-95	1.41341e-98	0	Glyma.01G022200	(M=9) PTHR10470:SF4 - PATATIN-RELATED	Chr01	1	2212834	2213622					-	-
Glyma.01G022300.1	1.4016	1.86105	1.10034	0.845006	0.692961	0.720418	5.40641	3.98559	3.75208	0.208319	13.4997	30.076	0.202806	0	0.0725529	1.64883	1.17989	1.4503	1.42313	1.31419	1.68894	34.108	11.3229	25.8118	0.336642	1.35813	0.459472	Glyma.01G022300	(M=244) PTHR11926:SF15 - UDP-GLUCOSYLTRANSFERASE	Chr01	1	2215383	2217438					GO:0016758,GO:0008152	transferase activity, transferring hexosyl groups|metabolic process
Glyma.01G022400.1	1.59723	1.93298	1.33873	1.98757	1.01228	1.06019	1.62419	1.13352	1.42911	2.74824	6.96268	6.43433	3.88162e-63	6.36278e-10	0.118746	1.82695	1.95162	1.72673	1.21516	0.562053	1.2569	8.98662	5.43627	6.33622	0.00011105	0.752282	7.20947e-47	Glyma.01G022400	(M=14) PTHR24420//PTHR24420:SF794 - LEUCINE-RICH REPEAT RECEPTOR-LIKE PROTEIN KINASE	Chr01	1	2235786	2241294					GO:0006468,GO:0005524,GO:0004713,GO:0004674,GO:0004672	protein phosphorylation|ATP binding|protein tyrosine kinase activity|protein serine/threonine kinase activity|protein kinase activity	AT5G10520.1	5e-13	AT5G10520	ROP binding protein kinases 1	GO:0000166,GO:0004672,GO:0004674,GO:0005524,GO:0005634,GO:0005737,GO:0005829,GO:0006468,GO:0009612,GO:0009623,GO:0009814,GO:0012505,GO:0016020,GO:0016301,GO:0016310,GO:0016740,GO:0016772,GO:0019722,GO:0051020,GO:0071369	nucleotide binding|protein kinase activity|protein serine/threonine kinase activity|ATP binding|nucleus|cytoplasm|cytosol|protein phosphorylation|response to mechanical stimulus|response to parasitic fungus|defense response|endomembrane system|membrane|kinase activity|phosphorylation|transferase activity|transferase activity|calcium-mediated signaling|GTPase binding|cellular response to ethylene …
Glyma.01G022500.1	0.572273	0.433591	0.65027	7.62417	4.53328	7.06589	10.2554	10.806	10.1778	5.34309	0.859897	0.92032	3.00356	3.20634	4.20629	0.777968	0.754027	0.800773	8.69605	8.13401	9.6646	1.65562	2.41084	1.60917	2.91813	2.79197	0.353756	Glyma.01G022500	(M=17) K09285 - AP2-like factor, ANT lineage	Chr01	-1	2246170	2251398	K09285	AP2-like factor, ANT lineage			GO:0006355,GO:0003700	regulation of transcription, DNA-dependent|sequence-specific DNA binding transcription factor activity	AT5G65510.1	3e-88	AT5G65510	AINTEGUMENTA-like 7	GO:0003677,GO:0003700,GO:0005634,GO:0006351,GO:0006355,GO:0009873,GO:0010492,GO:0060771,GO:0060772,GO:0060774	DNA binding|sequence-specific DNA binding transcription factor activity|nucleus|transcription|regulation of transcription|ethylene-activated signaling pathway|maintenance of shoot apical meristem identity|phyllotactic patterning|leaf phyllotactic patterning|auxin mediated signaling pathway involved in phyllotactic patterning
Glyma.01G022600.1	1.2011	1.13233	1.43879	0.204377	0.179272	0.146503	1.3719	1.81604	2.26974	1.32233	1.63774	1.756	1.18673	1.30065	1.07605	2.53623	2.41799	2.72065	0.139284	0.124232	0.033431	0.940449	1.4428	1.52036	0.273797	0.655519	0.111426	Glyma.01G022600	(M=3) PTHR24420//PTHR24420:SF934 - LEUCINE-RICH REPEAT RECEPTOR-LIKE PROTEIN KINASE	Chr01	1	2281410	2286917					GO:0016567,GO:0006468,GO:0005524,GO:0004842,GO:0004713,GO:0004672,GO:0000151	protein ubiquitination|protein phosphorylation|ATP binding|ubiquitin-protein ligase activity|protein tyrosine kinase activity|protein kinase activity|ubiquitin ligase complex	AT5G65500.1	3e-15	AT5G65500	U-box domain-containing protein kinase family protein	GO:0004672,GO:0004842,GO:0005524,GO:0006468,GO:0016567,GO:0016772	protein kinase activity|ubiquitin-protein transferase activity|ATP binding|protein phosphorylation|protein ubiquitination|transferase activity
Glyma.01G022700.1	6.75157	7.34347	6.88844	11.7996	11.9704	11.8634	9.47948	8.57343	9.35035	5.7847	13.4445	11.0876	1.0591	1.44797	1.85243	6.49775	7.47237	6.24904	9.21885	10.9294	11.0151	13.9511	5.37704	13.0939	2.06145	2.79699	0.647894	Glyma.01G022700	(M=32) PTHR11119:SF8 - SODIUM-DEPENDENT VITAMIN C TRANSPORTER	Chr01	-1	2287485	2293185					GO:0055085,GO:0016020,GO:0006810,GO:0005215	transmembrane transport|membrane|transport|transporter activity	AT4G38050.1	3e-15	AT4G38050	Xanthine/uracil permease family protein	GO:0005215,GO:0005886,GO:0006810,GO:0016020,GO:0016021,GO:0055085	transporter activity|plasma membrane|transport|membrane|integral component of membrane|transmembrane transport
Glyma.01G022800.1	0.000674357	5.44234e-06	0.272868	1.07709e-05	1.21058	0.0687651	2.10632e-05	1.31987	1.57591	0.00999873	4.32075e-06	5.76055e-05	4.48529e-14	0.0295564	4.80057e-08	9.29433e-10	2.43663e-07	0.396051	0.0302785	1.10677e-08	5.08066e-06	1.28208	0.118808	7.77489e-06	0.185127	0.0199113	1.03648e-11	Glyma.01G022800	(M=2) PTHR13060 - SGT1 PROTEIN (HSGT1) (SUPPRESSOR OF GCR2)	Chr01	1	2296901	2303499					-	-	AT5G65490.1	1e-09	AT5G65490	FUNCTIONS IN\x3a molecular_function unknown\x3b INVOLVED IN\x3a biological_process unknown\x3b LOCATED IN\x3a chloroplast\x3b EXPRESSED IN\x3a 22 plant structures\x3b EXPRESSED DURING\x3a 13 growth stages\x3b CONTAINS InterPro DOMAIN/s\x3a SGT1 (InterPro\x3aIPR010770)\x3b Has 1807 Blast /.../o 1807 proteins in 277 species\x3a Archae - 0\x3b Bacteria - 0\x3b Metazoa - 736\x3b Fungi - 347\x3b Plant…	GO:0005515,GO:0008150	protein binding|biological_process
Glyma.01G022800.2	4.48549	4.52989	4.48643	13.6871	19.0381	18.9744	11.8929	10.0282	9.97644	6.05504	13.9723	15.0306	2.28771	2.00071	1.65835	4.81562	6.06115	6.5024	15.9885	15.6614	13.4142	16.8375	9.35717	17.3625	2.47216	2.22812	0.613765	Glyma.01G022800		Chr01	1	2298206	2303966					-	-	AT5G65490.1	2e-09	AT5G65490	FUNCTIONS IN\x3a molecular_function unknown\x3b INVOLVED IN\x3a biological_process unknown\x3b LOCATED IN\x3a chloroplast\x3b EXPRESSED IN\x3a 22 plant structures\x3b EXPRESSED DURING\x3a 13 growth stages\x3b CONTAINS InterPro DOMAIN/s\x3a SGT1 (InterPro\x3aIPR010770)\x3b Has 1807 Blast /.../o 1807 proteins in 277 species\x3a Archae - 0\x3b Bacteria - 0\x3b Metazoa - 736\x3b Fungi - 347\x3b Plant…	GO:0005515,GO:0008150	protein binding|biological_process
Glyma.01G022900.1	0.750722	0.808921	0.855842	0.0199141	0.0809079	0.0277254	0.205634	0.151435	0.119002	0.144172	0.205541	0.0804826	0.0979444	0.0841917	0.20106	1.04771	0.80084	1.03916	0.132222	0.127204	0.174249	0.0662307	0.178106	0.0636291	0.153272	0.10522	0.0207857	Glyma.01G022900	(M=37) PF07765 - KIP1-like protein	Chr01	-1	2304042	2308423					-	-	AT5G10500.1	4e-18	AT5G10500	Kinase interacting (KIP1-like) family protein	GO:0003674,GO:0008150,GO:0009827,GO:0009860,GO:0016301,GO:0016310	molecular_function|biological_process|plant-type cell wall modification|pollen tube growth|kinase activity|phosphorylation
Glyma.01G023000.1	9.31546	11.8699	10.4072	2.06768	5.4932	4.59117	3.67665	3.73408	3.40919	1.61689	1.4702	2.00026	0.287628	0.607623	1.72824	9.23004	10.911	8.97281	3.85634	4.11799	3.84768	1.56475	1.62213	1.30967	0.45663	0.321663	1.12772	Glyma.01G023000		Chr01	-1	2314359	2317518					-	-
Glyma.01G023000.2	3.61159	2.92034	1.95281	0.735227	0.0502982	0.745411	0.44579	7.61229e-07	3.82532e-08	0.0878348	0.478682	0.145949	0.393047	0.024178	0.0283291	2.19331	1.80395	1.38741	0.0103721	0.364329	0.0154697	0.00234512	3.23097e-08	2.40519e-06	0.000542785	0.0807436	0.552867	Glyma.01G023000		Chr01	-1	2314359	2317518					-	-
Glyma.01G023000.3	2.59563	1.92564	2.86234	0.818774	1.05414	0.955211	1.15383e-09	6.35624e-06	0.961653	0.0113788	0.747646	0.510064	1.38879e-09	7.3268e-07	0.00163074	1.40749	3.02	3.16043	1.80727	0.837474	0.000773944	0.000806589	9.47972e-05	6.41501e-05	2.13295e-12	0.00632999	0.412738	Glyma.01G023000		Chr01	-1	2314359	2317518					-	-
Glyma.01G023100.1	0.0152628	0.00910479	0	8.04428e-18	0.0324566	0.0450712	0.0179962	0.00906107	0	0.00970588	0	0	0	0	0	0.0338282	0.0241152	0.113276	0.0492514	0.0479139	0.0814856	0	0	0	0	0	0	Glyma.01G023100		Chr01	1	2328285	2330874					-	-
Glyma.01G023100.2	0.0167502	0.00953335	0	0.125577	0.0417544	0.0649974	0.0200811	0.00957366	0	0.0100578	0	0	0	0	0	0.113862	0.0305686	8.69597e-28	0.0850567	0.068404	0.104019	0	0	0	0	0	0	Glyma.01G023100		Chr01	1	2327716	2330874					-	-
Glyma.01G023200.1	6.33203	6.48304	6.33434	6.68154	4.35435	6.02166	7.6246	7.63357	8.21294	5.85203	9.57507	9.54779	5.73659	4.6375	3.87768	4.90372	7.23897	6.3451	7.27177	5.73874	7.15808	4.75107	5.33276	7.26318	2.79259	2.06697	4.21585	Glyma.01G023200	(M=16) PF00924 - Mechanosensitive ion channel	Chr01	1	2331638	2339135					GO:0055085,GO:0016020	transmembrane transport|membrane	AT5G10490.3	2e-102	AT5G10490	MSCS-like 2	GO:0016020,GO:0055085	membrane|transmembrane transport
Glyma.01G023200.2	0.0384113	1.16325	1.244	0.546316	0.894805	0.40855	0.381293	1.06545	0.472379	0.322996	0.91319	0.75792	0.283825	3.81019e-05	0.283287	0.345308	0.688626	0.392953	0.945697	0.578154	0.572648	0.206666	0.216472	0.23951	0.172357	0.129705	0.252855	Glyma.01G023200		Chr01	1	2331638	2339135					GO:0055085,GO:0016020	transmembrane transport|membrane	AT5G10490.3	2e-102	AT5G10490	MSCS-like 2	GO:0016020,GO:0055085	membrane|transmembrane transport
Glyma.01G023200.3	0.485672	0.0372003	0.00587221	0.136331	0.523608	0.234183	0.361713	0.503548	0.195401	0.629437	0.318805	0.215605	0.138537	2.73618e-05	0.325822	0.528069	0.487059	0.541779	0.0351003	0.741938	0.2607	0.0401927	0.29932	0.306219	0.29458	0.327484	0.547118	Glyma.01G023200		Chr01	1	2331638	2339135					GO:0055085,GO:0016020	transmembrane transport|membrane	AT5G10490.3	2e-102	AT5G10490	MSCS-like 2	GO:0016020,GO:0055085	membrane|transmembrane transport
Glyma.01G023300.1	7.54787	7.21043	9.23997	4.59205	5.92574	4.39303	4.64929	4.90398	5.04434	2.39524	8.46273	8.90558	0.517515	0.843576	1.13874	11.7379	12.1766	16.0556	2.89639	2.40076	4.77582	3.56363	3.19294	6.27713	1.5604	2.2834	1.32712	Glyma.01G023300	(M=83) PF10250 - GDP-fucose protein O-fucosyltransferase	Chr01	-1	2343215	2348080					-	-	AT4G24530.1	9e-15	AT4G24530	O-fucosyltransferase family protein	GO:0016740,GO:0016757	transferase activity|transferase activity
Glyma.01G023300.2	63.4867	71.1559	87.1602	59.8438	56.3857	57.3954	48.7294	47.3825	37.046	40.1432	97.007	103.235	14.6108	8.27876	12.5609	107.884	123.34	133.18	43.637	40.6358	41.2493	58.389	43.5895	60.2331	18.1042	26.4009	12.5222	Glyma.01G023300		Chr01	-1	2343215	2348080					-	-	AT4G24530.1	9e-15	AT4G24530	O-fucosyltransferase family protein	GO:0016740,GO:0016757	transferase activity|transferase activity
Glyma.01G023300.3	1.01431	1.4674	1.18866	1.1032	0.700316	0.621433	0.844026	0.694568	0.57111	0.709454	0.861781	0.577719	0.393531	0.270133	0.31418	3.03143	1.99056	1.98111	0.553748	0.643392	0.602079	0.222371	0.182324	0.486691	0.0456941	0.790933	2.09835	Glyma.01G023300		Chr01	-1	2343215	2348080					-	-	AT4G24530.1	1e-14	AT4G24530	O-fucosyltransferase family protein	GO:0016740,GO:0016757	transferase activity|transferase activity
Glyma.01G023400.1	0	0	0	0	0	0.106106	0	0	0	0	0	0	0	0	0	0	0	0	0	0	0.107722	0	0	0	0	0	0	Glyma.01G023400	(M=3) PTHR11035:SF14 - TYROSINE PHOSPHATASE-LIKE (OS01G0150800 PROTEIN)	Chr01	1	2363290	2365720					-	-
Glyma.01G023500.1	0.0675065	0.0582931	0.129319	0.305059	0.198817	0.235685	0.660832	0.263464	0.301432	0.212136	3.67808e-41	0.0112213	0.210127	0.53328	0.295281	0	3.42869e-35	0	0.541323	0.420493	0.28078	0.26345	0.110988	0.026241	0.0743252	0.258395	0.0743069	Glyma.01G023500	(M=7) PTHR11945:SF75 - SVP (SHORT VEGETATIVE PHASE), TRANSCRIPTION FACTOR	Chr01	-1	2367321	2373449					GO:0046983,GO:0006355,GO:0005634,GO:0003700,GO:0003677	protein dimerization activity|regulation of transcription, DNA-dependent|nucleus|sequence-specific DNA binding transcription factor activity|DNA binding	AT2G22540.1	6e-24	AT2G22540	K-box region and MADS-box transcription factor family protein	GO:0000165,GO:0000900,GO:0003677,GO:0003700,GO:0005515,GO:0005634,GO:0006351,GO:0006355,GO:0006612,GO:0007275,GO:0009266,GO:0009556,GO:0009617,GO:0009862,GO:0009867,GO:0009908,GO:0009910,GO:0009965,GO:0010076,GO:0010310,GO:0010363,GO:0010582,GO:0030154,GO:0031348,GO:0035304,GO:0045892,GO:0045893,GO:0046983,GO:0048438,GO:0048481,GO:0052543	MAPK cascade|translation repressor activity|DNA binding|sequence-specific DNA binding transcription factor activity|protein binding|nucleus|transcription|regulation of transcription|protein targeting to membrane|multicellular organismal development|response to temperature stimulus|microsporogenesis|response to bacterium|systemic acquired resistance|jasmonic acid mediated signaling pathway|flower …
Glyma.01G023500.2	0.0936421	0.0709951	0.00285019	0.381711	0.000324755	0.13398	0.0347497	0.0170653	0.328962	0.00732245	0	0.0118771	1.45643e-05	3.46936e-09	4.44124e-21	0	3.63529e-35	0	0.169011	3.31118e-23	0.00092961	7.08897e-09	6.39545e-05	1.80056e-05	2.5643e-25	1.9109e-16	0.0236169	Glyma.01G023500		Chr01	-1	2367321	2373449					GO:0046983,GO:0006355,GO:0005634,GO:0003700,GO:0003677	protein dimerization activity|regulation of transcription, DNA-dependent|nucleus|sequence-specific DNA binding transcription factor activity|DNA binding	AT2G22540.1	6e-24	AT2G22540	K-box region and MADS-box transcription factor family protein	GO:0000165,GO:0000900,GO:0003677,GO:0003700,GO:0005515,GO:0005634,GO:0006351,GO:0006355,GO:0006612,GO:0007275,GO:0009266,GO:0009556,GO:0009617,GO:0009862,GO:0009867,GO:0009908,GO:0009910,GO:0009965,GO:0010076,GO:0010310,GO:0010363,GO:0010582,GO:0030154,GO:0031348,GO:0035304,GO:0045892,GO:0045893,GO:0046983,GO:0048438,GO:0048481,GO:0052543	MAPK cascade|translation repressor activity|DNA binding|sequence-specific DNA binding transcription factor activity|protein binding|nucleus|transcription|regulation of transcription|protein targeting to membrane|multicellular organismal development|response to temperature stimulus|microsporogenesis|response to bacterium|systemic acquired resistance|jasmonic acid mediated signaling pathway|flower …
Glyma.01G023600.1	4.68412	5.7461	5.59769	4.0771	4.27944	3.83472	2.89642	4.49847	3.68203	2.07277	3.08365	2.62335	2.56546	2.93145	3.13772	4.74193	5.71806	6.01394	3.54631	3.52512	6.04805	1.74145	2.79764	2.36992	3.11496	1.67047	0.715507	Glyma.01G023600	(M=41) KOG0239 - Kinesin (KAR3 subfamily)	Chr01	1	2380950	2402441					GO:0008017,GO:0007018,GO:0005524,GO:0003777	microtubule binding|microtubule-based movement|ATP binding|microtubule motor activity	AT5G10470.2	6e-51	AT5G10470	kinesin like protein for actin based chloroplast movement 1	GO:0003777,GO:0005524,GO:0005871,GO:0007018,GO:0008017	microtubule motor activity|ATP binding|kinesin complex|microtubule-based movement|microtubule binding
Glyma.01G023600.2	3.55795	3.53793	3.75516	2.61577	3.34468	2.96619	1.89796	1.99707	2.60237	1.73815	1.27671	1.74205	1.78889	0.763043	1.50515	4.63036	3.83242	4.59549	1.65481	2.98656	0.834988	1.16886	0.622516	1.43661	1.75674	0.993813	0.680204	Glyma.01G023600		Chr01	1	2380849	2402439					GO:0008017,GO:0007018,GO:0005524,GO:0003777	microtubule binding|microtubule-based movement|ATP binding|microtubule motor activity	AT5G10470.2	6e-51	AT5G10470	kinesin like protein for actin based chloroplast movement 1	GO:0003777,GO:0005524,GO:0005871,GO:0007018,GO:0008017	microtubule motor activity|ATP binding|kinesin complex|microtubule-based movement|microtubule binding
Glyma.01G023700.1	2.72862	2.49521	2.34525	2.57976	1.50912	1.21987	2.12385	1.65956	1.62586	1.71122	1.96882	1.73173	1.44707	1.72942	1.49616	2.39191	2.46628	2.05088	2.03347	2.24406	2.17461	2.53287	2.20513	3.16876	1.73847	1.00682	1.47447	Glyma.01G023700	(M=1) PTHR23072 - PHOSPHATIDYLINOSITOL GLYCAN-RELATED	Chr01	1	2405107	2414341	K05310	ethanolaminephosphotransferase [EC:2.7.-.-]	ko00563	Glycosylphosphatidylinositol(GPI)-anchor biosynthesis	GO:0008152,GO:0003824	metabolic process|catalytic activity	AT2G22530.1	1e-14	AT2G22530	Alkaline-phosphatase-like family protein	GO:0003824,GO:0005783,GO:0008152	catalytic activity|endoplasmic reticulum|metabolic process	PATH:ath00563	Glycosylphosphatidylinositol(GPI)-anchor biosynthesis
Glyma.01G023700.2	0.0261902	0.215794	0.172096	0.000548288	0.0171492	0.461415	9.51961e-16	0.337584	0.160991	0.00848673	0.0789669	0.0197625	6.4937e-05	0.00389773	0.522229	0.0836344	0.0252184	0.00962701	0.0163276	0.169918	0.0204037	0.332564	0.00100256	1.78829e-13	0.00850726	0.161327	0.000112173	Glyma.01G023700		Chr01	1	2405107	2414341	K05310	ethanolaminephosphotransferase [EC:2.7.-.-]	ko00563	Glycosylphosphatidylinositol(GPI)-anchor biosynthesis	GO:0008152,GO:0003824	metabolic process|catalytic activity	AT2G22530.1	1e-14	AT2G22530	Alkaline-phosphatase-like family protein	GO:0003824,GO:0005783,GO:0008152	catalytic activity|endoplasmic reticulum|metabolic process	PATH:ath00563	Glycosylphosphatidylinositol(GPI)-anchor biosynthesis
Glyma.01G023800.1	0.700171	0.710737	0.182043	0.645517	0.237464	0.255954	0.165265	0.558442	0.756478	0.360569	0.23269	0.22293	0.149383	0.445412	0.403703	0.966931	0.529162	0.636984	0.307948	0.330472	0.613809	0.110213	0.14966	0.0845431	0.275417	0.205195	0.253971	Glyma.01G023800	(M=1) PF00010//PF00226 - Helix-loop-helix DNA-binding domain // DnaJ domain	Chr01	1	2426625	2433075					GO:0046983	protein dimerization activity
Glyma.01G023900.1	4.59378	5.10425	6.52508	6.48109	7.00206	6.46852	6.53623	6.87235	7.21407	4.94542	5.79977	6.10276	4.46521	5.4947	4.70431	5.54434	7.11179	6.01117	6.62753	7.25682	5.62091	4.59845	4.54161	5.27823	4.15581	3.74544	1.43531	Glyma.01G023900	(M=12) PF00443//PF01753 - Ubiquitin carboxyl-terminal hydrolase // MYND finger	Chr01	-1	2433777	2442737					GO:0006511	ubiquitin-dependent protein catabolic process	AT5G65450.1	1e-11	AT5G65450	ubiquitin-specific protease 17	GO:0004221,GO:0006508,GO:0006511,GO:0008233,GO:0008234,GO:0016787,GO:0036459,GO:0046872	ubiquitin thiolesterase activity|proteolysis|ubiquitin-dependent protein catabolic process|peptidase activity|cysteine-type peptidase activity|hydrolase activity|ubiquitinyl hydrolase activity|metal ion binding
Glyma.01G024000.1	16.7413	15.9358	11.9946	18.506	19.328	17.6557	27.8784	61.7869	41.0161	5.24116	16.2715	10.1593	1.61065	1.07831	1.76971	19.4362	16.1911	12.9635	19.1528	20.3852	14.9755	44.8062	22.3255	54.0115	2.62787	4.25833	0.820611	Glyma.01G024000	(M=6) KOG0759 - Mitochondrial oxoglutarate/malate carrier proteins	Chr01	1	2455767	2457198					GO:0055085	transmembrane transport	AT5G09470.1	5e-09	AT5G09470	dicarboxylate carrier 3	GO:0005310,GO:0005739,GO:0005743,GO:0006810,GO:0006835,GO:0006839,GO:0006950,GO:0009693,GO:0016020,GO:0016021,GO:0055085	dicarboxylic acid transmembrane transporter activity|mitochondrion|mitochondrial inner membrane|transport|dicarboxylic acid transport|mitochondrial transport|response to stress|ethylene biosynthetic process|membrane|integral component of membrane|transmembrane transport
Glyma.01G024100.1	0.137246	0.125636	0.10263	0.176407	0.15971	0.200506	0.0114864	0.0567066	0.012482	1.28455e-05	1.37265e-07	3.5059e-09	8.87229e-14	0.193436	0.00078461	4.54163e-16	0	0.00549425	2.30252e-08	0.126398	0.0215583	0	0	0.00112373	0	0.00238747	8.87629e-25	Glyma.01G024100	(M=84) PTHR11697:SF9 - TRANSPOSASE-LIKE PROTEIN	Chr01	1	2462884	2465300					-	-
Glyma.01G024200.1	0	0	0	0	0	1.63474e-138	0	0	0	0	0	0	0	0	0	0	0	0	0	0	0	0	0	0	0	0	0	Glyma.01G024200	(M=11) PTHR22870//PTHR22870:SF36 - REGULATOR OF CHROMOSOME CONDENSATION // SUBFAMILY NOT NAMED	Chr01	1	2471111	2473720					-	-
Glyma.01G024300.1	0.655138	0.698364	0.425321	0.269848	0.515877	0.356727	0.0959837	0.433919	0.14537	0.289659	0.783466	0.552831	0.193266	0.364445	0.0761189	0.559843	0.58879	1.1024	0.203837	0.222738	0.369721	0.732707	0.193702	0.0449717	6.40253e-50	0	0.0429556	Glyma.01G024300		Chr01	1	2484222	2486235					-	-
Glyma.01G024400.1	7.11797e-36	3.49478e-46	0.158347	6.07226e-35	0.236984	0.137569	0	0.135455	0	0.0880349	1.21507e-53	0	0.0770199	0.225422	0	0.136018	0.228663	0.236641	0.105599	4.51076e-10	0.00872226	0.629781	0.54046	0.608136	0.28716	0.194278	0.0818444	Glyma.01G024400		Chr01	1	2491294	2493664					-	-
Glyma.01G024500.1	0.0251208	0.151934	0.122994	0.488458	1.153	0.784005	0.165967	4.84211	4.03901	0.140716	0.265337	0.408743	0.0910354	0.133682	0.0587287	0.0259544	0.176388	0.268914	0.182331	1.06424	0.115849	0.108697	0.0359272	0.353784	0.038252	0.0255975	0.0347814	Glyma.01G024500		Chr01	1	2502596	2504339					-	-
Glyma.01G024600.1	28.4529	30.6301	30.6897	27.0172	27.4103	28.6119	33.7872	37.6602	28.5766	11.3035	25.512	28.7867	10.3126	24.1831	13.4367	25.7527	20.1656	18.9961	26.3951	30.2859	23.4871	27.7956	17.766	21.7205	11.8141	12.1474	17.8022	Glyma.01G024600		Chr01	-1	2504633	2507081					-	-
Glyma.01G024700.1	14.5456	16.6498	13.6108	19.2264	20.0564	21.4043	11.8283	11.3561	13.2217	7.83305	11.6702	10.0648	6.28013	4.60224	5.16136	14.0038	15.3204	14.0563	20.7808	20.6863	17.2223	9.83066	6.49764	10.172	4.55313	4.09084	9.2756	Glyma.01G024700	(M=39) PTHR10177:SF76 - CYCLIN-D	Chr01	1	2529244	2531919					GO:0005634	nucleus
Glyma.01G024800.1	0.0440704	0.0491757	8.1358e-24	0.90572	0.875394	0.980542	1.35565	0.372644	0.774295	0.0275421	0.0228697	0.105079	0.0239162	1.28987e-63	0.0231009	1.05193e-60	0.0726149	0.0586475	1.42149	2.30039	0.845542	0.0354897	0.0280394	0.313034	1.28796e-70	0.0207601	6.355e-70	Glyma.01G024800	(M=15) 2.7.1.11 - 6-phosphofructokinase.	Chr01	-1	2537581	2544862	K00850	6-phosphofructokinase [EC:2.7.1.11]	ko00010,ko00030,ko00051,ko00052,ko00680,ko01100,ko01110,ko01120,ko01130,ko01200,ko01230,ko03018,ko04152,ko05230	Glycolysis / Gluconeogenesis|Pentose phosphate pathway|Fructose and mannose metabolism|Galactose metabolism|Methane metabolism|Metabolic pathways|Biosynthesis of secondary metabolites|Microbial metabolism in diverse environments|Biosynthesis of antibiotics|Carbon metabolism|Biosynthesis of amino acids|RNA degradation|AMPK signaling pathway|Central carbon metabolism in cancer	GO:0006096,GO:0006002,GO:0005945,GO:0005524,GO:0003872	glycolysis|fructose 6-phosphate metabolic process|6-phosphofructokinase complex|ATP binding|6-phosphofructokinase activity	AT2G22480.1	7e-114	AT2G22480	phosphofructokinase 5	GO:0000166,GO:0003872,GO:0005524,GO:0005945,GO:0006002,GO:0006094,GO:0006096,GO:0007010,GO:0009507,GO:0009536,GO:0010498,GO:0016301,GO:0016310,GO:0016740	nucleotide binding|6-phosphofructokinase activity|ATP binding|6-phosphofructokinase complex|fructose 6-phosphate metabolic process|gluconeogenesis|glycolytic process|cytoskeleton organization|chloroplast|plastid|proteasomal protein catabolic process|kinase activity|phosphorylation|transferase activity	PATH:ath03018,PATH:ath00010,PATH:ath00030,PATH:ath00051,PATH:ath00052,PATH:ath01200,PATH:ath01230	RNA degradation|Glycolysis / Gluconeogenesis|Pentose phosphate pathway|Fructose and mannose metabolism|Galactose metabolism|Carbon metabolism|Biosynthesis of amino acids
Glyma.01G024900.1	0.557065	0.467348	6.82513e-81	2.52795e-05	5.35655e-82	8.42556e-75	0	1.10129e-54	0	0	1.22787e-59	0	0	0	0	5.08971e-08	1.19464e-07	0.349375	1.78351e-06	1.31232e-78	7.34243e-55	0	0	0	0	0	0	Glyma.01G024900		Chr01	1	2550549	2551651					-	-
Glyma.01G025000.1	1.64642	2.39265	3.00477	3.54284	3.31953	3.46938	7.17779	7.22645	6.63762	3.03527	0.435895	1.16395	6.10818	4.35366	4.02663	2.25773	2.20903	2.88729	3.13186	3.69179	1.94801	1.4847	3.80163	1.20281	4.26561	3.04329	1.50037	Glyma.01G025000	(M=53) PF04770 - ZF-HD protein dimerisation region	Chr01	-1	2558045	2560286					-	-	AT4G24660.1	2e-06	AT4G24660	homeobox protein 22	GO:0003677,GO:0005515,GO:0005634,GO:0006351,GO:0006355,GO:0009686,GO:0009737,GO:0009740,GO:0009793,GO:0009845,GO:0010162,GO:0046872,GO:0048608	DNA binding|protein binding|nucleus|transcription|regulation of transcription|gibberellin biosynthetic process|response to abscisic acid|gibberellic acid mediated signaling pathway|embryo development ending in seed dormancy|seed germination|seed dormancy process|metal ion binding|reproductive structure development
Glyma.01G025100.1	38.5698	37.3376	34.134	39.1014	42.8422	41.5427	64.3807	81.7821	69.3775	20.3919	26.2882	18.4897	20.0758	17.1946	18.1244	53.5421	50.633	57.9044	40.1612	41.259	41.5954	39.2111	28.5778	38.1596	12.9422	14.4803	2.40484	Glyma.01G025100		Chr01	1	2601431	2602687					-	-
Glyma.01G025200.1	6.96055	7.56003	7.50966	5.33437	2.89149	3.88052	4.75738	6.03964	5.50685	0.263138	0.0480194	0.0509036	0.386784	0.385617	0.465766	2.8431	3.6283	3.68456	5.77536	5.48569	6.41385	0	0.557653	0.111867	0.492179	0.352238	0.027273	Glyma.01G025200	(M=5) PTHR11206:SF50 - DNA DAMAGE-INDUCIBLE PROTEIN	Chr01	1	2616281	2621186					GO:0055085,GO:0016020,GO:0015297,GO:0015238,GO:0006855	transmembrane transport|membrane|antiporter activity|drug transmembrane transporter activity|drug transmembrane transport	AT5G65380.1	3e-14	AT5G65380	MATE efflux family protein	GO:0006855,GO:0015238,GO:0015297,GO:0016020,GO:0055085	drug transmembrane transport|drug transmembrane transporter activity|antiporter activity|membrane|transmembrane transport
Glyma.01G025300.1	3.29359	2.20186	3.74844	2.83243	6.49606	4.40833	1.06373	2.15011	3.25787	0.350103	0.955528	1.01151	0.502651	0.327579	0.0404609	1.95323	2.61029	2.28164	5.06754	5.54019	4.27834	1.25137	0.771225	1.08425	0.140105	0.219743	0.528055	Glyma.01G025300	(M=53) PTHR13690:SF174 - KELCH-RELATED	Chr01	1	2649510	2652292					-	-	AT1G67900.3	4e-13	AT1G67900	Phototropic-responsive NPH3 family protein	GO:0016567	protein ubiquitination
Glyma.01G025400.1	4.25066	2.36962	2.63865	0.0311228	0.199973	0.113164	0	0	0	0	0.088257	0.0913392	0	0.028197	0	2.10092	1.80657	1.31713	0.199054	0.155248	0.149087	0.292387	0.0362674	0.0977589	0	0	0	Glyma.01G025400	(M=357) PF00847 - AP2 domain	Chr01	1	2683720	2685268					GO:0006355,GO:0003700	regulation of transcription, DNA-dependent|sequence-specific DNA binding transcription factor activity	AT1G24590.1	3e-29	AT1G24590	DORNROSCHEN-like	GO:0003677,GO:0003700,GO:0005515,GO:0005634,GO:0006351,GO:0006355,GO:0009733,GO:0009736,GO:0009740,GO:0009873,GO:0009880,GO:0048825,GO:0051726	DNA binding|sequence-specific DNA binding transcription factor activity|protein binding|nucleus|transcription|regulation of transcription|response to auxin|cytokinin-activated signaling pathway|gibberellic acid mediated signaling pathway|ethylene-activated signaling pathway|embryonic pattern specification|cotyledon development|regulation of cell cycle
Glyma.01G025500.1	10.1812	9.39444	7.00193	19.1532	16.5514	13.8879	16.4014	17.7037	17.1032	10.2225	19.2465	22.4646	3.42077	3.42261	2.88864	5.35007	4.32608	4.72612	17.7261	18.8359	20.82	5.96176	4.75434	7.08817	0.712912	1.03765	3.29093	Glyma.01G025500	(M=96) 1.14.11.9 - Flavanone 3-dioxygenase.	Chr01	-1	2699503	2701968					GO:0055114,GO:0016706,GO:0016491	oxidation-reduction process|oxidoreductase activity, acting on paired donors, with incorporation or reduction of molecular oxygen, 2-oxoglutarate as one donor, and incorporation of one atom each of oxygen into both donors|oxidoreductase activity
Glyma.01G025500.2	0.0343941	0.371507	1.59118	0.387834	0.551937	1.30531	0.626374	0.387633	0.87106	2.43974e-11	0.580484	0.664569	1.13698e-14	0.0314999	7.00363e-12	0.200112	3.80183e-10	0	0.536859	0.335713	0	0.378241	0.0402054	0.0520446	1.01924e-06	1.95735e-15	0	Glyma.01G025500		Chr01	-1	2699503	2701968					GO:0055114,GO:0016706,GO:0016491	oxidation-reduction process|oxidoreductase activity, acting on paired donors, with incorporation or reduction of molecular oxygen, 2-oxoglutarate as one donor, and incorporation of one atom each of oxygen into both donors|oxidoreductase activity
Glyma.01G025600.1	4.37932	4.95711	4.87673	9.908	11.6881	11.945	10.4499	9.95188	11.7084	7.99857	22.9379	17.3971	1.33332	2.13394	1.64443	5.14119	4.66833	5.18237	10.737	12.0456	8.78638	20.906	7.65698	16.4078	3.08023	3.26755	0.576833	Glyma.01G025600	(M=3) PTHR23155:SF34 - LEUCINE-RICH REPEAT-CONTAINING PROTEIN	Chr01	-1	2702813	2706006					GO:0005515	protein binding
Glyma.01G025700.1	0	0	0	0	0.225514	0	0	0.63976	0.226572	0.193502	0.435088	0	0	0	0	0	0	0	0	0	0.183155	0	0	0	0.171026	0	0	Glyma.01G025700		Chr01	-1	2712747	2712902					-	-
Glyma.01G025800.1	1.44812	1.48924	1.67683	14.0426	16.1238	17.0773	13.7421	11.2011	12.004	4.76915	15.1375	14.4105	0.428604	0.507278	0.923647	1.9133	0.759303	1.46661	13.524	16.9724	7.41275	12.2923	2.38104	11.2272	0.176771	0.50532	0.182335	Glyma.01G025800	(M=72) PF00564 - PB1 domain	Chr01	-1	2714436	2715928					GO:0005515	protein binding	AT3G26510.5	1e-12	AT3G26510	Octicosapeptide/Phox/Bem1p family protein	GO:0005515	protein binding
Glyma.01G025900.1	0	0	0	0	0	1.91732e-65	0	0	0	0	0	0.0655297	0.0622598	0	0.239898	0	0	0	0	0	0	0	0	0	0	0	0	Glyma.01G025900		Chr01	-1	2731088	2731862					-	-
Glyma.01G026000.1	3.09707	4.87126	3.68166	3.75179	3.2437	3.52852	2.63944	3.13035	2.68921	1.40873	2.47264	5.1253	2.28706	1.55932	2.66834	2.9052	2.04064	0.000563951	2.18736	3.15283	3.16516	5.10233	2.15979	2.36694	1.5712	1.36998	0.306815	Glyma.01G026000	(M=12) KOG0058 - Peptide exporter, ABC superfamily	Chr01	-1	2732449	2740742					GO:0055085,GO:0042626,GO:0017111,GO:0016887,GO:0016021,GO:0006810,GO:0005524,GO:0000166	transmembrane transport|ATPase activity, coupled to transmembrane movement of substances|nucleoside-triphosphatase activity|ATPase activity|integral to membrane|transport|ATP binding|nucleotide binding	AT1G70610.1	5e-20	AT1G70610	transporter associated with antigen processing protein 1	GO:0000166,GO:0000302,GO:0005215,GO:0005524,GO:0006200,GO:0006810,GO:0009507,GO:0009536,GO:0009941,GO:0010039,GO:0015996,GO:0016020,GO:0016021,GO:0016887,GO:0017111,GO:0031969,GO:0042626,GO:0055072,GO:0055085	nucleotide binding|response to reactive oxygen species|transporter activity|ATP binding|ATP catabolic process|transport|chloroplast|plastid|chloroplast envelope|response to iron ion|chlorophyll catabolic process|membrane|integral component of membrane|ATPase activity|nucleoside-triphosphatase activity|chloroplast membrane|ATPase activity|iron ion homeostasis|transmembrane transport
Glyma.01G026000.2	2.20558e-06	0.0726489	0.108741	0.253926	0.0835377	0.0189358	0.0319267	0.333012	5.86245e-12	3.53618e-06	0.425159	3.24979e-08	0.000294625	0.00407734	0.193546	0.111289	1.14048e-11	0.31901	0.208694	0.288149	4.50943e-05	7.41309e-11	0.00027884	0.0410068	1.67612e-05	9.25349e-05	6.2157e-20	Glyma.01G026000		Chr01	-1	2732449	2740742					GO:0055085,GO:0042626,GO:0016021,GO:0006810,GO:0005524	transmembrane transport|ATPase activity, coupled to transmembrane movement of substances|integral to membrane|transport|ATP binding	AT1G70610.1	4e-20	AT1G70610	transporter associated with antigen processing protein 1	GO:0000166,GO:0000302,GO:0005215,GO:0005524,GO:0006200,GO:0006810,GO:0009507,GO:0009536,GO:0009941,GO:0010039,GO:0015996,GO:0016020,GO:0016021,GO:0016887,GO:0017111,GO:0031969,GO:0042626,GO:0055072,GO:0055085	nucleotide binding|response to reactive oxygen species|transporter activity|ATP binding|ATP catabolic process|transport|chloroplast|plastid|chloroplast envelope|response to iron ion|chlorophyll catabolic process|membrane|integral component of membrane|ATPase activity|nucleoside-triphosphatase activity|chloroplast membrane|ATPase activity|iron ion homeostasis|transmembrane transport
Glyma.01G026000.3	3.16188	2.09175	2.02462	2.19699	2.61667	2.03219	2.58516	1.56208	2.95496	1.76158	3.62941	1.67817	1.33501	1.35181	0.84278	1.92269	2.70639	5.542	3.43293	2.99113	2.46311	1.4203	1.00996	3.88261	1.12892	0.859792	0.276978	Glyma.01G026000		Chr01	-1	2732449	2740742					GO:0055085,GO:0042626,GO:0017111,GO:0016887,GO:0016021,GO:0006810,GO:0005524,GO:0000166	transmembrane transport|ATPase activity, coupled to transmembrane movement of substances|nucleoside-triphosphatase activity|ATPase activity|integral to membrane|transport|ATP binding|nucleotide binding	AT1G70610.1	5e-20	AT1G70610	transporter associated with antigen processing protein 1	GO:0000166,GO:0000302,GO:0005215,GO:0005524,GO:0006200,GO:0006810,GO:0009507,GO:0009536,GO:0009941,GO:0010039,GO:0015996,GO:0016020,GO:0016021,GO:0016887,GO:0017111,GO:0031969,GO:0042626,GO:0055072,GO:0055085	nucleotide binding|response to reactive oxygen species|transporter activity|ATP binding|ATP catabolic process|transport|chloroplast|plastid|chloroplast envelope|response to iron ion|chlorophyll catabolic process|membrane|integral component of membrane|ATPase activity|nucleoside-triphosphatase activity|chloroplast membrane|ATPase activity|iron ion homeostasis|transmembrane transport
Glyma.01G026000.4	0.512932	0.720001	0.637606	0.314478	0.297035	0.664723	0.233987	0.18117	0.805164	0.796884	1.18819	0.0840176	0.0507696	0.299476	0.165435	0.528096	0.410785	0.486503	0.645349	0.335344	0.732532	3.46829e-05	0.405183	0.417725	0.0980015	0.0215202	0.356123	Glyma.01G026000		Chr01	-1	2732449	2740742					GO:0055085,GO:0042626,GO:0017111,GO:0016887,GO:0016021,GO:0006810,GO:0005524,GO:0000166	transmembrane transport|ATPase activity, coupled to transmembrane movement of substances|nucleoside-triphosphatase activity|ATPase activity|integral to membrane|transport|ATP binding|nucleotide binding	AT1G70610.1	6e-20	AT1G70610	transporter associated with antigen processing protein 1	GO:0000166,GO:0000302,GO:0005215,GO:0005524,GO:0006200,GO:0006810,GO:0009507,GO:0009536,GO:0009941,GO:0010039,GO:0015996,GO:0016020,GO:0016021,GO:0016887,GO:0017111,GO:0031969,GO:0042626,GO:0055072,GO:0055085	nucleotide binding|response to reactive oxygen species|transporter activity|ATP binding|ATP catabolic process|transport|chloroplast|plastid|chloroplast envelope|response to iron ion|chlorophyll catabolic process|membrane|integral component of membrane|ATPase activity|nucleoside-triphosphatase activity|chloroplast membrane|ATPase activity|iron ion homeostasis|transmembrane transport
Glyma.01G026100.1	38.4702	40.6307	36.3082	44.1586	46.9712	54.4264	40.89	39.2521	40.2411	57.9377	29.6301	40.9263	65.2955	81.7422	66.5997	39.4321	39.2397	34.5645	39.5376	45.0421	39.3965	34.3961	47.2627	34.2753	42.8017	40.6936	36.8392	Glyma.01G026100	(M=6) K02900 - large subunit ribosomal protein L27Ae	Chr01	1	2741832	2744918	K02900	large subunit ribosomal protein L27Ae	ko03010	Ribosome	GO:0006412,GO:0005840,GO:0005622,GO:0003735	translation|ribosome|intracellular|structural constituent of ribosome	AT1G23290.1	5e-28	AT1G23290	Ribosomal protein L18e/L15 superfamily protein	GO:0003735,GO:0005622,GO:0005730,GO:0005840,GO:0006412,GO:0009506,GO:0009791,GO:0009908,GO:0010229,GO:0022625,GO:0022626,GO:0030529	structural constituent of ribosome|intracellular|nucleolus|ribosome|translation|plasmodesma|post-embryonic development|flower development|inflorescence development|cytosolic large ribosomal subunit|cytosolic ribosome|ribonucleoprotein complex	PATH:ath03010	Ribosome
Glyma.01G026200.1	1.61769	1.53727	1.35091	0.197117	0.482744	0.488657	0.388886	0.701779	0.716643	0.543577	0.10303	0.108497	1.12724	0.819093	1.00219	1.04726	0.933178	0.950918	0.175143	0.423428	0.512285	0.130886	0.335838	0.0251661	0.286756	0.381232	0.0683391	Glyma.01G026200	(M=8) PTHR11206:SF46 - MULTIDRUG AND TOXIN EXTRUSION PROTEIN 2	Chr01	-1	2747392	2755356					GO:0055085,GO:0016020,GO:0015297,GO:0015238,GO:0006855	transmembrane transport|membrane|antiporter activity|drug transmembrane transporter activity|drug transmembrane transport	AT1G12950.1	3e-17	AT1G12950	root hair specific 2	GO:0006855,GO:0015238,GO:0015297,GO:0016020,GO:0048765,GO:0055085	drug transmembrane transport|drug transmembrane transporter activity|antiporter activity|membrane|root hair cell differentiation|transmembrane transport
Glyma.01G026300.1	0.0536538	2.95897e-52	1.18945e-65	0.0585171	0.060334	0.0526396	0.701622	0.0607303	0.107574	1.30474e-50	0.0567957	0.480191	3.20582e-113	0	2.79432e-102	1.46851e-53	1.56954e-53	1.53086e-54	0.467201	0.111757	0.631273	2.17019e-52	6.82638e-52	2.07755e-47	9.22744e-104	2.51464e-101	1.20614e-101	Glyma.01G026300	(M=5) 1.4.3.21 - Primary-amine oxidase.	Chr01	1	2757742	2760499	K00276	primary-amine oxidase [EC:1.4.3.21]	ko00260,ko00350,ko00360,ko00410,ko00950,ko00960,ko01100,ko01110	Glycine, serine and threonine metabolism|Tyrosine metabolism|Phenylalanine metabolism|beta-Alanine metabolism|Isoquinoline alkaloid biosynthesis|Tropane, piperidine and pyridine alkaloid biosynthesis|Metabolic pathways|Biosynthesis of secondary metabolites	GO:0055114,GO:0048038,GO:0009308,GO:0008131,GO:0005507	oxidation-reduction process|quinone binding|amine metabolic process|primary amine oxidase activity|copper ion binding	AT2G42490.1	1e-11	AT2G42490	Copper amine oxidase family protein	GO:0005507,GO:0005777,GO:0008131,GO:0009308,GO:0048038,GO:0055114	copper ion binding|peroxisome|primary amine oxidase activity|amine metabolic process|quinone binding|oxidation-reduction process	PATH:ath00260,PATH:ath00350,PATH:ath00360,PATH:ath00950,PATH:ath00960,PATH:ath00410	Glycine, serine and threonine metabolism|Tyrosine metabolism|Phenylalanine metabolism|Isoquinoline alkaloid biosynthesis|Tropane, piperidine and pyridine alkaloid biosynthesis|beta-Alanine metabolism
Glyma.01G026400.1	1.73632	2.67037	2.56295	4.34174	5.43769	7.17842	5.19703	5.49621	5.43542	2.83876	3.8401	3.25008	1.75983	1.83436	1.70812	3.60396	2.55661	3.51539	6.18377	5.44964	5.46504	6.1325	3.80806	4.86693	1.46995	1.54867	0.343228	Glyma.01G026400	(M=9) PTHR23315:SF34 - ARMADILLO/BETA-CATENIN REPEAT FAMILY PROTEIN	Chr01	1	2765244	2767576					GO:0005515	protein binding	AT3G26600.1	2e-06	AT3G26600	armadillo repeat only 4	GO:0005488,GO:0005515,GO:0008150,GO:0009506	binding|protein binding|biological_process|plasmodesma
Glyma.01G026500.1	5.03071	5.50266	4.85094	15.5857	22.7516	19.5771	13.2048	9.71527	13.3549	6.95729	18.0286	14.9409	1.84237	3.72648	2.53312	6.78546	7.48667	12.6772	16.7425	17.6004	14.8447	21.7796	9.50349	18.3265	3.18644	4.927	1.13102	Glyma.01G026500	(M=3) PTHR11102:SF7 - SEL-1-LIKE PROTEIN-RELATED	Chr01	-1	2768571	2771462					GO:0005515	protein binding	AT1G70590.1	2e-12	AT1G70590	F-box family protein	GO:0005515,GO:0008150,GO:0010200,GO:0048193	protein binding|biological_process|response to chitin|Golgi vesicle transport
Glyma.01G026600.1	0.275283	0.271866	0.167416	0.515134	1.38366	0.353145	0.279965	0.273977	0.289351	0.0583298	0.000220797	0.0981078	0.0469081	0.122089	0.0563893	0.855186	0.651644	0.692503	0.680479	1.08663	0.679129	0.126189	0.242418	0	0.503525	0.0806267	0.0682593	Glyma.01G026600		Chr01	-1	2781491	2782600					-	-
Glyma.01G026700.1	27.3962	23.3993	21.5933	27.1308	20.7888	31.9966	28.16	23.0445	22.7007	12.1439	36.6783	31.1816	4.88489	5.79143	4.8146	27.5581	23.7276	36.1842	38.4877	23.3564	27.0923	32.6166	18.5054	38.6693	4.77752	4.48043	3.69668	Glyma.01G026700	(M=4) 2.6.1.2 - Alanine transaminase.	Chr01	-1	2800909	2808407	K00814	alanine transaminase [EC:2.6.1.2]	ko00220,ko00250,ko00710,ko01100,ko01120,ko01200,ko01210,ko01230	Arginine biosynthesis|Alanine, aspartate and glutamate metabolism|Carbon fixation in photosynthetic organisms|Metabolic pathways|Microbial metabolism in diverse environments|Carbon metabolism|2-Oxocarboxylic acid metabolism|Biosynthesis of amino acids	GO:0030170,GO:0009058,GO:0003824	pyridoxal phosphate binding|biosynthetic process|catalytic activity	AT1G70580.4	6e-130	AT1G70580	alanine-2-oxoglutarate aminotransferase 2	GO:0003824,GO:0004021,GO:0005777,GO:0008453,GO:0008483,GO:0009058,GO:0009507,GO:0009570,GO:0010264,GO:0016740,GO:0030170,GO:0042853,GO:0047958	catalytic activity|L-alanine:2-oxoglutarate aminotransferase activity|peroxisome|alanine-glyoxylate transaminase activity|transaminase activity|biosynthetic process|chloroplast|chloroplast stroma|myo-inositol hexakisphosphate biosynthetic process|transferase activity|pyridoxal phosphate binding|L-alanine catabolic process|glycine:2-oxoglutarate aminotransferase activity	PATH:ath00220,PATH:ath00250,PATH:ath00260,PATH:ath00630,PATH:ath00710,PATH:ath01200,PATH:ath01210,PATH:ath01230	Arginine biosynthesis|Alanine, aspartate and glutamate metabolism|Glycine, serine and threonine metabolism|Glyoxylate and dicarboxylate metabolism|Carbon fixation in photosynthetic organisms|Carbon metabolism|2-Oxocarboxylic acid metabolism|Biosynthesis of amino acids
Glyma.01G026700.2	5.91127	8.23418	8.66748	21.1671	18.9315	1.66329	8.76075	23.4053	22.9877	18.6898	51.3657	43.6143	1.38624	5.5018	6.8711	6.10366	14.1582	0.000354846	2.79969	22.584	15.7707	44.3789	24.2926	15.113	6.99079	8.48723	0.00688492	Glyma.01G026700		Chr01	-1	2800939	2807626	K00814	alanine transaminase [EC:2.6.1.2]	ko00220,ko00250,ko00710,ko01100,ko01120,ko01200,ko01210,ko01230	Arginine biosynthesis|Alanine, aspartate and glutamate metabolism|Carbon fixation in photosynthetic organisms|Metabolic pathways|Microbial metabolism in diverse environments|Carbon metabolism|2-Oxocarboxylic acid metabolism|Biosynthesis of amino acids	GO:0030170,GO:0009058,GO:0003824	pyridoxal phosphate binding|biosynthetic process|catalytic activity	AT1G70580.4	4e-130	AT1G70580	alanine-2-oxoglutarate aminotransferase 2	GO:0003824,GO:0004021,GO:0005777,GO:0008453,GO:0008483,GO:0009058,GO:0009507,GO:0009570,GO:0010264,GO:0016740,GO:0030170,GO:0042853,GO:0047958	catalytic activity|L-alanine:2-oxoglutarate aminotransferase activity|peroxisome|alanine-glyoxylate transaminase activity|transaminase activity|biosynthetic process|chloroplast|chloroplast stroma|myo-inositol hexakisphosphate biosynthetic process|transferase activity|pyridoxal phosphate binding|L-alanine catabolic process|glycine:2-oxoglutarate aminotransferase activity	PATH:ath00220,PATH:ath00250,PATH:ath00260,PATH:ath00630,PATH:ath00710,PATH:ath01200,PATH:ath01210,PATH:ath01230	Arginine biosynthesis|Alanine, aspartate and glutamate metabolism|Glycine, serine and threonine metabolism|Glyoxylate and dicarboxylate metabolism|Carbon fixation in photosynthetic organisms|Carbon metabolism|2-Oxocarboxylic acid metabolism|Biosynthesis of amino acids
Glyma.01G026700.3	0.0459932	0.0516899	1.76163	0.341603	0.251525	0.00316927	1.91775	3.56048	0.742677	2.22097	0.952803	0.419657	3.38377	1.87807	0.474667	0.0887007	0.154882	3.75719e-06	0.0253266	1.62606	0.545991	0.505715	2.01703	7.78733	1.49126	1.52435	1.9506	Glyma.01G026700		Chr01	-1	2800939	2807591	K00814	alanine transaminase [EC:2.6.1.2]	ko00220,ko00250,ko00710,ko01100,ko01120,ko01200,ko01210,ko01230	Arginine biosynthesis|Alanine, aspartate and glutamate metabolism|Carbon fixation in photosynthetic organisms|Metabolic pathways|Microbial metabolism in diverse environments|Carbon metabolism|2-Oxocarboxylic acid metabolism|Biosynthesis of amino acids	GO:0030170,GO:0009058,GO:0003824	pyridoxal phosphate binding|biosynthetic process|catalytic activity	AT1G70580.4	5e-130	AT1G70580	alanine-2-oxoglutarate aminotransferase 2	GO:0003824,GO:0004021,GO:0005777,GO:0008453,GO:0008483,GO:0009058,GO:0009507,GO:0009570,GO:0010264,GO:0016740,GO:0030170,GO:0042853,GO:0047958	catalytic activity|L-alanine:2-oxoglutarate aminotransferase activity|peroxisome|alanine-glyoxylate transaminase activity|transaminase activity|biosynthetic process|chloroplast|chloroplast stroma|myo-inositol hexakisphosphate biosynthetic process|transferase activity|pyridoxal phosphate binding|L-alanine catabolic process|glycine:2-oxoglutarate aminotransferase activity	PATH:ath00220,PATH:ath00250,PATH:ath00260,PATH:ath00630,PATH:ath00710,PATH:ath01200,PATH:ath01210,PATH:ath01230	Arginine biosynthesis|Alanine, aspartate and glutamate metabolism|Glycine, serine and threonine metabolism|Glyoxylate and dicarboxylate metabolism|Carbon fixation in photosynthetic organisms|Carbon metabolism|2-Oxocarboxylic acid metabolism|Biosynthesis of amino acids
Glyma.01G026800.1	17.1825	17.3587	20.3783	25.1005	26.2627	29.8563	26.7747	28.8021	30.4105	9.49345	7.77413	8.69305	10.7368	14.7584	13.8496	18.5082	20.7526	17.4546	30.0358	29.0871	26.9932	10.1852	13.1462	9.9748	8.50725	6.69279	2.71571	Glyma.01G026800	(M=2) PTHR10210:SF32 - RIBOSE-PHOSPHATE PYROPHOSPHOKINASE	Chr01	1	2819064	2823273					GO:0009116	nucleoside metabolic process	AT1G10700.1	3e-35	AT1G10700	phosphoribosyl pyrophosphate (PRPP) synthase 3	GO:0000166,GO:0000287,GO:0004749,GO:0005524,GO:0006783,GO:0009116,GO:0009165,GO:0009507,GO:0009536,GO:0016301,GO:0016310,GO:0016740,GO:0046872	nucleotide binding|magnesium ion binding|ribose phosphate diphosphokinase activity|ATP binding|heme biosynthetic process|nucleoside metabolic process|nucleotide biosynthetic process|chloroplast|plastid|kinase activity|phosphorylation|transferase activity|metal ion binding
Glyma.01G026900.1	0.644803	0.709023	1.01937	1.08635	1.59328	1.4065	1.00826	1.13143	1.02996	1.53411	1.39973	1.79786	1.94669	1.029	1.13447	1.13291	1.5597	0.91435	2.47023	1.78662	1.96142	1.54597	1.34133	1.166	0.686552	0.328126	1.54892	Glyma.01G026900		Chr01	-1	2829921	2833313					-	-
Glyma.01G027000.1	0.00967472	0.0247338	6.35744e-67	3.13455e-84	1.18104e-85	2.07985e-94	1.68562e-82	0.000204199	4.8281e-60	2.56071e-81	0	0	2.58796e-87	0	0.0198191	0.0222644	0.0243643	1.31891e-65	0	1.42672e-86	9.50376e-60	5.89718e-85	3.51767e-90	4.57804e-51	1.03727e-63	8.73918e-104	0	Glyma.01G027000	(M=176) 1.11.1.7 - Peroxidase.	Chr01	-1	2836310	2838537	K00430	peroxidase [EC:1.11.1.7]	ko00940,ko01100,ko01110	Phenylpropanoid biosynthesis|Metabolic pathways|Biosynthesis of secondary metabolites	GO:0055114,GO:0020037,GO:0006979,GO:0004601	oxidation-reduction process|heme binding|response to oxidative stress|peroxidase activity	AT5G06720.1	2e-08	AT5G06720	peroxidase 2	GO:0002215,GO:0004601,GO:0005576,GO:0005794,GO:0006979,GO:0009908,GO:0016491,GO:0020037,GO:0042744,GO:0046872,GO:0055114	defense response to nematode|peroxidase activity|extracellular region|Golgi apparatus|response to oxidative stress|flower development|oxidoreductase activity|heme binding|hydrogen peroxide catabolic process|metal ion binding|oxidation-reduction process	PATH:ath00940	Phenylpropanoid biosynthesis
Glyma.01G027100.1	0	0	0	0	0	0	0	0	0	0.0228116	0.0200965	0.042468	0	0	0	0	0	0	0	0	0	0	0	0.0206605	0	0	0	Glyma.01G027100	(M=12) PF00069//PF01476 - Protein kinase domain // LysM domain	Chr01	1	2841569	2846006					GO:0016998,GO:0006468,GO:0005524,GO:0004713,GO:0004674,GO:0004672	cell wall macromolecule catabolic process|protein phosphorylation|ATP binding|protein tyrosine kinase activity|protein serine/threonine kinase activity|protein kinase activity
Glyma.01G027200.1	0	0	0	0	0	0.0379584	0	0	0	0.0148812	0	0.0116568	0	0	0	0	0	0	0	0	0	0	0	0	0	0	0	Glyma.01G027200		Chr01	-1	2848182	2849925					-	-
Glyma.01G027200.2	0	0	0	0	0	0	0	0	0	0.0172406	0	0.0134334	0	0	0	0	0	0	0	0	0	0	0	0	0	0	0	Glyma.01G027200		Chr01	-1	2848182	2849925					-	-
Glyma.01G027200.3	0	0	0	0	0	0.0420547	0	0	0	0.0167039	0	0.012984	0	0	0	0	0	0.037415	0	0.0491571	0.0450571	0.060015	0.063534	0	0	0	0	Glyma.01G027200		Chr01	-1	2848182	2849925					-	-
Glyma.01G027200.4	0	0	0	0	0	0	0	0	0	0.0197172	0	0.0154361	0	0	0	0	0	0	0	0	0	0	0	0	0	0	0	Glyma.01G027200		Chr01	-1	2848182	2849925					-	-
Glyma.01G027300.1	20.4668	20.5548	20.4055	24.0088	21.4306	22.7774	20.5828	22.9442	20.0716	16.926	29.5017	21.3801	12.9154	10.7669	11.5763	17.7594	15.4797	19.1642	22.7305	16.635	20.2743	19.9914	14.4065	17.8396	10.0089	12.1323	14.76	Glyma.01G027300	(M=4) K12393 - AP-1 complex subunit mu	Chr01	1	2852073	2856865	K12393	AP-1 complex subunit mu	ko04142	Lysosome	GO:0030131,GO:0016192,GO:0006886,GO:0005515	clathrin adaptor complex|vesicle-mediated transport|intracellular protein transport|protein binding	AT1G60780.1	2e-120	AT1G60780	Clathrin adaptor complexes medium subunit family protein	GO:0005515,GO:0005829,GO:0006810,GO:0006886,GO:0016192,GO:0030131	protein binding|cytosol|transport|intracellular protein transport|vesicle-mediated transport|clathrin adaptor complex
Glyma.01G027400.1	0.0279861	1.13832e-05	0.301003	0.373904	0.829722	0.474521	0.0626504	0	0	1.79653e-32	1.05346e-31	2.79139e-36	8.28918e-52	0	7.24175e-26	0.196265	0.0222205	0.018414	0.331057	0.274916	0.362987	8.62143e-47	1.40838e-40	0.0161189	1.11125e-21	1.18365e-46	5.2723e-28	Glyma.01G027400	(M=14) PTHR11751//PTHR11751:SF162 - SUBGROUP I AMINOTRANSFERASE RELATED // SUBFAMILY NOT NAMED	Chr01	-1	2859609	2863397					GO:0030170,GO:0016846,GO:0003824	pyridoxal phosphate binding|carbon-sulfur lyase activity|catalytic activity	AT1G23320.1	2e-14	AT1G23320	tryptophan aminotransferase related 1	GO:0003824,GO:0005737,GO:0008483,GO:0009793,GO:0009851,GO:0010588,GO:0016740,GO:0016846,GO:0030170,GO:0048825,GO:0050362,GO:0080022,GO:0080097	catalytic activity|cytoplasm|transaminase activity|embryo development ending in seed dormancy|auxin biosynthetic process|cotyledon vascular tissue pattern formation|transferase activity|carbon-sulfur lyase activity|pyridoxal phosphate binding|cotyledon development|L-tryptophan:2-oxoglutarate aminotransferase activity|primary root development|L-tryptophan:pyruvate aminotransferase activity	PATH:ath00380	Tryptophan metabolism
Glyma.01G027500.1	7.22317	6.11355	6.1432	5.40968	6.99305	5.57709	4.32587	3.72332	5.63429	2.40494	11.6653	8.13603	2.16313e-05	0.0479113	1.33821e-06	11.6488	8.93163	8.05657	6.12829	6.39083	6.32746	6.11616	3.21494	7.54497	1.90348e-30	0.605026	9.2266e-43	Glyma.01G027500		Chr01	-1	2874408	2877212					-	-	AT1G10740.4	2e-79	AT1G10740	alpha/beta-Hydrolases superfamily protein	GO:0016787	hydrolase activity
Glyma.01G027600.1	2.21005	2.38816	2.63628	1.3365	1.72721	1.70092	1.71634	2.00841	1.64913	1.095	2.12923	1.17721	2.05785	1.77533	2.23641	2.21024	2.15378	2.46263	1.21167	1.822	1.2224	0.789227	1.18348	1.03866	1.10796	0.550829	1.00008	Glyma.01G027600	(M=7) PTHR23354:SF5 - NUCLEOLAR PROTEIN-RELATED	Chr01	-1	2884478	2887943					-	-
Glyma.01G027700.1	20.9021	19.0616	16.3762	21.1808	20.586	23.9495	16.272	16.8542	13.283	6.60566	9.43769	7.33262	7.72304	9.01196	8.65617	20.6132	17.9355	18.2584	24.9113	24.4254	23.0711	6.25702	7.83052	9.68881	9.85047	6.35851	16.7178	Glyma.01G027700		Chr01	-1	2889242	2892328					-	-
Glyma.01G027800.1	2.70701	2.48522	2.22843	3.36703	3.90924	2.71698	3.84947	5.78134	3.11658	5.50614	10.6965	8.8117	0.884734	0.794289	0.962452	2.12481	1.63137	2.37116	2.73688	3.18655	3.43189	7.24655	3.37825	5.78401	0.270218	0.484927	0.00210605	Glyma.01G027800	(M=27) PF03080 - Domain of unknown function (DUF239)	Chr01	-1	2895690	2900577					-	-	AT1G10750.1	7e-49	AT1G10750	Protein of Unknown Function (DUF239)
Glyma.01G027900.1	0.0252839	0	0	0.0277358	0.116506	0.0495867	0	0	0.182946	0.0973229	0.110822	0.0586072	0.0284353	0	0.0533508	0	0	0	0.0266188	0.0267458	0.0507843	0	0.0658929	0	0.0340207	0	0	Glyma.01G027900	(M=112) PF00295 - Glycosyl hydrolases family 28	Chr01	-1	2912340	2915599					GO:0005975,GO:0004650	carbohydrate metabolic process|polygalacturonase activity	AT3G26610.1	3e-23	AT3G26610	Pectin lyase-like superfamily protein	GO:0004650,GO:0005576,GO:0005975,GO:0008152,GO:0016787,GO:0016798	polygalacturonase activity|extracellular region|carbohydrate metabolic process|metabolic process|hydrolase activity|hydrolase activity
Glyma.01G028000.1	1.56286e-42	6.26432e-32	1.20044e-29	0.432614	0.289543	0.546116	0.665787	0.846013	0.306269	2.4078	4.38827	2.48619	1.22105e-72	8.01022e-80	1.95498e-46	3.9001e-74	2.46349e-45	0.0207364	0.720291	0.397424	0.675452	1.66301	1.05994	2.59207	0	0.317569	0.00971594	Glyma.01G028000	(M=16) PTHR24420//PTHR24420:SF433 - LEUCINE-RICH REPEAT RECEPTOR-LIKE PROTEIN KINASE // SUBFAMILY NOT NAMED	Chr01	1	2923915	2927479					GO:0006468,GO:0005524,GO:0004713,GO:0004672	protein phosphorylation|ATP binding|protein tyrosine kinase activity|protein kinase activity	AT1G70530.1	4e-07	AT1G70530	cysteine-rich RLK (RECEPTOR-like protein kinase) 3	GO:0000166,GO:0004672,GO:0004674,GO:0005524,GO:0005886,GO:0006468,GO:0009627,GO:0016020,GO:0016021,GO:0016301,GO:0016310,GO:0016740,GO:0016772,GO:0031347	nucleotide binding|protein kinase activity|protein serine/threonine kinase activity|ATP binding|plasma membrane|protein phosphorylation|systemic acquired resistance|membrane|integral component of membrane|kinase activity|phosphorylation|transferase activity|transferase activity|regulation of defense response
Glyma.01G028100.1	0.37131	0.0164328	0.173147	0.0381457	0.340192	0.00120031	9.98918e-05	0.0206186	0.000169576	0.10953	0.387221	0.262781	0.000389011	1.67118e-07	0.0298089	0.308157	0.206817	0.566811	0.29049	0.0876708	0.0438245	0.317813	0.0874945	0.542003	0.00595294	0.00137004	0.0287126	Glyma.01G028100	(M=16) PTHR24420//PTHR24420:SF433 - LEUCINE-RICH REPEAT RECEPTOR-LIKE PROTEIN KINASE // SUBFAMILY NOT NAMED	Chr01	1	2929035	2934455					GO:0006468,GO:0005524,GO:0004713,GO:0004674,GO:0004672	protein phosphorylation|ATP binding|protein tyrosine kinase activity|protein serine/threonine kinase activity|protein kinase activity	AT1G70520.1	5e-20	AT1G70520	cysteine-rich RLK (RECEPTOR-like protein kinase) 2	GO:0000166,GO:0004672,GO:0004674,GO:0005524,GO:0005886,GO:0006457,GO:0006468,GO:0006857,GO:0009408,GO:0009506,GO:0009644,GO:0010193,GO:0016020,GO:0016021,GO:0016301,GO:0016310,GO:0016740,GO:0016772,GO:0034976,GO:0042542,GO:0046777	nucleotide binding|protein kinase activity|protein serine/threonine kinase activity|ATP binding|plasma membrane|protein folding|protein phosphorylation|oligopeptide transport|response to heat|plasmodesma|response to high light intensity|response to ozone|membrane|integral component of membrane|kinase activity|phosphorylation|transferase activity|transferase activity|response to endoplasmic reticu…
Glyma.01G028100.2	0.159384	0.105909	3.24269e-06	0.0826019	0.054987	0.00439912	0.000173179	0.0919248	0.000589747	0.136255	0.872281	0.191009	0.000527839	1.85424e-07	0.0329226	0.0189733	0.111323	1.88257e-10	0.0287444	0.0938759	0.0531853	0.463153	0.386882	0.515073	0.00866957	8.69967e-06	0.0466493	Glyma.01G028100		Chr01	1	2929035	2934455					GO:0006468,GO:0005524,GO:0004713,GO:0004674,GO:0004672	protein phosphorylation|ATP binding|protein tyrosine kinase activity|protein serine/threonine kinase activity|protein kinase activity	AT1G70520.1	5e-20	AT1G70520	cysteine-rich RLK (RECEPTOR-like protein kinase) 2	GO:0000166,GO:0004672,GO:0004674,GO:0005524,GO:0005886,GO:0006457,GO:0006468,GO:0006857,GO:0009408,GO:0009506,GO:0009644,GO:0010193,GO:0016020,GO:0016021,GO:0016301,GO:0016310,GO:0016740,GO:0016772,GO:0034976,GO:0042542,GO:0046777	nucleotide binding|protein kinase activity|protein serine/threonine kinase activity|ATP binding|plasma membrane|protein folding|protein phosphorylation|oligopeptide transport|response to heat|plasmodesma|response to high light intensity|response to ozone|membrane|integral component of membrane|kinase activity|phosphorylation|transferase activity|transferase activity|response to endoplasmic reticu…
Glyma.01G028100.3	0.0149922	0.372254	0.306215	0.105229	0.0837819	0.0063831	0.000204174	0.141654	0.000812213	0.283887	0.92518	0.316743	0.000586468	1.89729e-07	0.0338063	0.121178	0.308716	0.200178	0.0458023	0.189899	0.0805878	0.23504	0.041938	1.7795e-06	0.00973575	1.05526e-05	0.0528476	Glyma.01G028100		Chr01	1	2929035	2934455					GO:0006468,GO:0005524,GO:0004713,GO:0004674,GO:0004672	protein phosphorylation|ATP binding|protein tyrosine kinase activity|protein serine/threonine kinase activity|protein kinase activity	AT1G70520.1	4e-20	AT1G70520	cysteine-rich RLK (RECEPTOR-like protein kinase) 2	GO:0000166,GO:0004672,GO:0004674,GO:0005524,GO:0005886,GO:0006457,GO:0006468,GO:0006857,GO:0009408,GO:0009506,GO:0009644,GO:0010193,GO:0016020,GO:0016021,GO:0016301,GO:0016310,GO:0016740,GO:0016772,GO:0034976,GO:0042542,GO:0046777	nucleotide binding|protein kinase activity|protein serine/threonine kinase activity|ATP binding|plasma membrane|protein folding|protein phosphorylation|oligopeptide transport|response to heat|plasmodesma|response to high light intensity|response to ozone|membrane|integral component of membrane|kinase activity|phosphorylation|transferase activity|transferase activity|response to endoplasmic reticu…
Glyma.01G028100.4	0.247501	0.260724	0.162062	0.0670734	0.127573	0.00290769	0.273533	0.0642897	0.000432918	0.998417	0.662065	2.02055	0.000530765	1.90241e-07	0.0330609	0.128584	0.634043	0.15954	0.077589	0.0607781	0.169691	0.211767	1.04425	1.40398	0.00955533	0.104301	0.0522394	Glyma.01G028100		Chr01	1	2930351	2934455					GO:0006468,GO:0005524,GO:0004713,GO:0004674,GO:0004672	protein phosphorylation|ATP binding|protein tyrosine kinase activity|protein serine/threonine kinase activity|protein kinase activity	AT1G70520.1	5e-20	AT1G70520	cysteine-rich RLK (RECEPTOR-like protein kinase) 2	GO:0000166,GO:0004672,GO:0004674,GO:0005524,GO:0005886,GO:0006457,GO:0006468,GO:0006857,GO:0009408,GO:0009506,GO:0009644,GO:0010193,GO:0016020,GO:0016021,GO:0016301,GO:0016310,GO:0016740,GO:0016772,GO:0034976,GO:0042542,GO:0046777	nucleotide binding|protein kinase activity|protein serine/threonine kinase activity|ATP binding|plasma membrane|protein folding|protein phosphorylation|oligopeptide transport|response to heat|plasmodesma|response to high light intensity|response to ozone|membrane|integral component of membrane|kinase activity|phosphorylation|transferase activity|transferase activity|response to endoplasmic reticu…
Glyma.01G028200.1	8.44682	6.48113	9.67255	4.15473	4.78963	4.39024	4.06248	4.04978	3.75754	1.785	2.53718	3.78843	3.57356	3.67664	3.00882	10.4347	7.0319	7.83621	4.60686	5.50453	5.58419	0.283269	1.50105	0.254218	3.62388	3.75404	11.6984	Glyma.01G028200	(M=2) PTHR10108//PTHR10108:SF236 - METHYLTRANSFERASE // SUBFAMILY NOT NAMED	Chr01	-1	2934903	2938421	K06127	ubiquinone biosynthesis methyltransferase [EC:2.1.1.-]	ko00130,ko01100,ko01110	Ubiquinone and other terpenoid-quinone biosynthesis|Metabolic pathways|Biosynthesis of secondary metabolites	GO:0008168	methyltransferase activity
Glyma.01G028200.2	0.381618	4.52208e-05	0.491432	1.35758e-06	0.000267185	0.3305	2.54421e-05	0.0621273	0.129114	0.0830037	0.000112209	4.35672e-08	0.000190059	4.80239e-08	0.0889971	0.0337577	0.549979	0.346312	0.0219317	0.000765447	1.4431e-06	0.00287845	5.13315e-05	0.00145724	8.96676e-13	0.000420796	2.42925e-12	Glyma.01G028200		Chr01	-1	2934903	2938421	K06127	ubiquinone biosynthesis methyltransferase [EC:2.1.1.-]	ko00130,ko01100,ko01110	Ubiquinone and other terpenoid-quinone biosynthesis|Metabolic pathways|Biosynthesis of secondary metabolites	GO:0008168	methyltransferase activity
Glyma.01G028200.3	0.284234	1.74154	1.55917	0.441273	1.44	2.09918	1.96127	2.40073	0.881975	2.51532	1.07376	0.38298	1.81341	4.50044	2.06438	0.586468	0.770254	1.91289	0.894403	0.708626	0.534605	1.27977	0.32029	0.274753	0.811565	0.00305887	4.45412	Glyma.01G028200		Chr01	-1	2934903	2938421	K06127	ubiquinone biosynthesis methyltransferase [EC:2.1.1.-]	ko00130,ko01100,ko01110	Ubiquinone and other terpenoid-quinone biosynthesis|Metabolic pathways|Biosynthesis of secondary metabolites	GO:0008168	methyltransferase activity
Glyma.01G028200.4	0.95345	0.67829	0.00116949	0.0575691	0.32233	0.55849	0.121426	0.708086	0.513972	0.583026	0.464313	0.129009	0.615397	0.485878	0.550785	0.831631	0.580284	0.311651	0.208472	0.0608209	1.61754	0.0692353	1.19461	0.463609	0.0754044	0.265538	0.717472	Glyma.01G028200		Chr01	-1	2934903	2938421	K06127	ubiquinone biosynthesis methyltransferase [EC:2.1.1.-]	ko00130,ko01100,ko01110	Ubiquinone and other terpenoid-quinone biosynthesis|Metabolic pathways|Biosynthesis of secondary metabolites	GO:0008168	methyltransferase activity
Glyma.01G028200.5	3.3975e-08	1.29394e-07	3.88156e-06	0.604785	0.060634	2.59801e-13	1.65069e-05	3.06448e-05	0.127154	3.02267e-09	4.90863e-05	0.0274584	1.03741e-09	0.00067872	0.00724634	1.32204e-06	2.95241e-06	1.60222e-07	5.17329e-08	0.00178697	0.05868	0.22224	0.000152174	0.0076038	1.28421e-14	0.000524674	1.45436e-16	Glyma.01G028200		Chr01	-1	2934903	2938421	K06127	ubiquinone biosynthesis methyltransferase [EC:2.1.1.-]	ko00130,ko01100,ko01110	Ubiquinone and other terpenoid-quinone biosynthesis|Metabolic pathways|Biosynthesis of secondary metabolites	GO:0008168	methyltransferase activity
Glyma.01G028300.1	0.291503	0.0365392	5.07941e-12	0.401298	0.000795586	0.406877	0.250955	0.0561664	0.394626	0.00312638	0.178036	0.105567	0.00682726	0.242032	0.0207497	4.76652e-05	3.33884e-15	0.121984	0.274093	0.359564	0.472884	0.0552604	0.034511	0.194998	0.278944	0.057766	0.0672552	Glyma.01G028300	(M=6) PTHR11850:SF49 - PRE-B-CELL LEUKEMIA TRANSCRIPTION FACTOR 4	Chr01	-1	2948608	2957378					GO:0043565,GO:0006355,GO:0005634,GO:0003700,GO:0003677	sequence-specific DNA binding|regulation of transcription, DNA-dependent|nucleus|sequence-specific DNA binding transcription factor activity|DNA binding	AT1G23380.2	4e-22	AT1G23380	KNOTTED1-like homeobox gene 6	GO:0003677,GO:0005634,GO:0006355,GO:0043565	DNA binding|nucleus|regulation of transcription|sequence-specific DNA binding
Glyma.01G028400.1	0	0	0	0	0	0	0	0	0	0	0	0	0	0	0	0	0	0	0	0	0	0	0	0	0	0	0	Glyma.01G028400		Chr01	1	2998371	2999567					-	-
Glyma.01G028500.1	9.72796	11.0436	15.5018	14.7575	19.5826	16.5304	8.26412	7.69427	9.58555	4.33914	14.7789	13.073	1.24403	0.774135	1.37237	20.4662	24.798	28.3519	18.6959	19.3087	20.0837	62.0579	18.4547	34.963	2.1836	3.86609	4.07856	Glyma.01G028500		Chr01	1	2999967	3001495					-	-
Glyma.01G028600.1	3.32593	3.46633	3.30608	1.98794	2.26409	2.77178	3.7548	3.52741	2.88738	0.64596	2.42136	2.60291	0.552438	1.09681	0.384755	5.17096	5.33151	5.89119	3.25928	3.44704	3.85002	1.10172	1.80333	1.67435	0.90444	0.907078	1.41878	Glyma.01G028600	(M=125) PF03005 - Arabidopsis proteins of unknown function	Chr01	-1	3002314	3007143					-	-	AT1G60790.1	4e-29	AT1G60790	Plant protein of unknown function (DUF828)
Glyma.01G028700.1	16.3068	19.4427	17.2989	29.8776	27.5431	27.1018	27.7228	29.039	29.0586	15.6091	28.853	23.9992	12.8728	13.8718	16.299	16.9845	17.966	17.8157	23.7471	23.8024	25.5666	27.0191	21.4615	26.7455	17.8917	15.646	10.971	Glyma.01G028700	(M=2) PTHR24420//PTHR24420:SF851 - LEUCINE-RICH REPEAT RECEPTOR-LIKE PROTEIN KINASE	Chr01	-1	3014195	3020497					GO:0006468,GO:0005524,GO:0005515,GO:0004713,GO:0004674,GO:0004672	protein phosphorylation|ATP binding|protein binding|protein tyrosine kinase activity|protein serine/threonine kinase activity|protein kinase activity	AT1G60800.1	3e-46	AT1G60800	NSP-interacting kinase 3	GO:0000166,GO:0004672,GO:0004674,GO:0005515,GO:0005524,GO:0005886,GO:0006468,GO:0006952,GO:0007020,GO:0010075,GO:0016020,GO:0016021,GO:0016301,GO:0016310,GO:0016740,GO:0016772,GO:0019048,GO:0048653	nucleotide binding|protein kinase activity|protein serine/threonine kinase activity|protein binding|ATP binding|plasma membrane|protein phosphorylation|defense response|microtubule nucleation|regulation of meristem growth|membrane|integral component of membrane|kinase activity|phosphorylation|transferase activity|transferase activity|modulation by virus of host morphology or physiology|anther dev…
Glyma.01G028800.1	9.61853	8.42413	8.18786	3.30619	3.81779	2.78659	3.3737	3.00106	2.89627	0.793795	4.54985	1.89739	0.0283483	0.0872881	0.164427	18.9292	11.8484	15.614	4.21261	7.04392	4.57097	8.21339	3.8325	8.70427	0.111727	0.474432	0.123451	Glyma.01G028800	(M=349) PF00646 - F-box domain	Chr01	-1	3037245	3038559					GO:0005515	protein binding
Glyma.01G028900.1	62.8005	52.05	50.4394	43.2099	30.9928	40.8142	35.3048	36.304	38.1668	22.5603	46.351	45.2408	9.94591	10.3082	8.50718	58.2535	50.4331	51.1135	38.087	36.0948	43.8715	35.7592	29.1092	35.2953	7.8172	10.7282	10.6473	Glyma.01G028900	(M=11) 2.3.3.8 - ATP citrate synthase.	Chr01	-1	3060271	3064492	K01648	ATP citrate (pro-S)-lyase [EC:2.3.3.8]	ko00020,ko00720,ko01100,ko01110,ko01120,ko01130	Citrate cycle (TCA cycle)|Carbon fixation pathways in prokaryotes|Metabolic pathways|Biosynthesis of secondary metabolites|Microbial metabolism in diverse environments|Biosynthesis of antibiotics	GO:0005524	ATP binding	AT1G10670.4	8e-175	AT1G10670	ATP-citrate lyase A-1	GO:0000166,GO:0003878,GO:0005524,GO:0005737,GO:0005829,GO:0006629,GO:0016740,GO:0016746,GO:0016829	nucleotide binding|ATP citrate synthase activity|ATP binding|cytoplasm|cytosol|lipid metabolic process|transferase activity|transferase activity|lyase activity	PATH:ath00020	Citrate cycle (TCA cycle)
Glyma.01G029000.1	28.7069	32.9236	33.0233	39.5951	45.1014	38.7848	36.7098	39.0844	39.8177	33.6056	37.3912	39.1579	26.1415	22.5609	24.4445	28.369	31.2319	29.959	40.5484	42.4169	36.289	32.5692	28.3199	34.0359	21.2277	20.3665	32.055	Glyma.01G029000	(M=3) K12272 - signal recognition particle receptor subunit beta	Chr01	1	3079661	3082412	K12272	signal recognition particle receptor subunit beta	ko03060	Protein export	GO:0005525	GTP binding	AT5G05670.2	2e-36	AT5G05670	signal recognition particle binding	GO:0000166,GO:0005525,GO:0005622,GO:0005783,GO:0005886,GO:0006302,GO:0006312,GO:0007062,GO:0007129,GO:0007131,GO:0007264,GO:0009560,GO:0009855,GO:0009909,GO:0009944,GO:0010014,GO:0010075,GO:0016126,GO:0016570,GO:0031507,GO:0042138,GO:0045132,GO:0045787,GO:0046520,GO:0048449	nucleotide binding|GTP binding|intracellular|endoplasmic reticulum|plasma membrane|double-strand break repair|mitotic recombination|sister chromatid cohesion|synapsis|reciprocal meiotic recombination|small GTPase mediated signal transduction|embryo sac egg cell differentiation|determination of bilateral symmetry|regulation of flower development|polarity specification of adaxial/abaxial axis|meris…	PATH:ath03060	Protein export
Glyma.01G029100.1	15.183	16.0805	15.7739	16.4144	16.2723	14.6729	10.2868	13.9836	13.1923	6.21353	15.2314	14.4715	3.81299	4.14858	5.29115	14.0132	15.4644	16.109	13.0747	17.3326	13.7826	24.485	13.4647	19.4682	6.33454	5.21304	3.74148	Glyma.01G029100		Chr01	-1	3084233	3090081					-	-	AT1G10660.4	9e-08	AT1G10660	unknown protein\x3b LOCATED IN\x3a endomembrane system\x3b EXPRESSED IN\x3a 24 plant structures\x3b EXPRESSED DURING\x3a 15 growth stages\x3b BEST Arabidopsis thaliana protein match is\x3a unknown protein (TAIR\x3aAT5G62960.1)\x3b Has 35333 Blast hits to 34131 proteins in 2444 s /.../\x3a Archae - 798\x3b Bacteria - 22429\x3b Metazoa - 974\x3b Fungi - 991\x3b Plants - 531\x3b Viruses - 0\x3b Othe…	GO:0003674,GO:0005575,GO:0008150	molecular_function|cellular_component|biological_process
Glyma.01G029200.1	180.342	186.122	187.087	191.32	202.041	245.849	226.783	202.37	204.55	157.179	154.618	177.505	138.511	181.021	139.573	182.804	177.137	174.536	193.198	200.186	188.839	225.682	176.396	197.319	87.3467	106.046	99.847	Glyma.01G029200	(M=4) K02977 - small subunit ribosomal protein S27Ae	Chr01	1	3098701	3100169	K02977	small subunit ribosomal protein S27Ae	ko03010	Ribosome	GO:0006412,GO:0005840,GO:0005622,GO:0005515,GO:0003735	translation|ribosome|intracellular|protein binding|structural constituent of ribosome	AT3G62250.1	2e-57	AT3G62250	ubiquitin 5	GO:0003735,GO:0005515,GO:0005622,GO:0005634,GO:0005737,GO:0005794,GO:0005840,GO:0006412,GO:0022627,GO:0030529,GO:0046872	structural constituent of ribosome|protein binding|intracellular|nucleus|cytoplasm|Golgi apparatus|ribosome|translation|cytosolic small ribosomal subunit|ribonucleoprotein complex|metal ion binding	PATH:ath03010	Ribosome
Glyma.01G029300.1	0.160318	0.00142701	0.188986	0.02208	0	0	0.0876659	0.0465694	0.193382	0	0.078389	0.138102	0.045424	0.0858059	0.21788	0.333457	0.438802	0.111313	0	0.0221882	0	1.99186e-47	4.49752e-75	2.97821e-87	0.0576441	3.4211e-89	0	Glyma.01G029300	(M=17) PF04690 - YABBY protein	Chr01	1	3107239	3109811					-	-	AT1G23420.1	7e-11	AT1G23420	Plant-specific transcription factor YABBY family protein	GO:0003677,GO:0003700,GO:0005515,GO:0005634,GO:0006333,GO:0006355,GO:0007275,GO:0009944,GO:0046872,GO:0048481	DNA binding|sequence-specific DNA binding transcription factor activity|protein binding|nucleus|chromatin assembly or disassembly|regulation of transcription|multicellular organismal development|polarity specification of adaxial/abaxial axis|metal ion binding|ovule development
Glyma.01G029300.2	6.78897e-26	0.0371765	1.23961e-20	0.018104	0	0	0.163176	1.03634e-17	2.96179e-06	0.0428846	0.0433163	3.47734e-46	0.0372116	0.0604563	2.4038e-16	0.0663434	0.235331	0.357188	0	0.0179307	0	9.72031e-16	3.70827e-75	1.76832e-67	0.0405531	0	0	Glyma.01G029300		Chr01	1	3107239	3109811					-	-	AT1G23420.1	8e-11	AT1G23420	Plant-specific transcription factor YABBY family protein	GO:0003677,GO:0003700,GO:0005515,GO:0005634,GO:0006333,GO:0006355,GO:0007275,GO:0009944,GO:0046872,GO:0048481	DNA binding|sequence-specific DNA binding transcription factor activity|protein binding|nucleus|chromatin assembly or disassembly|regulation of transcription|multicellular organismal development|polarity specification of adaxial/abaxial axis|metal ion binding|ovule development
Glyma.01G029400.1	62.3118	26.0928	97.6722	119.967	64.7857	163.76	72.7036	87.2531	89.056	94.9536	48.361	34.7035	26.2079	2.3174	68.7151	63.949	84.8572	67.4789	90.5918	124.742	122.37	37.0543	20.678	90.0066	36.2068	15.4285	73.2415	Glyma.01G029400	(M=4) K03007 - DNA-directed RNA polymerases I, II, and III subunit RPABC5	Chr01	-1	3123489	3124811	K03007	DNA-directed RNA polymerases I, II, and III subunit RPABC5	ko00230,ko00240,ko01100,ko03020,ko04623,ko05016,ko05169	Purine metabolism|Pyrimidine metabolism|Metabolic pathways|RNA polymerase|Cytosolic DNA-sensing pathway|Huntington's disease|Epstein-Barr virus infection	GO:0008270,GO:0006351,GO:0003899,GO:0003677	zinc ion binding|transcription, DNA-dependent|DNA-directed RNA polymerase activity|DNA binding	AT1G11475.1	2e-10	AT1G11475	RNA polymerases N / 8 kDa subunit	GO:0000418,GO:0000419,GO:0003677,GO:0003899,GO:0005634,GO:0005665,GO:0006351,GO:0008270,GO:0046872	DNA-directed RNA polymerase IV complex|DNA-directed RNA polymerase V complex|DNA binding|DNA-directed RNA polymerase activity|nucleus|DNA-directed RNA polymerase II|transcription|zinc ion binding|metal ion binding	PATH:ath03020,PATH:ath00230,PATH:ath00240	RNA polymerase|Purine metabolism|Pyrimidine metabolism
Glyma.01G029500.1	2.82987	1.65735	1.91232	1.47002	1.44787	1.58061	0.621487	0.466353	0.486186	1.67728	3.04625	1.79717	1.85188	1.11035	0.874648	2.34665	1.52308	2.94797	2.44335	1.35624	2.56026	1.71705	2.63271	2.8066	1.79042	1.48849	0.810765	Glyma.01G029500	(M=7) PTHR14493:SF21 - PROTEIN BINDING / ZINC ION BINDING	Chr01	1	3130778	3135499					GO:0008270,GO:0005515	zinc ion binding|protein binding
Glyma.01G029500.2	5.17232	3.6235	5.65593	7.4728	4.76678	5.2	4.20501	4.65642	5.52301	4.38537	6.31615	6.51544	1.39997	4.1777	3.97913	3.89769	4.64495	3.55799	4.75863	4.59967	5.21081	2.87069	2.80052	4.29148	3.47314	1.26738	5.13815	Glyma.01G029500		Chr01	1	3130778	3135499					GO:0008270,GO:0005515	zinc ion binding|protein binding
Glyma.01G029500.3	7.29966e-07	0.0658974	0.174547	0.0339429	0.222337	1.19039e-10	9.83138e-07	0.00347035	0.344909	9.59372e-11	0.0590006	0.0971676	0.116952	0.0744315	0.0265199	0.00460588	0.00243998	0.637481	0.211437	0.000145974	0.0625257	0.359247	0.108913	0.717551	2.85155e-13	0.000356888	0.498763	Glyma.01G029500		Chr01	1	3130778	3135484					GO:0008270,GO:0005515	zinc ion binding|protein binding
Glyma.01G029500.4	0.00269076	0.0476406	0.000484238	9.0292e-10	0.0362687	2.3603e-10	7.29118e-05	0.0166516	0.240682	0.000275259	0.171309	0.158448	0.0104744	2.91707e-06	0.0175874	0.306004	0.0677726	0.157844	0.071095	0.16175	0.0464056	0.0447941	0.364884	0.121725	0.0530317	0.0023299	0.0153043	Glyma.01G029500		Chr01	1	3130778	3135484					GO:0008270,GO:0005515	zinc ion binding|protein binding
Glyma.01G029500.5	0.134236	5.98964e-15	4.0869e-09	3.81061e-17	0.00104231	0.106292	1.78969e-09	1.98612e-05	0.0455911	5.08747e-16	3.11794e-18	7.46618e-08	0.913189	5.6274e-09	2.05899e-14	2.32524e-10	4.15475e-14	0.428462	0.11317	1.32277e-17	2.60923e-08	9.56412e-15	0.0513413	4.50357e-14	5.53711e-12	3.08478e-11	6.89493e-09	Glyma.01G029500		Chr01	1	3133628	3135484					GO:0008270,GO:0005515	zinc ion binding|protein binding
Glyma.01G029600.1	41.8509	44.049	37.208	48.4226	46.4077	49.3399	47.1024	40.2573	46.6965	25.1792	48.5964	45.5772	19.1166	17.2636	15.4674	36.8407	35.7349	38.9951	47.7563	49.4866	49.5585	57.6786	37.3197	53.752	19.7223	18.517	11.0275	Glyma.01G029600	(M=3) K03246 - translation initiation factor 3 subunit I	Chr01	1	3137027	3140461	K03246	translation initiation factor eIF-3 subunit 2	ko03013	RNA transport	GO:0005515	protein binding	AT2G46280.2	1e-46	AT2G46280	TGF-beta receptor interacting protein 1	GO:0001731,GO:0003743,GO:0005515,GO:0005737,GO:0005829,GO:0005852,GO:0006412,GO:0006413,GO:0006446,GO:0009651,GO:0016282,GO:0033290,GO:0046686,GO:0080008	formation of translation preinitiation complex|translation initiation factor activity|protein binding|cytoplasm|cytosol|eukaryotic translation initiation factor 3 complex|translation|translational initiation|regulation of translational initiation|response to salt stress|eukaryotic 43S preinitiation complex|eukaryotic 48S preinitiation complex|response to cadmium ion|Cul4-RING E3 ubiquitin ligase …	PATH:ath03013	RNA transport
Glyma.01G029700.1	1.45894	1.31147	1.53102	1.2366	1.09013	1.38735	1.2834	1.42858	1.24353	1.12902	1.81571	1.63775	0.456624	0.459153	0.44798	1.92205	1.74297	1.55386	2.02178	1.52282	2.0686	1.31644	0.879124	1.44054	0.647109	0.477495	0.780136	Glyma.01G029700		Chr01	-1	3140702	3142591					-	-
Glyma.01G029800.1	0.0325556	0.438711	0.901291	0.638201	0.611719	0.763689	0.177464	0.590956	0.297204	0.85557	0.678662	0.0897021	0.00436186	0.0574374	6.77453e-06	0.0163443	0.830045	0.0413399	0.161449	1.51116e-08	0.138518	0.910422	0.103151	0.088509	0.051361	0.166182	0.000691821	Glyma.01G029800	(M=37) K07977 - Arf/Sar family, other	Chr01	1	3148712	3151772	K07977	Arf/Sar family, other			GO:0015031,GO:0007264,GO:0006886,GO:0005622,GO:0005525	protein transport|small GTPase mediated signal transduction|intracellular protein transport|intracellular|GTP binding	AT1G70490.3	3e-118	AT1G70490	Ras-related small GTP-binding family protein	GO:0000166,GO:0005515,GO:0005525,GO:0005622,GO:0005773,GO:0005794,GO:0005886,GO:0006007,GO:0006499,GO:0006810,GO:0007264,GO:0015031,GO:0016004,GO:0016192,GO:0046686	nucleotide binding|protein binding|GTP binding|intracellular|vacuole|Golgi apparatus|plasma membrane|glucose catabolic process|N-terminal protein myristoylation|transport|small GTPase mediated signal transduction|protein transport|phospholipase activator activity|vesicle-mediated transport|response to cadmium ion	PATH:ath04144	Endocytosis
Glyma.01G029800.2	3.53466	3.89917	5.12305	6.04704	3.57775	3.20784	4.26291	3.25986	5.44116	4.02129	4.5512	5.74605	1.18433	1.28845	1.27394	2.48003	2.71861	2.40657	5.11957	6.27075	7.42552	3.88983	3.02744	5.75232	0.000502479	0.63345	0.716957	Glyma.01G029800		Chr01	1	3148712	3151772	K07977	Arf/Sar family, other			GO:0015031,GO:0007264,GO:0006886,GO:0005622,GO:0005525	protein transport|small GTPase mediated signal transduction|intracellular protein transport|intracellular|GTP binding	AT1G70490.3	2e-118	AT1G70490	Ras-related small GTP-binding family protein	GO:0000166,GO:0005515,GO:0005525,GO:0005622,GO:0005773,GO:0005794,GO:0005886,GO:0006007,GO:0006499,GO:0006810,GO:0007264,GO:0015031,GO:0016004,GO:0016192,GO:0046686	nucleotide binding|protein binding|GTP binding|intracellular|vacuole|Golgi apparatus|plasma membrane|glucose catabolic process|N-terminal protein myristoylation|transport|small GTPase mediated signal transduction|protein transport|phospholipase activator activity|vesicle-mediated transport|response to cadmium ion	PATH:ath04144	Endocytosis
Glyma.01G029800.3	154.265	153.465	153.057	151.126	131.723	138.171	125.112	131.232	125.104	71.518	165.246	134.669	39.2804	35.548	40.3352	146.009	139.663	125.246	149.639	143.032	140.358	178.515	101.366	160.487	32.9727	38.2687	40.3541	Glyma.01G029800		Chr01	1	3148712	3151772	K07977	Arf/Sar family, other			GO:0015031,GO:0007264,GO:0006886,GO:0005622,GO:0005525	protein transport|small GTPase mediated signal transduction|intracellular protein transport|intracellular|GTP binding	AT1G70490.3	2e-118	AT1G70490	Ras-related small GTP-binding family protein	GO:0000166,GO:0005515,GO:0005525,GO:0005622,GO:0005773,GO:0005794,GO:0005886,GO:0006007,GO:0006499,GO:0006810,GO:0007264,GO:0015031,GO:0016004,GO:0016192,GO:0046686	nucleotide binding|protein binding|GTP binding|intracellular|vacuole|Golgi apparatus|plasma membrane|glucose catabolic process|N-terminal protein myristoylation|transport|small GTPase mediated signal transduction|protein transport|phospholipase activator activity|vesicle-mediated transport|response to cadmium ion	PATH:ath04144	Endocytosis
Glyma.01G029800.4	0.615091	0.313244	0.180356	0.112255	0.429059	0.664945	1.0395	0.0709431	4.16922e-07	1.12009	0.630659	0.255064	0.0774064	0.477361	0.0750393	0.120208	0.232905	1.18309	0.272582	0.207989	0.173195	0.939262	0.359203	1.53469	0.251918	0.313045	0.0975033	Glyma.01G029800		Chr01	1	3148712	3151772	K07977	Arf/Sar family, other			GO:0015031,GO:0007264,GO:0006886,GO:0005622,GO:0005525	protein transport|small GTPase mediated signal transduction|intracellular protein transport|intracellular|GTP binding	AT1G70490.3	1e-105	AT1G70490	Ras-related small GTP-binding family protein	GO:0000166,GO:0005515,GO:0005525,GO:0005622,GO:0005773,GO:0005794,GO:0005886,GO:0006007,GO:0006499,GO:0006810,GO:0007264,GO:0015031,GO:0016004,GO:0016192,GO:0046686	nucleotide binding|protein binding|GTP binding|intracellular|vacuole|Golgi apparatus|plasma membrane|glucose catabolic process|N-terminal protein myristoylation|transport|small GTPase mediated signal transduction|protein transport|phospholipase activator activity|vesicle-mediated transport|response to cadmium ion	PATH:ath04144	Endocytosis
Glyma.01G029900.1	0.807432	0.46564	0.152748	0.55173	0.270762	0.712097	0.108671	0.0597563	0.12547	7.74548e-14	1.54399e-06	1.466e-08	0.0420591	0.0234516	0.708872	1.00253	0.0279608	0.206614	0.387522	0.699889	0.0520617	3.50703e-20	0.00145063	0.00285851	6.2949e-53	0.00017092	1.22322e-38	Glyma.01G029900		Chr01	-1	3152231	3157338					-	-
Glyma.01G029900.2	0.41483	0.051348	0.271457	0.533878	2.51573e-06	0.00482275	0.32313	1.35599e-10	0.113191	6.17763e-05	1.13867e-06	1.02187e-09	0.109823	0.21601	0.302995	0.146045	0.249143	0.221987	2.44021e-10	0.0227463	0.0678225	3.15511e-20	7.47666e-08	0.0147926	5.80319e-53	0.00254741	0.0488696	Glyma.01G029900		Chr01	-1	3152131	3157338					-	-
Glyma.01G029900.3	0.158008	0.694428	0.0418191	0.043409	0.0409026	0.0452035	0.489715	0.512981	0.11274	6.18822e-05	8.94574e-07	1.02133e-09	0.029653	0.0469613	0.149717	0.754304	0.513245	0.492442	0.349411	0.0670358	0.271647	3.80459e-06	0.0611041	0.00478952	4.89812e-53	0.00257308	0.0492824	Glyma.01G029900		Chr01	-1	3152131	3157338					-	-
Glyma.01G030000.1	10.0477	17.2445	13.1383	16.5083	16.2198	10.3947	5.56708	4.8081	4.99075	1.15991	2.27089	1.08208	2.30871	1.34728	2.30482	14.0261	15.1965	16.0133	8.42366	8.95624	7.10472	0.482042	0.616494	0.212817	1.81071	1.41665	0.998577	Glyma.01G030000		Chr01	1	3159945	3161005					-	-
Glyma.01G030100.1	0	0	0	0	0	0	0	0	0	0	0	0.0862217	0	0	0	0	0	0	0	0	0	0	0	0	0	0	0	Glyma.01G030100	(M=105) PTHR23155//PTHR23155:SF121 - LEUCINE-RICH REPEAT-CONTAINING PROTEIN // SUBFAMILY NOT NAMED	Chr01	1	3163363	3164551					-	-
Glyma.01G030200.1	2.61431e-94	3.3109e-101	6.05138e-83	1.86191e-89	0.0412941	2.38583e-31	0.0131351	4.3976e-72	1.44444e-92	3.27888e-83	1.03603e-86	7.49186e-74	0	0	0	0.0236587	0	0	0.0389863	0.0127945	6.5424e-76	4.19442e-114	4.16223e-84	3.18875e-75	0	0	0	Glyma.01G030200	(M=9) PTHR24420//PTHR24420:SF644 - LEUCINE-RICH REPEAT RECEPTOR-LIKE PROTEIN KINASE	Chr01	-1	3167272	3172978					GO:0006468,GO:0005524,GO:0004713,GO:0004674,GO:0004672	protein phosphorylation|ATP binding|protein tyrosine kinase activity|protein serine/threonine kinase activity|protein kinase activity	AT1G70450.1	2e-28	AT1G70450	Protein kinase superfamily protein	GO:0004672,GO:0004674,GO:0005524,GO:0006468,GO:0016301,GO:0016310,GO:0016772	protein kinase activity|protein serine/threonine kinase activity|ATP binding|protein phosphorylation|kinase activity|phosphorylation|transferase activity
Glyma.01G030300.1	1.41928	2.01099	1.08947	1.39616	1.28611	1.21077	1.51317	6.87543	3.28387	0.943948	4.74767	4.51563	0.309823	0.528984	0.58429	2.26271	1.50796	2.83525	1.43694	3.1267	1.28239	2.73604	2.98047	4.56166	0.570782	0.451797	0.809621	Glyma.01G030300	(M=26) PF07816 - Protein of unknown function (DUF1645)	Chr01	1	3178070	3179538					-	-
Glyma.01G030400.1	2.55316	2.78362	3.58919	1.87736	4.10611	2.44817	2.04235	3.26012	3.50246	2.52219	4.77316	5.60729	1.77052	1.25355	2.68402	3.76214	3.05953	4.64492	4.21079	6.07457	3.37324	6.01723	3.73659	3.85432	2.62786	2.05108	11.7696	Glyma.01G030400	(M=8) PTHR12947 - AMSH	Chr01	-1	3182949	3187700					GO:0005515	protein binding	AT1G10600.3	1e-16	AT1G10600	associated molecule with the SH3 domain of STAM 2	GO:0005515	protein binding	PATH:ath04144	Endocytosis
Glyma.01G030400.2	0.419789	0.870944	0.32544	0.597553	0.37057	0.686325	0.300446	4.54832e-06	0.609826	2.49285e-05	0.419212	0.152847	0.0289564	0.0775248	0.00015694	0.617765	5.75062e-10	0.529264	0.562037	0.118102	0.22239	0.151967	0.000663815	0.000123288	1.76737e-05	0.184933	0.0344547	Glyma.01G030400		Chr01	-1	3182949	3187700	K11866	STAM-binding protein [EC:3.1.2.15]	ko04144	Endocytosis	GO:0005515	protein binding	AT1G10600.3	1e-16	AT1G10600	associated molecule with the SH3 domain of STAM 2	GO:0005515	protein binding	PATH:ath04144	Endocytosis
Glyma.01G030400.3	0.00679571	5.68017e-16	0.00028138	1.80452e-18	0.143836	4.052e-07	1.61021e-08	1.29696e-05	6.29961e-05	3.48756e-07	3.98305e-08	2.4151e-06	6.5327e-07	0.0264723	0.000745049	0.0862335	1.24524e-07	0.000129587	1.0571e-06	0	1.2519e-07	0.000323282	1.28487e-15	3.60532e-11	2.13837e-15	2.28855e-14	0.567983	Glyma.01G030400		Chr01	-1	3183591	3187700					GO:0005515	protein binding	AT1G10600.3	8e-17	AT1G10600	associated molecule with the SH3 domain of STAM 2	GO:0005515	protein binding	PATH:ath04144	Endocytosis
Glyma.01G030500.1	2.74133e-10	1.32861e-09	1.4984e-05	5.92063e-06	4.61533e-06	1.44627e-07	0.0108467	2.59017e-05	5.26352e-06	1.07478e-10	7.80877e-08	0.000396791	0.0058606	2.01393e-08	0.00130923	8.87631e-05	0.147544	0.000254819	1.07563e-11	1.16948e-11	1.82478e-06	0.000143516	5.71205e-07	0.0836985	0.000482689	6.45024e-18	2.6559e-05	Glyma.01G030500	(M=10) K01673 - carbonic anhydrase	Chr01	1	3189328	3200277	K01673	carbonic anhydrase [EC:4.2.1.1]	ko00910	Nitrogen metabolism	GO:0015976,GO:0008270,GO:0004089	carbon utilization|zinc ion binding|carbonate dehydratase activity	AT1G70410.3	1e-12	AT1G70410	beta carbonic anhydrase 4	GO:0004089,GO:0008270,GO:0015976,GO:0016829	carbonate dehydratase activity|zinc ion binding|carbon utilization|lyase activity	PATH:ath00910	Nitrogen metabolism
Glyma.01G030500.2	2.29316e-10	1.05569e-09	1.26309e-05	5.66957e-06	4.34274e-06	1.13741e-07	0.00982661	2.37407e-05	4.81372e-06	8.5205e-11	7.3567e-08	0.000392226	0.00409634	1.92741e-08	0.000873629	0.00876374	0.108499	0.0647387	9.69206e-12	1.02916e-11	1.776e-06	0.000167441	4.43693e-07	0.106976	0.000280666	2.67122e-18	2.3164e-05	Glyma.01G030500		Chr01	1	3189212	3200277	K01673	carbonic anhydrase [EC:4.2.1.1]	ko00910	Nitrogen metabolism	GO:0015976,GO:0008270,GO:0004089	carbon utilization|zinc ion binding|carbonate dehydratase activity	AT1G70410.3	1e-12	AT1G70410	beta carbonic anhydrase 4	GO:0004089,GO:0008270,GO:0015976,GO:0016829	carbonate dehydratase activity|zinc ion binding|carbon utilization|lyase activity	PATH:ath00910	Nitrogen metabolism
Glyma.01G030500.3	7.14996e-10	2.51586e-09	2.62964e-05	2.44796e-05	1.7797e-05	4.88549e-07	0.0320382	0.000123613	1.9199e-05	5.08056e-11	2.74136e-07	0.000223696	0.00839722	5.82662e-08	0.00231884	0.00376218	0.0318424	5.8502e-10	4.94705e-11	4.40191e-11	8.11405e-06	0.00021428	2.20623e-06	0.0441375	0.000744205	1.55807e-17	4.96684e-05	Glyma.01G030500		Chr01	1	3189260	3200277	K01673	carbonic anhydrase [EC:4.2.1.1]	ko00910	Nitrogen metabolism	GO:0015976,GO:0008270,GO:0004089	carbon utilization|zinc ion binding|carbonate dehydratase activity	AT1G70410.3	1e-12	AT1G70410	beta carbonic anhydrase 4	GO:0004089,GO:0008270,GO:0015976,GO:0016829	carbonate dehydratase activity|zinc ion binding|carbon utilization|lyase activity	PATH:ath00910	Nitrogen metabolism
Glyma.01G030500.4	3.69511	4.0358	1.98196	24.1662	25.8086	20.5197	20.6793	25.8395	25.1922	26.319	89.794	79.8308	0.648697	1.83834	2.73964	5.08302	4.78171	5.61346	25.0202	26.5142	21.3299	89.828	42.4559	65.4387	1.57406	4.6227	0.556918	Glyma.01G030500		Chr01	1	3193945	3200277	K01673	carbonic anhydrase [EC:4.2.1.1]	ko00910	Nitrogen metabolism	GO:0015976,GO:0008270,GO:0004089	carbon utilization|zinc ion binding|carbonate dehydratase activity	AT1G70410.3	1e-12	AT1G70410	beta carbonic anhydrase 4	GO:0004089,GO:0008270,GO:0015976,GO:0016829	carbonate dehydratase activity|zinc ion binding|carbon utilization|lyase activity	PATH:ath00910	Nitrogen metabolism
Glyma.01G030600.1	54.5015	53.8765	58.8451	64.3711	65.9225	79.2709	57.736	60.2211	58.1033	42.33	50.832	57.805	38.5612	38.3949	36.5667	44.0467	58.0857	44.1902	69.2001	64.7574	71.8617	53.2181	52.2196	62.748	34.2609	34.3357	143.827	Glyma.01G030600	(M=13) K07466 - replication factor A1	Chr01	-1	3202613	3206095	K07466	replication factor A1	ko03030,ko03420,ko03430,ko03440,ko03460	DNA replication|Nucleotide excision repair|Mismatch repair|Homologous recombination|Fanconi anemia pathway	-	-	AT1G23750.1	2e-17	AT1G23750	Nucleic acid-binding, OB-fold-like protein	GO:0008150	biological_process	PATH:ath03030,PATH:ath03420,PATH:ath03430,PATH:ath03440	DNA replication|Nucleotide excision repair|Mismatch repair|Homologous recombination
Glyma.01G030700.1	0	0	0	0	0.255169	0	0	0	0	0	0	0	0	0	0	0	0	0	0	0	0	0	0	0	0	0	0	Glyma.01G030700		Chr01	1	3204824	3205142					-	-
Glyma.01G030800.1	76.5543	72.2181	64.2145	70.4381	75.7831	83.9358	65.5828	61.1919	59.7569	44.4371	53.8351	57.1166	37.9539	57.224	32.1502	76.4835	64.9158	57.5384	74.2901	68.9634	67.1628	48.4025	36.7603	39.8517	34.6706	28.5459	38.062	Glyma.01G030800	(M=13) K07466 - replication factor A1	Chr01	1	3208232	3215706	K07466	replication factor A1	ko03030,ko03420,ko03430,ko03440,ko03460	DNA replication|Nucleotide excision repair|Mismatch repair|Homologous recombination|Fanconi anemia pathway	-	-	AT1G23750.1	5e-39	AT1G23750	Nucleic acid-binding, OB-fold-like protein	GO:0008150	biological_process	PATH:ath03030,PATH:ath03420,PATH:ath03430,PATH:ath03440	DNA replication|Nucleotide excision repair|Mismatch repair|Homologous recombination
Glyma.01G030800.2	4.89257	4.55827	4.21749	6.46798	5.94854	4.01886	3.182	3.80804	3.46843	2.81453	5.74304	2.99617	0.741982	1.90701	1.20474	3.44456	3.81184	3.50001	3.21269	11.0315	8.44042	6.90038	5.86223	4.7197	0.875522	3.40825	3.30244	Glyma.01G030800		Chr01	1	3208232	3215706	K07466	replication factor A1	ko03030,ko03420,ko03430,ko03440,ko03460	DNA replication|Nucleotide excision repair|Mismatch repair|Homologous recombination|Fanconi anemia pathway	-	-	AT1G23750.1	7e-38	AT1G23750	Nucleic acid-binding, OB-fold-like protein	GO:0008150	biological_process	PATH:ath03030,PATH:ath03420,PATH:ath03430,PATH:ath03440	DNA replication|Nucleotide excision repair|Mismatch repair|Homologous recombination
Glyma.01G030900.1	6.84199	11.2705	8.71357	4.30059	4.38064	4.40717	1.9332	2.43894	2.75142	1.6564	0.939233	2.073	0.220146	0.236669	0.193044	16.0284	16.909	15.9974	3.56136	8.36645	5.02318	1.45258	1.24964	1.31863	0.287822	0.232594	0.136277	Glyma.01G030900	(M=26) PF03181 - BURP domain	Chr01	1	3234395	3237574					-	-	AT1G60390.1	9e-09	AT1G60390	polygalacturonase 1	GO:0005576,GO:0005618,GO:0008150,GO:0048046	extracellular region|cell wall|biological_process|apoplast
Glyma.01G030900.2	17.7974	19.6729	18.2704	10.4453	14.6762	14.925	9.06274	12.1604	10.3661	2.65561	7.98964	7.5466	1.33645	0.744674	0.738971	19.8151	16.8339	16.966	15.2499	8.49367	10.8344	7.98885	5.17522	6.01259	2.42402	1.69968	0.367746	Glyma.01G030900		Chr01	1	3234977	3237574					-	-	AT1G60390.1	9e-09	AT1G60390	polygalacturonase 1	GO:0005576,GO:0005618,GO:0008150,GO:0048046	extracellular region|cell wall|biological_process|apoplast
Glyma.01G031000.1	0	0	0	0	0	0	0	0	0	0	0	0	0	0	0	0	0	0	0	0	0	0	0	0	0	0	0	Glyma.01G031000		Chr01	1	3242360	3244328					-	-
Glyma.01G031100.1	0	0	0	0	0	0	0	0	0	0	0	0	0	0	0	0	0	0	0	0	0	0	0	0	0	0	0	Glyma.01G031100		Chr01	1	3245447	3246270					-	-
Glyma.01G031200.1	1.63125e-11	18.1909	5.07458	2.81738	0.111051	1.07117e-10	1.86758	9.73666	5.09584	1.64447	0.081138	2.35199e-09	5.20574	1.53385	5.12486e-15	4.05909	5.20076	1.50364	6.40478	2.58442	4.58629e-11	2.80698e-13	2.64962e-13	0.353063	0.300188	2.50583	1.25987	Glyma.01G031200		Chr01	1	3248473	3249000					-	-
Glyma.01G031200.2	9.11373	9.03149	13.7732	16.1223	15.3282	18.7093	15.356	9.90684	10.6134	6.68861	10.6133	9.77667	6.46341	7.33053	6.70529	10.9911	10.7802	7.35105	14.4523	14.2652	17.0016	11.3631	4.06963	6.09625	7.94273	7.10058	8.89125	Glyma.01G031200		Chr01	1	3248437	3251412					-	-
Glyma.01G031300.1	16.3672	17.3225	16.3033	10.3958	9.13539	8.75855	10.3565	13.2642	12.3942	0.258916	0.311422	0.422045	0.390523	1.22125	0.68893	15.2134	15.3403	12.5235	11.2575	11.1436	10.3238	0.10931	0.32525	0.215448	0.246279	0.248484	0.0857149	Glyma.01G031300	(M=14) PF06075 - Plant protein of unknown function (DUF936)	Chr01	1	3257841	3260562					-	-	AT1G70340.1	2e-18	AT1G70340	Plant protein of unknown function (DUF936)	GO:0003674,GO:0005575,GO:0008150	molecular_function|cellular_component|biological_process
Glyma.01G031400.1	2.90863	2.43604	2.06671	3.54897	2.93257	3.22383	1.99994	2.67081	2.52822	0.915525	2.35071	1.30674	0.682903	0.702635	0.832422	2.70834	3.97942	2.3586	2.29781	4.10266	3.51729	4.93034	2.12047	5.75289	2.60982	0.846387	0.0772592	Glyma.01G031400	(M=2) PTHR18806 - RBM25 PROTEIN	Chr01	1	3264673	3271140					GO:0006397,GO:0003676,GO:0000166	mRNA processing|nucleic acid binding|nucleotide binding	AT1G60200.1	3e-12	AT1G60200	splicing factor PWI domain-containing protein / RNA recognition motif (RRM)-containing protein	GO:0000166,GO:0003676,GO:0006397	nucleotide binding|nucleic acid binding|mRNA processing	PATH:ath03040	Spliceosome
Glyma.01G031400.2	0.903914	0.61803	1.15349	0.381329	0.730235	1.35176	0.333446	0.630994	0.0181531	0.414614	0.921551	0.10218	0.487428	0.223594	0.615155	0.530928	0.510921	0.610969	1.29032	0.00384805	1.28872	0.597476	0.0546701	0.81707	0.518854	0.0800163	0.00473509	Glyma.01G031400		Chr01	1	3264673	3271140					GO:0006397,GO:0003676,GO:0000166	mRNA processing|nucleic acid binding|nucleotide binding	AT1G60200.1	4e-12	AT1G60200	splicing factor PWI domain-containing protein / RNA recognition motif (RRM)-containing protein	GO:0000166,GO:0003676,GO:0006397	nucleotide binding|nucleic acid binding|mRNA processing	PATH:ath03040	Spliceosome
Glyma.01G031400.3	21.632	21.356	21.6276	17.9069	19.8469	22.2817	16.9473	13.173	16.2788	13.9441	16.2047	11.8554	14.8895	9.21243	11.7814	21.4682	21.0281	21.6933	14.6644	18.6907	19.5516	9.23582	9.93558	8.27095	8.22731	8.25737	1.39641	Glyma.01G031400		Chr01	1	3264673	3271140					GO:0006397,GO:0003676,GO:0000166	mRNA processing|nucleic acid binding|nucleotide binding	AT1G60200.1	4e-12	AT1G60200	splicing factor PWI domain-containing protein / RNA recognition motif (RRM)-containing protein	GO:0000166,GO:0003676,GO:0006397	nucleotide binding|nucleic acid binding|mRNA processing	PATH:ath03040	Spliceosome
Glyma.01G031400.4	2.63879	1.47518	1.80497	1.23403	2.30111	1.16072	1.23811	1.65696	1.34009	0.26046	0.573683	1.06231	1.51255e-05	0.0920814	0.129784	2.30083	0.548506	2.26875	1.09262	1.4262	0.00709578	2.00967	0.946596	1.30134	0.42251	0.0350078	0.0305018	Glyma.01G031400		Chr01	1	3265807	3271140					GO:0006397,GO:0003676,GO:0000166	mRNA processing|nucleic acid binding|nucleotide binding	AT1G60200.1	3e-12	AT1G60200	splicing factor PWI domain-containing protein / RNA recognition motif (RRM)-containing protein	GO:0000166,GO:0003676,GO:0006397	nucleotide binding|nucleic acid binding|mRNA processing	PATH:ath03040	Spliceosome
Glyma.01G031500.1	6.5433	7.3052	8.77227	5.99111	6.91437	6.74442	3.17521	3.18866	6.01738	4.02359	9.5978	6.84169	0.0607018	0.236151	0.000225811	4.59045	5.48541	5.21968	4.37548	4.63739	4.00428	11.8993	4.31928	10.0691	0.000128148	0.55431	0.466698	Glyma.01G031500	(M=22) 1.2.1.3 - Aldehyde dehydrogenase (NAD(+)).	Chr01	-1	3278502	3282846	K00128	aldehyde dehydrogenase (NAD+) [EC:1.2.1.3]	ko00010,ko00040,ko00053,ko00071,ko00280,ko00310,ko00330,ko00340,ko00380,ko00410,ko00561,ko00620,ko00625,ko00903,ko01100,ko01110,ko01120,ko01130	Glycolysis / Gluconeogenesis|Pentose and glucuronate interconversions|Ascorbate and aldarate metabolism|Fatty acid degradation|Valine, leucine and isoleucine degradation|Lysine degradation|Arginine and proline metabolism|Histidine metabolism|Tryptophan metabolism|beta-Alanine metabolism|Glycerolipid metabolism|Pyruvate metabolism|Chloroalkane and chloroalkene degradation|Limonene and pinene degra…	GO:0055114,GO:0016620,GO:0016491,GO:0008152	oxidation-reduction process|oxidoreductase activity, acting on the aldehyde or oxo group of donors, NAD or NADP as acceptor|oxidoreductase activity|metabolic process	AT1G23800.1	4e-69	AT1G23800	aldehyde dehydrogenase 2B7	GO:0004029,GO:0005739,GO:0005759,GO:0008152,GO:0010228,GO:0016491,GO:0016620,GO:0016926,GO:0050665,GO:0055114	aldehyde dehydrogenase (NAD) activity|mitochondrion|mitochondrial matrix|metabolic process|vegetative to reproductive phase transition of meristem|oxidoreductase activity|oxidoreductase activity|protein desumoylation|hydrogen peroxide biosynthetic process|oxidation-reduction process	PATH:ath00280,PATH:ath00310,PATH:ath00330,PATH:ath00340,PATH:ath00380,PATH:ath00010,PATH:ath00040,PATH:ath00053,PATH:ath00620,PATH:ath00071,PATH:ath00561,PATH:ath00410,PATH:ath00903	Valine, leucine and isoleucine degradation|Lysine degradation|Arginine and proline metabolism|Histidine metabolism|Tryptophan metabolism|Glycolysis / Gluconeogenesis|Pentose and glucuronate interconversions|Ascorbate and aldarate metabolism|Pyruvate metabolism|Fatty acid degradation|Glycerolipid metabolism|beta-Alanine metabolism|Limonene and pinene degradation
Glyma.01G031500.2	0.461906	0.250245	0.0231332	0.00905557	0.00665135	0.00396968	0.278772	6.99248e-08	0.118582	5.70311e-05	0.00974113	0.241315	6.87691e-10	0.186188	0.000129764	0.166602	0.566346	0.0571347	0.408068	0.150668	0.177131	4.06937e-05	0.0236527	0.168653	0.000124192	0.0241175	0.00127592	Glyma.01G031500		Chr01	-1	3278502	3282846	K00128	aldehyde dehydrogenase (NAD+) [EC:1.2.1.3]	ko00010,ko00040,ko00053,ko00071,ko00280,ko00310,ko00330,ko00340,ko00380,ko00410,ko00561,ko00620,ko00625,ko00903,ko01100,ko01110,ko01120,ko01130	Glycolysis / Gluconeogenesis|Pentose and glucuronate interconversions|Ascorbate and aldarate metabolism|Fatty acid degradation|Valine, leucine and isoleucine degradation|Lysine degradation|Arginine and proline metabolism|Histidine metabolism|Tryptophan metabolism|beta-Alanine metabolism|Glycerolipid metabolism|Pyruvate metabolism|Chloroalkane and chloroalkene degradation|Limonene and pinene degra…	GO:0055114,GO:0016620,GO:0016491,GO:0008152	oxidation-reduction process|oxidoreductase activity, acting on the aldehyde or oxo group of donors, NAD or NADP as acceptor|oxidoreductase activity|metabolic process	AT1G23800.1	4e-69	AT1G23800	aldehyde dehydrogenase 2B7	GO:0004029,GO:0005739,GO:0005759,GO:0008152,GO:0010228,GO:0016491,GO:0016620,GO:0016926,GO:0050665,GO:0055114	aldehyde dehydrogenase (NAD) activity|mitochondrion|mitochondrial matrix|metabolic process|vegetative to reproductive phase transition of meristem|oxidoreductase activity|oxidoreductase activity|protein desumoylation|hydrogen peroxide biosynthetic process|oxidation-reduction process	PATH:ath00280,PATH:ath00310,PATH:ath00330,PATH:ath00340,PATH:ath00380,PATH:ath00010,PATH:ath00040,PATH:ath00053,PATH:ath00620,PATH:ath00071,PATH:ath00561,PATH:ath00410,PATH:ath00903	Valine, leucine and isoleucine degradation|Lysine degradation|Arginine and proline metabolism|Histidine metabolism|Tryptophan metabolism|Glycolysis / Gluconeogenesis|Pentose and glucuronate interconversions|Ascorbate and aldarate metabolism|Pyruvate metabolism|Fatty acid degradation|Glycerolipid metabolism|beta-Alanine metabolism|Limonene and pinene degradation
Glyma.01G031600.1	0	0	0	0.0388235	0	0	0	0.0422691	0	0	0	0	0	0	0	0	0	0	0	0	0	0	0	0	0	0	0	Glyma.01G031600	(M=40) PF02892//PF04937//PF05699 - BED zinc finger // Protein of unknown function (DUF 659) // hAT family C-terminal dimerisation region	Chr01	-1	3292411	3295255					GO:0046983,GO:0003677	protein dimerization activity|DNA binding
Glyma.01G031700.1	42.0311	51.7292	48.2306	47.2112	38.7283	38.0519	46.9459	47.199	48.1645	24.2942	25.1961	30.3007	16.2815	20.6885	20.76	47.2878	50.37	35.8867	43.1754	35.2664	47.317	33.6879	34.9483	32.8833	19.4981	20.9007	40.55	Glyma.01G031700	(M=18) 2.5.1.16 - Spermidine synthase.	Chr01	1	3298861	3302133	K00797	spermidine synthase [EC:2.5.1.16]	ko00270,ko00330,ko00410,ko00480,ko01100	Cysteine and methionine metabolism|Arginine and proline metabolism|beta-Alanine metabolism|Glutathione metabolism|Metabolic pathways	GO:0003824	catalytic activity	AT1G23820.1	2e-58	AT1G23820	spermidine synthase 1	GO:0003824,GO:0004766,GO:0005515,GO:0008295,GO:0016740	catalytic activity|spermidine synthase activity|protein binding|spermidine biosynthetic process|transferase activity	PATH:ath00270,PATH:ath00330,PATH:ath00410,PATH:ath00480	Cysteine and methionine metabolism|Arginine and proline metabolism|beta-Alanine metabolism|Glutathione metabolism
Glyma.01G031800.1	2.0675	0.835259	1.44551	1.60471	1.12722	1.53742	2.91327	3.60576	2.47157	2.34811	12.9726	8.10126	1.6025	2.10319	2.40451	1.84425	1.43195	1.62168	1.15896	1.43197	1.89342	7.58645	4.22998	5.65583	2.2213	1.30446	0.701254	Glyma.01G031800	(M=41) PF02705 - K+ potassium transporter	Chr01	1	3328121	3334148					GO:0071805,GO:0016020,GO:0015079	potassium ion transmembrane transport|membrane|potassium ion transmembrane transporter activity	AT1G70300.1	3e-33	AT1G70300	K+ uptake permease 6	GO:0005886,GO:0006810,GO:0006811,GO:0006813,GO:0015079,GO:0016020,GO:0016021,GO:0071805	plasma membrane|transport|ion transport|potassium ion transport|potassium ion transmembrane transporter activity|membrane|integral component of membrane|potassium ion transmembrane transport
Glyma.01G031800.2	0.433424	0.0216061	0.328414	0.109031	0.415948	0.211267	0.918301	0.213203	0.705914	0.764539	3.00768	1.06702	0.411301	0.446182	0.365355	0.218552	0.542954	1.80253e-07	0.136698	0.322941	0.00967543	1.2499	0.335838	0.625638	0.207901	0.530693	7.89119e-12	Glyma.01G031800		Chr01	1	3329513	3334148					GO:0071805,GO:0016020,GO:0015079	potassium ion transmembrane transport|membrane|potassium ion transmembrane transporter activity	AT1G70300.1	3e-33	AT1G70300	K+ uptake permease 6	GO:0005886,GO:0006810,GO:0006811,GO:0006813,GO:0015079,GO:0016020,GO:0016021,GO:0071805	plasma membrane|transport|ion transport|potassium ion transport|potassium ion transmembrane transporter activity|membrane|integral component of membrane|potassium ion transmembrane transport
Glyma.01G031900.1	5.26157	6.27492	5.32488	3.07877	1.47011	2.19843	2.14874	1.52954	2.41207	0.745336	0.808123	0.471353	0.31343	0.404712	0.524747	7.202	7.31307	7.55125	2.35926	3.02713	1.68399	2.24822	1.32333	1.55996	0.356934	0.663649	0.317863	Glyma.01G031900	(M=20) KOG1050 - Trehalose-6-phosphate synthase component TPS1 and related subunits	Chr01	1	3342396	3347771					GO:0008152,GO:0005992,GO:0003824	metabolic process|trehalose biosynthetic process|catalytic activity	AT1G23870.1	9e-62	AT1G23870	trehalose-phosphatase/synthase 9	GO:0003824,GO:0005992,GO:0008152,GO:0009744,GO:0009750,GO:0016740,GO:0016757	catalytic activity|trehalose biosynthetic process|metabolic process|response to sucrose|response to fructose|transferase activity|transferase activity	PATH:ath00500	Starch and sucrose metabolism
Glyma.01G032000.1	17.4844	20.8118	21.2062	34.1905	40.5385	38.334	14.6946	10.4935	13.8778	2.73704	2.25003	3.34906	2.6752	2.32805	2.13326	16.1068	17.3885	16.4729	24.2262	20.41	23.8467	1.33874	1.54482	2.09613	1.85008	1.32127	0.271961	Glyma.01G032000	(M=12) PTHR13833:SF16 - NHL REPEAT-CONTAINING PROTEIN	Chr01	1	3363639	3366996					GO:0005515	protein binding	AT1G70280.2	7e-28	AT1G70280	NHL domain-containing protein	GO:0000394,GO:0003674,GO:0005515,GO:0008150,GO:0009086	RNA splicing|molecular_function|protein binding|biological_process|methionine biosynthetic process
Glyma.01G032100.1	17.5556	16.317	13.9524	14.0405	12.8082	13.1463	13.7604	13.7958	13.9228	10.5686	19.2021	16.5372	5.70043	5.17284	5.64978	14.8587	16.329	16.8255	14.9954	12.6137	15.6745	14.8764	11.4923	16.3293	6.19202	7.36658	2.30172	Glyma.01G032100	(M=4) K12391 - AP-1 complex subunit gamma-1	Chr01	1	3374233	3387279	K12391	AP-1 complex subunit gamma-1	ko04142	Lysosome	GO:0030131,GO:0030117,GO:0016192,GO:0015031,GO:0008565,GO:0006886,GO:0005794	clathrin adaptor complex|membrane coat|vesicle-mediated transport|protein transport|protein transporter activity|intracellular protein transport|Golgi apparatus	AT1G60070.2	2e-167	AT1G60070	Adaptor protein complex AP-1, gamma subunit	GO:0005488,GO:0005794,GO:0006886,GO:0008565,GO:0015031,GO:0016020,GO:0016192,GO:0030117,GO:0030131	binding|Golgi apparatus|intracellular protein transport|protein transporter activity|protein transport|membrane|vesicle-mediated transport|membrane coat|clathrin adaptor complex
Glyma.01G032200.1	2.39939	2.58387	2.1693	3.54025	1.62723	2.16896	8.68325	7.70659	6.38871	2.17829	0.427439	1.2145	2.64059	3.23284	2.17021	1.9512	1.51603	2.91824	2.9408	2.43334	3.3179	1.21001	2.24306	0.320307	2.2825	1.76154	1.65551	Glyma.01G032200	(M=10) PTHR14155:SF26 - OS08G0445000 PROTEIN	Chr01	-1	3392970	3394819					GO:0046872,GO:0008270,GO:0005515	metal ion binding|zinc ion binding|protein binding	AT1G23980.1	1e-07	AT1G23980	RING/U-box superfamily protein	GO:0005515,GO:0008270,GO:0016020,GO:0016021,GO:0016567,GO:0046872	protein binding|zinc ion binding|membrane|integral component of membrane|protein ubiquitination|metal ion binding
Glyma.01G032300.1	4.54436	4.04382	4.58071	4.6449	11.0417	5.96688	1.87863	6.65139	7.38499	2.32445	8.75653	7.47142	0.767147	0.903141	0.907456	4.71732	6.32364	3.70373	5.77802	5.39121	4.77686	3.01052	3.71393	3.48548	0.681119	0.625504	0.851785	Glyma.01G032300		Chr01	-1	3396704	3399050					-	-
Glyma.01G032400.1	0.0649546	0.0745579	0.124106	0.00522813	0.0430732	0.0546789	1.15993e-22	0.0100742	0.0116193	2.03987e-117	5.21312e-11	0.0392209	0	0	0	0.0255616	0.0700706	0.178512	0.0246617	0.0141651	0.018837	0.0191935	0.000872138	0.0138907	0	0	0	Glyma.01G032400	(M=15) PF00931//PF01582//PF07725 - NB-ARC domain // TIR domain // Leucine Rich Repeat	Chr01	1	3404831	3411453					GO:0043531,GO:0007165,GO:0006952,GO:0005515	ADP binding|signal transduction|defense response|protein binding
Glyma.01G032400.2	0.0656986	0.0754411	0.125682	0.00527859	0.043903	0.00839401	1.16178e-22	0.00957565	0.0116782	2.04137e-117	5.22486e-11	0.0394568	0	0	0	0.0257601	0.0706523	0.103044	0.024947	0.0143961	0.0190963	0.019284	0.000872494	0.0140056	0	0	0	Glyma.01G032400		Chr01	1	3404831	3411453					GO:0043531,GO:0007165,GO:0006952,GO:0005515	ADP binding|signal transduction|defense response|protein binding
Glyma.01G032500.1	47.9276	51.9863	46.3552	41.3372	40.0102	42.3459	39.2422	40.475	40.4178	32.344	33.8277	30.1347	32.7362	28.1739	29.3456	43.9021	43.4406	38.6065	43.6226	42.7367	45.3399	34.7261	34.7726	31.978	28.2922	26.6898	11.1131	Glyma.01G032500	(M=5) 6.1.1.3 - Threonine--tRNA ligase.	Chr01	1	3415166	3425683	K01868	threonyl-tRNA synthetase [EC:6.1.1.3]	ko00970	Aminoacyl-tRNA biosynthesis	GO:0043039,GO:0016876,GO:0006435,GO:0006418,GO:0005737,GO:0005524,GO:0004829,GO:0004812,GO:0000166	tRNA aminoacylation|ligase activity, forming aminoacyl-tRNA and related compounds|threonyl-tRNA aminoacylation|tRNA aminoacylation for protein translation|cytoplasm|ATP binding|threonine-tRNA ligase activity|aminoacyl-tRNA ligase activity|nucleotide binding	AT5G26830.1	4e-51	AT5G26830	Threonyl-tRNA synthetase	GO:0000166,GO:0004812,GO:0004829,GO:0005524,GO:0005618,GO:0005737,GO:0005739,GO:0005829,GO:0005886,GO:0006094,GO:0006412,GO:0006418,GO:0006435,GO:0007010,GO:0009507,GO:0010498,GO:0016020,GO:0016874,GO:0016876,GO:0043039	nucleotide binding|aminoacyl-tRNA ligase activity|threonine-tRNA ligase activity|ATP binding|cell wall|cytoplasm|mitochondrion|cytosol|plasma membrane|gluconeogenesis|translation|tRNA aminoacylation for protein translation|threonyl-tRNA aminoacylation|cytoskeleton organization|chloroplast|proteasomal protein catabolic process|membrane|ligase activity|ligase activity|tRNA aminoacylation	PATH:ath00970	Aminoacyl-tRNA biosynthesis
Glyma.01G032600.1	8.34542	10.3696	9.98014	10.6858	12.7546	12.9353	7.28382	6.17702	6.87503	5.06928	9.26793	12.2685	2.55721	2.16699	2.3359	8.21329	8.41405	7.5101	15.2443	14.3192	15.4667	15.5967	9.06386	12.3742	4.44067	3.1995	7.01567	Glyma.01G032600	(M=6) PTHR13902:SF3 - GB DEF: AT3G15240	Chr01	-1	3428092	3430571					-	-	AT1G60060.1	1e-50	AT1G60060	Serine/threonine-protein kinase WNK (With No Lysine)-related	GO:0008150,GO:0016301,GO:0016310	biological_process|kinase activity|phosphorylation
Glyma.01G032700.1	0	0	0	0	0	0	0	0	0	0	0	0	0	0	0	0	0	0	0	0	0	0	0	0	0	0	0	Glyma.01G032700		Chr01	1	3430682	3431061					-	-
Glyma.01G032800.1	0.264931	0.0735679	0.217409	0.0731363	0.0753953	0.133357	0	0	0	0	0	0.0793274	0.173865	0	0.0832751	0.468977	0.0727002	0	0	0	0	0	0	0	0.101294	0	0	Glyma.01G032800		Chr01	1	3440071	3441480					-	-
Glyma.01G032900.1	1.62542	1.69597	1.97579	1.09179	0.958569	1.01694	0.815421	1.43159	0.868042	1.68616	2.94308	1.64108	1.21245	0.48473	0.66063	7.30465	7.43659	5.95933	3.07574	3.01163	3.74874	3.94476	3.28791	4.64851	1.36073	1.337	0.18736	Glyma.01G032900	(M=17) PF00560//PF00931//PF01582//PF07725 - Leucine Rich Repeat // NB-ARC domain // TIR domain // Leucine Rich Repeat	Chr01	1	3455319	3459556					GO:0043531,GO:0017111,GO:0007165,GO:0006952,GO:0005515,GO:0000166	ADP binding|nucleoside-triphosphatase activity|signal transduction|defense response|protein binding|nucleotide binding
Glyma.01G033000.1	4.01256	2.7769	7.258	3.2671	3.21338	1.98979	2.33362	1.66403	2.68146	4.55097	6.62376	8.42422	1.80391	2.15663	1.873	5.31613	5.21174	5.39192	2.42955	2.0617	1.74346	2.85135	3.87816	4.51073	2.54771	2.19855	0.538183	Glyma.01G033000	(M=172) PTHR11017//PTHR11017:SF20 - LEUCINE-RICH REPEAT-CONTAINING PROTEIN // SUBFAMILY NOT NAMED	Chr01	1	3459557	3462334					GO:0005515	protein binding
Glyma.01G033100.1	0.065397	0	0	0.720974	0.152742	0.191512	3.94538	6.07039	0.80153	0.954051	0	0.074853	1.57829	2.21213	0.677107	0	0	0	0	1.5721e-60	0	0	0	0	0	0	0	Glyma.01G033100	(M=244) PTHR11926:SF15 - UDP-GLUCOSYLTRANSFERASE	Chr01	-1	3469089	3471498					GO:0016758,GO:0008152	transferase activity, transferring hexosyl groups|metabolic process
Glyma.01G033200.1	2.28391	2.09896	2.251	0.137574	0.191101	0.227951	0.222411	0.226586	0.301881	1.20889	2.42772	1.28056	1.13818	0.915792	1.21481	12.18	12.2473	12.8242	3.17937	3.9699	3.59822	3.38574	2.37554	3.79804	0.511733	0.538168	0.293573	Glyma.01G033200	(M=39) PF00560//PF00931//PF01582 - Leucine Rich Repeat // NB-ARC domain // TIR domain	Chr01	1	3487315	3493797					GO:0043531,GO:0007165,GO:0006952,GO:0005515	ADP binding|signal transduction|defense response|protein binding
Glyma.01G033300.1	4.52469	4.79868	3.55345	0.697402	0.544233	0.490128	1.29166	1.39586	1.14532	2.53375	3.93516	3.54776	2.02802	2.00104	2.40057	2.01331	0.702867	1.19061	0.346187	0.472889	0.639921	0.136795	0.228389	0.542165	0.0149402	0.0168392	0.0930327	Glyma.01G033300	(M=39) PF00560//PF00931//PF01582 - Leucine Rich Repeat // NB-ARC domain // TIR domain	Chr01	1	3499474	3504138					GO:0043531,GO:0007165,GO:0006952,GO:0005515	ADP binding|signal transduction|defense response|protein binding
Glyma.01G033400.1	11.1074	7.7924	7.26805	0.384544	4.23833	1.76768e-05	1.49736	3.43908	0.285921	0.331881	6.44379	11.281	1.39353	0.028856	7.07587	9.14442e-28	1.23078e-27	5.01977e-28	8.20271e-25	1.8668	5.5686e-33	3.60032e-29	7.13893e-35	1.73355e-20	4.15755e-33	2.49938e-33	2.78331e-30	Glyma.01G033400		Chr01	1	3504407	3505708					-	-
Glyma.01G033500.1	0.705354	0.663483	0.371145	1.43255	0.984648	0.782873	7.31088	7.11622	3.69167	14.4783	43.5113	36.5758	0.119947	0.625996	1.10311e-47	0.572194	0.0354041	0.394018	1.14946	0.914986	0.736452	9.31523	5.58196	11.7781	2.46074e-59	0.246817	0.078942	Glyma.01G033500	(M=179) PF00892 - EamA-like transporter family	Chr01	1	3514070	3519602					GO:0016020	membrane
Glyma.01G033600.1	1.97304e-22	6.18592e-21	1.0981e-27	1.04134e-36	1.0363e-37	4.40582e-41	6.67492e-28	4.24105e-64	9.31705e-35	3.19921e-29	9.04192e-66	1.84029e-61	7.76467e-18	1.92469e-62	1.44137e-24	6.31449e-28	1.48269e-27	6.97233e-65	1.96314e-29	6.52776e-30	8.24832e-65	1.70121e-65	6.16778e-65	1.67259e-61	5.88452e-77	8.69432e-28	8.67009e-26	Glyma.01G033600	(M=12) PTHR24361//PTHR24361:SF72 - MITOGEN-ACTIVATED KINASE KINASE KINASE	Chr01	1	3524820	3525113					GO:0006468,GO:0005524,GO:0004672	protein phosphorylation|ATP binding|protein kinase activity	AT1G79640.2	1e-06	AT1G79640	Protein kinase superfamily protein	GO:0000166,GO:0004672,GO:0005524,GO:0006468,GO:0016301,GO:0016310,GO:0016772	nucleotide binding|protein kinase activity|ATP binding|protein phosphorylation|kinase activity|phosphorylation|transferase activity
Glyma.01G033700.1	14.2229	12.2208	14.3137	2.47059	3.23546	3.35866	1.72876	1.41288	1.18733	0.609097	2.48285	0.946781	0.143817	0.195297	0.0372393	14.4017	15.0688	14.7169	3.4835	2.89876	2.48647	1.52655	0.653279	0.850674	0.336523	0.691677	1.50568	Glyma.01G033700	(M=179) PF00892 - EamA-like transporter family	Chr01	1	3526381	3533019					GO:0016020	membrane
Glyma.01G033800.1	18.8	18.9594	16.0992	3.99154	5.88299	3.63315	3.6185	4.53492	3.28712	5.53644	12.5097	14.0259	0.0354511	0.042407	0.0343331	19.6608	18.7529	21.0829	5.66786	6.14529	6.94779	17.5195	9.6055	13.9103	0.266713	0.44225	0.963346	Glyma.01G033800	(M=179) PF00892 - EamA-like transporter family	Chr01	1	3535699	3539383					GO:0016020	membrane
Glyma.01G033900.1	5.26045	6.2541	5.1508	2.91121	4.13782	2.87881	2.08777	3.34228	4.55534	12.5698	39.123	36.0342	0.246507	0.102072	0.236696	7.24589	5.13454	5.63551	3.19902	3.14339	2.65734	37.26	18.0016	28.6969	0.266533	1.44147	0.630288	Glyma.01G033900	(M=179) PF00892 - EamA-like transporter family	Chr01	1	3545086	3549390					GO:0016020	membrane
Glyma.01G034000.1	230.933	243.201	196.115	0.104656	0.108891	0.431406	1.38438e-20	0.00019367	3.13092e-20	1.06546	0.159333	1.0854e-48	3.14032e-51	1.30519e-50	0.00297989	335.244	322.247	282.327	0.000380025	3.86875e-06	0.0136736	6.73076e-42	3.58084e-47	1.30816e-05	0.752599	1.5642	7.26359	Glyma.01G034000	(M=44) PF00407 - Pathogenesis-related protein Bet v I family	Chr01	-1	3552796	3554812					GO:0009607,GO:0006952	response to biotic stimulus|defense response
Glyma.01G034100.1	0.786698	0.602486	0.618312	0.0735063	0.491564	0.0345452	0.144406	0.448826	0.151016	1.42382	1.45818	1.56876	2.80731e-09	0.0134842	2.65534e-19	0.694614	1.14372	0.481768	0.580979	0.656096	0.470882	2.89375	0.392607	1.1529	0.00883961	0.0286069	1.95221e-29	Glyma.01G034100	(M=1966) PTHR24420 - LEUCINE-RICH REPEAT RECEPTOR-LIKE PROTEIN KINASE	Chr01	1	3564064	3569598					GO:0006468,GO:0005524,GO:0004713,GO:0004674,GO:0004672	protein phosphorylation|ATP binding|protein tyrosine kinase activity|protein serine/threonine kinase activity|protein kinase activity	AT1G24030.2	3e-61	AT1G24030	Protein kinase superfamily protein	GO:0000166,GO:0004672,GO:0004674,GO:0005524,GO:0006468,GO:0016301,GO:0016310,GO:0016772	nucleotide binding|protein kinase activity|protein serine/threonine kinase activity|ATP binding|protein phosphorylation|kinase activity|phosphorylation|transferase activity
Glyma.01G034100.2	0.626188	0.201332	0.162071	0.0323405	0.0907251	0.00751153	1.98229e-14	0.032559	0.150121	0.135413	0.55968	0.222377	2.66089e-09	5.80856e-53	2.28826e-19	0.274171	0.149178	0.16663	0.00767419	2.96425e-13	0.133152	0.000128962	0.182266	0.0909954	0.00794439	3.58654e-25	1.85554e-29	Glyma.01G034100		Chr01	1	3564064	3569598					GO:0006468,GO:0005524,GO:0004713,GO:0004674,GO:0004672	protein phosphorylation|ATP binding|protein tyrosine kinase activity|protein serine/threonine kinase activity|protein kinase activity	AT1G24030.2	3e-52	AT1G24030	Protein kinase superfamily protein	GO:0000166,GO:0004672,GO:0004674,GO:0005524,GO:0006468,GO:0016301,GO:0016310,GO:0016772	nucleotide binding|protein kinase activity|protein serine/threonine kinase activity|ATP binding|protein phosphorylation|kinase activity|phosphorylation|transferase activity
Glyma.01G034100.3	0.175456	0.194177	0.159641	0.0945669	0.0121073	0.072629	6.03692e-14	0.0168281	0.324202	0.00523843	0.191347	0.0510354	3.01709e-98	5.94113e-53	0.00644284	0.305545	0.125554	0.136537	0.00355452	1.82976e-13	0.0961474	1.91736e-05	0.162145	0.0238301	0.00836674	3.72531e-25	1.91256e-29	Glyma.01G034100		Chr01	1	3564064	3569598					GO:0006468,GO:0005524,GO:0004713,GO:0004674,GO:0004672	protein phosphorylation|ATP binding|protein tyrosine kinase activity|protein serine/threonine kinase activity|protein kinase activity	AT1G24030.2	3e-52	AT1G24030	Protein kinase superfamily protein	GO:0000166,GO:0004672,GO:0004674,GO:0005524,GO:0006468,GO:0016301,GO:0016310,GO:0016772	nucleotide binding|protein kinase activity|protein serine/threonine kinase activity|ATP binding|protein phosphorylation|kinase activity|phosphorylation|transferase activity
Glyma.01G034100.4	0.215591	0.627242	0.659266	0.232867	0.0711522	0.374199	0.535115	0.244703	0.337091	0.0523354	0.483927	0.424127	1.70082e-97	0.0144175	0.00793302	0.854101	1.10567	0.424424	0.301782	0.434498	0.389224	0.463078	0.37684	0.330286	0.00934103	0.032057	2.01676e-29	Glyma.01G034100		Chr01	1	3564064	3569598					GO:0006468,GO:0005524,GO:0004713,GO:0004674,GO:0004672	protein phosphorylation|ATP binding|protein tyrosine kinase activity|protein serine/threonine kinase activity|protein kinase activity	AT1G24030.2	3e-61	AT1G24030	Protein kinase superfamily protein	GO:0000166,GO:0004672,GO:0004674,GO:0005524,GO:0006468,GO:0016301,GO:0016310,GO:0016772	nucleotide binding|protein kinase activity|protein serine/threonine kinase activity|ATP binding|protein phosphorylation|kinase activity|phosphorylation|transferase activity
Glyma.01G034200.1	1.54647	1.89767	1.41756	0.600167	0.929286	1.00801	0.216061	0.031401	0.373662	0.033319	0.314087	0.0328637	0.0256703	0.0255666	0.0693525	2.09755	2.20904	2.06214	0.241966	0.416309	0.446953	0.0194451	0.0349593	0.222758	0.0356878	0.0224267	0.0362115	Glyma.01G034200	(M=8) PTHR23091//PTHR23091:SF34 - N-TERMINAL ACETYLTRANSFERASE // SUBFAMILY NOT NAMED	Chr01	-1	3569271	3572403					GO:0008080	N-acetyltransferase activity
Glyma.01G034200.2	0.21827	1.50974	0.924961	7.52147e-12	6.8609e-16	0.467468	0.194209	0.0661026	2.05026e-27	0.069193	2.06299e-24	0.0349414	2.9436e-22	2.07918e-52	0.0721484	0.922173	0.393855	0.692685	4.63574e-24	0.0853377	1.11605e-24	0.0209949	0.0395868	1.25654e-07	0.0368225	0.0467831	7.25737e-50	Glyma.01G034200		Chr01	-1	3565380	3572358					GO:0008080	N-acetyltransferase activity	AT1G24040.2	2e-20	AT1G24040	Acyl-CoA N-acyltransferases (NAT) superfamily protein	GO:0008080,GO:0016740,GO:0016746	N-acetyltransferase activity|transferase activity|transferase activity
Glyma.01G034300.1	5.65222	5.50039	5.99833	3.7232	6.23634	5.63857	2.89837	3.99071	5.1751	3.66258	3.74086	2.93278	3.32703	3.71601	2.20753	7.03135	3.14527	4.2537	4.8514	4.51228	4.04558	1.74276	3.06213	2.26939	1.72771	3.06069	3.09957	Glyma.01G034300	(M=125) PF03005 - Arabidopsis proteins of unknown function	Chr01	-1	3576923	3579461					-	-
Glyma.01G034300.2	2.78647	1.1961	1.10923	2.55397	0.00933682	9.85251e-06	2.88988	1.43657	0.625324	1.18903	0.000433754	1.27104	2.03858	0.162782	3.45299	6.54634e-06	3.31498	2.4027	0.0424334	0.338614	2.77542e-07	0.0930234	0.2274	3.97662e-09	0.584163	0.580794	0.648622	Glyma.01G034300		Chr01	-1	3573149	3579461					-	-
Glyma.01G034400.1	1.68709	1.29976	1.26391	0.158759	1.05393	0.107989	3.009e-05	0.0117005	0.266004	2.93609e-41	3.58746e-43	2.8106e-09	6.58922e-40	0.0432513	3.94652e-26	2.35642	0.30866	1.39356	0.859365	0.246174	0.0570342	2.14857e-33	3.11486e-13	0	2.47986e-54	1.03759e-55	8.11035e-58	Glyma.01G034400	(M=125) PF03005 - Arabidopsis proteins of unknown function	Chr01	1	3582060	3583811					-	-
Glyma.01G034500.1	0.170709	0.104363	0.194039	0.980926	0.266437	1.5327	0.20533	2.63606e-14	5.07087e-16	4.0327e-11	0.59243	0.393983	1.18407	0.190345	0.101541	0	1.42829e-18	0.158545	0.0951504	0.107954	0.00334564	0.0458209	3.15851e-24	0.593954	0.355997	4.08463e-06	0.000365606	Glyma.01G034500		Chr01	1	3585569	3588054					GO:0046872	metal ion binding
Glyma.01G034500.2	3.80409e-28	0.163477	0.101743	0.961291	1.52439	0.349498	0.098588	0.166578	0.259334	0.752401	0.567833	0.114192	0.737819	0.0349647	0.693308	0	0.159026	5.694e-10	0.94362	0.747027	0.895037	0.326094	0.829448	0.07558	0.53403	0.199754	0.626241	Glyma.01G034500		Chr01	1	3585569	3588054					GO:0046872	metal ion binding
Glyma.01G034600.1	0.970662	0.719776	0.733143	0.327413	0.17872	0.303369	0.1307	0.147706	0.107784	0.0269167	0.237194	0.0563644	3.28729e-89	0.0421043	3.37275e-90	0.500626	0.379029	1.04034	0.256234	0.264786	0.26655	6.68723e-83	1.42778e-90	4.03493e-87	1.93957e-22	5.24118e-90	5.41714e-95	Glyma.01G034600	(M=125) PF03005 - Arabidopsis proteins of unknown function	Chr01	-1	3588552	3590901					-	-
Glyma.01G034700.1	4.35418e-57	6.19519e-66	5.78101e-27	5.87836e-82	1.72323e-60	0.0210841	8.98209e-79	1.64872e-79	2.2206e-74	1.4047e-59	7.31405e-77	8.04162e-75	9.34606e-90	3.86107e-94	0.0323595	5.09662e-70	7.26805e-69	3.73209e-73	3.57905e-73	0.0237047	9.59024e-76	1.34546e-78	4.05981e-81	2.19458e-98	2.08978e-87	4.97167e-77	3.71257e-75	Glyma.01G034700	(M=125) PF03005 - Arabidopsis proteins of unknown function	Chr01	-1	3599923	3602578					-	-
Glyma.01G034800.1	4.29656e-64	5.32194e-63	3.33501e-63	2.50289e-71	3.9452e-23	1.66078e-61	3.30313e-83	2.13317e-85	1.20877e-73	2.92562e-07	6.51099e-83	2.95006e-68	5.49338e-09	0	2.10505e-68	1.23024e-58	6.51967e-59	4.90456e-59	2.10723e-74	6.2105e-67	7.71379e-32	0	2.71851e-90	7.97767e-109	0.0443129	0.287222	7.48945e-15	Glyma.01G034800	(M=125) PF03005 - Arabidopsis proteins of unknown function	Chr01	-1	3605528	3607302					-	-
Glyma.01G034900.1	21.508	20.8544	17.1941	2.05757	2.62539	1.87154	3.70613	4.15766	3.17614	0.616598	0.024351	0.177208	3.47783	5.69788	6.58586	17.0693	15.0108	19.3619	0.830405	1.16578	1.71712	0	4.14776	0.0828141	8.54541	5.37552	12.7327	Glyma.01G034900	(M=125) PF03005 - Arabidopsis proteins of unknown function	Chr01	-1	3613545	3615901					-	-
Glyma.01G035000.1	4.03392	5.72456	5.20675	14.0065	11.4687	10.3992	5.88966	5.52809	5.48179	0.481049	1.07896	2.43941	0.0647886	0.00136153	0.0646661	4.61798	4.90594	5.00756	9.89615	11.9845	12.9726	1.29275	0.575734	0.0243164	0.0332641	0.00328745	0.0100571	Glyma.01G035000	(M=32) PTHR11119:SF8 - SODIUM-DEPENDENT VITAMIN C TRANSPORTER	Chr01	1	3626181	3630869					GO:0055085,GO:0016020,GO:0006810,GO:0005215	transmembrane transport|membrane|transport|transporter activity	AT5G62890.4	6e-59	AT5G62890	Xanthine/uracil permease family protein	GO:0005215,GO:0006810,GO:0016020,GO:0055085	transporter activity|transport|membrane|transmembrane transport
Glyma.01G035000.2	0.443631	1.11516	2.2058	1.88707	9.92881	6.50073	4.37957	1.0183	5.04701	0.489995	4.46893e-10	0.197616	0.0825845	0.0014297	0.0875245	0.140655	1.20921	0.0258345	10.4178	7.0507	3.0165	0.263941	1.14651	0.0784291	0.0355527	0.0036799	0.0101052	Glyma.01G035000		Chr01	1	3626092	3630869					GO:0055085,GO:0016020,GO:0006810,GO:0005215	transmembrane transport|membrane|transport|transporter activity	AT5G62890.4	5e-59	AT5G62890	Xanthine/uracil permease family protein	GO:0005215,GO:0006810,GO:0016020,GO:0055085	transporter activity|transport|membrane|transmembrane transport
Glyma.01G035000.3	1.82645	1.3985	2.71504	14.3475	9.92304	15.082	6.05443	9.36684	6.79601	0.221924	1.71439	1.54902	0.02416	0.210336	0.0202393	2.21428	1.70588	2.27335	11.1984	10.9858	9.57429	0.940478	0.0704611	2.28341	0.0248462	0.00223774	0.00906533	Glyma.01G035000		Chr01	1	3626181	3630869					GO:0055085,GO:0016020,GO:0006810,GO:0005215	transmembrane transport|membrane|transport|transporter activity	AT5G62890.4	6e-59	AT5G62890	Xanthine/uracil permease family protein	GO:0005215,GO:0006810,GO:0016020,GO:0055085	transporter activity|transport|membrane|transmembrane transport
Glyma.01G035000.4	0.00445337	0.161784	0.00728639	0.84118	1.1317	0.181041	0.00271192	0.28499	0.105539	0.00754371	1.71213e-13	1.15379e-06	0.025165	0.000696537	0.0214801	0.277701	0.0294046	0.0216901	0.254145	0.355066	0.306653	0.0130719	3.07911e-05	0.00420174	0.0251234	0.00226831	0.00908479	Glyma.01G035000		Chr01	1	3626181	3630869					GO:0055085,GO:0016020,GO:0006810,GO:0005215	transmembrane transport|membrane|transport|transporter activity	AT5G62890.4	6e-59	AT5G62890	Xanthine/uracil permease family protein	GO:0005215,GO:0006810,GO:0016020,GO:0055085	transporter activity|transport|membrane|transmembrane transport
Glyma.01G035000.5	1.53481	1.11578	1.26611	18.0219	17.9957	17.7194	5.45138	5.9248	4.45248	0.175737	0.297654	0.776211	0.0709896	0.00134862	0.0739815	0.643219	1.10402	1.82933	11.7719	9.41954	13.7563	0.424307	0.228873	0.0344933	0.0340421	0.00348477	0.00992287	Glyma.01G035000		Chr01	1	3626522	3630869					GO:0055085,GO:0016020,GO:0006810,GO:0005215	transmembrane transport|membrane|transport|transporter activity	AT5G62890.4	5e-59	AT5G62890	Xanthine/uracil permease family protein	GO:0005215,GO:0006810,GO:0016020,GO:0055085	transporter activity|transport|membrane|transmembrane transport
Glyma.01G035100.1	0.209768	0.182023	0.63527	0.417542	0.785265	1.0158	0.703706	0.251225	0.000327976	0.195559	0.00167808	0.386465	0.00192139	0.00165397	0.228951	0.608274	0.362389	0.157627	0.443506	0.590833	0.374575	0.152864	0.168791	0.396601	0.00175275	0.000412026	0.00083517	Glyma.01G035100	(M=2) K14424 - 4-alpha-methyl-delta7-sterol-4alpha-methyl oxidase	Chr01	1	3635636	3639674	K14424	4-alpha-methyl-delta7-sterol-4alpha-methyl oxidase [EC:1.14.13.72]	ko00100,ko01100,ko01110	Steroid biosynthesis|Metabolic pathways|Biosynthesis of secondary metabolites	GO:0055114,GO:0016491,GO:0006633,GO:0005506	oxidation-reduction process|oxidoreductase activity|fatty acid biosynthetic process|iron ion binding	AT2G29390.5	2e-52	AT2G29390	sterol 4-alpha-methyl-oxidase 2-2	GO:0005506,GO:0006633,GO:0016491,GO:0055114	iron ion binding|fatty acid biosynthetic process|oxidoreductase activity|oxidation-reduction process	PATH:ath00100	Steroid biosynthesis
Glyma.01G035100.2	0.000555271	0.431419	0.0117959	0.434567	0.314544	3.40271	1.42837	3.21405	0.523354	1.00342	0.000113419	0.000139413	0.00243168	0.989719	0.00123845	0.709303	0.00156861	1.53417e-06	1.59366	1.20776	2.30652	0.00344293	0.000263059	0.00130755	0.000674557	0.129122	0.0336194	Glyma.01G035100		Chr01	1	3634033	3639674	K14424	4-alpha-methyl-delta7-sterol-4alpha-methyl oxidase [EC:1.14.13.72]	ko00100,ko01100,ko01110	Steroid biosynthesis|Metabolic pathways|Biosynthesis of secondary metabolites	GO:0055114,GO:0016491,GO:0006633,GO:0005506	oxidation-reduction process|oxidoreductase activity|fatty acid biosynthetic process|iron ion binding	AT2G29390.5	1e-52	AT2G29390	sterol 4-alpha-methyl-oxidase 2-2	GO:0005506,GO:0006633,GO:0016491,GO:0055114	iron ion binding|fatty acid biosynthetic process|oxidoreductase activity|oxidation-reduction process	PATH:ath00100	Steroid biosynthesis
Glyma.01G035100.3	0.0311657	0.00258091	0.00919102	0.488866	0.00131292	0.0863036	1.38684	0.00896667	0.528949	0.0819352	0.000138461	0.000139702	0.00232478	0.00431132	0.00897883	0.00189327	0.00140101	5.69922e-06	0.0940077	0.0627624	0.0907228	0.00288219	0.000427345	0.00189066	0.0008419	8.09227e-05	0.0181474	Glyma.01G035100		Chr01	1	3634033	3639674	K14424	4-alpha-methyl-delta7-sterol-4alpha-methyl oxidase [EC:1.14.13.72]	ko00100,ko01100,ko01110	Steroid biosynthesis|Metabolic pathways|Biosynthesis of secondary metabolites	GO:0055114,GO:0016491,GO:0006633,GO:0005506	oxidation-reduction process|oxidoreductase activity|fatty acid biosynthetic process|iron ion binding	AT2G29390.5	1e-52	AT2G29390	sterol 4-alpha-methyl-oxidase 2-2	GO:0005506,GO:0006633,GO:0016491,GO:0055114	iron ion binding|fatty acid biosynthetic process|oxidoreductase activity|oxidation-reduction process	PATH:ath00100	Steroid biosynthesis
Glyma.01G035100.4	2.56861	3.02932	11.0234	11.3141	9.67389	2.94257	9.17017	14.0557	18.8734	0.65231	5.12899	1.90976	0.0240023	0.0629075	3.10611e-08	2.11017	8.43775	1.55157	8.59605	7.48445	6.7941	4.42719	3.43214	3.55528	0.188079	2.78054e-06	5.72494	Glyma.01G035100		Chr01	1	3636064	3639674	K14424	4-alpha-methyl-delta7-sterol-4alpha-methyl oxidase [EC:1.14.13.72]	ko00100,ko01100,ko01110	Steroid biosynthesis|Metabolic pathways|Biosynthesis of secondary metabolites	GO:0055114,GO:0016491,GO:0006633,GO:0005506	oxidation-reduction process|oxidoreductase activity|fatty acid biosynthetic process|iron ion binding	AT2G29390.5	1e-52	AT2G29390	sterol 4-alpha-methyl-oxidase 2-2	GO:0005506,GO:0006633,GO:0016491,GO:0055114	iron ion binding|fatty acid biosynthetic process|oxidoreductase activity|oxidation-reduction process	PATH:ath00100	Steroid biosynthesis
Glyma.01G035100.5	46.0348	39.0301	30.0524	26.1782	17.5684	28.7114	36.5076	37.3684	29.0621	26.0596	13.537	12.4174	30.6581	34.6884	26.0085	31.6714	29.4935	27.1993	20.2038	20.9888	28.7251	15.8107	19.006	11.9265	24.2705	28.4438	41.7301	Glyma.01G035100		Chr01	1	3636064	3639674	K14424	4-alpha-methyl-delta7-sterol-4alpha-methyl oxidase [EC:1.14.13.72]	ko00100,ko01100,ko01110	Steroid biosynthesis|Metabolic pathways|Biosynthesis of secondary metabolites	GO:0055114,GO:0016491,GO:0006633,GO:0005506	oxidation-reduction process|oxidoreductase activity|fatty acid biosynthetic process|iron ion binding	AT2G29390.5	1e-52	AT2G29390	sterol 4-alpha-methyl-oxidase 2-2	GO:0005506,GO:0006633,GO:0016491,GO:0055114	iron ion binding|fatty acid biosynthetic process|oxidoreductase activity|oxidation-reduction process	PATH:ath00100	Steroid biosynthesis
Glyma.01G035100.6	1.23212	1.99282	0.556434	0.748911	0.381731	0.978002	0.12164	0.207546	0.84001	0.135704	8.2065e-08	0.041416	1.66469	0.312814	0.188784	0.764023	1.17743	0.647812	1.09217	0.618198	0.408219	0.0473949	0.628993	1.14851e-13	0.195626	0.71667	0.0923076	Glyma.01G035100		Chr01	1	3636273	3639674	K14424	4-alpha-methyl-delta7-sterol-4alpha-methyl oxidase [EC:1.14.13.72]	ko00100,ko01100,ko01110	Steroid biosynthesis|Metabolic pathways|Biosynthesis of secondary metabolites	GO:0055114,GO:0016491,GO:0006633,GO:0005506	oxidation-reduction process|oxidoreductase activity|fatty acid biosynthetic process|iron ion binding	AT2G29390.5	2e-52	AT2G29390	sterol 4-alpha-methyl-oxidase 2-2	GO:0005506,GO:0006633,GO:0016491,GO:0055114	iron ion binding|fatty acid biosynthetic process|oxidoreductase activity|oxidation-reduction process	PATH:ath00100	Steroid biosynthesis
Glyma.01G035200.1	0.524432	0.628223	0.546277	1.21157	0.367111	0.841286	0.470632	0.182245	0.285872	0.231263	0	0	0.527761	0.20803	0.303024	0.390014	0.526463	0.475919	1.18054	1.02699	1.12858	0	0.218942	0	0.130648	0.0853355	0.492025	Glyma.01G035200	(M=3) PTHR11863//PTHR11863:SF23 - STEROL DESATURASE	Chr01	1	3645633	3650030					-	-	AT2G29390.5	7e-07	AT2G29390	sterol 4-alpha-methyl-oxidase 2-2	GO:0005506,GO:0006633,GO:0016491,GO:0055114	iron ion binding|fatty acid biosynthetic process|oxidoreductase activity|oxidation-reduction process	PATH:ath00100	Steroid biosynthesis
Glyma.01G035300.1	10.1193	8.01672	9.71077	1.52802	3.54449	2.72726	1.51416	2.03936	2.32105	2.18257	3.59404	3.95552	0.632138	0.946425	0.474656	11.4402	10.366	13.0412	2.48695	2.12116	1.82052	3.77314	2.34177	2.30819	0.381688	0.299194	1.44424	Glyma.01G035300		Chr01	1	3678713	3680543					-	-
Glyma.01G035400.1	0.227377	0.0865227	0.0567106	0.0397204	0.204847	0.0237787	4.24688e-11	0.111756	7.02038e-05	0.023614	9.42658e-19	0.010357	0.0123061	4.85551e-06	0.0154404	0.0744455	0.0822214	0.1172	0.116133	0.140612	0.23499	2.03387e-67	0.015264	0.0271566	0.046866	0.021437	0.0141113	Glyma.01G035400	(M=304) PTHR23155 - LEUCINE-RICH REPEAT-CONTAINING PROTEIN	Chr01	1	3692399	3696760					GO:0043531,GO:0006952	ADP binding|defense response
Glyma.01G035500.1	0.916092	0.547156	0.261851	0	0	0	0.249602	0.245703	0.25731	0	0	0	0.15045	0.337546	0.150009	0.925651	0.518657	0.61272	0	0.223939	0.470917	0	0	0	0	0.13978	0	Glyma.01G035500		Chr01	-1	3717226	3717396					-	-
Glyma.01G035600.1	2.46047	5.70356	4.2401	2.05931	0.574544	1.80265	3.22358	2.08219	3.38225	1.35094	0.0896213	0.157939	3.69195	2.49384	2.6781	3.93423	3.4216	3.80728	1.4381	0.974286	1.90698	0.41409	0.667997	0.510455	1.37876	1.40227	0.470934	Glyma.01G035600	(M=39) PTHR10177:SF76 - CYCLIN-D	Chr01	-1	3717548	3720581					GO:0051726,GO:0019901,GO:0005634,GO:0000079	regulation of cell cycle|protein kinase binding|nucleus|regulation of cyclin-dependent protein serine/threonine kinase activity	AT1G70210.1	9e-17	AT1G70210	CYCLIN D1\x3b1	GO:0000278,GO:0005515,GO:0005634,GO:0007049,GO:0010440,GO:0042023,GO:0045736,GO:0051301	mitotic cell cycle|protein binding|nucleus|cell cycle|stomatal lineage progression|DNA endoreduplication|negative regulation of cyclin-dependent protein serine/threonine kinase activity|cell division
Glyma.01G035700.1	6.2487	6.52535	5.31105	3.18258	2.36288	2.68039	3.16339	2.50163	2.60398	0.976752	2.52976	1.65234	1.48658	1.05669	1.74827	5.92751	6.79446	5.14732	2.79471	2.75963	1.90917	2.83669	1.68747	1.81459	0.959189	1.05407	1.46282	Glyma.01G035700		Chr01	1	3738152	3741884					GO:0000166	nucleotide binding
Glyma.01G035800.1	0.0628301	0.037202	0.0767078	7.688e-103	0.111819	0.0114039	0.0380352	0	9.38169e-97	0.65457	7.31117e-05	1.40625e-116	1.04029	1.20732	0.911457	0.15105	0.109668	0.36423	2.63511e-104	0.0347189	0.0327488	0.0987713	0.358917	0.147158	1.21455	0.863169	1.55843	Glyma.01G035800	(M=105) PTHR23155//PTHR23155:SF121 - LEUCINE-RICH REPEAT-CONTAINING PROTEIN // SUBFAMILY NOT NAMED	Chr01	1	3755286	3756659					GO:0043531,GO:0006952	ADP binding|defense response
Glyma.01G035900.1	0	0	0	0	0	0	0	0	0	0	0	0	0	0	0.0384698	0	0	0	0	0	0	0	0	0	0	0	0	Glyma.01G035900	(M=105) PTHR23155//PTHR23155:SF121 - LEUCINE-RICH REPEAT-CONTAINING PROTEIN // SUBFAMILY NOT NAMED	Chr01	1	3761748	3762981					GO:0005515	protein binding
Glyma.01G036000.1	0.0774284	0.303786	0.109504	1.03673	0.872487	0.839588	0.63578	0.236425	0.343297	0.100586	0.115097	0.110583	0.335802	0.380667	0.308023	1.51628e-06	0.175626	0.0686649	0.994469	1.27181	0.650693	0.0770224	0.288555	0.035401	0.184424	0.460728	0.266643	Glyma.01G036000	(M=2) 2.4.1.195 - N-hydroxythioamide S-beta-glucosyltransferase.	Chr01	-1	3770841	3773093	K11820	N-hydroxythioamide S-beta-glucosyltransferase [EC:2.4.1.195]	ko00380,ko00966,ko01110,ko01210	Tryptophan metabolism|Glucosinolate biosynthesis|Biosynthesis of secondary metabolites|2-Oxocarboxylic acid metabolism	GO:0016758,GO:0008152	transferase activity, transferring hexosyl groups|metabolic process
Glyma.01G036100.1	0.160708	0.0655315	0.135676	0	0	0	0.0666743	0	0	0	0	0	0	0	0	0	0	0.0492775	0.059257	0.113076	0.113103	0	0	0	0	0	0.125476	Glyma.01G036100	(M=105) PTHR23155//PTHR23155:SF121 - LEUCINE-RICH REPEAT-CONTAINING PROTEIN // SUBFAMILY NOT NAMED	Chr01	-1	3789732	3790606					GO:0043531	ADP binding
Glyma.01G036200.1	3.27053	5.14522	4.3541	2.19473	3.54298	3.65981	3.48209	4.43593	3.72413	2.57365	3.34264	3.53988	3.03492	2.66994	2.76482	3.20009	5.28585	4.26967	3.64772	3.05699	4.19806	2.58626	2.75646	2.43726	2.56953	1.51483	2.45357	Glyma.01G036200	(M=3) KOG4308 - LRR-containing protein	Chr01	-1	3791180	3811591					-	-	AT1G10510.1	5e-72	AT1G10510	RNI-like superfamily protein	GO:0005739,GO:0009507,GO:0009536,GO:0009941	mitochondrion|chloroplast|plastid|chloroplast envelope
Glyma.01G036200.2	0.365399	0.0235226	0.22194	0.287603	0.0338909	0.00491732	0.0036877	0.127975	4.28682e-06	0.266458	0.548746	0.0460776	0.097099	0.208975	0.108324	0.226625	0.065162	0.315496	0.216299	0.17662	0.0101934	0.0871652	0.00373647	0.108624	5.38404e-07	0.408098	0.0788353	Glyma.01G036200		Chr01	-1	3791180	3811591					-	-	AT1G10510.1	5e-66	AT1G10510	RNI-like superfamily protein	GO:0005739,GO:0009507,GO:0009536,GO:0009941	mitochondrion|chloroplast|plastid|chloroplast envelope
Glyma.01G036200.3	0.0411369	0.147573	0.000815482	0.0345808	9.14246e-06	9.81638e-05	0.0358376	0.0115414	2.01587e-05	0.0897228	0.212737	0.0953786	0.0699697	0.00559465	0.0364602	0.0336004	0.000866669	0.0253119	0.167318	0.0606453	0.151477	0.00319782	0.00299748	0.0307468	5.93089e-06	2.70344e-05	0.314399	Glyma.01G036200		Chr01	-1	3791180	3811591					-	-	AT1G10510.1	5e-66	AT1G10510	RNI-like superfamily protein	GO:0005739,GO:0009507,GO:0009536,GO:0009941	mitochondrion|chloroplast|plastid|chloroplast envelope
Glyma.01G036200.4	0.0212819	7.02998e-07	0.0183703	0.150975	5.19113e-12	0.150234	2.89567e-08	0.0617468	0.14982	0.0194314	0.00353015	0.11752	0.00944628	0.0889852	0.00828284	0.181824	0.0659968	0.131697	0.250705	0.110193	0.0812083	0.0150469	0.0973573	0.0850787	6.46892e-05	0.0106584	0.0224739	Glyma.01G036200		Chr01	-1	3791180	3811591					-	-	AT1G10510.1	3e-70	AT1G10510	RNI-like superfamily protein	GO:0005739,GO:0009507,GO:0009536,GO:0009941	mitochondrion|chloroplast|plastid|chloroplast envelope
Glyma.01G036300.1	0	0.41056	0.417049	0	0.81182	0.936945	0	0	0.140082	0	0.128844	0	0	0	0	0.125259	0	0.108862	1.93328	1.95494	1.08844	0.153712	0	0	0	0	0	Glyma.01G036300		Chr01	1	3813757	3814433					-	-
Glyma.01G036400.1	0	0	0	0	0	0	0	0	0	0	0	0	0	0	0	0	0	0	0	0	0	0	0	0	0	0	0	Glyma.01G036400		Chr01	1	3817388	3817609					-	-
Glyma.01G036500.1	11.5715	10.78	10.2593	9.24748	9.51553	9.75858	8.84958	9.9136	9.63437	9.43069	12.5829	9.67404	3.29811	3.48321	2.92814	11.205	11.0633	10.2055	9.53261	10.0582	10.7721	12.8945	7.71679	9.73558	3.78879	4.26614	3.90945	Glyma.01G036500	(M=7) KOG0713 - Molecular chaperone (DnaJ superfamily)	Chr01	-1	3821377	3825854					-	-	AT1G24120.1	2e-37	AT1G24120	ARG1-like 1	GO:0009737,GO:0016020	response to abscisic acid|membrane
Glyma.01G036500.2	3.40677	2.26119	2.5583	2.55739	4.11732	2.63676	3.10002	3.57005	3.87444	3.01411	2.00458	3.43842	1.9478	0.595604	1.78271	1.33465	2.6716	1.57188	2.21231	3.43819	1.07173	1.65903	1.69128	1.0001	2.24861	1.23464	0.18762	Glyma.01G036500		Chr01	-1	3821377	3825854					-	-	AT1G24120.1	2e-37	AT1G24120	ARG1-like 1	GO:0009737,GO:0016020	response to abscisic acid|membrane
Glyma.01G036500.3	1.04376	1.41696	1.8714	1.81471	2.74191	1.47449	1.67565	1.78931	1.44191	1.60407	1.24496	2.15637	0.181067	0.777149	0.326022	1.45766	1.08438	1.87445	3.03164	3.80232	2.69923	3.28751	0.610528	2.56978	0.550869	1.37467	1.05211	Glyma.01G036500		Chr01	-1	3821377	3825854					-	-	AT1G24120.1	2e-37	AT1G24120	ARG1-like 1	GO:0009737,GO:0016020	response to abscisic acid|membrane
Glyma.01G036600.1	2.36685e-64	0	2.54173e-46	0	0	0	0	0	0	0	0	0	0	0	0	3.10877e-52	1.97815e-44	0	0	0	0	0	0	0	0	0	0	Glyma.01G036600	(M=6) PTHR10032//PTHR10032:SF122 - ZINC FINGER PROTEIN WITH KRAB AND SCAN DOMAINS	Chr01	-1	3860214	3861413					GO:0046872,GO:0003676	metal ion binding|nucleic acid binding	AT1G10480.1	2e-14	AT1G10480	zinc finger protein 5	GO:0003676,GO:0003700,GO:0006355,GO:0009736,GO:0009740,GO:0010026,GO:0010089,GO:0044036,GO:0046872,GO:0048510	nucleic acid binding|sequence-specific DNA binding transcription factor activity|regulation of transcription|cytokinin-activated signaling pathway|gibberellic acid mediated signaling pathway|trichome differentiation|xylem development|cell wall macromolecule metabolic process|metal ion binding|regulation of timing of transition from vegetative to reproductive phase
Glyma.01G036700.1	10.5566	12.1069	13.6468	15.3811	15.478	14.7843	13.2717	10.3919	13.686	7.42869	11.2782	10.6693	5.2593	4.09705	5.96984	13.939	13.223	12.5897	15.9947	17.7348	17.6153	11.2716	6.74775	10.1106	4.50081	3.61409	2.15701	Glyma.01G036700	(M=4) PTHR10627:SF11 - STERILE ALPHA MOTIF (SAM) DOMAIN-CONTAINING PROTEIN	Chr01	-1	3865168	3872478					GO:0005515	protein binding
Glyma.01G036700.2	0.185599	0.0070265	0.196024	0.0522129	0.0275644	0.319334	5.98081e-12	0.0537264	6.39018e-08	0.114538	0.192445	0.000818166	3.1093e-09	4.84629e-09	2.55479e-05	0.0952849	0.243062	0.325745	0.116125	0.102573	0.216544	0.132737	2.15072e-11	0.0625635	4.41902e-05	1.39438e-06	5.59507e-08	Glyma.01G036700		Chr01	-1	3868421	3872478					-	-
Glyma.01G036700.3	3.06825e-06	0.0160097	6.35537e-12	0.0564693	4.51278e-12	0.238319	1.62413e-11	2.59893e-07	0.27586	0.263485	1.3908e-12	0.242115	0.0224948	0.107901	5.71993e-05	3.83951e-06	8.98925e-06	0.204307	0.0222093	9.01127e-06	0.161005	1.64573e-08	0.176875	0.12467	3.19734e-07	2.93649e-06	8.50471e-08	Glyma.01G036700		Chr01	-1	3868475	3872478					-	-
Glyma.01G036800.1	0.0327258	0.121806	0.0652656	0.25737	0.353687	0.467409	0.103156	0.23947	0.237927	0.0508256	0.853557	0.172636	0	0.0212675	0	0.0654795	0.0198111	0.0149053	0.134561	0.289967	0.183897	2.14593	0.187096	1.68361	0.0541842	0.0172574	0	Glyma.01G036800	(M=1) PF00400//PF11715 - WD domain, G-beta repeat // Nucleoporin Nup120/160	Chr01	-1	3916138	3918004					GO:0005515	protein binding
Glyma.01G036900.1	0.109946	0.36153	0.0815348	0	0	0.0229401	1.72833e-102	0.0617357	1.68272e-68	0.426299	0	0.0261419	0.2776	0.147294	0.114016	0.0682528	0.0513473	0.0198971	0.0254851	0.0786538	1.11296e-107	0.0916058	7.12267e-102	0	0.153194	4.61983e-110	0.0291251	Glyma.01G036900	(M=25) PTHR10201 - MATRIX METALLOPROTEINASE	Chr01	-1	3922226	3924037					GO:0031012,GO:0008270,GO:0008237,GO:0006508,GO:0004222	extracellular matrix|zinc ion binding|metallopeptidase activity|proteolysis|metalloendopeptidase activity
Glyma.01G037000.1	0	0	0	0	0	0	0	0	0	0	0	0	0	0	0	0	0	0	0	0	0	0	0	0	0	0	0	Glyma.01G037000	(M=26) PF01471 - Putative peptidoglycan binding domain	Chr01	1	3927491	3927844					-	-
Glyma.01G037100.1	0	5.60916e-118	0	0	0	0	0	0	0	0	0	0	0	0	0	0	0	0	0.0316841	0	0	0	0	0	0	0	0	Glyma.01G037100	(M=9) 3.4.24.24 - Gelatinase A.	Chr01	1	3931848	3933221	K07761	gelatinase A [EC:3.4.24.24]			GO:0031012,GO:0008270,GO:0008237,GO:0006508,GO:0004222	extracellular matrix|zinc ion binding|metallopeptidase activity|proteolysis|metalloendopeptidase activity
Glyma.01G037200.1	0.32374	0.402291	0.590793	0.0472216	0.0772601	0.0636596	0.126235	0.596728	0.312582	0.052941	0.0662122	0.0927285	0	0.0845255	0.0213496	0.553275	0.408176	0.367463	0.0504629	0.199617	0.091478	0.313823	0.193489	0.241852	0	0	0.0242868	Glyma.01G037200	(M=25) PTHR10201 - MATRIX METALLOPROTEINASE	Chr01	-1	3946315	3948100					GO:0031012,GO:0008270,GO:0008237,GO:0006508,GO:0004222	extracellular matrix|zinc ion binding|metallopeptidase activity|proteolysis|metalloendopeptidase activity	AT1G59970.1	6e-06	AT1G59970	Matrixin family protein	GO:0004222,GO:0005886,GO:0006508,GO:0008233,GO:0008237,GO:0008270,GO:0016787,GO:0031012,GO:0031225,GO:0046872	metalloendopeptidase activity|plasma membrane|proteolysis|peptidase activity|metallopeptidase activity|zinc ion binding|hydrolase activity|extracellular matrix|anchored component of membrane|metal ion binding
Glyma.01G037300.1	19.3444	17.5915	19.8143	29.4987	33.6964	30.2353	28.9561	29.2983	28.3905	17.8337	41.8925	39.8366	7.52878	5.00038	5.86903	18.2303	19.5514	22.0049	28.4499	27.0705	29.4468	38.3952	17.7091	40.2022	5.85798	7.60066	2.26707	Glyma.01G037300		Chr01	-1	3957877	3962517					-	-	AT1G70160.1	5e-81	AT1G70160	unknown protein\x3b FUNCTIONS IN\x3a molecular_function unknown\x3b INVOLVED IN\x3a biological_process unknown\x3b LOCATED IN\x3a endomembrane system\x3b EXPRESSED IN\x3a 24 plant structures\x3b EXPRESSED DURING\x3a 15 growth stages\x3b BEST Arabidopsis thaliana protein match is\x3a u /.../ protein (TAIR\x3aAT4G27020.1)\x3b Has 108 Blast hits to 108 proteins in 20 species\x3a Archae - 0\x3b Bacte…	GO:0008150	biological_process
Glyma.01G037400.1	7.52184	6.53775	6.51687	12.0105	12.9664	14.3237	7.13188	8.91761	8.67381	8.74081	9.41921	9.70966	6.23004	4.26569	5.48346	6.06945	6.41294	6.34336	10.9995	12.3659	11.4664	8.74105	6.14691	9.11762	5.55626	3.45151	5.44926	Glyma.01G037400	(M=1) PTHR12197:SF93 - ZINC FINGER (MYND TYPE) FAMILY PROTEIN	Chr01	-1	3971832	3976198					-	-
Glyma.01G037500.1	0.709917	0.652481	1.97597	3.54509	3.54103	2.12708	0.724614	1.35428	1.62818	1.91071	3.3137	2.57828	1.52676	0.188562	0.874692	0.93072	0.946808	0.432825	0.242236	1.21164	0.687816	0.516675	2.22323	1.59882	1.2646	0.530654	0.867461	Glyma.01G037500	(M=4) PTHR26402//PTHR26402:SF57 - RESPONSE REGULATOR OF TWO-COMPONENT SYSTEM	Chr01	1	3986684	3988230					GO:0000160,GO:0000156	phosphorelay signal transduction system|phosphorelay response regulator activity	AT3G48100.1	2e-11	AT3G48100	response regulator 5	GO:0000156,GO:0000160,GO:0005515,GO:0005634,GO:0005737,GO:0006351,GO:0006355,GO:0006612,GO:0007623,GO:0009735,GO:0009736,GO:0009963,GO:0010114,GO:0010363,GO:0035556	phosphorelay response regulator activity|phosphorelay signal transduction system|protein binding|nucleus|cytoplasm|transcription|regulation of transcription|protein targeting to membrane|circadian rhythm|response to cytokinin|cytokinin-activated signaling pathway|positive regulation of flavonoid biosynthetic process|response to red light|regulation of plant-type hypersensitive response|intracellu…	PATH:ath04075	Plant hormone signal transduction
Glyma.01G037600.1	0.775467	0.434227	0.457532	0.120984	0.427693	0.36278	0.114437	1.48187e-06	0.136809	0.168538	0.210898	0.0265723	0.0375465	0.09107	0.105667	0.649751	0.428487	0.371898	0.137669	0.518117	0.364884	0.0294157	0.12007	0.000133735	0.000681962	0.010548	0	Glyma.01G037600	(M=20) PTHR23213:SF18 - FORMIN-RELATED	Chr01	1	4002360	4005512					-	-
Glyma.01G037700.1	0.00213228	9.05962e-05	0.0936208	0.005104	4.57968e-05	0.0305214	0.101776	1.71903e-05	0.00745773	1.56655e-08	0.0397771	0.0309222	0.453765	0.00865868	0.0718874	0.0454269	0.00657599	0.0605505	0.0121917	0.0200064	4.67711e-08	8.71627e-06	0.00169577	0.000237427	0.00274664	0.000200612	0.0542783	Glyma.01G037700		Chr01	-1	4005744	4010839					-	-	AT1G70100.4	3e-24	AT1G70100	unknown protein\x3b BEST Arabidopsis thaliana protein match is\x3a unknown protein (TAIR\x3aAT1G24160.2)\x3b Has 3037 Blast hits to 2309 proteins in 344 species\x3a Archae - 6\x3b Bacteria - 672\x3b Metazoa - 1089\x3b Fungi - 230\x3b Plants - 220\x3b Viruses - 37\x3b Other Eukaryot /.../83 (source\x3a NCBI BLink).
Glyma.01G037700.2	1.66164e-05	0.531856	0.108887	0.261864	0.209446	0.0905088	0.394242	0.419079	0.145935	0.812142	1.89549e-07	0.182195	0.985483	1.05719	0.586779	8.80271e-05	0.0658942	0.207434	0.379507	0.287326	0.00192166	0.403487	0.302307	0.221517	1.18975	0.327492	1.13371	Glyma.01G037700		Chr01	-1	4005744	4011110					-	-	AT1G70100.4	3e-24	AT1G70100	unknown protein\x3b BEST Arabidopsis thaliana protein match is\x3a unknown protein (TAIR\x3aAT1G24160.2)\x3b Has 3037 Blast hits to 2309 proteins in 344 species\x3a Archae - 6\x3b Bacteria - 672\x3b Metazoa - 1089\x3b Fungi - 230\x3b Plants - 220\x3b Viruses - 37\x3b Other Eukaryot /.../83 (source\x3a NCBI BLink).
Glyma.01G037700.3	9.69532e-06	0.00367726	0.0595212	0.0070979	8.41715e-05	0.053495	0.00809236	0.0159573	0.0173851	0.389276	0.0991017	0.0605166	1.5992e-08	0.00397596	0.0174289	6.00374e-05	6.13857e-05	0.00084732	0.114922	0.0169169	0.000636689	0.00675752	0.00433795	0.0329773	0.175577	0.0848213	7.52319e-06	Glyma.01G037700		Chr01	-1	4005744	4011018					-	-	AT1G70100.4	3e-24	AT1G70100	unknown protein\x3b BEST Arabidopsis thaliana protein match is\x3a unknown protein (TAIR\x3aAT1G24160.2)\x3b Has 3037 Blast hits to 2309 proteins in 344 species\x3a Archae - 6\x3b Bacteria - 672\x3b Metazoa - 1089\x3b Fungi - 230\x3b Plants - 220\x3b Viruses - 37\x3b Other Eukaryot /.../83 (source\x3a NCBI BLink).
Glyma.01G037700.4	4.91134e-07	0.00054039	0.0108655	0.000811245	0.000789639	0.000373333	0.0423807	7.8934e-08	2.90382e-05	1.00417e-09	2.05694e-08	0.00776484	0.0857092	0.0372184	5.574e-05	0.000280395	0.0426764	0.00276917	8.73068e-08	0.0675685	7.56727e-09	9.54483e-05	6.40886e-05	1.4765e-08	1.56936e-09	0.00126223	0.626748	Glyma.01G037700		Chr01	-1	4005744	4010839					-	-	AT1G70100.4	2e-24	AT1G70100	unknown protein\x3b BEST Arabidopsis thaliana protein match is\x3a unknown protein (TAIR\x3aAT1G24160.2)\x3b Has 3037 Blast hits to 2309 proteins in 344 species\x3a Archae - 6\x3b Bacteria - 672\x3b Metazoa - 1089\x3b Fungi - 230\x3b Plants - 220\x3b Viruses - 37\x3b Other Eukaryot /.../83 (source\x3a NCBI BLink).
Glyma.01G037700.5	0.41004	0.00539312	0.0626155	0.27288	0.000101517	0.0781945	8.7595e-14	0.0199808	0.171619	0.231947	0.0854044	0.0240753	9.79356e-08	0.0205737	0.113355	0.0757098	0.0661545	0.0530457	0.384447	0.014386	0.0602503	0.00105471	0.0933619	0.066948	0.453914	0.237372	0.385332	Glyma.01G037700		Chr01	-1	4005744	4010839					-	-	AT1G70100.4	3e-24	AT1G70100	unknown protein\x3b BEST Arabidopsis thaliana protein match is\x3a unknown protein (TAIR\x3aAT1G24160.2)\x3b Has 3037 Blast hits to 2309 proteins in 344 species\x3a Archae - 6\x3b Bacteria - 672\x3b Metazoa - 1089\x3b Fungi - 230\x3b Plants - 220\x3b Viruses - 37\x3b Other Eukaryot /.../83 (source\x3a NCBI BLink).
Glyma.01G037700.6	0.525012	0.00571013	0.00125769	0.223366	0.204115	0.000168424	0.350308	0.224655	0.321084	0.552544	0.182876	0.127895	0.721205	1.0108	1.23599	0.370671	0.440939	0.590984	0.183783	0.106997	0.349642	0.438944	0.680835	0.216672	0.55721	0.896282	1.29951	Glyma.01G037700		Chr01	-1	4005744	4010834					-	-	AT1G70100.4	3e-24	AT1G70100	unknown protein\x3b BEST Arabidopsis thaliana protein match is\x3a unknown protein (TAIR\x3aAT1G24160.2)\x3b Has 3037 Blast hits to 2309 proteins in 344 species\x3a Archae - 6\x3b Bacteria - 672\x3b Metazoa - 1089\x3b Fungi - 230\x3b Plants - 220\x3b Viruses - 37\x3b Other Eukaryot /.../83 (source\x3a NCBI BLink).
Glyma.01G037700.7	1.35286	1.26721	0.822377	0.694708	1.42145	0.751668	1.77138	2.12431	2.35308	2.87306	1.15573	0.324481	2.74939	3.19181	2.47958	2.25362	1.45145	1.91342	1.69375	1.238	2.3161	0.446271	0.986035	0.422762	4.8565	3.43018	5.8882	Glyma.01G037700		Chr01	-1	4005744	4010445					-	-	AT1G70100.4	3e-24	AT1G70100	unknown protein\x3b BEST Arabidopsis thaliana protein match is\x3a unknown protein (TAIR\x3aAT1G24160.2)\x3b Has 3037 Blast hits to 2309 proteins in 344 species\x3a Archae - 6\x3b Bacteria - 672\x3b Metazoa - 1089\x3b Fungi - 230\x3b Plants - 220\x3b Viruses - 37\x3b Other Eukaryot /.../83 (source\x3a NCBI BLink).
Glyma.01G037800.1	0.0221427	1.41116e-22	0.200787	5.97689e-49	4.64159e-50	0.129951	0.116112	0.188162	0.000131975	1.91407e-05	0.170449	0.00499285	0	0	0	0.00681936	0.747833	1.15055	0.274967	0.0588354	0.00755044	5.90479e-47	0	0.0355917	0	0	0	Glyma.01G037800	(M=95) PF00190 - Cupin	Chr01	1	4011644	4013152					GO:0045735,GO:0030145	nutrient reservoir activity|manganese ion binding
Glyma.01G037900.1	3.26035	2.23348	1.80302	13.2489	13.5412	17.2194	14.1328	23.81	17.4763	3.07475	4.77045	5.12185	0.714811	1.12139	0.560153	3.18952	2.00025	3.03316	8.44964	14.6517	8.68649	5.06176	4.22432	3.41926	0.944848	0.777327	0.243097	Glyma.01G037900	(M=59) PTHR13778 - GLYCOSYLTRANSFERASE 8 DOMAIN-CONTAINING PROTEIN	Chr01	-1	4014621	4016821					GO:0016757	transferase activity, transferring glycosyl groups	AT1G24170.1	6e-28	AT1G24170	Nucleotide-diphospho-sugar transferases superfamily protein	GO:0000139,GO:0005794,GO:0016020,GO:0016021,GO:0016126,GO:0016740,GO:0016757,GO:0045489,GO:0047262	Golgi membrane|Golgi apparatus|membrane|integral component of membrane|sterol biosynthetic process|transferase activity|transferase activity|pectin biosynthetic process|polygalacturonate 4-alpha-galacturonosyltransferase activity
Glyma.01G038000.1	2.10558	1.98661	2.30064	1.08286	1.27439	4.74347	2.77046	1.57697	2.82368	0.354666	1.35448	0.575744	0.027642	0.0265808	0.300157	2.1635	2.08737	2.3148	2.94557	2.55703	2.52652	1.2974	0.617591	1.08317	9.00576e-33	1.42112e-31	1.53645e-23	Glyma.01G038000	(M=9) K00161 - pyruvate dehydrogenase E1 component subunit alpha	Chr01	-1	4026873	4032291	K00161	pyruvate dehydrogenase E1 component subunit alpha [EC:1.2.4.1]	ko00010,ko00020,ko00620,ko01100,ko01110,ko01120,ko01130,ko01200,ko04066,ko04922,ko05230	Glycolysis / Gluconeogenesis|Citrate cycle (TCA cycle)|Pyruvate metabolism|Metabolic pathways|Biosynthesis of secondary metabolites|Microbial metabolism in diverse environments|Biosynthesis of antibiotics|Carbon metabolism|HIF-1 signaling pathway|Glucagon signaling pathway|Central carbon metabolism in cancer	GO:0016624,GO:0008152	oxidoreductase activity, acting on the aldehyde or oxo group of donors, disulfide as acceptor|metabolic process	AT1G59900.1	1e-76	AT1G59900	pyruvate dehydrogenase complex E1 alpha subunit	GO:0004739,GO:0005634,GO:0005739,GO:0005759,GO:0005829,GO:0006096,GO:0008152,GO:0016491,GO:0016624,GO:0043231,GO:0046686,GO:0055114	pyruvate dehydrogenase (acetyl-transferring) activity|nucleus|mitochondrion|mitochondrial matrix|cytosol|glycolytic process|metabolic process|oxidoreductase activity|oxidoreductase activity|intracellular membrane-bounded organelle|response to cadmium ion|oxidation-reduction process	PATH:ath00010,PATH:ath00020,PATH:ath00620,PATH:ath01200	Glycolysis / Gluconeogenesis|Citrate cycle (TCA cycle)|Pyruvate metabolism|Carbon metabolism
Glyma.01G038100.1	3.61451	3.10625	3.57568	2.96586	2.1169	3.10162	1.81665	1.59531	1.78849	1.10092	2.43104	2.0698	0.608679	0.297938	0.331851	3.71103	3.43092	3.59344	2.6809	2.72718	2.68459	2.85349	1.75142	3.16129	0.455895	0.415541	0.196495	Glyma.01G038100	(M=2) KOG0947 - Cytoplasmic exosomal RNA helicase SKI2, DEAD-box superfamily	Chr01	-1	4033780	4041344					GO:0016818,GO:0008026,GO:0005524,GO:0004386,GO:0003676	hydrolase activity, acting on acid anhydrides, in phosphorus-containing anhydrides|ATP-dependent helicase activity|ATP binding|helicase activity|nucleic acid binding	AT1G70070.1	6e-48	AT1G70070	DEAD/DEAH box helicase, putative	GO:0000166,GO:0003676,GO:0003724,GO:0004386,GO:0005524,GO:0008026,GO:0009507,GO:0009536,GO:0009570,GO:0009793,GO:0010494,GO:0010497,GO:0016441,GO:0016556,GO:0016787,GO:0016818,GO:0031047	nucleotide binding|nucleic acid binding|RNA helicase activity|helicase activity|ATP binding|ATP-dependent helicase activity|chloroplast|plastid|chloroplast stroma|embryo development ending in seed dormancy|cytoplasmic stress granule|plasmodesmata-mediated intercellular transport|posttranscriptional gene silencing|mRNA modification|hydrolase activity|hydrolase activity|gene silencing by RNA
Glyma.01G038200.1	6.27429	7.37358	7.69329	6.13683	9.12615	6.63847	4.8298	4.55549	4.84902	2.60196	7.24303	7.54457	2.11888	2.46387	2.91208	4.65888	4.26588	10.2228	8.5425	14.7041	8.67369	2.84721	4.014	3.50915	4.46264	4.08021	3.32334	Glyma.01G038200		Chr01	-1	4044806	4045467					-	-
Glyma.01G038300.1	7.04894	6.3677	5.46365	8.55076	6.49512	5.75303	6.10763	7.11434	5.95872	4.94662	10.0237	7.96214	2.61672	2.8404	2.83451	7.03359	6.59992	7.13027	8.01242	9.7446	8.87315	6.53636	8.4104	9.95233	3.67957	3.70451	0.258398	Glyma.01G038300	(M=6) K11644 - paired amphipathic helix protein Sin3a	Chr01	-1	4045495	4058118	K11644	paired amphipathic helix protein Sin3a	ko04919,ko05016,ko05202	Thyroid hormone signaling pathway|Huntington's disease|Transcriptional misregulation in cancer	GO:0006355,GO:0005634	regulation of transcription, DNA-dependent|nucleus	AT1G70060.1	9e-38	AT1G70060	SIN3-like 4	GO:0005634,GO:0006351,GO:0006355	nucleus|transcription|regulation of transcription
Glyma.01G038300.2	1.60981	1.31559	2.2517	2.61092	4.15018	3.25521	3.1007	2.57989	2.51257	2.22524	3.09775	2.75698	1.38997	1.19767	1.47996	3.57127	2.25409	2.48583	1.7933	1.74141	3.53355	2.25912	1.95517	1.23512	0.463811	1.28326	0.254713	Glyma.01G038300		Chr01	-1	4045495	4058118	K11644	paired amphipathic helix protein Sin3a	ko04919,ko05016,ko05202	Thyroid hormone signaling pathway|Huntington's disease|Transcriptional misregulation in cancer	GO:0006355,GO:0005634	regulation of transcription, DNA-dependent|nucleus	AT1G70060.1	9e-38	AT1G70060	SIN3-like 4	GO:0005634,GO:0006351,GO:0006355	nucleus|transcription|regulation of transcription
Glyma.01G038400.1	4.97783	6.28146	5.34497	6.46993	4.38145	5.01854	4.55007	4.42763	3.87235	2.60501	1.65439	1.67284	1.83931	2.47292	2.39818	5.62171	4.83009	5.98441	6.19846	5.12122	5.20948	1.2397	3.63116	1.48799	4.99221	4.38654	1.03752	Glyma.01G038400	(M=54) PF02985 - HEAT repeat	Chr01	1	4092064	4096596					GO:0005515	protein binding
Glyma.01G038500.1	3.25098	3.73845	2.91979	2.74179	3.05779	3.69471	2.09694	3.25249	2.30175	2.05018	2.33448	2.4265	0.869726	0.872675	1.10763	3.41208	3.10979	2.753	1.71518	2.2334	1.59562	2.21749	2.11607	1.95675	1.02014	1.43635	0.662689	Glyma.01G038500	(M=10) PF01697 - Glycosyltransferase family 92	Chr01	1	4115990	4118441					-	-	AT1G27200.1	1e-07	AT1G27200	Domain of unknown function (DUF23)	GO:0005794,GO:0008150,GO:0016020,GO:0016021	Golgi apparatus|biological_process|membrane|integral component of membrane
Glyma.01G038600.1	22.9475	27.1596	24.5993	6.19117	8.31254	8.04449	10.0982	8.69772	11.4758	12.5435	37.9973	38.5116	1.67059	2.81107	1.84228	24.9023	24.9175	31.5737	6.98014	6.93471	4.94508	35.5065	19.2769	28.5552	0.639316	1.27558	0.340513	Glyma.01G038600	(M=25) PTHR12374 - TRANSCRIPTIONAL ADAPTOR 2 (ADA2)-RELATED	Chr01	1	4130643	4133350					GO:0008270,GO:0003682,GO:0003676	zinc ion binding|chromatin binding|nucleic acid binding	AT1G70000.2	2e-24	AT1G70000	myb-like transcription factor family protein	GO:0003676,GO:0003677,GO:0003682,GO:0003700,GO:0006355,GO:0008270,GO:0009651,GO:0009723,GO:0009733,GO:0009737,GO:0009739,GO:0009751,GO:0009753,GO:0046686,GO:0080167	nucleic acid binding|DNA binding|chromatin binding|sequence-specific DNA binding transcription factor activity|regulation of transcription|zinc ion binding|response to salt stress|response to ethylene|response to auxin|response to abscisic acid|response to gibberellin|response to salicylic acid|response to jasmonic acid|response to cadmium ion|response to karrikin
Glyma.01G038700.1	6.54605	7.64655	6.68753	7.68939	9.85526	7.20244	6.37423	5.03803	6.38878	5.20378	6.52991	6.53433	2.41594	2.16156	5.09805	6.64708	8.78189	7.98852	5.70591	8.17238	7.74912	7.92286	6.46538	4.00677	1.76164	4.94318	7.88161	Glyma.01G038700		Chr01	1	4156912	4160713					-	-
Glyma.01G038700.2	1.4202	0.0518713	2.09861	2.05856	0.850793	0.65153	1.10931	0.668923	1.48123	0.491388	2.8016	1.89927	0.183184	0.182094	0.376028	1.48161	2.05204	2.03831	1.51263	2.61514	0.135201	0.838335	1.0416	3.70108	0.0849295	0.00751469	1.18548	Glyma.01G038700		Chr01	1	4156739	4160713					-	-
Glyma.01G038800.1	13.7816	13.9364	12.3239	14.915	15.6805	17.888	11.1412	11.2648	11.4183	6.9558	18.6445	14.3084	1.97071	1.54834	2.24294	14.1831	11.2826	11.8024	14.2017	14.3584	16.0968	18.7364	12.1442	20.8305	2.03041	3.96833	2.29421	Glyma.01G038800	(M=10) K04382 - serine/threonine-protein phosphatase 2A catalytic subunit	Chr01	-1	4162465	4166783	K04382	protein phosphatase 2 (formerly 2A), catalytic subunit [EC:3.1.3.16]	ko03015,ko04071,ko04111,ko04113,ko04114,ko04151,ko04152,ko04261,ko04350,ko04390,ko04391,ko04530,ko04728,ko04730,ko05142,ko05160	mRNA surveillance pathway|Sphingolipid signaling pathway|Cell cycle - yeast|Meiosis - yeast|Oocyte meiosis|PI3K-Akt signaling pathway|AMPK signaling pathway|Adrenergic signaling in cardiomyocytes|TGF-beta signaling pathway|Hippo signaling pathway|Hippo signaling pathway - fly|Tight junction|Dopaminergic synapse|Long-term depression|Chagas disease (American trypanosomiasis)|Hepatitis C	GO:0016787	hydrolase activity	AT1G10430.1	6e-157	AT1G10430	protein phosphatase 2A-2	GO:0004721,GO:0005634,GO:0005737,GO:0005829,GO:0005886,GO:0006470,GO:0006499,GO:0009903,GO:0016787,GO:0034613,GO:0046872	phosphoprotein phosphatase activity|nucleus|cytoplasm|cytosol|plasma membrane|protein dephosphorylation|N-terminal protein myristoylation|chloroplast avoidance movement|hydrolase activity|cellular protein localization|metal ion binding	PATH:ath03015	mRNA surveillance pathway
Glyma.01G038800.2	1.15634	1.65868	0.816505	0.129717	0.450541	1.32008	0.606448	0.614945	1.39688	0.615693	1.40303	0.920043	0.821447	0.771336	0.54114	0.772729	1.27274	1.73388	1.07747	1.49088	0.712364	1.02058	2.43957	1.81352	1.30692	0.410984	0.556674	Glyma.01G038800		Chr01	-1	4162465	4166783	K04382	protein phosphatase 2 (formerly 2A), catalytic subunit [EC:3.1.3.16]	ko03015,ko04071,ko04111,ko04113,ko04114,ko04151,ko04152,ko04261,ko04350,ko04390,ko04391,ko04530,ko04728,ko04730,ko05142,ko05160	mRNA surveillance pathway|Sphingolipid signaling pathway|Cell cycle - yeast|Meiosis - yeast|Oocyte meiosis|PI3K-Akt signaling pathway|AMPK signaling pathway|Adrenergic signaling in cardiomyocytes|TGF-beta signaling pathway|Hippo signaling pathway|Hippo signaling pathway - fly|Tight junction|Dopaminergic synapse|Long-term depression|Chagas disease (American trypanosomiasis)|Hepatitis C	GO:0016787	hydrolase activity	AT1G10430.1	1e-121	AT1G10430	protein phosphatase 2A-2	GO:0004721,GO:0005634,GO:0005737,GO:0005829,GO:0005886,GO:0006470,GO:0006499,GO:0009903,GO:0016787,GO:0034613,GO:0046872	phosphoprotein phosphatase activity|nucleus|cytoplasm|cytosol|plasma membrane|protein dephosphorylation|N-terminal protein myristoylation|chloroplast avoidance movement|hydrolase activity|cellular protein localization|metal ion binding	PATH:ath03015	mRNA surveillance pathway
Glyma.01G038900.1	1.01139	2.57324	1.63885	2.67521	3.05898	2.97936	0.761432	1.04131	1.68082	2.45441	9.63748	7.28439	0.321959	1.05903	0.231409	1.66587	1.33171	1.10954	1.16074	2.53609	2.58385	3.99883	3.33358	3.08885	0.729852	0.907826	1.23699	Glyma.01G038900		Chr01	-1	4182744	4185349					-	-
Glyma.01G039000.1	1.24768	1.05853	1.24123	0.510983	0.901677	0.424998	0.756676	0.978125	1.44351	0.0454595	0.134466	0.154528	0	0	0	1.49414	1.31584	1.49425	0.542788	1.01273	0.658921	0.0599503	0.051079	0.00889325	0	0.0036136	0.00491743	Glyma.01G039000	(M=4) PTHR23155//PTHR23155:SF303 - LEUCINE-RICH REPEAT-CONTAINING PROTEIN	Chr01	1	4212429	4220941					GO:0043531,GO:0007165,GO:0006952,GO:0005515	ADP binding|signal transduction|defense response|protein binding
Glyma.01G039000.2	0.000492069	0.0280933	0.0120007	0.000591072	0.00160597	0.0175334	0.00302254	0.117216	0.0401878	0.0566328	1.68312e-18	0.00648637	0	0	0	0.0060546	0.0696742	0.0244618	0.0203875	1.32366e-11	0.0284018	0.0160141	7.05382e-05	0.00980569	0	0.00366386	0.00495305	Glyma.01G039000		Chr01	1	4212429	4221344					GO:0043531,GO:0007165,GO:0006952,GO:0005515	ADP binding|signal transduction|defense response|protein binding
Glyma.01G039100.1	24.6641	21.5817	25.2362	27.2911	31.6408	32.5443	22.7066	20.1214	23.3128	13.7018	36.3091	35.2992	4.2703	5.24132	8.39176	17.29	15.3108	15.2193	15.7795	17.0282	21.1164	20.5573	12.375	19.6731	4.01877	5.19764	7.35445	Glyma.01G039100		Chr01	1	4235182	4237298					-	-
Glyma.01G039200.1	10.758	11.628	10.6885	10.3439	8.22673	8.93009	8.54246	8.5013	9.55421	6.14276	4.56643	3.72382	4.85224	5.7998	3.8076	8.87322	6.85888	6.74771	6.01072	7.8951	3.81361	3.10849	2.34633	3.00136	2.31273	1.89853	1.1716	Glyma.01G039200	(M=63) PTHR12565:SF7 - BASIC HELIX-LOOP-HELIX (BHLH) FAMILY PROTEIN	Chr01	-1	4239455	4243298					GO:0046983	protein dimerization activity	AT1G59640.2	4e-28	AT1G59640	BIG PETAL P	GO:0003677,GO:0003700,GO:0005634,GO:0006351,GO:0006355,GO:0007275,GO:0009062,GO:0009694,GO:0009753,GO:0009827,GO:0009860,GO:0010162,GO:0046983,GO:0048441,GO:0048443,GO:0048446,GO:0048481	DNA binding|sequence-specific DNA binding transcription factor activity|nucleus|transcription|regulation of transcription|multicellular organismal development|fatty acid catabolic process|jasmonic acid metabolic process|response to jasmonic acid|plant-type cell wall modification|pollen tube growth|seed dormancy process|protein dimerization activity|petal development|stamen development|petal morph…
Glyma.01G039200.2	0.210357	1.4193	1.45338e-05	0.105105	1.8392	0.0670706	3.31769e-06	1.1122	0.457851	0.125723	0.0438608	0.0355003	0.0625387	0.000751959	0.0261603	0.00637813	1.01317	0.384616	0.424273	1.0818	0.159574	0.558343	0.00196074	0.281885	0.215352	0.0794447	3.46158e-07	Glyma.01G039200		Chr01	-1	4239455	4243315					GO:0046983	protein dimerization activity	AT1G59640.2	4e-28	AT1G59640	BIG PETAL P	GO:0003677,GO:0003700,GO:0005634,GO:0006351,GO:0006355,GO:0007275,GO:0009062,GO:0009694,GO:0009753,GO:0009827,GO:0009860,GO:0010162,GO:0046983,GO:0048441,GO:0048443,GO:0048446,GO:0048481	DNA binding|sequence-specific DNA binding transcription factor activity|nucleus|transcription|regulation of transcription|multicellular organismal development|fatty acid catabolic process|jasmonic acid metabolic process|response to jasmonic acid|plant-type cell wall modification|pollen tube growth|seed dormancy process|protein dimerization activity|petal development|stamen development|petal morph…
Glyma.01G039300.1	1.03003e-28	4.29336e-24	1.31827e-27	2.60518e-32	2.33365e-29	9.23192e-30	9.07383e-29	1.09221e-28	4.63985e-27	4.59314e-34	4.66772e-38	5.16867e-34	1.88486e-33	2.19723e-22	2.2727e-30	5.48407e-29	1.40147e-29	8.29037e-31	2.43366e-35	2.05279e-29	2.82404e-28	7.91069e-34	7.3866e-26	2.00136e-38	1.74145e-20	3.19595e-23	8.19042e-28	Glyma.01G039300	(M=110) PF02309 - AUX/IAA family	Chr01	-1	4256747	4258161					GO:0046983,GO:0006355,GO:0005634	protein dimerization activity|regulation of transcription, DNA-dependent|nucleus	AT4G29080.1	4e-13	AT4G29080	phytochrome-associated protein 2	GO:0003700,GO:0005634,GO:0006351,GO:0006355,GO:0007389,GO:0009733,GO:0009734,GO:0046983,GO:0048438,GO:0048439	sequence-specific DNA binding transcription factor activity|nucleus|transcription|regulation of transcription|pattern specification process|response to auxin|auxin-activated signaling pathway|protein dimerization activity|floral whorl development|flower morphogenesis	PATH:ath04075	Plant hormone signal transduction
Glyma.01G039400.1	0.423861	0.937248	1.10273	0.668861	0.0334665	0.504447	0.637284	0.600284	0.538166	0.196091	0.283496	0.130584	0.196074	0.245066	0.316246	1.05134	0.577461	0.165878	0.533545	1.36806	0.234934	0.0180687	0.202104	0.0164274	0.111041	0.222175	0.116894	Glyma.01G039400		Chr01	1	4270598	4275060					-	-
Glyma.01G039400.2	0.0306039	0.00836711	2.42472e-16	0.0493736	0	0.241323	0.0037526	0.0023084	0.0619613	1.26652e-06	0.0251379	3.30178e-13	0.0458524	0.0310308	0.062975	0.00756739	0.0038395	0.484747	6.85512e-05	3.3362e-14	1.87961e-20	0.0197622	0.000849948	0.0182935	0.141536	7.219e-24	0.1961	Glyma.01G039400		Chr01	1	4270598	4275060					-	-
Glyma.01G039500.1	1.8262	1.87893	1.74518	1.09929	1.81507	2.36944	0.433478	1.74204	0.471801	0.854601	1.05333	0.703115	0.252963	0.0974552	0.0663743	1.95859	2.00917	1.11748	1.23934	1.31157	0.815232	0.546184	0.520336	2.80027	0.235422	0.297353	0.605931	Glyma.01G039500	(M=30) PF07059 - Protein of unknown function (DUF1336)	Chr01	1	4289457	4295700					-	-	AT1G10410.1	1e-39	AT1G10410	Protein of unknown function (DUF1336)	GO:0006865	amino acid transport
Glyma.01G039500.2	2.47449	2.42827	3.07586	0.723467	1.25383	0.103398	0.340229	0.0135916	0.966726	0.915752	0.824464	1.93867	0.387772	0.138119	0.0993564	2.64428	2.05139	2.2439	1.45757	1.38865	1.05638	1.23604	1.09893	0.0220173	0.464812	0.387546	0.192709	Glyma.01G039500		Chr01	1	4289457	4295639					-	-	AT1G10410.1	9e-40	AT1G10410	Protein of unknown function (DUF1336)	GO:0006865	amino acid transport
Glyma.01G039500.3	4.50242e-08	0.0114967	0.111846	0.174172	0.547936	1.13288e-08	0.478229	3.54084e-12	0.0597338	0.000371548	0.000116987	6.60439e-10	1.39903e-15	0.0822676	2.33564e-08	0.570244	9.10036e-07	0.228984	0.230963	0.0236151	0.0390671	0.0942353	0.10229	0.12829	0.317789	1.88979e-10	1.08933e-06	Glyma.01G039500		Chr01	1	4290964	4295639					-	-	AT1G10410.1	7e-40	AT1G10410	Protein of unknown function (DUF1336)	GO:0006865	amino acid transport
Glyma.01G039600.1	1.75092	2.27304	2.13469	0.548896	0.333718	0.620191	0.373722	0.503686	0.457483	0.122394	0.128519	0.101755	0.0728772	0.156274	0.112505	2.09856	2.14467	2.28676	0.504942	0.499378	0.632609	0.432931	0.198348	0.178468	0.0561191	0.0886875	0.0704354	Glyma.01G039600	(M=67) PTHR24420//PTHR24420:SF474 - LEUCINE-RICH REPEAT RECEPTOR-LIKE PROTEIN KINASE // SUBFAMILY NOT NAMED	Chr01	-1	4300332	4302844					GO:0005515	protein binding
Glyma.01G039700.1	5.94687e-44	2.5606e-45	4.50959e-45	1.00704e-12	6.8792e-27	0.0983063	2.16554e-20	3.2189e-36	2.13366e-47	0	0	1.32803e-36	1.28151e-44	0	2.41578e-45	4.04023e-36	6.00014e-17	1.13646e-70	1.84975e-21	2.19073e-26	1.69684e-40	0	1.17162e-13	1.56438e-41	0	0	0	Glyma.01G039700	(M=2) PTHR21426:SF4 - GB DEF: F14N23.28	Chr01	-1	4304713	4310259					-	-	AT5G49830.3	1e-10	AT5G49830	exocyst complex component 84B
Glyma.01G039800.1	2.74264	2.41273	3.73125	8.49268	7.89767	9.72566	7.0896	9.82883	9.91046	5.1784	9.61359	9.80111	6.74129	6.46494	8.30902	3.81337	3.36117	3.08743	11.7145	11.1154	11.1619	13.0763	7.61056	10.9722	3.65081	3.58835	2.3931	Glyma.01G039800	(M=15) PTHR11214:SF11 - BETA 1,3-GALACTOSYLTRANSFERASE-RELATED	Chr01	1	4316464	4321369					GO:0030246,GO:0016020,GO:0008378,GO:0006486	carbohydrate binding|membrane|galactosyltransferase activity|protein glycosylation	AT1G27120.1	6e-34	AT1G27120	Galactosyltransferase family protein	GO:0000139,GO:0005794,GO:0006486,GO:0008378,GO:0016020,GO:0016021,GO:0016740,GO:0016757,GO:0030246	Golgi membrane|Golgi apparatus|protein glycosylation|galactosyltransferase activity|membrane|integral component of membrane|transferase activity|transferase activity|carbohydrate binding
Glyma.01G039900.1	1.78655	2.75232	2.52293	3.66546	6.77082	4.42635	2.0693	2.31003	2.10167	2.19727	1.20971	0.463059	2.72451	0.929506	1.5414	1.24791	0.993494	1.05854	7.09122	8.51262	7.51733	7.20951	3.50529	4.3852	1.71949	2.7648	0.374489	Glyma.01G039900		Chr01	-1	4324079	4325876					-	-
Glyma.01G040000.1	41.2031	45.0794	42.4841	14.7311	15.9643	13.9376	17.9576	19.713	14.9555	8.26829	23.2482	21.8319	4.49144	10.0451	5.90803	48.8307	48.1988	53.932	5.09829	7.42134	4.89137	19.0203	17.9903	18.9467	2.67457	3.26987	3.03836	Glyma.01G040000	(M=47) PTHR11260:SF16 - GLUTATHIONE S-TRANSFERASE	Chr01	1	4336374	4338196					GO:0005515	protein binding
Glyma.01G040100.1	1.35154e-26	0.0808828	3.15668e-44	0.0772763	6.56933e-54	0.136604	0.0832958	3.00086e-70	1.20036e-26	4.31487e-82	2.03006e-21	3.34968e-25	0.0751806	0.559959	5.11092e-09	0.230538	4.34428e-19	0.0653963	3.49888e-82	8.70751e-76	5.15116e-80	0.269939	0.0900978	0.071765	3.09488e-47	9.31548e-77	1.17683e-27	Glyma.01G040100	(M=47) PTHR11260:SF16 - GLUTATHIONE S-TRANSFERASE	Chr01	1	4341457	4342817					-	-
Glyma.01G040200.1	23.4273	24.2633	22.6068	7.89049	3.47856	4.66597	29.3278	43.1904	33.101	11.3334	6.64438	9.47578	23.9842	42.7018	43.259	28.7878	24.1061	20.9522	23.2116	17.1067	25.2589	2.34686	45.9298	2.3649	51.6437	40.8454	190.841	Glyma.01G040200	(M=47) PTHR11260:SF16 - GLUTATHIONE S-TRANSFERASE	Chr01	1	4345723	4347332					GO:0005515	protein binding
Glyma.01G040300.1	9.34024	9.32946	9.01082	7.8697	5.60158	5.72876	5.74108	7.53531	9.36385	3.58767	4.02852	5.95747	4.74635	7.51334	5.45551	16.2055	14.2	16.05	8.32347	8.30422	8.51346	4.02052	6.64784	5.04945	9.37033	6.34934	31.0642	Glyma.01G040300	(M=2) KOG2610 - Uncharacterized conserved protein	Chr01	1	4353053	4358969					GO:0005515	protein binding	AT1G27150.1	4e-07	AT1G27150	Tetratricopeptide repeat (TPR)-like superfamily protein	GO:0005515,GO:0008150	protein binding|biological_process
Glyma.01G040300.2	1.21815	2.93009	4.11144	0.79763	0.113449	1.01751	2.83626	2.91105	2.79944	3.17201	1.84853	0.000478403	8.51755	4.25777	12.6602	0.816695	1.91458	1.96079	1.20336	6.18109e-10	1.26436	1.90879	0.674055	0.176299	6.62701	3.11248	16.0552	Glyma.01G040300		Chr01	1	4353053	4357927					GO:0005515	protein binding	AT1G27150.1	3e-07	AT1G27150	Tetratricopeptide repeat (TPR)-like superfamily protein	GO:0005515,GO:0008150	protein binding|biological_process
Glyma.01G040400.1	2.20241	1.7661	2.0699	2.5952	3.22391	2.49508	2.13974	5.63632	4.13882	2.05198	4.33059	2.61893	0.48121	0.333214	0.504976	3.31505	2.16206	3.34308	2.69134	5.81449	3.45957	5.39573	3.89955	8.78135	1.01804	0.723059	1.58082	Glyma.01G040400	(M=7) PF04601 - Protein of unknown function (DUF569)	Chr01	1	4369831	4378842					-	-
Glyma.01G040500.1	7.83049	7.34044	8.00156	7.79825	6.34182	6.57853	7.03245	5.71612	6.81221	1.1671	1.00615	1.88477	1.29447	1.63618	1.40459	8.8944	9.6044	8.7519	8.23178	5.70554	6.27706	2.66246	3.10036	1.21052	1.27683	1.52693	0.607124	Glyma.01G040500	(M=2) PF06695 - Putative small multi-drug export protein	Chr01	1	4380966	4383169					-	-	AT2G02590.1	2e-08	AT2G02590	FUNCTIONS IN\x3a molecular_function unknown\x3b INVOLVED IN\x3a biological_process unknown\x3b LOCATED IN\x3a chloroplast\x3b EXPRESSED IN\x3a 21 plant structures\x3b EXPRESSED DURING\x3a 13 growth stages\x3b CONTAINS InterPro DOMAIN/s\x3a Putative small multi-drug export (InterPro /.../9577)\x3b Has 405 Blast hits to 405 proteins in 185 species\x3a Archae - 65\x3b Bacteria - 295\x3b Metazoa - 0\…	GO:0003674,GO:0008150,GO:0009507	molecular_function|biological_process|chloroplast
Glyma.01G040600.1	0.102398	0.588699	0.254839	1.55309	1.76852	2.22463	1.94508	6.93793	2.43906	0.652084	0.00750373	0.804151	0.431672	0.769861	1.57373	0.60882	0.868503	0.569119	1.68528	3.9582	1.80066	0.719334	2.19444	0.0696433	4.85065	1.251	2.618	Glyma.01G040600	(M=13) KOG0712 - Molecular chaperone (DnaJ superfamily)	Chr01	1	4389420	4392033					-	-	AT1G10350.1	4e-22	AT1G10350	DNAJ heat shock family protein	GO:0006457,GO:0051082	protein folding|unfolded protein binding
[truncated: 88,022 more rows]
