# Supplementary material for: Identification of regulatory networks and hub genes controlling soybean seed set and size using RNA sequencing analysis
Source: J Exp Bot. 2017 Jan 13;68(8):1955–72. doi: 10.1093/jxb/erw460 (PMC5429000; doi:10.1093/jxb/erw460)
Supplement: supplementary_table_S16 [file erw460_suppl_supplementary_table_s16.xlsx]

## Sheet: Table S17 tpm
Table S16 Transcripts expression level in TPM
id	Sample_V1S1_R1	Sample_V1S1_R2	Sample_V1S1_R3	Sample_V1S2_R1	Sample_V1S2_R2	Sample_V1S2_R3	Sample_V1S3_R1	Sample_V1S3_R2	Sample_V1S3_R3	Sample_V1S4_R1	Sample_V1S4_R2	Sample_V1S4_R3	Sample_V1S5_R1	Sample_V1S5_R2	Sample_V1S5_R3	Sample_V2S1_R1	Sample_V2S1_R2	Sample_V2S1_R3	Sample_V2S2_R1	Sample_V2S2_R2	Sample_V2S2_R3	Sample_V2S4_R1	Sample_V2S4_R2	Sample_V2S4_R3	Sample_V2S5_R1	Sample_V2S5_R2	Sample_V2S5_R3
Glyma.01G000100.1	8.62358	5.50493	10.115	2.9261	7.81603	5.11326	6.55752	6.04786	4.13063	4.26552	7.56763	8.47968	4.58612	3.09448	13.2882	3.19858	11.4998	8.59033	4.69553	5.28122	6.8509	1.27318	2.80617	3.91637	6.75314	2.77865	0.89865
Glyma.01G000200.1	9.71586	9.19814	9.53426	5.3716	7.04332	6.36677	9.19479	8.03872	6.16346	8.76676	5.5571	5.44606	9.66388	7.40381	9.54546	6.08319	6.23379	6.47749	3.97718	4.8187	4.91094	2.6163	4.53224	4.10268	8.47197	4.75483	0.631296
Glyma.01G000300.1	0.178876	0.440611	0.255635	0.219884	0.491554	0	0.463778	0.446912	0.984585	0.481581	0.6744	0	0	0	0.384573	0.402792	0.46206	0	0	0	0	0	0.259286	0	0	0.177821	0.196325
Glyma.01G000400.1	14.9123	12.2079	12.4486	10.6739	8.37363	8.93519	7.88987	9.45588	13.0079	9.01137	9.57323	7.11189	6.05615	8.01386	4.66671	11.8936	14.6074	13.2029	7.94039	8.93445	9.67739	4.3873	4.52541	5.31706	4.87232	2.54645	2.33032
Glyma.01G000500.1	0	0	0	0	0	0	0	0	0	0	0	0	0	0	0	0	0	0	0	0	0	0	0	0	0	0	0
Glyma.01G000600.1	0.231513	0.00369936	0.29568	0.155744	0.545317	0.272783	0.53346	0.175104	0.234817	0.192875	0.0106385	0.346327	0.0178287	0.13755	0.518245	0.00616947	0.231013	0.0985533	0.368996	0.384963	0.0344073	0.0514537	0.425073	0.374162	1.57432e-06	5.8553e-14	0.00722667
Glyma.01G000600.2	5.6894	5.6115	5.70091	6.86356	5.43881	5.47045	5.81433	6.22502	6.72623	3.98179	7.77627	6.68418	2.65642	2.55664	3.04294	6.12357	5.66587	6.27754	4.6091	4.68671	6.786	7.35039	5.33675	5.90917	4.56662	3.23701	3.16872
Glyma.01G000700.1	15.4095	8.39799	13.1911	11.089	10.3666	10.3049	7.27376	13.6117	10.5888	4.28733	6.43801	16.7719	5.05511	4.36634	3.83268	8.5247	13.9769	12.0835	13.9801	12.8258	12.9437	11.2082	5.50915	13.2136	10.6411	4.27875	2.75452
Glyma.01G000800.1	0.0501858	0	0.06283	0	0.119155	0.143673	0.177464	0.121856	0.062276	0.0703588	0.112757	0.0559189	0.0637514	0.0572831	0.0608293	0	0	0	0	0	0	0	0	0	0	0	0
Glyma.01G000900.1	16.2882	15.5045	15.7531	15.1935	13.4527	12.3669	13.3678	14.9557	15.9816	7.44235	13.429	9.70275	5.30496	4.80054	6.40951	14.9943	16.0313	16.38	13.5289	9.70939	12.2891	10.1911	9.63731	10.8531	6.1541	7.44496	2.9608
Glyma.01G001000.1	19.5661	18.3902	23.9552	12.6179	17.6413	17.7765	14.626	14.8674	15.6656	12.3384	20.1044	19.1316	11.043	13.0261	11.6912	19.9443	23.6352	24.098	15.7815	18.3904	13.528	12.6347	9.28044	10.894	3.93373	6.61446	8.03392
Glyma.01G001000.2	18.8532	18.3443	20.0589	17.9936	17.6606	13.5853	17.6252	16.0103	18.109	11.8473	19.2041	21.9341	12.5336	11.0549	9.80384	14.3781	21.0943	21.0058	16.2487	16.1072	11.3545	12.3752	5.71814	8.18885	4.02733	8.33282	6.48044
Glyma.01G001000.3	1.57504	1.61801	0.684363	1.51824	2.15951	0.292892	0.417378	2.77672	0.444929	1.07641	2.60752	0.301005	0.981045	0.489075	0.85511	0.993525	0.447701	1.95878	0.803641	1.23652	0.531716	9.66023e-11	1.77614	0.06794	8.22381e-07	0.0220429	0.625741
Glyma.01G001000.4	0.0061508	2.27174	1.3968	4.54498	4.13587	0.895696	0.671287	2.4183	6.23576	4.14989	3.24857	2.93797	0.000301057	8.207	2.87332	1.90311	1.09527	0.688814	7.0229	3.95439	1.76501	0.140121	1.46426	9.03078e-09	0.000581372	2.41664	4.09638
Glyma.01G001100.1	0.047067	1.3494e-10	1.32265e-05	8.73181e-06	2.07581e-09	0.142681	0.137367	0.113862	0.000112927	0.000803318	7.71266e-05	0.00012164	1.45908e-17	3.3086e-05	0.0314277	0.0566436	2.14921e-05	0.26208	1.17986e-05	4.56257e-05	0.0223232	0.00306073	4.82646e-08	2.80887e-07	0.418642	0.226132	0.000108288
Glyma.01G001100.2	0.565621	0.00963215	0.016135	0.28942	5.00219e-07	0.0057112	0.110952	0.0919273	0.0213817	0.181136	0.029811	0.0514431	2.49727e-15	0.00506544	0.00912394	0.0629603	0.0315157	0.259851	0.0151305	0.0271435	0.0322242	0.337078	1.92739e-05	8.12417e-05	0.0128296	0.0409867	0.00863444
Glyma.01G001100.3	0.862845	1.11192	0.25061	1.23003	0.0140507	0.868937	0.41611	0.297128	0.308783	0.50746	0.00717948	0.0276023	0.293973	0.0454649	0.0203738	1.56816	1.06281	2.035	0.900439	0.282374	0.401613	0.00462529	1.02829	0.531996	0.0891033	0.491166	0.0220333
Glyma.01G001100.4	13.2696	11.7458	13.3428	4.56577	6.63635	5.52642	6.8306	5.55312	3.5368	1.96432	3.79868	4.21143	3.25207	2.90939	4.72637	13.1785	13.4463	13.1654	5.13776	5.33675	6.22739	2.39059	3.81072	6.11123	4.87535	4.84129	1.74188
Glyma.01G001200.1	9.42037	10.3785	10.6804	9.69169	8.6717	7.42651	11.6137	15.4637	13.328	1.29606	0.637057	0.845172	2.38378	3.32058	4.68339	7.46089	7.6817	6.67496	9.01027	9.59141	9.69991	0.446052	1.30989	0.758164	0.957402	0.638893	0.157875
Glyma.01G001300.1	55.4083	52.763	49.34	59.848	52.9485	52.5846	54.8593	60.1854	58.2046	46.2122	99.4242	78.9397	22.4967	24.8853	23.0529	59.957	58.7212	56.0336	58.3449	54.1052	61.6285	89.4201	59.9157	83.5723	27.6658	26.4098	6.64374
Glyma.01G001300.2	1.25005	0.450324	1.87121	1.68531	0.155676	1.22429	1.32826	1.39413	0.385155	0.397936	2.17079	1.65876	0.115641	0.6051	0.636054	1.39667	1.18405	0.672026	1.38963	1.06972	1.87753	1.77773	0.559886	1.24713	0.799364	0.000198713	0.22961
Glyma.01G001400.1	2.337e-59	3.65841e-44	5.08532e-55	4.91234e-51	1.02157e-59	6.16751e-57	3.074e-54	5.77128e-27	4.14471e-22	8.66206e-27	3.14024e-27	5.58862e-57	2.47732e-59	5.64308e-57	9.21423e-58	1.60066e-27	3.36544e-57	2.44213e-57	3.95749e-21	3.6926e-57	2.04498e-27	1.53849e-56	1.72932e-56	4.58438e-51	1.03231e-46	5.8391e-61	6.60687e-57
Glyma.01G001500.1	0.0190675	0	0.0439903	0	0.0593668	0.0504248	0	0	0	0	0	0	0	0	0	0	0	0.0349692	0.0173725	0.036412	0.01725	0	0	0	0	0	0
Glyma.01G001600.1	5.04163	5.81086	4.74705	4.07093	4.20502	4.87841	2.87383	2.44232	3.50659	2.15009	2.59535	2.82633	2.53214	1.87991	2.26144	5.2222	5.11975	5.33726	3.75319	3.67331	4.29297	2.45007	1.67723	2.34074	1.54819	1.00237	0.477851
Glyma.01G001600.2	0.0108005	0.038519	0.421818	0.272582	0.0620399	0.197433	3.57401e-05	0.00218894	0.184981	0.311242	0.00214401	4.81867e-05	6.60708e-05	0.324647	0.0744875	0.0395072	0.0104686	0.358905	0.244099	0.00177463	0.00828272	0.00309658	0.421845	0.359049	0.00226748	0.0584195	0.0158208
Glyma.01G001700.1	8.5034	9.94684	11.3407	9.21089	13.1549	10.8647	8.37443	5.8695	8.91853	3.09971	9.66351	8.49861	5.14354	6.27778	5.47053	9.12513	9.15741	10.5462	9.26331	10.6704	9.36939	9.00201	6.66234	12.0457	3.92337	5.04874	0.98227
Glyma.01G001700.2	0.100356	6.74164e-06	0.375459	0.887445	0.643758	0.165106	0.0247518	0.134277	0.0087985	0.00983652	0.510931	0.382463	2.07785e-06	0.009202	3.74213e-15	0.0192626	0.191766	0.0155562	0.0631792	0.570395	0.106212	1.10976	0.0561704	0.331697	1.42431e-05	0.00024702	2.43885e-15
Glyma.01G001800.1	0.495774	0.876118	0.657742	1.6908	1.27878	1.5289	1.02249	0.892252	0.83164	0.199978	0.150745	0.132775	0.222448	0.35399	0.297741	0.560727	0.605993	0.72271	1.51519	1.42287	1.58844	0.291523	0.244897	0.287135	0.112115	0.104813	0.0521681
Glyma.01G001900.1	0.0407993	0.169195	0	0.0281924	0.0516695	0.0121413	0.00698715	0	0.0149345	0	0.0131896	0	0	0	0	0.120597	0	0.0119894	0.0258574	0.019363	0.0189424	0.0151419	0.00791003	0	0	0	0
Glyma.01G001900.2	0.0351038	0.120655	0.116581	0.0255252	0.0453363	0.0115572	0.00683055	0	0.0142698	0	0.0128471	0	0	0	0	0.0359025	0.123995	0.0109107	0.0237836	0.0182663	0.017622	0.0144444	0.0076814	0	0	0	0
Glyma.01G002000.1	0.295033	0.33698	0.261738	14.2666	19.1549	17.5099	1.07063	1.33325	1.53065	0	0	0.078805	0	0	0	0.458051	0.340905	0.484385	7.7891	6.89815	7.41175	0.084318	0.0941889	0.0848449	0	0.0778521	0
Glyma.01G002100.1	11.32	10.1694	13.3607	7.48226	8.18731	9.48406	8.5746	8.44983	8.37187	5.35961	7.41492	5.69206	4.27639	4.57861	5.26743	16.4879	17.5363	22.5665	9.67546	10.0426	11.0075	4.4495	6.65097	7.71789	4.92261	5.04942	0.861212
Glyma.01G002100.2	0.224683	0.41993	0.312227	0.223704	0.560142	0.109697	0.144174	0.000732653	0.537574	0.0909386	0.00764049	0.049183	0.170472	0.0469759	0.166939	0.225309	0.433588	0.556224	0.276169	0.395092	0.375396	0.119496	0.211127	0.0513594	0.216629	0.235125	0.000376257
Glyma.01G002200.1	13.1815	9.9992	11.1038	10.6238	12.8538	14.925	8.48765	7.10957	9.91215	10.4144	14.0339	10.3202	3.77746	4.26986	3.31407	12.928	14.7295	15.1371	10.1049	11.7253	9.16065	11.6347	6.34707	9.40149	4.6384	4.21708	1.86485
Glyma.01G002300.1	6.03103e-51	0	4.02571e-51	0	7.29363e-43	0.000122548	0	0.0389339	0	0	0	0	0	0	0	1.29133e-21	1.32476e-62	3.88324e-91	0	0	0	0	0	0	0	0	0
Glyma.01G002400.1	44.8731	45.9028	37.491	17.9807	15.3696	12.7534	15.2745	16.4424	23.8258	14.4208	94.6602	50.1144	12.8992	3.9063	6.84083	34.3413	32.6271	31.3278	14.9356	13.8553	19.8817	90.872	41.4118	78.0711	7.30524	11.2353	6.71905
Glyma.01G002500.1	5.18622e-27	3.29917e-56	9.68658e-58	4.50536e-28	2.53423e-57	8.92851e-59	9.19386e-58	8.29753e-25	1.55505e-58	2.13052e-57	1.99124e-59	1.03697e-58	4.89544e-58	1.07399e-53	1.23892e-59	0.176878	1.66747e-55	2.26999e-29	1.81088e-59	3.16191e-55	1.36352e-63	5.43375e-58	9.66489e-62	9.14046e-55	2.373e-60	3.85259e-57	1.41348e-60
Glyma.01G002600.1	38.0134	39.0567	34.8442	64.5973	62.3786	72.9308	47.4464	44.1083	49.2058	12.8403	42.6188	28.9613	3.61952	4.89608	5.24846	37.1875	38.6629	32.0293	58.5623	59.8281	54.8109	47.4649	23.2265	45.3494	3.37945	4.36145	0.721498
Glyma.01G002700.1	24.4451	26.5057	25.6603	15.9943	13.2121	18.3529	14.5616	12.4237	15.59	11.7715	18.9774	25.9297	4.00257	1.46618	2.55684	29.4153	21.7211	27.2576	19.3363	17.0453	20.8593	23.492	12.2297	20.1057	2.33489	4.6325	0.980613
Glyma.01G002800.1	2.92967e-48	6.4555e-54	1.42982e-58	2.47229e-42	7.57152e-62	3.9733e-07	0.00183413	4.29017e-56	3.66381e-28	0.00132211	0	1.58163e-45	0	1.79982e-43	0	6.20024e-63	0	1.26111e-47	4.89037e-57	5.39991e-42	1.31704e-07	1.98355e-47	5.61779e-35	2.2289e-19	0	0	0
Glyma.01G002900.1	5.15763	4.62677	3.37057	0.801873	3.42252	1.06841	0.603461	3.34592	1.40335	2.47724	1.44294	0.367731	3.31942	3.36578	3.50624	7.05469	6.13225	4.74737	0.434322	1.65389	1.64883	2.47996	1.15271	2.38497	1.25728	1.65177	4.90903
Glyma.01G003000.1	8.63046	6.11209	7.03128	1.9605	0.818113	1.77114	1.73954	0.545369	1.4531	0.503074	0.596612	0.454323	1.52177	0.304113	0.408082	11.8948	12.9886	10.3786	0.444932	0.559372	0.910303	0.03172	0.52749	0.426173	0.0805228	0.373914	0.326749
Glyma.01G003100.1	9.79374	3.54045	10.2368	3.28489	8.79722	10.3536	22.8162	5.70907	7.99569	5.01545	10.343	7.70936	5.52905	7.41366	10.2458	4.4101	6.25264	3.89724	10.3736	8.30761	6.16515	7.2775	5.43815	3.02867	10.5799	3.21016	26.5348
Glyma.01G003100.2	13.0283	8.9589	7.99598	6.24611	6.4147	6.2569	4.09914	6.76733	7.4359	7.66265	9.31967	10.6516	8.91046	3.78825	5.96964	8.24384	4.35512	7.43659	7.82198	8.04251	6.34891	7.10811	6.99545	6.38593	8.88801	6.40994	16.2797
Glyma.01G003200.1	0.00520552	3.28931e-25	0.0012461	0.0481856	0.0226325	0.030369	9.28024e-49	4.8151e-21	1.35052e-42	7.13727e-46	0.0235651	1.34457e-48	1.07311e-45	0.0363877	3.21954e-05	0.0182514	0.177485	1.77337e-23	5.56057e-08	1.73047e-41	1.75306e-45	3.57742e-47	0.0815054	0.0240137	5.58499e-44	4.84948e-47	5.45798e-46
Glyma.01G003200.2	0.0141563	0.0352449	0.000249301	3.25931e-10	0.0100725	0.00614888	2.28824e-49	8.67512e-51	6.11033e-43	1.2683e-50	0.0137513	1.09659e-53	1.53037e-51	8.43624e-37	7.25186e-26	8.46015e-12	0.011512	0.103618	1.99488e-08	2.09537e-44	0.0266475	8.14886e-58	1.25079e-24	0.00973944	1.07411e-50	2.37518e-47	2.2309e-49
Glyma.01G003200.3	0.0113737	0.0294811	0.156895	0.0101305	0.00948618	0.00548996	2.16698e-49	2.0803e-21	5.77715e-43	1.19229e-50	0.00562431	1.03386e-53	1.44016e-51	0.0186878	0.0370325	0.373871	0.00497261	0.0245194	2.29438e-08	0.0257536	5.20357e-46	7.70803e-58	1.18091e-24	0.00926599	1.012e-50	2.22595e-47	2.1318e-49
Glyma.01G003300.1	0.185688	0.108814	0.651904	0.879719	0.753353	0.453947	0.107977	0.215845	1.7858e-06	0	1.81396e-71	0	0	1.46104e-69	0	1.77636e-66	0.109729	0.0897694	0.937464	1.1411	0.459948	0	6.87209e-77	0	0	0	0
Glyma.01G003400.1	5.89823	5.64172	4.66953	3.10818	2.67946	3.94826	3.50184	3.2586	2.39984	1.43928	2.10901	1.5459	0.697382	1.02069	0.926362	6.37903	3.74871	6.40653	2.5393	2.90428	2.33488	1.92052	1.80997	1.50603	0.623531	0.955608	0.685609
Glyma.01G003500.1	1.41376e-24	1.00003e-21	1.99598e-37	7.72593e-38	0.0249114	2.87539e-32	7.01453e-05	2.52751e-21	2.1655e-16	9.41169e-16	7.34462e-11	2.04872e-22	4.09073e-36	0.000145844	2.7529e-42	4.43733e-21	7.69315e-28	2.94774e-39	0.000282154	2.03759e-05	0.0138044	4.84047e-38	5.11721e-41	3.52457e-34	4.30433e-37	0.504515	1.01285e-25
Glyma.01G003600.1	12.0134	12.4241	13.239	11.4924	7.48709	9.27585	10.9916	11.5523	12.8863	8.45865	4.59273	6.07079	5.69716	6.24494	6.36548	9.82121	12.1901	9.02181	12.4917	10.1479	10.8905	4.85159	7.30838	5.68133	4.79358	5.78902	5.97765
Glyma.01G003700.1	51.7137	56.8356	38.6712	89.5012	84.9344	70.1843	95.2061	97.1316	104.258	57.6728	43.2262	64.28	38.5305	54.3768	38.3427	30.9066	38.2154	34.0321	97.961	97.0737	79.8936	20.8426	31.0449	17.0091	24.6964	18.3464	17.1361
Glyma.01G003800.1	24.9697	23.6248	22.2752	16.1177	19.3783	20.1755	12.7209	15.3354	14.9109	5.28979	9.21139	8.45426	6.06014	7.03583	3.2289	18.8517	19.7278	16.9407	22.1925	24.4231	20.835	9.68856	11.8266	12.7639	8.7832	6.61995	29.0348
Glyma.01G003800.2	0.000115865	0.40023	0.204062	5.56995e-09	0.819763	1.51969e-08	0.455064	0.571732	0.133528	2.01943e-10	0.000279586	0.00106612	3.72922e-07	0.000455299	3.68958e-13	0.00119038	0.00473122	0.0686651	0.00226218	0.998128	4.77461e-07	6.01816e-07	9.25015e-05	0.0361675	6.45853e-07	3.02504e-05	0.00171009
Glyma.01G003800.3	0.612923	0.058927	1.07782	0.787828	0.124488	2.78502e-09	0.77736	0.644986	0.0133496	0.0929361	7.09643e-05	0.255445	1.36029e-07	0.00011268	0.27948	0.000250031	2.31076	2.08891	1.42978	0.786589	0.906862	1.63577e-07	0.465796	0.0109141	2.48703e-07	0.682695	4.76638
Glyma.01G003900.1	0	0	0	0.0325744	0.0347523	0	0	3.62064e-50	0	0	0	0	0	0	0	0	0	0	0	0	0	0	0	1.9967e-41	0	3.34058e-46	0.0293778
Glyma.01G004000.1	2.25075e-14	1.97594	0.181884	1.40932	1.25254	0.153166	9.81965e-13	0.459177	0.565619	0.435562	0.68112	0.761557	6.10026e-06	1.15274	0.506914	1.39739	1.05746	1.18055	0.405014	1.15794	0.238664	2.8458	0.551204	2.07034	0.257906	0.37775	0.154182
Glyma.01G004100.1	3.5722	3.78229	3.31243	3.23698	5.71611	3.19143	2.92416	8.70844	8.11975	1.58802	4.87866	5.14256	2.13827	2.07402	2.97784	2.89023	3.61857	4.71282	2.28226	3.75527	2.74865	2.20222	4.37727	3.35787	2.41341	2.59838	0.716647
Glyma.01G004100.2	0.849251	0.609015	1.12013	0.505754	0.548732	1.07479	1.15802	0.692753	2.59448	2.06444	0.928884	1.85162	0.052462	0.846838	8.97183e-11	0.568171	0.469316	7.75869e-05	0.432974	0.812342	0.258591	0.911594	0.41481	0.327634	0.109155	0.22091	0.1108
Glyma.01G004200.1	0.014212	0	0.0164465	1.15829	1.62859	0.684709	0.501407	2.21476	1.86595	0.546918	0.732391	1.81479	1.37456	2.28228	1.50197	0.0291882	0	0	0.165056	1.64433	0.25338	2.57233	1.65117	1.6461	2.7322	3.13494	1.86078
Glyma.01G004200.2	0.015139	0	0.0173888	3.88875	1.95483	3.28189	3.58905	5.7542	3.82938	4.73641	7.13428	6.7227	3.83822	3.22198	5.0617	0.0329344	0	0	4.66135	4.3959	5.05399	7.72961	8.64661	11.1755	13.68	11.5889	8.42149
Glyma.01G004200.3	0.0120528	0	0.0139611	4.35876e-09	1.45337e-19	0.0440028	7.82718e-05	2.76474e-09	0.111099	1.67188e-06	5.41604e-17	0.0659271	0.346359	1.90802e-13	5.70908e-14	0.0210586	0	0	0.154613	2.60634e-05	0.0521194	1.38833e-05	0.435638	1.76068e-17	0.0763591	0.505651	0.490976
Glyma.01G004200.4	0.0154116	0	0.0176758	0.285717	3.50607e-18	0.00240259	0.000194965	0.000167143	5.18247e-16	7.36103e-17	1.05569e-16	0.000220806	8.09038e-19	2.49414e-15	0.0715581	0.0340977	0	0	2.59745e-14	0.00228207	0.288087	0.00633672	0.00251912	5.29408e-15	0.0973255	1.1553e-13	0.488298
Glyma.01G004300.1	3.5329	6.67097	5.59164	9.53416	6.81603	8.25891	1.38991	7.70485	6.22497	3.20205	2.26998	2.52775	4.19818	1.68663	1.57322	7.77028	7.80467	5.31826	3.69002	10.8869	4.16796	1.69812	3.61702	2.87003	4.49269	0.298211	3.78886
Glyma.01G004300.2	369.267	408.327	399.283	361.371	344.851	345.622	419.643	313.011	332.821	244.41	194.06	181.044	289.423	291.801	298.198	352.803	356.502	301.788	329.279	392.855	373.651	209.268	272.672	246.578	300.675	201.632	204.296
Glyma.01G004400.1	0.916839	0.209292	0.280301	0.218298	0.364837	0.568475	0.259259	0.12127	1.39004	0.0767508	0.341208	0.274917	0.124083	0.222824	0.0685824	0.816354	0.672559	0.406474	0.0605974	0.180918	0.496795	0.436537	0.250394	0.0564683	0.0362492	0.301781	0.439314
Glyma.01G004500.1	21.5706	18.2187	22.4619	25.1913	28.8088	25.5336	19.1341	23.3698	21.5846	19.6002	44.9919	39.8097	10.9002	16.0629	19.0704	27.3359	28.1261	28.4295	27.3218	22.8316	29.458	42.0094	27.5482	35.4297	19.484	18.301	18.32
Glyma.01G004500.2	28.612	36.6344	22.6114	31.0083	32.7934	30.0084	34.4219	35.5089	38.9163	44.397	106.231	100.637	18.4472	16.2609	8.42264	27.9242	22.7071	30.7927	25.2445	26.1293	23.7833	67.2739	45.8474	63.2506	13.5495	16.829	6.583
Glyma.01G004600.1	26.9881	29.5215	26.5536	17.962	24.8616	25.5951	19.0633	16.6848	21.4412	0.100054	0.0793194	0.946826	0.290805	0.737055	0.375393	20.8985	20.1938	15.0476	19.9331	20.3796	17.2599	2.18803	1.19406	0.769292	0.676827	0	0.248753
Glyma.01G004700.1	6.84577	7.63179	5.98997	3.73424	4.36697	5.00446	4.64023	4.89328	3.77912	1.28872	1.99684	2.06263	1.86802	1.61695	0.966259	5.16729	5.04138	4.15881	4.762	3.51112	4.57796	1.55209	1.50037	1.70235	0.697297	0.556974	1.12524
Glyma.01G004800.1	1.52459e-08	1.18078e-11	0.027507	0.0174455	0.0136886	0.0196952	1.04262e-05	1.03332e-47	0.000784689	0.0197769	0.434388	0.0102888	0.0276712	0.0627489	0.0658422	0.00545195	5.64957e-27	0.00201266	0.00034765	0.0209589	0.0625828	0.0655941	0.00068382	0.0916064	2.51325e-06	0	0.00566829
Glyma.01G004800.2	1.56182e-08	1.24708e-11	0.0295892	0.018437	0.0156797	0.0473218	1.10597e-05	1.06255e-47	0.000808257	0.0131695	3.80088e-07	0.0117358	0.0292495	0.0669431	0.0706431	0.00584551	0.0186178	0.00215964	0.000386926	0.0248807	0.000727151	0.0799826	0.000769089	0.0132389	2.63697e-06	0	0.0114146
Glyma.01G004900.1	0.298926	1.95083e-06	0.068494	3.07945e-26	0.0635446	8.40419e-13	0.230555	3.05139e-34	0.214992	2.83283e-20	1.9762e-34	0.144706	1.34417e-08	0	0	0.367174	0.265809	2.6855e-05	2.83115e-35	0.0178318	0.0751089	1.59682e-09	2.40465e-37	3.60694e-31	0	7.79596e-43	0
Glyma.01G005000.1	30.3029	29.9265	39.3327	36.0359	52.874	44.9301	23.6911	25.44	28.0097	8.06645	16.3517	18.3857	3.30923	5.33879	7.3876	72.8562	41.9839	59.0082	31.862	33.6604	27.0398	29.1236	14.1352	20.5788	15.7265	13.8121	5.74707
Glyma.01G005100.1	0.0237335	0	0	0.0251627	0	0	0	0	0.0576814	0	0	0	0	0	0	0	0	0	0.0230766	0	0	0	0	0	0	0	0
Glyma.01G005100.2	0	0	0	0	0	0	0	0	0	0	0	0	0	0	0	0	0	0	0	0	0	0	0	0	0	0	0
Glyma.01G005100.3	0	0	0	0	0	0	0	0	0	0	0	0	0	0	0	0	0	0	0	0	0	0	0	0	0	0	0
Glyma.01G005100.4	0.0244774	0	0	0.026173	0	0	0	0	0	0	0	0	0	0	0	0	0	0	0.0237997	0	0	0	0	0	0	0	0
Glyma.01G005200.1	2.25324	2.45867	2.22603	5.6398	5.33348	4.12361	0.939702	2.11376	2.58418	1.51474	2.93491	2.08988	0.9022	1.20908	2.80538	4.35075	3.40351	3.92455	4.23928	6.2927	3.98801	2.31555	4.56829	2.28105	4.1173	1.97479	2.46566
Glyma.01G005300.1	32.7927	22.2679	30.8345	39.0865	38.5684	35.1696	46.7559	37.2608	46.4932	39.9827	72.5901	80.3727	20.0798	24.3186	22.7746	26.4087	21.6868	23.2628	38.829	37.6195	32.6213	50.4381	31.0602	64.6972	16.8395	22.9665	23.1763
Glyma.01G005300.2	0.24171	0.198692	0.0985771	0.780826	0.0941389	0.380034	0.096174	0.713728	0.732721	1.27982e-07	1.27975	0.294262	1.2031e-07	0.234275	4.5869e-12	0.358845	0.180412	1.04248	0.169285	0.085014	0.267595	7.88293e-16	1.35889	1.65686	0.536755	2.32281e-16	0.0913559
Glyma.01G005300.3	0.48624	0.687102	5.20452	1.8646	3.28554	0.990441	1.07993	0.600178	0.464247	0.785302	3.63723	0.872269	1.68735	2.02059	2.04716	0.898554	1.48609	2.15432	2.05194	0.682156	1.749	5.94104e-22	0.392078	0.483511	0.281173	0.180433	0.951432
Glyma.01G005400.1	5.27016	6.20653	5.40661	6.41491	9.9913	4.52384	8.24803	13.1977	9.67094	14.2825	40.2956	40.1704	1.07809	0.705245	1.04118	7.18079	8.06673	11.7162	9.70544	11.2852	4.9745	22.8801	14.6416	33.3795	1.55802	3.16138	0.37881
Glyma.01G005400.2	3.5772	1.96907	1.16248	0.529251	2.94065	2.58458	1.37285	0.181148	3.12781	4.90092	14.9678	13.2364	0.228177	0.433311	0.000916464	3.36323	1.58632	4.41654	0.632837	0.378556	0.529011	6.53956	3.23467	2.6599	8.96485e-12	0.515374	0.245887
Glyma.01G005500.1	0.00158265	0.0821641	0.000455879	0.0156643	5.79177e-05	0.020973	0.0588025	0.0915693	5.69151e-06	0.0704483	0.000975788	0.0282679	0.0699393	0.0985014	0.0627296	0.0122306	0.0493627	0.0457565	0.000156916	0.0316305	0.0479426	0.00205895	0.00720462	0.0338955	0.168273	0.0594902	7.05005e-06
Glyma.01G005500.2	0.487243	0.695938	0.712153	0.119289	0.780458	0.380817	0.685023	0.804048	0.11753	0.641095	0.15496	0.298323	0.269824	0.0481448	0.00580022	0.745689	0.69645	0.172993	0.0818358	0.259173	0.261143	0.209723	0.768693	0.087536	0.109714	0.480181	6.76466e-11
Glyma.01G005500.3	0.63853	0.225215	0.397544	0.215541	0.520934	0.399456	0.428802	0.215321	0.204625	0.559703	0.0982653	0.169661	0.405455	0.802783	1.49647	0.943217	0.46861	0.333989	0.0662348	0.186431	0.19634	0.158111	0.114023	0.0520865	0.769246	0.491933	0.406324
Glyma.01G005500.4	0.00570884	0.215356	0.00101045	0.0426694	0.00010252	0.0521467	0.119392	0.206239	1.56039e-05	0.117875	0.00201169	0.0738197	0.122464	0.254973	0.23666	0.0394685	0.13832	0.148358	0.000239368	0.0492283	0.0814577	0.00332186	0.0280546	0.0612323	0.235871	0.0998445	9.28722e-06
Glyma.01G005500.5	0.0444703	0.24298	0.00104522	0.0472066	0.000116579	0.121417	0.13922	0.246466	1.67164e-05	0.135858	0.00238189	0.0986642	0.136004	0.00774625	0.120494	0.231535	0.312084	0.324512	0.000245361	0.0455232	0.0889934	0.00383212	0.020673	0.0648177	0.244344	0.110128	8.37534e-06
Glyma.01G005600.1	0.0279079	2.71184	1.62235	0.515979	0.450625	0.78586	0.757398	0.000332077	0.278419	6.97189e-05	0.411374	0.171588	0.00121657	1.82858e-13	1.69651e-09	0.0438588	0.733033	1.29526	0.795123	1.23107	0.791272	0.0145319	0.00386343	2.71027e-16	0.000482399	3.42053e-07	6.1373e-06
Glyma.01G005600.2	7.91867	9.11701	9.00244	7.82456	8.8254	5.14865	7.12298	7.51194	8.27799	1.46813	0.147951	0.261655	4.72704	2.39608	4.38889	10.4354	9.0303	7.19201	5.48865	6.3583	6.57435	0.133261	2.28642	0.306631	3.30397	2.12457	1.83436
Glyma.01G005700.1	3.17964e-57	2.99731e-55	7.48523e-56	9.68311e-66	9.2181e-59	7.91694e-57	4.01075e-60	0.00091419	1.88233	1.81134e-75	6.66944e-21	0.0385091	1.56452e-57	1.3501e-70	6.36569e-85	1.17702e-50	1.3954e-55	1.21732e-28	0.00197483	1.00628	0.0954511	7.41686e-58	2.7024e-57	1.21782e-07	2.5069e-60	4.17568e-76	3.66375e-71
Glyma.01G005800.1	0.0868466	0.0540146	3.72332e-08	1.83728	2.4884	3.15169	2.2976	1.94385	3.11339	0.483597	1.18883	1.13179	0.244922	0.109497	0.134052	0.517381	0.558867	0.143044	2.08865	2.91649	2.22231	2.19409	0.803439	1.3769	0.119997	0	0
Glyma.01G005900.1	7.40578e-47	6.50287e-31	1.30889e-05	0	0	0	0	0	0	0	0	0	0	0	0	2.19459e-51	4.36797e-54	7.67066e-40	0	0	1.83299e-67	0	1.79923e-44	0	0	2.37165e-42	0
Glyma.01G006000.1	0.557407	0.484684	1.22944	8.59718	17.7114	11.9169	6.71321	5.92197	13.4128	0.0926025	1.38063	0.44027	0.0904119	0.0963274	0.175658	4.88313	2.42583	2.18161	15.3164	16.3667	9.29362	2.72039	1.25048	2.14868	3.17724	1.23079	6.59185
Glyma.01G006100.1	12.4871	14.159	13.3867	13.5085	10.3624	12.5112	7.55082	11.8336	10.6375	11.5189	18.4272	14.2862	15.6706	7.42603	11.0023	13.9313	16.0606	14.083	12.0153	15.6023	15.7617	6.87651	6.60324	6.1795	8.1753	5.91814	3.93681
Glyma.01G006100.2	6.78083	10.0513	6.23007	6.72279	9.33952	9.87155	10.4009	11.3185	5.44049	8.98004	1.97185	0.00766575	10.4221	6.10069	7.21935	7.34076	4.31126	9.34676	7.31911	7.86285	6.53442	1.61233	4.33324	3.2792	7.79806	3.21988	4.21666
Glyma.01G006200.1	87.1721	99.9453	117.668	287.053	501.273	359.277	235.88	203.86	289.07	96.3321	320.854	312.083	69.2348	124.419	101.49	116.204	100.88	112.626	308.946	414.872	235.078	288.348	143.383	342.485	110.839	77.5487	129.272
Glyma.01G006300.1	0.330489	0.197069	0.102659	0.713955	1.29219	0.384969	0	1.20643	0.632305	0	0.275106	0.376464	0.349765	0	0.166162	0.95657	0.485413	0.388699	0.565101	1.50923	0.4787	0.415755	0.278091	0.807167	0	0	0.243095
Glyma.01G006400.1	29.6779	28.0478	29.7257	26.043	22.2946	20.6788	19.9091	20.6674	22.2802	12.3727	17.3094	14.3695	13.7277	12.8915	11.6157	28.1267	30.9061	26.8831	25.0708	22.5684	24.7399	16.1579	14.8256	17.8536	14.0886	9.38208	3.72019
Glyma.01G006400.2	0.562633	0.162296	0.0002328	0.44483	0.0035915	0.16479	0.154764	0.294225	0.474126	0.36769	0.430546	0.254632	0.136357	0.605186	0.978126	0.210019	0.642489	0.941037	0.840872	0.383201	0.357009	0.44428	0.0575558	0.117795	0.602032	0.391024	0.00603955
Glyma.01G006400.3	1.19413	1.32275	1.03773	1.42682	0.988641	0.615616	0.1672	1.57958	0.94817	1.46049	0.734694	1.21973	0.953145	0.839396	2.70528	0.975875	0.787691	1.3321	1.53708	0.753307	0.885612	0.952191	0.825745	0.805508	1.87131	0.776837	1.80117
Glyma.01G006500.1	1.47938	0.935565	1.51262	2.25371	2.94788	0.822232	4.84035	2.77022	2.47757	4.6275	2.42537	0.76726	6.78878	8.30356	7.71686	1.05581	3.62994e-05	1.52659	0.776321	1.52783	1.75563	1.3527	2.51449	1.13475	6.39203	3.09024	1.50428
Glyma.01G006500.2	7.46197	8.79466	6.37319	9.03514	8.73071	7.40255	4.66315	8.661	9.04743	7.43472	8.17849	5.58369	8.02794	3.23099	7.28391	8.98575	9.99813	9.43054	6.49279	8.29588	5.44745	3.41041	4.07365	3.43242	2.88958	3.11093	1.18372
Glyma.01G006500.3	0.640694	0.31324	0.292977	1.6002e-05	0.067824	0.60831	0.921985	0.590188	7.90493e-07	0.484167	0.162641	1.17956	0.472665	0.00412369	0.352562	0.795813	1.06556	0.803532	0.422128	0.242446	1.0196	0.156502	0.281064	0.512783	0.254763	0.48496	0.0552993
Glyma.01G006500.4	0.133472	0.892061	0.407679	0.414957	0.166453	0.655321	0.0903495	0.384841	0.53381	0.136303	0.574626	0.893375	0.342342	0.635139	0.463038	0.101349	0.228626	0.709017	0.00017615	0.443395	0.286199	3.86493e-05	0.331018	0.7592	0.486455	0.100323	0.35909
Glyma.01G006500.5	0.0430303	0.0551046	2.83171e-09	0.187711	0.041195	0.0110011	0.0180708	0.0406431	0.0998499	0.00362629	0.0227902	0.0017145	0.000437971	0.151251	0.0504548	4.64178e-06	0.0234291	0.040848	0.0021952	0.00534381	0.00682049	0.000297054	0.0392908	0.00811906	0.239463	5.21949e-12	0.000147329
Glyma.01G006500.6	0.00814943	0.0208988	0.0111923	4.0031e-07	0.000797428	0.0380346	0.0114797	0.0144887	2.08894e-08	0.00566306	0.00830892	0.151074	0.0136241	0.00060629	0.0170466	0.00640676	0.0189252	0.0414957	6.38884e-06	0.00872198	0.0415555	1.11798e-06	0.0149589	0.0790472	0.0340393	0.012524	0.0127646
Glyma.01G006500.7	0.00261449	0.00134947	7.92236e-11	1.90501e-07	0.000205986	0.000624853	0.00263858	0.00160895	4.42003e-09	0.000166907	0.000318062	0.000278762	1.74308e-05	0.000147147	0.00185514	3.04287e-07	0.00186797	0.00247481	8.81659e-05	0.000104775	0.000976292	9.47547e-06	0.00186061	0.000876993	0.0176715	5.91943e-13	5.30145e-06
Glyma.01G006500.8	0.16266	0.0267162	0.179145	0.352672	0.365445	0.468656	0.916782	0.0196831	0.700102	0.393743	0.0115713	0.000905463	0.000449663	0.136013	0.039428	1.8488e-06	0.537337	0.169695	0.138977	0.00216831	0.00313846	0.000197229	0.0802622	0.00482665	0.188527	0.134303	0.311686
Glyma.01G006500.9	0.0195128	1.65813	3.73344	7.58302e-05	0.00661982	3.83647	0.291433	0.542245	2.94838e-05	0.0024898	1.21839e-05	3.14184	2.02595	0.0168983	0.00950038	0.991129	0.00569417	2.14355	1.89921	0.745548	2.04458	8.66465e-05	1.27676	1.96355	2.46278e-05	1.43035	1.02767e-07
Glyma.01G006600.1	3.79633	4.71739	4.62505	7.62104	8.70706	6.65642	6.71111	6.12876	7.09603	4.16866	6.34546	6.11264	1.70401	1.82212	2.98559	4.81898	6.554	4.2554	4.35035	5.60003	7.21604	9.53621	5.7526	7.08892	3.61544	2.44887	0.451003
Glyma.01G006600.2	2.80545	1.87252	2.32319	2.71556	0.0277506	4.18099	2.18783	2.15688	1.8731	1.30472	3.81446	1.22925	1.36469	1.5824	1.08154	2.44794	0.12241	3.40072	3.02865	2.85769	0.770076	0.322397	1.06213	2.80295	4.06881e-05	0.542165	7.64748e-07
Glyma.01G006700.1	5.15653	5.32968	5.4153	3.68382	5.42391	5.26548	7.46847	8.46487	7.19589	14.2715	38.1334	26.9047	0.0644998	0.000334147	0.0412889	6.0553	4.02909	4.91289	5.60964	7.62011	5.56186	33.0515	14.5572	26.2187	0.0102874	1.04811	0.0506535
Glyma.01G006700.2	0.226271	0.518826	0.161882	1.17689	0.591761	1.10018	0.625262	0.945137	1.35167	1.3792	2.14332	4.02321	0.0660989	0.000335943	0.0847936	0.461089	0.27362	0.319337	1.36103	0.254073	0.430025	5.16808	2.86916	4.30643	0.0103607	0.00703298	0.0510688
Glyma.01G006700.3	0.0249492	0.177206	5.13062e-05	0.0498546	0.018341	0.0136257	0.00740329	0.0354513	0.0137067	0.0619882	0.0308483	0.21398	6.93009e-05	0.000334697	0.001183	4.72727e-10	0.0946575	0.00188049	0.0938536	0.000267099	0.0978827	0.304908	0.0974115	0.0551636	0.0103406	0.000306241	2.13262e-25
Glyma.01G006700.4	0.00407419	0.219883	0.000392914	0.119643	0.127008	0.024923	0.0217251	0.0996296	0.670063	0.953677	0.287537	0.112917	6.788e-05	0.00033292	0.000584736	4.87996e-09	0.307718	0.321958	0.309402	0.0199521	0.936468	2.01279	0.278918	0.191613	0.0102688	0.0378001	2.1185e-25
Glyma.01G006700.5	0.760969	1.1975	1.22037	0.950917	0.727156	0.277517	0.993825	1.15492	1.54496	3.01415	5.56214	6.63423	5.95177e-05	0.0801806	0.000223064	0.334258	1.91823	0.807894	0.590012	0.83686	1.39341	3.48723	1.57856	2.29258	0.00980236	0.278023	0.032567
Glyma.01G006800.1	7.46816	3.63491	8.01666	6.42089	6.54398	4.12962	6.68298	6.63577	5.34217	2.88932	8.3133	9.81325	5.32312	4.44261	1.8161	6.80212	7.62804	6.74797	7.37291	4.4714	5.4046	11.1716	6.4302	7.4343	1.21436	1.1351	0.320572
Glyma.01G006800.2	0.00448995	0.88495	0.234541	0.209483	0.00984018	0.216383	1.5619e-06	0.0104343	0.186824	1.72208e-07	0.00622611	0.00754579	0.119805	0.207662	0.019529	1.1363	0.476834	0.425667	1.0086	0.837173	1.49086	0.0253125	0.0124971	0.365739	0.119176	0.0390028	5.57908e-07
Glyma.01G006800.3	0.49899	1.79409	0.578474	0.667612	0.72393	1.04279e-09	0.0433175	0.41023	1.48171e-08	4.00344e-10	9.59633e-07	0.486486	0.128139	0.109742	1.33643e-06	0.0879884	2.34419e-12	1.57655e-11	0.000705578	0.0600509	0.439259	0.259066	0.052124	0.0698553	0.00576447	8.19253e-17	0.00562428
Glyma.01G006900.1	57.7308	55.858	55.1601	74.5522	69.8128	79.8097	76.6328	66.8886	73.7996	52.983	105.4	100.618	36.9766	35.4491	29.051	53.3877	56.3166	61.0574	60.7831	75.259	65.2503	89.8794	75.6369	87.4687	38.125	48.6923	10.3334
Glyma.01G006900.2	0.155086	0.0893354	7.55527e-17	0.10109	0.299044	5.74634e-07	1.73091	0.810061	0.0906939	0.112492	0.0826907	0.922881	0.965638	6.22468e-14	0.101633	0.320588	0.552135	0.30061	0.137772	2.58001e-15	2.73633e-12	8.22446e-06	0.371129	0.26776	2.06033	1.02344e-15	0.0856522
Glyma.01G007000.1	5.12633	8.81833	6.81921	5.01152	6.64321	7.29802	5.85142	3.27553	2.89296	2.89963	7.44939	6.69019	0.707478	0.786978	0.399224	3.88954	4.17585	4.82027	2.54167	3.13777	2.51776	2.2514	2.48725	3.08132	0.318639	0.723417	0.113129
Glyma.01G007000.2	0.00614226	0.050257	1.72344	1.04393	0.298236	0.487245	0.122843	0.579729	0.60061	0.341094	1.08703	1.33917	0.350903	2.10686e-05	0.632297	1.01088	1.06095	0.0163725	0.000185637	0.123191	0.714372	0.304728	0.0451778	0.0781387	0.00986339	3.14079e-22	0.156774
Glyma.01G007100.1	0.486067	0.862435	0.160363	2.73832	4.32374	4.88252	8.29979	10.8997	6.99519	2.64108	3.05346	3.34758	2.2104	3.09641	2.2455	0.880643	0.243697	1.21432	7.55902	7.9046	8.12339	4.53044	5.63343	5.80084	1.13472	1.3673	0.190494
Glyma.01G007200.1	27.9303	24.9555	20.3261	16.9325	18.7119	14.1237	19.3634	21.2594	19.2838	19.6623	21.9148	21.1783	30.4453	33.4097	32.3638	21.5397	23.5873	28.8011	13.1072	19.4084	15.539	16.6654	30.1226	20.0061	39.6296	31.349	22.5626
Glyma.01G007200.2	9.33213e-06	0.003585	0.00259963	0.00306025	0.014192	0.00218066	0.00378107	0.111792	0.289366	0.242594	0.00333369	0.00127512	0.667841	0.00292544	0.0110334	0.0527497	0.0887792	0.124085	0.0028891	0.000392393	9.69232e-09	0.000533767	7.396e-07	1.5724e-07	0.0159742	0.000773924	0.542083
Glyma.01G007200.3	0.587581	0.982009	1.41544	0.390128	1.70355e-09	0.560841	0.245008	0.88721	0.351471	0.621944	0.258187	1.57895	0.501003	0.466454	2.22238	1.79329	0.860241	1.79556	0.178822	0.304337	0.389711	0.125234	0.510289	0.70762	0.358092	1.12397	0.823163
Glyma.01G007300.1	1.59339	1.96332	2.40742	1.05599	0.545195	0.604485	1.44715	1.54561	1.31724	0.637156	0.260149	0.954031	2.86486	2.28775	1.65663	3.23305	0.771879	2.63538	1.91249	1.09341	1.103	0.448761	1.16313	0.494439	0.98763	1.01656	1.07574
Glyma.01G007400.1	1.93443	1.98446	2.14385	1.91414	2.69459	2.12233	1.94204	1.81649	1.57433	1.03413	2.52759	1.90877	0.253547	0.276421	0.318939	2.58647	2.37229	2.76856	2.81809	2.91492	2.93146	2.02585	0.921056	1.90463	0.321491	0.393401	0.139038
Glyma.01G007500.1	3.34948e-63	1.01874e-45	6.66134e-12	0.113851	0.00390885	1.35254e-14	0.339091	0.363606	0.336673	0.634341	2.31978	1.58814	1.92745e-83	1.03162e-30	2.31872e-98	2.05822e-54	3.45431e-58	9.47471e-64	0.0947333	0.083675	0.207932	1.83836	1.35884	3.11188	0.00422864	0.164564	0
Glyma.01G007600.1	0	0	0	0	0.139224	0	0	0	0	0	0	0	0	0	0	0	0	0	0.11829	0	0	0	0	0	0	0	0
Glyma.01G007700.1	9.86597	9.94977	9.80444	15.1798	13.2848	13.4883	10.6829	9.30906	11.9375	7.56912	11.0633	10.0159	5.0108	4.68022	4.2061	8.65024	10.8358	8.93085	12.7463	13.2286	12.1558	9.28214	7.66945	8.44905	3.06785	4.16876	1.69412
Glyma.01G007800.1	25.1429	23.2744	21.5764	15.2034	11.7753	12.2763	13.243	16.7684	15.8451	1.43299	2.23549	1.7459	2.18572	3.32016	3.40274	19.3924	19.6663	14.6039	17.6433	18.4191	20.4003	0.899378	2.63392	1.9138	0.855955	0.463152	0.283526
Glyma.01G007900.1	2.37196e-14	0.0764468	0.0659842	0.304913	0.0644214	1.22977	0.00605607	0.0581977	0.94284	1.85135e-86	4.63979e-78	1.62498e-76	5.00926e-83	1.40314e-76	2.94852e-10	0.0252769	2.0587e-05	0.0361768	0.89073	1.58221	1.63797	4.28303e-77	0.108985	5.29877e-09	5.21944e-86	4.2469e-82	1.41435e-76
Glyma.01G007900.2	1.72172e-66	2.98779e-21	2.5518e-07	0.370781	0.188755	3.14211e-06	0.00708857	0.185906	0.00480934	1.51491e-104	1.6169e-81	8.94242e-77	1.9091e-112	7.64827e-77	3.06433e-10	0.0293164	1.33159e-22	0.448279	0.0772535	0.0424909	0.000303884	2.25283e-85	0.11771	5.47879e-09	1.23245e-110	1.88274e-94	9.66019e-77
Glyma.01G008000.1	28.9998	18.102	24.8032	16.666	10.1664	15.5395	20.0588	24.0857	23.6074	14.54	8.08048	8.03535	17.5499	21.0335	19.6452	20.9258	21.9313	19.0974	17.3491	14.7538	17.3067	4.14916	14.5559	6.83204	12.2766	11.4463	14.6257
Glyma.01G008000.2	0.237328	0.403563	1.31863e-08	0.0944868	0.0953389	0.143811	0.0485313	1.2016e-10	0.204574	0.0646587	3.6207e-10	2.82717e-15	0.222761	4.93073e-07	1.40207e-07	0.0465336	4.44748e-06	0.000710106	2.6884e-10	0.370479	1.80499e-08	6.49848e-07	6.92888e-06	1.25061e-16	2.32915e-09	7.30557e-12	1.05025e-10
Glyma.01G008100.1	0.143238	0.396808	0.115279	0.313348	0.37976	0.089167	0.0367967	0.355845	0.346639	0.759163	1.41114	2.03626	2.39385e-15	5.22619e-09	2.11495e-18	1.34626	0.869927	0.472418	0.0632502	0.464429	0.254721	1.27201	0.314871	1.35581	0.191428	0.0262052	0.442223
Glyma.01G008200.1	0.0236892	8.78388e-05	0.0621487	0.182624	0.156911	0.165497	0.0865972	0.0874952	0.167561	1.62271e-30	0.0450443	0	0	0	0	0.00390053	0.025716	0.0857294	0.138646	0.240859	0.159752	3.10896e-05	0.0427317	0.00984003	0	0	0
Glyma.01G008300.1	0.0981449	0.24124	0	9.19936	6.16948	4.41893	11.343	8.27154	12.3178	0	3.57955e-83	0.133772	0	0	0	0.10488	5.07577e-65	0.2686	12.2102	11.781	8.81876	0	1.05115e-60	4.88851e-59	0	0	0
Glyma.01G008400.1	3.47896	4.0431	2.33623	1.74535	2.58511	2.90885	1.92954	1.22616	1.8545	0.150384	1.70195	1.01916	0.380806	0.226188	0.000970376	3.85549	3.4427	3.30854	2.3771	2.11713	1.71618	1.03856	1.19996	3.00259	0.292972	0.0267839	0.743156
Glyma.01G008400.2	18.7287	18.2282	21.2282	14.1688	16.3895	14.6443	10.9682	11.6529	12.589	7.17496	10.5897	9.2086	4.29938	4.92332	4.97342	17.5616	19.5506	24.5348	18.586	18.8277	16.8494	8.43423	5.28436	10.145	3.3509	1.77005	1.23331
Glyma.01G008500.1	155.539	160.703	187.016	129.927	114.331	107.854	93.2547	94.4614	106.85	57.9414	183.93	154.106	7.38668	8.38098	8.0534	235.391	239.234	289.349	103.81	95.1464	95.9903	112.166	55.0364	108.758	10.132	9.20452	1.87851
Glyma.01G008500.2	0.378913	0.15322	0.36244	0.0589496	0.0811569	0.0312315	0.000675695	0.440915	0.0449379	0.334456	0.0405726	0.65514	0.13753	0.094593	0.000144932	0.73584	1.0807	1.47336	0.0416439	0.289253	0.124241	0.759541	0.0417448	0.00829726	0.0169328	0.0139269	0.0757958
Glyma.01G008600.1	30.1224	32.6404	33.2371	36.1065	32.6886	38.3542	30.3735	34.948	33.555	19.2597	34.5417	28.6513	10.731	11.8612	12.1923	39.2633	39.1302	39.486	37.813	38.5584	36.7839	34.4928	24.0723	32.2467	14.0661	14.2072	2.30733
Glyma.01G008700.1	4.38299	5.26025	4.54424	4.81281	3.55027	3.60025	3.74705	4.19639	3.83293	4.8145	9.54279	8.32664	1.41607	1.76286	2.28101	9.38658	8.91213	7.99319	6.82968	6.3381	7.05068	5.50504	5.8269	7.25163	2.61918	2.81557	0.782482
Glyma.01G008700.2	0.618745	0.394073	1.00721	0.784655	0.885741	1.10334	0.26159	0.811106	1.62098	1.14441	2.00954	1.14413	0.0279469	0.564319	0.0575759	0.709508	0.979136	1.52829	1.01863	1.34129	1.08351	1.16257	1.13066	0.420664	0.787273	0.255148	0.112577
Glyma.01G008700.3	0.0019065	0.00647906	0.287075	0.186795	0.472876	0.0519683	0.119583	0.248627	0.16695	0.00140087	0.399221	0.269072	2.44942e-11	0.145063	0.00117267	0.000126806	0.236382	0.552867	0.326819	1.47646e-10	0.0179994	0.417662	1.04737e-06	0.21153	0.00165007	0.0157052	0.00446267
Glyma.01G008800.1	49.0302	53.2227	51.9569	40.9214	45.0713	42.115	41.2463	36.0689	35.5607	21.1441	34.5399	31.9495	22.478	20.2102	17.7318	57.1415	58.4587	53.8027	39.3342	46.4885	44.0614	21.5026	23.7197	27.6156	15.4638	17.0989	22.9966
Glyma.01G008800.2	1.3356	0.464796	1.62412	2.20489	0.546471	0.95028	0.956011	2.54429	1.27602	0.715456	0.722659	0.378676	0.280948	0.371542	0.462895	3.13625	0.468126	0.723071	1.50816	1.13896	0.354776	0.0111265	1.24787	0.866482	0.544227	0.428441	0.21892
Glyma.01G008900.1	10.5704	10.3601	13.195	12.2133	10.4405	10.6688	9.87787	12.6109	10.3764	7.48464	18.5047	14.8331	4.75532	4.04681	4.41643	12.2476	11.7475	13.5206	10.5277	10.749	10.7717	10.7091	7.29656	12.0547	5.92337	3.84776	1.38804
Glyma.01G008900.2	1.1813	1.01904	1.07889	0.616762	1.32582	1.0926	0.809924	0.860032	1.0494	1.00314	1.88436	0.824574	0.207855	0.337577	0.240935	1.30503	1.55212	1.10826	1.10306	1.63788	1.63997	1.01269e-06	0.932695	0.125119	0.407202	0.16267	0.211432
Glyma.01G009000.1	0.699037	1.25211	1.10525	1.84785	1.15772	1.66243	2.83038	3.47038	3.36108	0.683923	1.40359	1.84996	0	0	0	2.19343	1.60862	2.11041	1.27846	2.3085	2.11034	1.03556	0.147242	1.23137	0	0	0
Glyma.01G009100.1	1.82221e-13	4.663e-09	6.28957e-06	3.0489e-15	4.59633e-07	2.28609e-07	0.00332099	0.171906	0.000409041	0.0703506	0.00475276	8.77145e-09	0.0223249	8.28925e-12	0.161323	1.35589e-13	4.29343e-26	3.20734e-05	0.000196806	6.58048e-10	3.47907e-08	0	0	1.92233e-11	0	2.13506e-06	1.35315e-15
Glyma.01G009200.1	45.2533	62.2103	38.9429	11.5866	8.8765	10.764	6.90259	6.88491	6.96471	1.95763	3.98497	6.80512	0.0857572	1.6112	0.163209	80.7386	64.9988	56.2709	12.3365	12.6399	16.9735	0.198448	0.635675	0.303172	0.428785	0.415911	0.665876
Glyma.01G009300.1	67.7907	69.7853	70.2937	99.5473	82.3122	85.4914	111.792	109.151	115.9	40.3554	39.6429	35.4928	45.5259	65.9643	62.0425	59.6779	54.356	65.3756	90.4903	86.6602	88.3685	36.2512	59.731	40.9272	31.54	28.6375	9.15017
Glyma.01G009400.1	0.0545344	0.289155	0.81348	0.303489	0.371082	0.282497	0.0128649	0.149691	0.729051	0.179562	0.290727	0.0373604	0.0275052	0.268528	3.61997e-12	0.38997	0.0815951	0.419964	0.635273	0.431323	0.190286	0.0378064	0.0272816	1.97569e-09	0.888683	0.00238594	0.129177
Glyma.01G009400.2	2.83457	2.89041	3.0702	5.74562	5.22961	5.7678	4.84819	5.2113	5.36686	2.96948	6.39684	5.78651	1.10715	1.43936	1.27411	4.27136	3.82494	4.8831	5.39915	6.11588	4.42801	5.71005	4.09497	5.55501	1.5028	1.47475	0.154413
Glyma.01G009500.1	5.44349	2.336	3.17135	1.05853	1.2598	1.28641	0.974538	1.93512	0.99501	1.42412	0.249676	0.142445	1.53343	1.04207	2.0643	3.9634	3.3062	4.09251	1.68617	0.540276	1.806	0.39513	1.64212	0.0596659	2.31401	0.746548	2.06473
Glyma.01G009600.1	2.27866	1.75556	1.96863	7.46317	11.3456	8.0686	1.36291	1.07228	2.20363	0.626571	0.976	1.49177	0.847463	0.196119	0.234436	1.87163	1.83714	1.62396	4.7789	5.18786	2.44235	1.58436	0.937948	1.41478	0.375975	0.148402	0.49763
Glyma.01G009700.1	83.2912	86.8777	89.3156	97.1233	88.1078	98.2572	65.3388	65.0998	64.7091	8.15293	3.65647	4.51132	9.32261	8.93856	9.08665	92.2365	94.7926	96.7248	60.9766	61.9821	64.5748	6.75725	8.02476	5.45527	7.5662	7.09013	0.851068
Glyma.01G009800.1	17.2334	24.0631	18.0937	21.7843	20.671	22.245	18.5131	14.7385	17.3113	11.3825	15.04	9.78633	4.09931	6.98726	7.17971	18.8696	22.737	18.4079	22.6431	26.4182	25.1953	17.0496	12.811	17.5003	4.25081	7.25783	3.12942
Glyma.01G009900.1	14.3225	13.7799	12.8255	7.31559	6.8505	6.43609	3.87129	6.45441	5.00844	5.57826	5.02969	4.78946	5.79559	6.79455	4.63628	18.1411	19.8174	18.742	7.24855	8.28587	7.42838	6.37766	7.17672	5.36981	7.86737	6.65724	7.7634
Glyma.01G010000.1	7.14608	7.87858	7.0811	5.14728	5.2166	6.28842	5.03465	4.72686	4.86142	3.24008	1.71722	1.61097	3.62051	3.33227	3.56317	7.77693	7.49148	7.34842	5.45019	5.74112	5.86211	1.30513	1.91436	1.08806	2.44439	2.77588	1.74083
Glyma.01G010100.1	0.468622	0.331462	0.102567	0.00149281	0.426714	1.33432	0.17997	0.230195	1.60807	0.214743	0.00889865	0.742732	0.00427148	0.241579	0.497569	0.462058	0.140611	0.428852	2.756	1.84796	1.03507	0.246745	0.0427108	0.370627	0.056819	0.198551	9.90719e-18
Glyma.01G010100.2	5.9555	6.22587	7.02267	13.2365	8.02975	8.50428	9.75634	8.11967	7.97658	3.38825	3.94051	2.73482	2.72804	2.87052	1.85802	7.91941	6.57104	8.22449	9.35635	7.78664	8.59617	2.33684	2.95203	2.27171	2.52539	1.49926	0.269054
Glyma.01G010100.3	0.000517588	1.65695	0.469522	1.23419	2.41683	1.66297	4.28201e-05	0.395674	0.0391584	6.6196e-08	0.579114	0.442382	1.3705e-07	7.02324e-12	1.60681e-13	0.0579204	1.04942	3.689e-05	0.933409	2.58578	3.47643	0.128868	4.65781e-09	0.0111835	3.4524e-05	1.99024e-09	2.86426e-17
Glyma.01G010200.1	109.864	117.273	105.794	19.3188	18.9892	19.4555	39.8889	53.3012	40.9678	11.0526	14.9257	15.8723	11.1435	15.47	18.4251	138.702	134.512	146.716	25.8796	28.2912	33.4552	8.21832	14.1804	7.76732	14.4728	10.2501	3.64682
Glyma.01G010300.1	117.87	118.719	113.326	80.1164	68.691	69.4143	99.1273	99.932	97.7744	50.0736	115.799	93.1644	10.414	7.72092	10.4422	94.0634	94.7564	94.8763	69.1995	72.2792	79.7826	145.673	63.9887	120.87	14.6796	22.1639	15.4977
Glyma.01G010300.2	8.50982	8.8932	6.17559	5.11225	9.07089	7.43469	8.96482	8.20184	8.90317	5.64263	11.5572	12.0372	5.71059	5.67994	3.21773	9.45819	7.42744	8.64653	5.38816	10.929	7.94231	4.62806	4.82712	6.03972	3.78451	2.771	1.79782
Glyma.01G010400.1	38.9806	37.5249	35.612	33.5143	30.8907	40.9699	30.1905	28.7124	26.2878	24.3086	23.6472	20.7154	33.7717	20.371	24.3765	35.592	32.4667	32.482	26.7317	29.4814	28.0712	24.5261	22.8912	26.4006	27.6474	21.3914	4.33902
Glyma.01G010500.1	0.885455	0.429763	1.16084	2.31028	3.10282	2.48644	3.57008	15.1538	11.7318	3.44561	6.17396	7.55284	0.822388	1.26238	0.653265	0.492443	0.73856	1.08335	2.04543	3.58861	2.7287	5.35624	4.24869	9.5577	0.12941	0.774084	0.111012
Glyma.01G010600.1	35.9825	39.3428	35.9824	35.5776	37.2011	41.5832	36.6673	38.0622	38.9182	25.0086	38.9215	36.6874	24.2409	20.0994	31.6679	35.7689	35.5866	35.0247	38.8239	41.0109	41.7381	32.6778	28.8053	31.7909	28.7108	21.677	41.4989
Glyma.01G010700.1	2.26237e-29	6.45525e-26	0.0377644	0.034671	0.0889689	0.0411031	0.146789	0.223678	0.268006	0.0449104	0.0706479	0.0533105	0	0	0	0	0	0.0304891	0.0157643	0.0325121	0	0	0.0428508	0.0351833	0	0	0
Glyma.01G010800.1	0.847912	1.82828	0.475399	0.527378	0.451755	1.04215	0.299504	0.630065	0.721734	0.125313	0.49602	0.684475	0.60131	0.720387	0.271351	1.4007	0.731797	0.995462	0.130748	0.1818	1.13434	8.04879e-15	0.0978437	0.689192	0.000194782	0.151761	0.314418
Glyma.01G010800.2	6.05739	7.00065	9.8931	5.71844	7.07534	6.55276	3.47172	6.2259	6.51622	4.41853	3.33408	2.23379	5.42713	2.94701	4.13145	6.33289	9.2342	7.35193	6.17936	6.61363	7.58287	3.02931	3.67872	3.14407	4.61515	3.31898	1.0398
Glyma.01G010900.1	9.94221	10.9667	7.85553	6.87981	6.17557	6.56594	8.18348	8.76374	7.88335	18.3023	16.8785	15.5097	22.7666	19.3455	22.5013	11.3362	8.28671	10.378	6.99615	9.36389	8.0533	15.9377	18.5619	15.9842	22.9218	18.7788	25.4992
Glyma.01G010900.2	1.69659e-18	5.25432e-18	3.06695e-19	4.11841e-09	2.75726e-19	0.0896625	0.0262604	0.68819	0.000193993	0.000295975	1.1656e-08	2.90345e-13	1.95702e-07	0.0114349	2.93235e-09	6.9449e-23	9.8951e-20	0.00159117	3.48822e-06	1.78713e-20	2.37425e-12	1.05124e-10	8.15144e-13	3.47771e-11	4.27924e-09	3.99787e-07	7.02771e-14
Glyma.01G011000.1	8.26272	11.7159	8.73801	2.76544	6.14589	5.47903	3.93891	3.44341	5.32671	1.01035	0.484146	0.918012	2.54225e-30	0.11755	0.572337	12.7377	11.6839	8.48083	6.92126	4.92247	5.40157	3.38038	2.39105	3.03152	0.540606	0.804753	0.409219
Glyma.01G011100.1	55.0866	49.9775	50.719	46.2823	38.1024	37.2153	38.6738	50.7535	43.679	22.7653	35.1688	31.3189	18.2588	17.3448	18.2573	50.9185	54.2062	45.9507	47.5141	45.8878	45.266	30.965	30.7865	35.3076	13.3343	16.4736	17.2068
Glyma.01G011200.1	13.4406	14.6736	19.6393	4.7884	6.13904	4.39464	4.1006	2.4537	6.88524	5.92565	10.0956	10.5261	3.71114	1.08143	4.38787	16.7615	14.7911	14.8151	3.48458	5.22546	5.20603	7.3365	7.00616	9.9019	6.18706	3.43417	1.76191
Glyma.01G011200.2	7.06636	7.14191	7.11793	15.3515	15.2103	16.6082	9.58915	13.8309	11.1961	6.67319	14.0143	11.1507	1.58226	6.52764	5.15107	6.21562	7.97671	9.22859	16.1407	12.5693	14.4848	7.34115	7.90351	8.62853	2.74043	3.35647	0.410289
Glyma.01G011200.3	0.991389	0.622721	1.14235	0.947665	0.314198	0.84414	0.74481	0.704657	0.430776	0.70105	1.33878	1.15339	0.712229	0.257474	0.48609	0.675428	1.33995	0.775606	0.0352626	3.35754	0.876934	1.58	2.41284	0.780634	0.672993	1.32991	0.0847777
Glyma.01G011200.4	9.08796e-07	0.00545364	0.154993	0.343608	4.2961e-05	0.128337	0.0171812	0.000185881	0.185476	0.000323657	0.427439	0.280148	1.64361	0.0697034	0.0053139	0.944802	0.507147	0.550922	0.223038	0.176744	0.474931	0.00759819	0.336764	0.31884	1.82762	0.0225167	0.0402483
Glyma.01G011300.1	22.2435	21.2949	20.2417	4.7503	4.36883	3.97399	5.78567	7.35469	8.30636	2.49403	4.17156	3.40759	1.69285	2.14359	2.86187	24.0051	23.2719	24.4325	5.45216	5.85288	6.72607	2.03561	3.20001	2.07253	1.98221	2.64612	0.955127
Glyma.01G011400.1	3.06697	3.24812	5.46938	5.74489	6.39283	5.27579	4.55707	4.80619	5.07979	3.96564	1.67233	3.98811	6.32146	3.25702	3.94494	5.27947	3.95516	4.89247	2.05999	6.82292	3.95116	2.7129	2.37646	4.15456	4.53159	3.95968	1.09442
Glyma.01G011500.1	0.0855403	7.65587e-11	9.21341e-90	0.014852	0.0303849	2.25596e-23	0	7.97882e-08	0	2.02977e-60	0.119801	0.0150761	0	0	0	3.07448e-08	0.061988	0.0518828	0	0.013798	2.85703e-05	0	0	0	0	0	0
Glyma.01G011600.1	1.64898e-05	0.00163324	0.0029308	1.31127e-15	2.31437e-29	1.16595e-06	9.92688e-15	8.513e-29	3.01096e-05	0.0922424	0	1.552e-13	0	0	5.02871e-13	2.94631e-14	5.52344e-08	0.0244878	1.56807e-15	2.29078e-22	0.0118703	0.00100551	5.85484e-29	1.78593e-08	0	1.63824e-15	4.39588e-08
Glyma.01G011700.1	0.0947628	6.02403e-05	0.467565	0.0634156	0.0544968	0.11816	0.425229	0.356826	0.845572	0.281968	1.50699e-27	7.1006e-22	0.0245344	1.18142	0.430813	0.698092	0.10643	0.203249	0.516279	7.18343e-15	0.388146	6.09904e-27	0.279313	7.20415e-15	0.00569709	4.59046e-05	0.0898172
Glyma.01G011800.1	7.30602e-07	0	0	0.0343011	0	0	0	8.35326e-12	0	4.49768e-60	1.55848e-09	0.0350821	0	0	0	1.61222e-07	1.83707e-09	5.26154e-23	0	0.0316159	6.43637e-05	0	0	0	0	0	0
Glyma.01G011900.1	4.40465	6.15036	9.53204	1.24766e-69	0.0425584	1.82376e-81	2.96737e-91	0.0441255	0.0683094	0	8.46495e-95	0.012556	1.41763e-72	0.0508224	0.0250752	5.60603	5.54443	6.33912	2.35554e-12	8.57515e-66	8.73707e-116	0.0230306	0	0	0.0340736	0.0869248	0
Glyma.01G012000.1	0.946051	1.15647	1.36946	1.52615e-33	0	6.44222e-40	5.88535e-51	0.0269088	3.51396e-33	0	1.48735e-42	0	0	0	2.51421e-36	0.989508	1.05235	1.16617	0.0301569	1.40434e-25	7.66279e-46	5.126e-22	7.58729e-19	2.76456e-34	6.05414e-33	1.8253e-34	2.16226e-49
Glyma.01G012100.1	0.992429	1.79205	0.421533	2.1545e-75	6.22519e-77	2.16432e-78	1.02478e-80	1.02878e-82	8.81986e-81	1.73823e-78	3.31338e-75	4.72253e-86	4.01411e-67	2.1916e-71	5.08556e-87	1.07495	2.33365	1.66456	1.50861e-81	7.53884e-76	3.86499e-85	4.132e-78	4.55719e-88	7.26885e-73	5.76132e-86	5.96404e-81	5.76477e-72
Glyma.01G012100.2	0.178882	0.533263	0.459768	2.16045e-75	6.24901e-77	2.16677e-78	1.02815e-80	1.03194e-82	8.84616e-81	1.74559e-78	3.31868e-75	4.73162e-86	4.03133e-67	2.1899e-71	5.11195e-87	0.632062	0.0558654	0.967068	1.51384e-81	7.53031e-76	3.88031e-85	4.14624e-78	4.57234e-88	7.27898e-73	5.80105e-86	5.98748e-81	5.77009e-72
Glyma.01G012200.1	1.02358	1.90149	1.11115	0.616045	0.546234	0.939471	0.648096	1.23654	0.398677	0.489615	0.0527156	0.208405	0.256129	0.460911	0.290717	1.94186	0.542848	0.27352	0.397921	1.12444	0.481716	0.0487574	0.135917	0.109369	0.652111	1.08531	0.209564
Glyma.01G012300.1	8.03149	7.1092	11.5792	11.1488	3.17627	2.8323	2.48603	2.17721	8.61077	4.27149	3.39358	2.40987	0.235268	1.11854	1.81884	7.16543	7.63347	4.65447	11.22	9.54983	10.3443	3.22081	6.97211	7.26734	1.15883	0.388647	0.530241
Glyma.01G012400.1	9.46307	11.4197	8.20166	9.89481	10.7101	8.20242	9.77763	7.29811	10.3672	6.97201	14.208	15.3139	2.09745	3.73223	3.17587	12.4833	10.24	13.5052	8.79006	7.28564	9.57565	16.6874	10.345	16.7263	5.4019	6.65469	1.7954
Glyma.01G012500.1	25.4305	22.8128	28.5349	34.0862	30.0922	27.4729	26.1262	32.2604	31.6987	31.3275	34.2242	29.7504	27.2631	23.5937	24.6572	23.214	24.7131	24.7599	27.8408	35.201	27.6656	28.5737	23.6004	30.158	18.2943	16.095	5.14332
Glyma.01G012600.1	0	0	0	0	0	0	0	0	0	0	0	0	0	0	0	0	0	0	0	0	0	0	0	0	0	0	0
Glyma.01G012700.1	1.63686	3.42603	0.654474	4.09984	1.2166	1.78352	0.149069	2.98821	1.61213	1.01488	3.68426	0.362113	0.519219	4.43689	4.23209	12.2079	11.6614	11.4807	9.54388	9.97823	13.8008	8.71104	11.5965	7.31533	12.7707	8.79439	2.0696
Glyma.01G012800.1	6.29762e-07	0.00145963	0.112077	0.0277565	2.09043e-103	2.0045e-23	0	1.65687e-39	4.64964e-85	0	0	8.94693e-74	0	0	9.36961e-78	0.0784276	0.257091	0.210194	0.00896713	1.54395e-06	0.02375	0	0	0	0	0	0
Glyma.01G012900.1	0	0	0	0	0	0	0	0	0	0	0.0598711	0	0	0	0	0.0562941	0	0	0	0	0	0	0	0	0	0	0
Glyma.01G013000.1	1.29126e-21	5.78919e-23	1.98748e-19	8.4995e-63	3.29027e-51	0	0	0	5.26034e-69	0	0	0.0645924	1.32759e-71	0	6.93429e-91	2.48337e-17	5.56563e-24	2.52184e-19	4.23801e-81	6.79444e-62	0	0	0	0	0	9.37123e-24	0
Glyma.01G013100.1	1.13872e-28	5.52252e-28	6.27527e-27	0.131882	0.041881	0.0804227	0.083891	0.324119	0.174501	0.030912	0.0796854	0	0.0276893	0.103111	0.0404384	8.21018e-28	1.22177e-28	5.05654e-29	0.116372	0.110904	0.181745	0.0736188	0.137982	0.324885	0.244306	0.122154	0.0232109
Glyma.01G013200.1	7.3891e-35	1.19074e-33	1.17597e-25	3.60174e-85	1.8631e-90	1.8553e-23	4.58112e-76	3.33259e-68	2.00039e-89	7.51969e-91	0	8.11841e-62	2.03098e-75	4.06187e-89	4.27061e-93	4.50285e-35	5.30955e-35	6.94858e-36	0.182967	0.0231529	0.0448178	0	5.68758e-84	0	1.73531e-89	2.90713e-71	6.95277e-96
Glyma.01G013300.1	1.40692e-61	1.05312e-54	7.7062e-22	0.103985	0.0429608	0.0365974	0.0443174	0.0898088	0.0230419	0.0527424	0.0850769	0.0216249	0.0252242	0.0254387	0.0975411	1.8989e-62	2.95956e-60	9.00501e-59	0.173382	0.176788	0.152272	0	0	0	0	1.19495e-80	0
Glyma.01G013400.1	3.14954e-114	1.27393e-103	8.26117e-108	2.68852e-99	2.97005e-117	0	1.45801e-105	0	0	0	1.61094e-106	0	0	0	0	1.24921e-103	7.424e-104	2.53841e-109	0	2.17196e-110	3.79776e-114	0	4.24005e-118	7.57074e-99	0	1.52929e-98	1.59002e-95
Glyma.01G013500.1	14.3214	14.6143	13.4655	0.258722	0.788708	0.621377	1.30174	0.790397	1.25276	1.74473e-10	0.00624879	0.0233278	0	0.029815	3.58803e-07	23.7801	18.1584	17.597	1.70642	1.06987	2.95494	1.79951	2.18287	3.79947	1.51858e-05	0.319856	5.00312e-06
Glyma.01G013600.1	0.508169	1.23967	1.45301	0.937237	1.48194	1.43497	1.24433	1.04839	0.914508	3.72133	0.545933	1.45254	0.418098	2.19756	0.299638	0.795845	0.723953	0.569353	1.62773	2.26192	2.0607	2.75428	1.0359	1.28993	0.944648	0.280287	0.636998
Glyma.01G013600.2	9.5373	11.8656	7.95272	13.2242	12.8726	13.1017	9.85872	9.20072	12.3048	0.460578	11.7349	11.3438	6.90472	4.20511	4.78149	10.8392	6.81623	9.1367	8.62358	10.2414	9.68024	10.9721	8.91546	13.4058	4.58477	3.72352	3.6921
Glyma.01G013600.3	0.54854	0.996867	0.672485	0.533101	1.6801	1.00012	1.28075	1.38167	1.00349	1.28352	0.981609	0.996099	0.779292	0.357294	0.478354	0.525033	0.243619	1.08249	0.521908	0.809759	0.90941	1.78994	1.73437e-05	0.620656	0.59828	0.310606	0.332717
Glyma.01G013600.4	0.680555	0.892435	0.635932	0.497647	0.5129	0.341513	0.940264	0.273178	1.0315	4.32104	1.97	0.354582	1.23854	0.418791	0.998991	1.23626	1.27656	0.561144	0.65845	1.09538	0.26957	0.351382	1.04238	0.10929	0.403377	0.470384	1.28369
Glyma.01G013700.1	0	0	0	0	0	0	0	0	0	0	0	0	0	0	0	0	0	0	0	0	0	0	0	0	0	0	0
Glyma.01G013800.1	2.76486	3.99714	2.98582	7.55987	5.50509	6.75949	5.32982	4.89779	4.20259	2.43606	6.85671	4.09131	1.26537	0.762032	1.30538	4.26573	2.78711	3.79748	5.54676	6.06374	4.27984	5.06811	2.1757	4.16308	0.81717	0.973623	0.29504
Glyma.01G013900.1	6.42861	3.85012	3.7373	27.8471	23.6597	20.4429	30.394	39.8827	33.9439	38.6743	130.955	98.1991	0.175852	0.04958	0.0135598	2.99895	3.19184	2.60686	26.1863	28.1171	27.0947	168.292	68.0572	154.881	0.000381864	5.16871	0.0147361
Glyma.01G013900.2	3.871e-06	0.00373033	1.58665e-16	0.269343	0.131702	0.733044	1.42638	0.773008	0.456396	2.45583	3.31517	2.44807	2.2371e-52	7.99648e-28	0.0480304	0.204206	5.7516e-05	0.0497411	1.18722	1.19215	0.243146	2.42544	3.78943	6.21733	3.01457e-38	0.0595177	0.0356357
Glyma.01G014000.1	2.22999	2.23996	2.00295	8.96449	12.738	12.5363	6.65122	12.2886	11.7992	3.70584	6.72281	4.71578	0.256014	0.190075	0.168866	3.51278	1.94888	4.07607	7.88164	10.7756	7.98997	5.7743	5.24918	6.99352	0.0111617	0.857576	0.0713633
Glyma.01G014000.2	0.173446	0.174891	0.0933912	0.798037	0.232853	0.19084	0.163375	0.537238	0.552539	0.0796292	0.448985	0.505605	3.62499e-17	2.11707e-05	0.0266374	0.210735	0.373357	0.0639836	0.398035	0.161449	0.0825489	0.196583	0.0682542	0.794284	0.0145156	0.0014496	0.00537934
Glyma.01G014000.3	1.02918	0.671265	0.477497	2.41647	3.39262e-05	0.0677975	3.46568	4.46131	7.00136	0.398359	4.42285	4.88688	4.38783e-16	0.16906	0.0313203	1.17249	1.70313	0.132221	0.203619	0.437154	1.50051	5.35285	0.758786	5.05334	0.0154156	0.00323733	0.0057176
Glyma.01G014000.4	0.495036	0.413404	0.36207	1.77171	1.95147e-05	1.35932	1.05091	1.21241	1.58066	0.00534169	2.53966	2.93986	6.02068e-17	3.36055e-05	0.0507374	0.302465	0.0225021	0.157545	1.37926	0.399789	0.40244	0.370932	0.177519	2.7348	0.0198911	0.00344299	0.00675661
Glyma.01G014100.1	0.329716	0.241724	0.444617	3.82204	1.9499	4.28201	4.17983	1.73162	2.43429	1.32956	0.0875331	0.515213	1.26411	0.733228	1.19315	0.273469	0.0806841	0.0185983	4.49715	6.15541	4.0282	0.468505	0.141019	0.249185	1.48132	1.24407	0.00194414
Glyma.01G014100.2	0.0102176	9.79604e-10	1.47819e-07	1.145e-10	1.98251e-05	0.0395312	0.00323922	2.90809e-05	0.000281591	1.79679e-08	3.6189e-24	0.000432135	0.00316584	2.23636e-07	1.8678e-13	2.18744e-08	0.120129	2.15566e-18	0.0378561	3.89068e-06	0.0247262	5.50062e-21	3.5087e-10	2.31577e-08	0.00121737	3.69433e-06	3.89726e-05
Glyma.01G014100.3	0.508859	1.56508e-09	1.61664e-06	4.71009e-10	5.34464e-05	0.261484	0.0813066	0.000447865	0.00280646	0.00618287	2.56464e-20	0.0246627	0.0129017	0.262665	0.00211344	1.6732e-07	0.0905031	3.39872e-18	0.40466	0.000146026	0.122189	5.85335e-16	3.67891e-08	7.31112e-05	0.0205583	5.17088e-05	1.14179e-05
Glyma.01G014100.4	0.0615315	0.0773856	0.0986806	0.564623	0.703099	0.688847	0.818749	1.39357	2.57175	1.02415	0.356328	0.203492	0.115229	0.132064	0.00448633	0.410246	0.348383	0.113589	1.13562	0.974261	1.46481	3.05239e-15	1.2756	0.0615469	0.0184661	0.311111	0.0475501
Glyma.01G014100.5	0.00147668	0.0729395	0.0124449	0.230233	0.406245	0.623724	0.0730221	0.234634	0.467905	4.30577e-06	8.59424e-05	0.00471217	0.0453547	2.19261e-07	6.14257e-13	0.0711488	0.456597	0.123396	0.143806	0.04502	0.50605	6.79305e-20	0.0232521	4.00471e-05	0.00138595	0.0327821	0.161737
Glyma.01G014100.6	2.71562e-08	4.41553e-09	0.214204	3.89357e-10	0.563244	0.748899	0.308373	0.0107464	0.259283	0.0228016	0.167997	0.0196114	0.175909	3.5405e-17	0.00155468	5.67223e-08	8.27066e-08	0.0161034	0.439053	0.349755	0.0723602	0.134682	0.180582	0.000104753	1.93183e-08	0.237939	9.38374e-06
Glyma.01G014100.7	5.12011e-10	2.98574e-09	0.0224487	9.84335e-11	0.239122	0.114212	0.0141639	0.00269524	0.02787	7.0394e-08	2.88004e-05	0.000351097	0.0494565	3.07533e-23	1.44101e-13	7.2208e-09	1.0022e-07	0.0101803	0.0420198	0.0111766	0.0162973	1.54077e-06	0.00190113	3.8412e-08	1.2199e-09	0.0180762	3.16047e-05
Glyma.01G014100.8	0.00848789	0.243443	0.0604942	1.75755	1.22663	0.962116	0.422352	0.938635	0.323054	5.99353e-06	2.35396e-05	0.0126397	0.555989	1.45665e-06	1.92941e-10	0.0449545	0.102991	0.0192221	0.630915	0.322055	1.59775	1.22423e-05	0.00251844	0.000186382	0.132224	0.136585	0.00628976
Glyma.01G014200.1	7.67477	7.14881	7.89831	5.86267	3.23165	4.59196	3.46984	4.47702	2.9149	1.38265	2.09601	1.7444	1.85265	1.27966	0.89039	6.03651	6.23797	7.24922	6.01748	7.59834	7.04445	1.4654	1.62051	2.23707	2.20757	1.90379	0.360483
Glyma.01G014200.2	0.896787	0.0428531	0.502235	0.614256	0.875353	1.13296	0.966446	0.840113	0.850204	0.423906	0.229139	0.176239	0.154796	0.405321	0.035511	1.06349	0.557977	0.569465	0.0696089	0.981547	0.19675	0.00177616	0.123353	0.000172081	0.00206169	0.45241	1.15375e-17
Glyma.01G014300.1	1.91226e-52	2.48822e-51	1.43442e-51	9.03998e-52	3.81865	7.7744e-52	2.261e-52	1.83481e-52	1.94493e-51	2.51261e-52	6.53084e-52	1.06496e-26	5.48164e-55	2.22649e-48	2.99421e-54	1.22472e-51	1.12743e-51	3.04306e-53	2.41164e-52	4.16933e-25	1.39949e-25	1.18119e-20	1.14863e-54	3.58959e-49	1.05888e-53	9.52817e-55	1.57834e-50
Glyma.01G014400.1	15.8687	14.3762	14.3494	8.04396	6.79397	13.4372	10.5893	13.5899	9.09576	10.0428	10.5896	11.241	5.06507	12.0585	7.26972	13.142	17.3694	16.7062	9.2826	12.5418	11.6059	9.88137	10.08	7.93608	7.45331	8.61714	20.3623
Glyma.01G014400.2	1.83329	1.52649	3.13041	2.13773	2.68545	2.03967	2.09054	1.9599	2.27263	0.633015	1.37392	3.45104	0.421593	1.22575	2.02995	2.39811	3.02425	0.902571	1.88825	1.50806	3.45939	0.854385	0.110396	2.15715	1.86975	2.56375	3.4796
Glyma.01G014500.1	8.03582	7.47427	7.38547	4.95161	5.57606	5.72843	3.7174	5.69201	6.70589	1.76051	2.51976	3.32026	1.47243	3.35829	3.99959	8.21591	7.06664	8.95357	5.00196	6.93897	7.52446	3.87676	6.82973	3.08391	4.31077	3.64115	6.17338
Glyma.01G014500.2	0.6081	1.65973	0.91854	0.345512	0.503437	1.01333	0.719787	0.476822	0.351	0.112313	0.404424	0.603842	0.854194	0.922987	0.121938	0.439705	1.20308	0.279645	0.75909	0.287343	0.092605	2.31256e-10	0.207622	0.193203	0.426773	0.513929	1.04087
Glyma.01G014500.3	5.46531	4.25333	4.33876	6.22445	4.81689	7.46137	6.37508	6.85552	5.23436	6.08064	4.45796	2.94296	7.85578	7.55621	7.53097	4.88734	7.88969	5.46849	5.7999	8.93493	5.05377	4.17028	3.46339	6.61704	7.72679	5.68494	14.7805
Glyma.01G014600.1	8.89175	5.55599	7.42972	17.3409	12.7326	17.0054	18.5243	22.5409	21.3288	4.35452	1.00162	0.856561	5.40806	3.66488	7.64887	9.20974	9.97723	6.52794	24.3642	26.0911	25.0035	0.737215	5.08209	2.5586	6.04154	6.27822	0.513383
Glyma.01G014600.2	0.388942	0.514145	1.13544	0.0541372	0.957018	1.1981e-06	0.0434672	0.000323028	1.15485	0.0275973	0.0125595	0.210641	0.44702	0.294603	0.132715	0.013056	0.811732	0.672858	0.56328	1.01585	0.847707	0.359472	0.153903	0.254812	0.425453	0.430405	0.0865609
Glyma.01G014600.3	0.290955	0.173124	0.943109	1.21984	1.62389	0.76384	2.1157	1.49637	1.92939	0.00836072	0.00413781	0.0317819	0.0484192	0.809016	0.228704	0.620491	0.44402	0.337529	1.64757	1.13908	1.50198	0.142624	0.0260185	0.387589	0.769984	0.578389	0.03197
Glyma.01G014600.4	0.389522	0.887772	2.05075	2.02511	1.46918	0.643389	1.84736	1.85697	1.9613	0.00693754	0.00395773	0.060696	0.595183	0.300775	0.375549	1.30387	0.250393	1.41019	2.06093	1.88414	1.81893	0.104979	0.196825	0.0924059	1.22324	0.717958	0.0278094
Glyma.01G014600.5	1.84617	2.78967	3.09033	1.45072	1.44631	2.36153	3.92021	2.13135	4.74465	0.0394383	0.0151742	0.275518	1.57942	0.740619	0.922631	1.70277	0.924428	0.713407	2.21921	1.6985	1.63732	0.985019	0.22114	0.484492	0.631529	0.647039	0.153198
Glyma.01G014600.6	1.34922e-07	0.000287784	1.27078	0.582362	0.0429041	0.242509	0.589341	8.91825e-05	0.515597	0.0724446	0.425703	0.603503	0.473192	1.65071	0.860763	0.00240996	1.2732	1.01337	0.17351	0.554218	0.475529	0.101756	0.18225	0.00489833	2.40535	0.258678	0.474971
Glyma.01G014700.1	0.500552	0.895186	0.701567	0.393293	0.5633	0.549248	0.673976	1.00293	1.51546	0.546072	0.256314	0.0660192	1.38704	0.321265	0.825319	0.905227	0.341027	1.15273	1.07027	0.448739	0.315488	0.0531989	0.000113926	0.0211656	0.265295	0.043782	0.142618
Glyma.01G014700.2	5.73104	6.04299	4.08065	4.686	3.66944	3.6314	6.13386	10.8666	11.6102	2.0799	1.13017	1.12323	2.43564	1.8386	2.03358	5.34942	4.40302	5.31068	4.35551	6.06677	5.42408	1.27002	1.77211	1.15308	2.74267	1.76263	0.656577
Glyma.01G014700.3	0.526389	0.74	0.731108	0.36494	0.832005	0.116685	1.24348	0.688078	0.639418	1.32553	0.295467	0.364203	0.778983	0.31659	2.76194e-07	0.0809623	0.875976	0.351132	1.5805	0.0408733	0.735876	0.116677	0.000580416	0.0855297	0.00630795	0.265945	0.223512
Glyma.01G014700.4	0.394609	1.01696	0.51925	0.353949	0.928325	0.00533138	0.741384	1.37935	1.36719	0.0761016	0.0361799	0.362766	0.542905	0.955475	0.816701	0.558824	0.436414	1.39956	0.471279	0.371471	0.588893	0.0318336	0.021307	0.228015	0.676117	0.61113	0.090991
Glyma.01G014800.1	3.45663	5.44356	5.34113	4.20826	3.1411	1.523	3.6781	4.78226	4.43994	2.57879	1.12842	0.643212	3.64133	3.57188	5.81197	3.33445	3.98841	3.97405	2.50691	3.76349	4.13097	0.547475	2.88058	0.711874	4.00109	3.49178	0.695103
Glyma.01G014900.1	10.9496	11.0167	12.0512	6.65355	6.66818	6.47856	7.51616	8.30457	7.17577	4.76806	3.82631	4.66037	6.87221	6.8294	7.52466	10.2136	9.8413	9.18131	5.11263	6.78189	6.44444	3.76056	5.39763	4.63171	6.3046	4.37034	2.55687
Glyma.01G015000.1	48.1726	50.7306	52.1289	75.5597	73.1122	68.9596	63.7788	64.8643	67.1549	52.2276	81.645	67.0916	45.14	32.5167	38.9418	53.0711	55.5747	60.9	71.0512	76.8411	74.7689	54.1423	46.3788	60.1333	34.1772	25.0889	8.62702
Glyma.01G015100.1	49.6112	56.8317	53.8473	34.4391	34.0823	37.5026	34.4287	33.7132	35.7761	16.1375	29.0336	23.5902	10.1765	11.4774	12.0763	55.8786	56.3615	53.176	33.0992	34.5019	31.0874	27.4277	18.4262	26.3021	11.3144	9.68677	1.98668
Glyma.01G015100.2	2.00218	2.78874	2.95565	4.49239	2.51951	3.13298	2.26005	2.56076	1.89542	3.33255	1.82567	1.52381	1.05487	0.525033	0.441605	1.46596	3.84864	2.64696	3.511	1.0459	1.85251	3.30478	2.06476	1.72419	1.28493	0.669137	0.011538
Glyma.01G015200.1	0.776559	0.805407	0.411686	1.27129	0.956202	1.22321	0.0870207	0.660532	0.626078	0.743363	0.477754	0.498287	0.0870717	0.209583	1.00301	1.71047	0.794546	0.140958	1.5424	0.229101	0.240125	0.0451393	0.333429	0.128501	1.24944	0.349292	0.128794
Glyma.01G015300.1	13.5176	11.2777	10.1263	14.5316	18.5355	16.9852	12.4076	11.5106	17.9775	10.6475	20.052	19.4954	6.98207	5.44984	8.75131	9.42467	11.7444	12.076	10.0846	11.7686	14.8649	14.346	8.48195	14.4458	5.9144	5.24802	12.5349
Glyma.01G015300.2	1.46098e-07	1.01475	0.0155586	0.0310695	7.89054e-05	0.216701	0.000850105	3.61124e-11	0.0723326	5.91789e-05	0.0871173	0.0139446	2.82194e-08	0.0394277	0.00919262	0.630859	0.477821	0.163253	0.675598	0.0531047	8.46092e-05	0.403364	0.114339	0.130538	0.0370384	0.00019292	0.116728
Glyma.01G015400.1	38.3266	48.5179	38.7299	37.2351	30.5843	41.539	44.9048	46.8606	59.4536	20.7876	16.7307	14.3231	23.8075	20.5182	25.7698	47.6436	52.9719	52.3022	31.8391	31.4149	35.601	19.0065	18.5829	17.5566	19.7366	18.4997	3.21018
Glyma.01G015500.1	30.1926	35.0706	39.6599	29.102	31.5062	29.2146	36.1067	50.7551	42.995	29.9229	39.5525	31.9545	22.8941	25.6217	24.0016	28.9222	29.3442	29.0524	30.139	27.1919	28.7224	26.5241	32.151	29.5783	23.9017	21.554	27.6329
Glyma.01G015600.1	5.05086	6.00252	6.30258	10.3907	7.38295	7.99222	11.3993	16.1962	13.7666	11.7553	10.3815	10.4132	11.5549	14.6968	8.84392	6.83475	7.0242	8.56979	7.19223	7.67496	6.17847	11.0016	11.457	10.3035	10.1852	9.01322	3.88231
Glyma.01G015700.1	2.30717	2.06804	3.19885	2.09978	1.44707	2.04926	2.16009	1.69395	2.2374	2.27628	2.07062	1.95834	3.64635	1.25743	1.73829	2.3763	1.76812	1.95012	1.16615	2.11124	1.43694	1.13048	1.2846	1.10005	2.85413	1.53953	2.44483
Glyma.01G015700.2	2.08095	3.98237	0.593777	2.50905	2.90672	3.68364	2.46795	1.56476	1.27318	0.224613	1.22207	6.19825e-07	0.572432	3.51052	2.26821	2.99826	0.84077	1.01105	2.29724	0.200225	2.8538	0.891942	0.0210412	0.958292	0.152148	0.0384323	0.951402
Glyma.01G015700.3	0.313249	6.4521e-11	5.85278e-19	0.10004	0.547587	0.195368	5.99405e-05	0.748597	3.34806	2.46268e-06	1.36575	1.01871	5.7811e-11	1.25819e-20	0.0016071	0.0880792	0.966251	0.433905	1.10399	2.11201	0.850338	0.244822	0.0338128	0.625807	4.45655e-07	2.77732e-22	1.89167e-17
Glyma.01G015700.4	3.07811e-12	2.32449e-09	1.09789e-07	0.000110764	8.42243e-06	9.7475e-18	1.96729e-17	2.19502e-15	0.00566045	2.55782e-11	6.98987e-19	6.75084e-17	4.65772e-09	3.40328e-19	2.88296e-19	1.27457e-10	4.03659e-20	8.83695e-11	0.381406	3.74191e-10	3.21859e-16	6.24401e-20	2.85595e-08	2.43122e-10	6.69402e-22	5.54904e-18	4.79474e-14
Glyma.01G015700.5	0.0294905	2.32105e-09	1.51787e-18	5.11429e-11	1.13073	1.14477	9.59772e-06	0.035361	6.89812e-05	3.20095e-07	1.87975	0.16715	0.000145316	3.89861e-22	6.94239e-11	8.94099e-08	3.21729e-07	0.206608	6.43989e-08	0.463196	0.283205	0.001551	0.044952	0.0035985	6.57767e-12	5.3819e-22	6.44933e-19
Glyma.01G015700.6	0.438265	0.132472	1.39525	1.2238	1.22752	0.0021142	1.78546	2.99132	5.43465	0.0447599	0.0409925	1.00825	0.940348	0.0764866	0.00242831	2.30752	0.716856	0.951875	0.597404	0.598062	2.65037	1.69316	1.80133	0.379972	0.0841609	1.75585	5.45509e-09
Glyma.01G015700.7	1.28574e-13	2.77881e-11	7.45149e-22	3.07254e-05	8.15043e-05	0.00039903	1.10793e-12	3.14148e-16	1.11885e-11	1.82952e-12	5.39574e-19	1.55851e-17	5.26076e-09	3.54223e-23	1.0006e-21	8.75069e-12	1.68601e-19	1.78587e-06	0.273125	1.16555e-11	1.02402e-16	1.25088e-20	5.73802e-05	2.03427e-11	2.31581e-22	1.46838e-19	2.41001e-17
Glyma.01G015800.1	0	0	0	0	0.0519504	0	0	0	0	0	0	0	0	0	0	0	0	0	0	0	0	0	0	0	0	0	0
Glyma.01G015900.1	10.2975	12.3265	12.9878	8.39587	8.46516	6.08098	6.33592	6.66289	8.83675	5.07879	9.73011	7.11962	4.10966	2.33147	3.43014	10.9498	11.7717	12.3746	8.52505	7.76165	8.12945	5.44649	6.14228	6.1534	4.33119	5.24569	2.12447
Glyma.01G016000.1	0	2.63347	0	0	0.34323	0	0	0	0	0	0	0	0	0	0	0	0	0	0.312791	0	0	0	0	0	0	0	0
Glyma.01G016100.1	2.68988	2.10944	2.27191	1.39218	1.5167	1.61827	1.60079	1.60984	1.19932	2.11365	0.77504	1.02128	1.78065	1.52532	1.69603	2.43926	2.10921	1.84781	1.31584	1.70213	1.7266	0.696293	1.79788	1.43896	1.78947	1.16352	0.628971
Glyma.01G016200.1	4.44183	6.65496	4.98583	4.95374	6.78952	6.78736	4.42049	5.72461	4.07044	4.5594	6.79588	4.90895	3.99136	5.06934	3.62928	4.77474	5.42274	4.55145	4.60734	5.90995	5.29903	5.46505	3.68982	6.49455	3.71146	1.84846	5.61614
Glyma.01G016300.1	2.67951e-22	6.94147e-14	6.86459e-21	2.36857e-23	6.45937e-19	1.23311e-25	3.31161e-21	3.33253e-27	3.0957e-22	7.98118e-16	1.57639e-12	1.35505e-11	1.56025e-20	1.61672e-24	3.05972e-26	2.11756e-25	1.42415e-20	1.97949e-22	3.53472e-19	1.69198e-21	9.83202e-19	4.28802e-21	1.54732e-19	1.46844e-15	3.01941e-20	9.28684e-26	3.77612e-18
Glyma.01G016400.1	8.14763	4.76367	4.70951	14.1947	11.5799	11.2623	8.59226	8.33951	8.53271	4.22262	6.57603	4.13321	1.3439	2.49011	3.14795	8.41274	5.04486	6.89588	15.6976	13.886	13.7351	8.63896	4.94048	10.7283	5.94551	3.43536	1.68961
Glyma.01G016400.2	4.33679	2.50183	3.50509	4.36678	10.0109	7.12706	4.92249	4.27814	3.33151	2.96123	5.918	6.72171	4.16261	1.30639	3.32514	1.76597	1.2215	3.21301	5.66988	2.4461	2.73615	5.97914	6.10747	4.84704	1.23537	2.28297	0.44194
Glyma.01G016500.1	15.756	14.9413	12.3426	27.3385	14.7683	24.3914	40.2377	40.6426	32.4138	9.0652	17.2113	10.9807	1.98429	2.87665	3.13381	14.8112	11.6075	9.59645	19.5363	23.9752	32.6985	10.3342	8.55669	11.707	2.18252	1.56815	0.550225
Glyma.01G016500.2	11.5092	5.96301	7.52193	8.64642	12.0532	7.43949	10.6985	19.7551	19.6923	1.84905	3.03543	4.55797	0.698563	0.207528	0.543346	9.47864	7.67724	7.63692	21.0834	17.8445	23.4121	7.20292	2.45399	3.04981	1.57895	1.55489	0.570943
Glyma.01G016600.1	0.119375	0.0840341	0.486181	0.0402535	0	0	0	0.04311	0	0	0	0	0	0	0	0.517956	0.387695	0.0741123	0	0	0	0	0	0	0	0	0
Glyma.01G016700.1	4.70559	3.15197	4.41366	6.79287	5.49173	8.60849	8.02758	7.24571	5.11295	3.03731	1.59847	2.76479	1.82546	2.02271	2.51823	5.79456	3.33107	5.83067	8.16893	5.46946	7.98778	5.56297	5.03823	4.33104	2.59406	3.39621	1.96693
Glyma.01G016800.1	13.7754	13.3906	9.61978	15.2292	15.3845	14.8306	11.457	12.2927	13.1647	5.46911	15.0808	12.5961	0.780363	0.662843	1.06726	17.2572	12.8446	16.5939	13.0154	14.3499	13.9148	17.384	7.58122	16.879	1.26421	1.57113	0.178554
Glyma.01G016900.1	9.95264	10.6991	10.8486	9.93554	9.40778	9.94804	9.83759	10.3607	9.69527	9.85432	7.21463	7.25225	10.0625	7.86494	7.98086	10.6226	11.1235	10.7084	9.31423	11.6526	10.2111	7.56054	6.72384	7.47973	6.79642	5.05073	1.3896
Glyma.01G017000.1	8.38576	7.97991	14.0934	2.89074	7.19832	2.5633	6.72191	6.91889	8.08737	12.333	4.86601	9.20506	19.7202	11.0105	14.9361	10.4649	12.5897	15.0512	3.48748	7.7834	3.54794	15.2729	10.1242	10.4993	25.5876	14.3231	10.3955
Glyma.01G017100.1	11.7708	11.1792	7.7316	5.09551	5.82378	5.87763	7.43559	6.18122	6.00858	7.45211	14.5016	10.0039	3.06303	3.29525	2.45014	13.9588	6.80168	8.62668	4.57182	5.44984	4.50465	15.2779	11.0993	18.8235	5.16161	5.7592	2.58579
Glyma.01G017200.1	0	0	0	0	0	0	0	0	0	0	0	0	0	0	0	0.0627965	0	0	0	0	0	0	0	0	0	0	0
Glyma.01G017300.1	2.03559	2.21024	2.40781	0.317355	0.27812	0.751357	0.0432305	0.351792	0.40718	0.000288706	0.296356	0.465764	0.00680551	0.337414	0.243318	1.18538	0.450959	1.01297	0.000572262	0.1279	1.11341e-10	0.133049	0.225492	0.0847042	0.159908	0.128785	0.0905748
Glyma.01G017300.2	2.75411	4.26283	3.71466	1.27454	1.4872	1.00487	1.60464	0.432323	0.234125	0.466815	2.14826e-14	2.28668e-21	0.472792	0.290576	0.276889	4.97946	1.05844	2.66071	0.731579	0.706792	0.17035	2.30659e-05	0.601824	3.03626e-24	0.172047	0.474266	0.0909979
Glyma.01G017400.1	14.6729	14.1583	11.5477	11.882	9.40648	15.4291	9.51872	10.6404	11.3543	3.60002	5.81275	6.4443	3.14474	3.16217	4.32916	13.0649	11.6531	13.2711	10.1338	9.15595	10.0091	7.21095	5.03231	4.99276	4.38304	3.50408	2.27453
Glyma.01G017500.1	1.56608e-41	5.34266e-20	2.57514e-20	2.64108e-40	1.40085e-42	3.40162e-44	3.98519e-40	5.52816e-43	9.14585e-45	6.30612e-55	0.105485	0	5.87283e-57	2.3108e-47	0	2.93421	5.00893	5.59352	1.07792	1.42542	0.742078	0.358829	3.54792e-11	0.0469078	0.0263647	4.03162e-75	1.91052e-34
Glyma.01G017600.1	6.58307e-14	4.69212e-13	5.85139e-40	5.87363e-39	4.7599e-43	1.7975e-20	3.20584e-40	3.12175e-40	1.44718e-42	3.82898e-40	3.65749e-19	0	0	2.91154e-54	0	5.27423	4.77158	14.5453	0.000212682	0.445028	0.00618736	0	5.67833e-13	1.14239e-48	4.37415e-05	3.24477e-54	3.33139e-48
Glyma.01G017700.1	18.5631	15.2348	13.2816	5.78769	5.49707	6.27436	2.06865	3.94058	4.37177	1.93707	7.16377	8.34168	0.433937	1.11396	1.88789	24.0413	17.149	22.0643	7.58577	8.69679	4.62663	6.32372	4.72491	8.4126	0.873026	2.6047	6.66333
Glyma.01G017800.1	0.0451287	0.0213355	0.685436	0.148504	0.00597513	0.00021466	0.00108004	1.91382e-08	0.00944095	1.42928e-18	0.125967	3.2428e-07	0.0175924	0.0636016	0.190548	2.28701e-10	0.00201002	0.381033	0.00566272	0.000429784	0.389223	0.00246155	0.0622928	0.000780856	0.00824258	0.0479189	0.218897
Glyma.01G017800.2	5.322	3.35689	5.36909	0.432603	3.26066	2.75649	1.02903	1.11731	2.25988	0.452454	1.50709	1.94733	0.0389637	0.293473	0.598563	3.9924	3.82484	5.86322	3.49652	2.28329	0.798174	1.26535	1.33224	2.67885	1.56617	1.14501	0.709309
Glyma.01G017900.1	5.58704	4.59008	5.01109	4.81363	4.75556	5.43733	5.32444	4.10537	4.43332	2.5873	6.35293	5.16852	0.839902	0.341281	0.689992	3.15328	3.73686	4.58423	3.55936	3.83415	3.19118	4.79234	2.66768	5.76077	0.715992	0.660178	0.417917
Glyma.01G018000.1	0.354657	0.568527	0.404871	0.288691	1.32216	0.920161	0.644444	0.0797996	1.11994	0.198804	1.10622	1.88322	1.7117	0.869673	1.6131	1.11909	1.41949	3.39891	0.385021	0.0650253	0.350283	0.396067	0.38019	0.137156	1.36973	2.65971	14.4858
Glyma.01G018000.2	3.00689e-18	0.205498	1.48849e-06	2.07147e-11	0.0499245	0	9.97538e-25	0.191574	4.3123e-17	1.19695	2.1447e-20	0.0397033	6.73254e-07	0.00113756	2.98922e-10	3.9045e-07	0.000131828	1.01315e-16	6.02798e-28	1.81037e-81	8.83084e-22	5.25349e-20	8.81615e-17	0.0852939	3.1791e-05	1.24699	1.43727
Glyma.01G018100.1	108.376	142.404	137.577	55.565	54.9311	67.24	45.2247	48.9928	40.3227	18.4582	49.5525	63.039	0	0	0	100.986	146.82	157.091	10.4512	8.22829	9.64825	10.3372	6.19334	4.6569	0.114525	0.0342783	0
Glyma.01G018100.2	4.35011e-07	0.515447	6.58571e-08	0.000979556	1.03981	6.33882e-09	0	0	2.27906e-05	0.000898342	0.0988143	0	0	0	0	0.000286344	0.144862	1.08377	0	0	4.32046e-16	7.13249e-12	2.58191e-08	0.0229319	0	0.0443136	0
Glyma.01G018200.1	0	0	0	0	0	0	0	0	0	0	0	0	0	0	0	0	0	0	0.194657	0	0	0	0	0	0	0	0
Glyma.01G018300.1	9.1357	8.82693	10.2629	7.74357	4.95869	7.49393	6.48287	6.00067	6.27535	1.76636	2.19866	1.69368	1.66076	1.54047	1.63373	9.02098	8.25631	7.49477	7.41867	7.70602	9.29278	1.83944	2.36585	2.20281	0.798059	1.07096	0.202801
Glyma.01G018400.1	15.9438	15.9976	16.4686	6.30654	2.55192	4.58081	8.99025	16.4549	13.1907	6.94355	6.90266	4.58815	7.61245	10.5656	10.1695	19.0227	16.0146	19.7108	4.51165	4.56798	3.74399	9.38031	10.9815	11.8253	13.2613	10.4975	1.58502
Glyma.01G018500.1	0.0944006	0.223631	0	0.105466	0	0.0908687	0	5.5215e-64	0	0	0	0	0	0	0	0	0.114554	0.176773	0	0	0	0	0	0	0	0	0
Glyma.01G018600.1	0.896005	1.03905	1.31441	1.14836	0.487301	1.33867	0.866819	2.06136	0.629564	0.571044	0.156231	0.128365	0.326656	0.717872	1.28826	1.94604	0.548931	2.87014	0.973867	1.08113	1.61528	0.272588	0.308534	0.0731055	0.00326875	0.11872	1.28205
Glyma.01G018600.2	15.6654	14.7088	13.4807	13.006	11.0637	12.1839	17.5678	16.606	14.3021	5.77452	12.9785	12.1388	10.2982	6.64407	8.69033	12.1443	11.8391	9.39663	11.1921	10.6333	10.9258	7.11211	3.98997	8.26016	5.7294	6.08552	5.51577
Glyma.01G018700.1	7.034	5.7407	7.4484	13.4092	11.9094	12.7555	10.8463	9.57179	11.9488	5.15536	7.90072	5.90657	3.16388	3.16409	3.1236	8.22881	8.99459	8.64499	10.8191	12.1379	12.6987	9.16266	5.98976	9.72608	3.05951	2.70363	0.0392119
Glyma.01G018700.2	0.000486054	2.45484	1.6222e-08	1.03722	0.339842	1.05229	0.00487467	1.3872	0.361226	0.0777414	0.150833	0.453769	0.000213897	0.0433781	0.234902	0.29829	0.397121	0.321601	0.861694	0.320981	0.344268	0.64521	0.000613534	0.00121355	0.292209	4.45594e-16	0.0646401
Glyma.01G018800.1	1.30673	2.08509	2.22423	7.22424	10.5661	11.3161	7.60804	6.0271	7.03591	3.42525	14.4476	13.2861	0.171952	0.0323238	0.174804	1.53523	1.38726	2.42564	7.43416	7.0049	5.89284	16.2186	7.92038	24.6402	0.198139	0.918625	0
Glyma.01G018900.1	0	0	0	0	0	0	0	0	0	0	0	0	0	0	0	0	0	0	0	0	0	0	0	0	0	0	0
Glyma.01G019000.1	4.75435	3.70404	5.25366	18.2663	14.2835	16.1576	15.5484	12.8245	15.8735	14.4795	59.7954	71.5283	2.1558	4.24406	2.99845	8.74762	8.52262	4.88875	14.9796	18.2147	16.1768	48.5175	23.3036	46.9008	1.97361	5.27292	2.71823
Glyma.01G019100.1	2.05356	4.82287	5.30886	1.5742	0.679623	0.555552	2.62611	3.60588	3.64199	4.0103	0.933592	1.96117	5.45101	5.25868	6.68971	4.3298	4.02252	6.0153	1.50758	0.984965	1.82237	0.973005	2.05579	1.98014	2.44691	3.22182	4.31313
Glyma.01G019100.2	9.73872	8.34326	8.84397	2.26006	4.15109	4.24564	4.55425	7.5368	3.98099	5.35876	2.74077	5.38063	18.1811	12.6313	14.2788	9.34142	10.0519	10.4563	2.3333	3.2941	2.80619	1.3032	4.32512	0.95192	12.8034	8.86064	10.4456
Glyma.01G019100.3	0.314456	2.89615e-05	2.39256e-08	0.0308866	0.0409994	0.00793867	0.0034479	7.49336e-07	6.16272e-11	8.79724e-09	1.25868e-05	5.19201e-07	1.01063	0.646331	0.0245271	0.0604561	0.282917	0.538361	0.175986	0.0654426	1.21312e-15	9.20318e-05	1.44024e-12	5.01725e-06	0.553987	0.351009	0.0314831
Glyma.01G019200.1	7.73672	4.69637	7.49727	7.09531	6.11614	9.34905	3.32244	2.7151	2.53695	31.3999	56.2548	6.67038	15.0401	7.91792	12.6978	15.2231	9.77218	12.2586	3.6937	4.66455	2.7707	186.75	82.8396	195.164	26.3991	30.4399	5.53807
Glyma.01G019300.1	9.15483	11.0264	11.7926	8.81137	9.54718	10.6219	7.75891	6.87628	8.82742	2.71129	6.20615	2.62386	0.161665	0.173239	0.22789	14.0316	10.4341	12.638	10.3957	10.3069	7.69212	6.58075	2.71796	4.72232	0.0460599	0.223576	0.0133336
Glyma.01G019400.1	0.353262	0.83341	1.03357	0.477308	1.63992	0.000183658	0.618522	1.0539	0.150257	1.11565e-05	0.00139492	1.56787	0.00362943	3.08029e-07	0.00299106	1.54606	3.5689	5.39425	1.60064	1.28407	1.64344	0.0881377	0.826832	0.347106	0.00158219	0.00117896	2.20102e-08
Glyma.01G019400.2	117.527	124.196	124.178	72.8639	68.3051	74.498	56.2787	54.1067	57.3272	16.4311	45.0284	50.6511	3.22926	4.67378	2.58614	103.677	97.7476	92.6034	55.8563	53.3711	60.7953	35.1281	19.4926	36.3395	3.83928	3.28725	0.794968
Glyma.01G019400.3	5.91236	7.65737	7.61756	6.23309	2.73611	6.62109	2.73638	3.39808	4.47857	1.37964	6.06243	2.61489	0.0199943	1.56977e-06	0.2363	6.61252	12.3049	14.4773	3.91561	4.95849	4.8509	3.95849	1.83516	3.20439	0.00620488	0.435596	0.0877705
Glyma.01G019400.4	5.93161	10.6311	7.45413	1.46352	1.97759	3.49785	2.37456	1.72272	3.84824	0.856544	0.827733	3.36679	0.240086	4.93675e-05	0.681987	1.31107	1.66281	1.3914	1.91164	0.338657	1.18631	0.478508	0.292971	0.179905	1.67118e-05	1.82853e-13	1.17731e-06
Glyma.01G019500.1	6.63359	4.59071	6.00232	6.23206	4.76233	7.19455	7.31805	4.56644	6.04092	2.94797	17.6085	18.664	0.377619	0.228734	0.21909	5.38379	4.18747	5.4737	5.72519	5.57261	4.96369	24.0416	9.75402	25.1637	0.216561	1.44199	0.343324
Glyma.01G019600.1	5.98871	6.07603	5.5684	4.59065	4.43469	3.53407	3.03671	4.94085	3.98863	0.928709	0.852152	0.811019	0.816967	1.54163	1.51884	6.24287	4.42476	4.39551	5.03112	6.07376	4.42445	0.445948	1.163	0.950985	1.41142	0.789598	1.30199
Glyma.01G019700.1	118.785	128.552	111.681	52.2126	75.0562	57.1328	60.1045	61.8874	52.8993	11.8192	34.3083	38.1197	16.515	11.8958	6.95755	99.1565	94.6335	85.65	64.1821	72.1887	82.002	20.2709	12.6121	22.8995	7.00879	4.90459	4.19313
Glyma.01G019700.2	9.7266	6.5416	9.10745	1.94742	3.72958	5.044	3.45867	3.99709	4.11492	0.864564	3.12475	3.34896	1.04439	1.48265	1.35801	5.31541	8.79865	5.57816	4.47604	5.39853	6.07329	1.18528	0.810902	2.34948	0.386243	0.324573	0.643408
Glyma.01G019700.3	22.1682	27.6515	29.5467	10.1892	9.79343	13.6946	11.4868	11.3999	10.1362	5.83497	4.4282	8.17144	5.04631	4.56485	3.75678	21.1655	24.7965	18.4065	12.1949	10.1263	15.3921	2.37056	4.08477	2.18833	4.5499	3.70447	5.00505
Glyma.01G019800.1	14.2783	16.1381	14.1872	12.1759	13.2061	10.582	9.94506	13.0328	15.9387	5.73885	10.0129	10.0968	2.75764	3.91285	4.69382	17.6768	15.5035	19.854	15.2028	17.5536	22.0623	30.4285	18.618	29.1673	23.15	21.388	7.5556
Glyma.01G019800.2	16.7356	14.6862	17.883	24.5785	22.0862	26.0587	28.6017	29.3931	30.8325	9.90066	16.184	16.9794	3.60691	4.18613	8.0563	17.7452	20.1189	15.0955	36.8315	35.9614	32.9036	46.8639	28.2567	42.6808	39.8518	26.781	5.24895
Glyma.01G019900.1	3.53615	2.87643	3.4284	4.55831	2.99055	1.97863	3.03045	2.63748	2.68515	3.25558	2.54997	3.77392	3.0832	3.14366	3.00181	4.4058	3.41008	3.12907	3.56797	1.97742	2.95819	3.00907	1.68267	2.04304	5.00304	2.55587	2.47415
Glyma.01G019900.2	0.00386638	1.34353	0.271014	0.538737	0.21315	0.173961	0.0624989	0.450676	0.264894	0.00282096	0.330257	0.0599066	5.23794e-07	0.0722319	3.42679e-08	0.000328446	0.160451	1.34544e-05	0.0990696	0.360482	0.0495753	0.0398875	0.267053	0.0374998	0.000701911	1.11053e-11	0.202166
Glyma.01G019900.3	0.8573	1.96494	2.65391	0.305714	1.39064	1.55993	0.748151	1.48438	1.37964	1.69506	1.65965	0.832335	0.805212	2.06027	0.693431	1.70208	1.19398	1.97222	1.53126	2.31055	1.31389	1.20904	0.36161	0.903076	0.726613	0.0377761	0.506037
Glyma.01G020000.1	0	0	0	0	0	0	0	0	0	0	0	0	0	0	0	0	0	0	0	0	0	0	0	0	0	0	0
Glyma.01G020100.1	0.0914076	0.0742816	0.0916426	0.00024045	0.0418341	0.0474928	0.129978	0.102524	0.121205	0.0506831	0.0277348	0.0699517	0.0950208	0.0352493	0.0305548	0.00788797	0.0121002	0.0976271	0.000923591	0.0046337	0.0488677	0.0298662	0.0828286	0.028761	0.0204965	0.0404979	1.02035e-42
Glyma.01G020200.1	8.97631	13.5991	14.3681	9.48393	10.5296	10.1235	7.68892	7.19276	8.66646	8.05784	8.65386	8.48956	5.31456	4.17533	4.87538	17.0167	12.9007	16.0418	6.51831	8.45579	5.94138	8.21462	7.50019	9.41128	4.96314	4.4209	11.0943
Glyma.01G020300.1	40.6831	36.6107	36.1819	32.8404	28.7691	25.9099	28.4984	31.0982	34.2569	22.305	30.5081	25.1454	16.3078	19.7657	16.9923	35.9307	37.5997	41.08	32.0521	27.3809	24.6482	25.2425	18.5777	23.8208	12.8841	14.439	3.5164
Glyma.01G020400.1	4.8467	3.32121	4.88977	0.828746	0.909629	0.628496	0.180018	0.75721	0.965128	0.120237	0.531896	0.508745	0	4.96231e-41	3.87152e-84	3.11021	2.66621	2.36133	0.78694	0.262804	0.38068	0.18253	0.233896	1.77784e-52	0.154513	0.0998181	5.42606e-61
Glyma.01G020500.1	0	0	0	0	3.41975e-20	0.00107028	2.0873e-10	0	0	0	0.0352278	6.02485e-35	0	0	8.07647e-39	0	0	1.24746e-42	4.35114e-45	0.0340542	0	8.23322e-17	0.0214425	0	0	0.0358917	0
Glyma.01G020500.2	0	0	0	0	3.06355e-20	0.000964894	1.87657e-10	0	0	0	0	5.42187e-35	0	0	7.41449e-39	0	0	1.69323e-54	3.90019e-45	0.0268828	0	7.34384e-17	0.0194782	0	0	0	0
Glyma.01G020600.1	2.56082e-48	0	0	0	0	0	0	0	0	0	0	0	0	0	0	0	0	0	0	0	0.0591918	0	0.080127	0	0	0	0.126985
Glyma.01G020700.1	0	0	0	4.33333e-35	1.11766e-14	4.9989e-33	2.7304e-76	4.78731e-52	0.079282	0	0	0	0	0	0	0.050216	0	2.69991e-24	2.56101e-44	6.47589e-34	1.97541e-34	0	0	0	0	0	0
Glyma.01G020800.1	5.87553	4.09086	4.14723	6.78894e-35	0.0001544	0.0197588	0.0401805	0	2.81143e-23	0.0247668	0.0196482	0	0	0	0	6.55796	5.15474	3.26336	0.0213822	2.35456e-05	1.29675e-08	0	0.0236621	0.0205726	0	0	0
Glyma.01G020900.1	1.43658	1.23727	0.986852	1.57204	0.3903	0.577668	11.3559	15.0918	11.5104	26.4826	0.906197	3.64199	39.059	31.1308	34.4241	3.69565	2.4805	2.16079	1.06781	0.71973	1.87802	1.96451	32.2737	3.95247	55.1437	37.2434	88.8292
Glyma.01G021000.1	73.4025	75.6046	54.0297	0.871313	0.285202	0.306359	6.75314	3.91701	4.89107	0.144287	6.26673	17.196	3.66372e-121	0	0.0443477	55.6576	49.9603	47.1803	0.437095	0.470062	0.613534	6.78469	8.84142	8.26111	1.98058e-123	0.433188	0.165179
Glyma.01G021100.1	4.768	5.19637	5.03905	6.46646	4.65248	4.56851	1.78299	2.28261	1.62782	0.069531	0.189984	0.340346	0.479802	0.423	0.170758	4.55497	3.86387	4.42302	3.60884	5.09226	3.46949	0.0290796	0.14769	0.0290595	0.159249	0.172033	3.86468e-27
Glyma.01G021200.1	14.7945	13.4776	13.6519	8.6826	8.4604	6.66246	4.52642	8.64956	7.73563	0.349966	0.152214	0.121867	0.0239545	0.96804	0.666017	11.0169	12.5635	9.93648	8.02669	10.9917	10.0042	0.134661	0.264046	0.127287	0.283687	0.136286	1.9334e-36
Glyma.01G021300.1	14.8199	11.8611	17.6635	14.2628	14.4203	15.6028	17.8298	19.2525	16.5589	13.6436	18.677	15.1326	16.7354	16.4612	15.5498	12.5401	17.381	15.183	15.4275	13.3341	15.5285	15.7563	16.9922	14.9012	13.2261	12.5752	3.67063
Glyma.01G021400.1	0.809269	0.569918	0.30495	0.798254	0.48236	0.39102	0.422038	1.71996	1.27537	1.0029	0.014886	0.839589	0.954911	0.437834	0.246389	0.258164	0.867795	0.612427	0.511579	0.200323	0.0912034	0.198212	0.883737	0.466376	1.44413	0.814439	0.568782
Glyma.01G021400.2	2.23375e-07	1.03607	0.00502291	0.537406	0.644912	0.429439	0.203001	0.514528	0.00767736	0.303101	0.00823521	0.632257	0.223297	0.592531	0.40097	0.593375	0.0549567	0.124345	0.260445	0.213846	0.00115981	0.57094	0.00274836	0.458643	0.795958	0.00749404	2.47294e-09
Glyma.01G021400.3	12.1869	12.719	16.4338	10.7805	12.2966	13.1676	15.0003	16.6234	19.3517	4.87156	11.1747	6.0767	8.77088	4.86937	7.67098	14.7272	13.8981	16.9676	10.6855	12.7006	11.1883	13.1707	15.6624	12.0221	17.4184	14.5789	3.12857
Glyma.01G021500.1	1.24948	0.874584	0.884463	0.652893	0.530451	1.58332	0.402814	0.408424	1.12508	0.300005	0.272583	0.614336	0.27387	0	0.668865	0.263907	0.376332	1.12962	0.490486	0.631945	0.707461	0.146379	0.154935	0.125908	0.413938	0.123626	0
Glyma.01G021600.1	1.60621	1.07471	2.61862	3.09759	4.94823	3.89029	3.99235	3.77723	3.2621	1.51207	4.52153	1.69057	1.10802	1.7284	2.35215	1.6064	3.30008	4.49563	3.78714	4.04824	2.48068	1.29194	1.19509	1.57143	0.76117	1.73586	0.880234
Glyma.01G021600.2	17.9577	20.0836	24.2173	32.0278	32.5951	35.5546	27.0479	28.1768	33.4557	21.999	27.3133	25.298	17.2064	18.2283	17.0797	18.2131	18.8949	19.7799	21.6483	26.3277	23.0781	22.0616	17.2971	20.8324	13.8926	12.0212	2.3937
Glyma.01G021700.1	0.352652	0.473412	0.0670173	0.0809567	0.0838434	0.0237784	0.0847435	0.0564785	0.146432	0	0	0.0815943	0.113242	0.087929	0.0538219	0.102442	0.141012	0.226344	0.0774059	0.104986	0.0750417	0.180876	0.0932317	0.280845	0.0744084	0.0703436	0.0722359
Glyma.01G021800.1	5.03937e-29	2.01737e-26	0.717468	1.82577e-27	9.74922e-18	3.86905e-25	3.60118e-20	4.64075e-29	1.91395e-35	7.04911e-25	6.78707e-17	0	1.56024e-34	0	9.62552e-25	0	0.000114425	3.86905e-20	2.78139e-11	4.76482e-16	9.30018e-24	2.55356e-05	1.47742e-31	1.19656e-29	6.01869e-06	2.32872e-09	3.14574e-39
Glyma.01G021900.1	1.19214	0.598382	0.936307	0	0	0	5.33231e-79	4.22016e-76	1.12042e-81	0	1.8722e-28	8.34002e-81	0	0	0	0.340878	0.447983	0.444633	4.84556e-83	0	1.59639e-80	2.18586e-76	0.0698055	2.29639e-70	1.82818e-101	0	0.156061
Glyma.01G022000.1	0	0	0	0	0	0	0	0	0	0	0	0	0	0	0	0	0	0	0	0	0	0	0	0	0	0	0
Glyma.01G022100.1	390.038	385.444	388.427	291.385	298.427	313.644	316.76	305.072	329.598	79.5247	171.681	198.896	54.5367	45.4119	60.4782	352.838	366.935	316.477	378.966	336.666	353.68	196.367	126.417	213.822	55.2225	67.2786	38.3076
Glyma.01G022200.1	4.76053e-92	7.04771e-21	1.8223e-90	2.57929e-91	3.96098e-88	8.93963e-90	6.80653e-89	3.52689e-89	5.42305e-90	3.75819e-100	8.07956e-99	8.71477e-90	6.16644e-99	1.66921e-90	2.41349e-97	3.02652e-91	8.50822e-90	0.145956	1.38411e-23	7.19463e-89	1.33908e-91	3.77439e-87	2.02006e-100	0	5.87818e-95	2.22912e-98	0
Glyma.01G022300.1	1.90966	2.50876	1.4959	1.08057	0.873398	0.89537	6.84094	5.24838	4.86209	0.293286	17.8532	37.9204	0.319454	0	0.113768	2.23831	1.5902	2.00072	1.72375	1.60226	2.10899	41.0888	15.2492	33.7889	0.554667	2.14193	0.520056
Glyma.01G022400.1	2.17621	2.60573	1.81999	2.54165	1.27586	1.31766	2.05515	1.49267	1.8519	3.86917	9.20805	8.11254	6.11422e-63	9.678e-10	0.186202	2.48011	2.63031	2.38205	1.47186	0.685257	1.5695	10.8259	7.32138	8.29442	0.000182971	1.18644	8.16008e-47
Glyma.01G022500.1	0.779716	0.584497	0.884035	9.74962	5.71368	8.78183	12.9766	14.2298	13.1888	7.52238	1.1372	1.16036	4.73112	4.87694	6.59576	1.0561	1.01625	1.10468	10.533	9.91701	12.0683	1.99447	3.24683	2.10648	4.80804	4.40329	0.4004
Glyma.01G022600.1	1.63648	1.52642	1.95602	0.261353	0.225952	0.182081	1.73591	2.39143	2.94122	1.86167	2.16589	2.214	1.8693	1.97832	1.68732	3.44297	3.25886	3.75318	0.168707	0.151465	0.0417456	1.13293	1.94312	1.99023	0.451121	1.03384	0.126119
Glyma.01G022700.1	9.19895	9.89927	9.36475	15.0891	15.0874	14.7444	11.9947	11.2898	12.1166	8.14411	17.7802	13.9794	1.66826	2.20241	2.90475	8.82079	10.0709	8.62067	11.1663	13.3252	13.7547	16.8064	7.24161	17.1406	3.39653	4.4112	0.733323
Glyma.01G022800.1	0.000918805	7.33648e-06	0.370961	1.37736e-05	1.5258	0.0854645	2.66521e-05	1.73806	2.04213	0.0140769	5.71414e-06	7.26301e-05	7.0651e-14	0.0449563	7.52764e-08	1.26172e-09	3.28398e-07	0.546359	0.0366746	1.34938e-08	6.34426e-06	1.54448	0.160007	1.01777e-05	0.305024	0.0314027	1.17315e-11
Glyma.01G022800.2	6.11144	6.10646	6.09925	17.5028	23.9953	23.5823	15.0486	13.2056	12.9279	8.52471	18.4781	18.9509	3.60353	3.04314	2.60041	6.53727	8.16896	8.97018	19.3659	19.0944	16.7504	20.2836	12.6019	22.7283	4.07325	3.51403	0.694693
Glyma.01G022900.1	1.02285	1.09046	1.16351	0.0254657	0.101975	0.0344585	0.260197	0.199416	0.154208	0.202975	0.271825	0.101474	0.154279	0.128058	0.315277	1.42229	1.07934	1.43353	0.160153	0.155087	0.217586	0.079786	0.239867	0.0832936	0.252539	0.165944	0.0235264
Glyma.01G023000.1	12.6922	16.0011	14.1486	2.6441	6.92354	5.70612	4.65221	4.91718	4.41776	2.27637	1.94431	2.52196	0.453064	0.924214	2.71	12.5299	14.7053	12.3781	4.67096	5.02067	4.80463	1.88501	2.18463	1.71443	0.752365	0.507302	1.27642
Glyma.01G023000.2	4.92075	3.93672	2.65483	0.940191	0.0633951	0.926432	0.564076	1.00242e-06	4.957e-08	0.12366	0.633051	0.184015	0.619115	0.0367755	0.044422	2.97745	2.43129	1.91395	0.0125631	0.444191	0.0193171	0.00282509	4.35136e-08	3.14851e-06	0.000894317	0.127343	0.625765
Glyma.01G023000.3	3.53652	2.59584	3.89132	1.04703	1.32862	1.18718	1.45999e-09	8.37014e-06	1.24615	0.0160198	0.988751	0.643099	2.18758e-09	1.11443e-06	0.00255712	1.91068	4.07023	4.35987	2.18904	1.02105	0.000966432	0.000971672	0.00012767	8.39756e-05	3.51435e-12	0.00998318	0.46716
Glyma.01G023100.1	0.0207955	0.0122736	0	1.02868e-17	0.0409079	0.0560166	0.0227713	0.011932	0	0.0136646	0	0	0	0	0	0.0459222	0.0325014	0.156266	0.0596554	0.0584168	0.101752	0	0	0	0	0	0
Glyma.01G023100.2	0.022822	0.0128513	0	0.160585	0.0526266	0.0807819	0.0254095	0.012607	0	0.01416	0	0	0	0	0	0.154569	0.0411991	1.19962e-27	0.103024	0.0833985	0.12989	0	0	0	0	0	0
Glyma.01G023200.1	8.62732	8.73938	8.61147	8.54421	5.48815	7.48401	9.6477	10.0522	10.6426	8.23891	12.6629	12.038	9.0361	7.05379	6.08048	6.65686	9.75637	8.75318	8.80787	6.99669	8.93836	5.72346	7.18198	9.50785	4.6012	3.25986	4.77174
Glyma.01G023200.2	0.052335	1.5681	1.69121	0.698616	1.1278	0.507766	0.482465	1.40302	0.612128	0.454737	1.20768	0.955601	0.447073	5.79542e-05	0.444215	0.46876	0.928101	0.542086	1.14547	0.704888	0.715071	0.248964	0.291536	0.31353	0.283983	0.20456	0.286195
Glyma.01G023200.3	0.661723	0.0501474	0.0079832	0.174337	0.659948	0.291054	0.45769	0.663091	0.253208	0.886166	0.421615	0.271838	0.218219	4.16182e-05	0.510913	0.716861	0.656437	0.747394	0.042515	0.904573	0.325539	0.0484189	0.403114	0.400855	0.485364	0.516483	0.619258
Glyma.01G023300.1	10.2839	9.71993	12.5616	5.87221	7.46872	5.45987	5.88292	6.45775	6.53665	3.37218	11.1919	11.2283	0.815175	1.28311	1.78562	15.9343	16.4111	22.1489	3.50823	2.92702	5.96361	4.29299	4.30014	8.21706	2.57099	3.60121	1.50211
Glyma.01G023300.2	86.5	95.9207	118.493	76.5269	71.0677	71.3338	61.6591	62.3951	48.0057	56.5164	128.29	130.161	23.0145	12.5923	19.6965	146.453	166.233	183.724	52.8549	49.5434	51.5084	70.3394	58.7048	78.8481	29.8294	41.6375	14.1734
Glyma.01G023300.3	1.38199	1.9781	1.61597	1.41075	0.882668	0.772346	1.06798	0.914634	0.740067	0.99882	1.13969	0.7284	0.619879	0.410881	0.492657	4.11521	2.68278	2.73298	0.670723	0.784426	0.751822	0.267883	0.245548	0.637102	0.0752876	1.2474	2.37503
Glyma.01G023400.1	0	0	0	0	0	0.131874	0	0	0	0	0	0	0	0	0	0	0	0	0	0	0.134514	0	0	0	0	0	0
Glyma.01G023500.1	0.0919769	0.0785812	0.175808	0.390103	0.250586	0.292921	0.836175	0.34694	0.390607	0.29866	4.86421e-41	0.014148	0.330985	0.811136	0.463021	0	4.62104e-35	0	0.655673	0.512667	0.350612	0.31737	0.149475	0.0343507	0.122462	0.407521	0.0841047
Glyma.01G023500.2	0.127586	0.095704	0.00387481	0.488123	0.000409317	0.166516	0.0439701	0.0224723	0.426282	0.0103091	0	0.0149748	2.29413e-05	5.277e-09	6.96418e-21	0	4.89949e-35	0	0.204713	4.03701e-23	0.00116081	8.53986e-09	8.61318e-05	2.35703e-05	4.22506e-25	3.01373e-16	0.0267309
Glyma.01G023600.1	6.38207	7.74596	7.60999	5.21371	5.39374	4.76597	3.66496	5.92375	4.77132	2.9182	4.07809	3.30757	4.04104	4.45883	4.92017	6.43724	7.70655	8.29633	4.29544	4.29784	7.55226	2.09787	3.76776	3.10234	5.13236	2.63454	0.80985
Glyma.01G023600.2	4.84767	4.76926	5.1051	3.34499	4.21558	3.68652	2.40156	2.62981	3.37225	2.44709	1.68843	2.19642	2.8178	1.16061	2.36018	6.28578	5.16517	6.33956	2.00438	3.64122	1.04266	1.40809	0.838383	1.88059	2.89449	1.56737	0.769893
Glyma.01G023700.1	3.71772	3.36364	3.18835	3.29894	1.90207	1.51611	2.68738	2.18538	2.10685	2.40918	2.60373	2.18339	2.27937	2.63051	2.34609	3.24704	3.32395	2.82922	2.46302	2.73597	2.71545	3.05126	2.96979	4.14806	2.86438	1.58787	1.66888
Glyma.01G023700.2	0.0356838	0.290898	0.233962	0.000701138	0.0216146	0.573469	1.20455e-15	0.444543	0.208618	0.0119482	0.104433	0.0249169	0.000102287	0.00592857	0.818893	0.113535	0.0339882	0.0132806	0.0197767	0.207164	0.0254783	0.40063	0.00135021	2.34096e-13	0.014017	0.254433	0.000126964
Glyma.01G023800.1	0.953976	0.9581	0.247485	0.825473	0.299296	0.318112	0.209116	0.735379	0.980274	0.507635	0.30773	0.281074	0.235304	0.677486	0.633036	1.31262	0.713181	0.878731	0.372999	0.402912	0.766469	0.13277	0.201557	0.110671	0.45379	0.323618	0.287459
Glyma.01G023900.1	6.25897	6.88072	8.87077	8.28787	8.8253	8.03939	8.27054	9.04977	9.34828	6.96251	7.67012	7.69448	7.03346	8.35761	7.3767	7.52652	9.58496	8.29251	8.02754	8.84754	7.01888	5.5396	6.11648	6.90946	6.8473	5.90703	1.62457
Glyma.01G024000.1	22.8098	21.482	16.3065	23.6651	24.3607	21.9433	35.2756	81.3634	53.1503	7.37887	21.5188	12.809	2.53704	1.64014	2.77504	26.3848	21.8216	17.8834	23.1987	24.8538	18.7	53.9766	30.0673	70.7036	4.3298	6.71592	0.928813
Glyma.01G024100.1	0.186997	0.169361	0.139525	0.225585	0.201296	0.249198	0.0145342	0.0746734	0.0161747	1.80848e-05	1.81531e-07	4.4203e-09	1.39754e-13	0.294223	0.00123032	6.16532e-16	0	0.00757941	2.78891e-08	0.154105	0.02692	0	0	0.00147102	0	0.00376534	1.00467e-24
Glyma.01G024200.1	0	0	0	0	0	2.03174e-138	0	0	0	0	0	0	0	0	0	0	0	0	0	0	0	0	0	0	0	0	0
Glyma.01G024300.1	0.892619	0.94142	0.578219	0.345075	0.650204	0.443357	0.121452	0.571402	0.188376	0.407802	1.03612	0.69702	0.304428	0.554333	0.11936	0.759994	0.793545	1.52078	0.246895	0.271563	0.461674	0.882669	0.260871	0.0588701	1.05491e-49	0	0.0486196
Glyma.01G024400.1	9.69817e-36	4.7111e-46	0.215271	7.76507e-35	0.298691	0.170977	0	0.178373	0	0.123942	1.60692e-53	0	0.121319	0.342874	0	0.184646	0.308183	0.32645	0.127906	5.49954e-10	0.0108916	0.758677	0.727873	0.796079	0.473139	0.306401	0.0926361
Glyma.01G024500.1	0.0342268	0.204812	0.167208	0.624629	1.45323	0.974399	0.210004	6.37628	5.23391	0.19811	0.350905	0.515351	0.143396	0.203335	0.0920909	0.0352334	0.237728	0.370972	0.220847	1.29753	0.144662	0.130944	0.0483855	0.463121	0.0630257	0.0403704	0.0393676
Glyma.01G024600.1	38.7667	41.2905	41.7223	34.549	34.5475	35.5602	42.7523	49.5925	37.0307	15.9139	33.7394	36.2948	16.2441	36.7833	21.0697	34.9596	27.1783	26.2055	31.9709	36.9247	29.3285	33.4845	23.9266	28.4331	19.4654	19.158	20.1495
Glyma.01G024700.1	19.8183	22.4446	18.5038	24.5863	25.2787	26.6023	14.9668	14.9541	17.1331	11.0279	15.4336	12.6899	9.89228	7.00016	8.09339	19.0103	20.6482	19.3909	25.1705	25.2208	21.5057	11.8427	8.7508	13.3156	7.50194	6.45176	10.4986
Glyma.01G024800.1	0.0600454	0.0662907	1.10605e-23	1.15821	1.10333	1.21866	1.71535	0.490712	1.00336	0.0387757	0.0302449	0.132486	0.0376721	1.96194e-63	0.0362239	1.42801e-60	0.0978672	0.0809053	1.72176	2.80465	1.05584	0.0427533	0.0377625	0.409777	2.1221e-70	0.0327413	7.19294e-70
Glyma.01G024900.1	0.758995	0.630003	9.27869e-81	3.23269e-05	6.75131e-82	1.04717e-74	0	1.45023e-54	0	0	1.62385e-59	0	0	0	0	6.90935e-08	1.61008e-07	0.481969	2.16026e-06	1.59999e-78	9.16857e-55	0	0	0	0	0	0
Glyma.01G025000.1	2.24323	3.22538	4.08496	4.5305	4.18388	4.31191	9.08234	9.51607	8.6013	4.27327	0.576465	1.46752	9.62143	6.62207	6.31405	3.06489	2.97723	3.98306	3.79344	4.50104	2.43249	1.78857	5.1199	1.57453	7.02822	4.79965	1.6982
Glyma.01G025100.1	52.551	50.3325	46.4047	50.002	53.9977	51.6313	81.4634	107.694	89.9021	28.7092	34.7657	23.3122	31.6228	26.1535	28.4204	72.6842	68.2409	79.88	48.645	50.3032	51.9406	47.2364	38.4876	49.9527	21.3242	22.8372	2.72194
Glyma.01G025200.1	9.48367	10.1912	10.2093	6.82146	3.64439	4.8229	6.01969	7.95323	7.136	0.370465	0.063505	0.0641803	0.609251	0.586536	0.730354	3.85955	4.89006	5.08292	6.99536	6.68817	8.00903	0	0.751028	0.14644	0.810936	0.555524	0.0308692
Glyma.01G025300.1	4.48748	2.96819	5.09597	3.62205	8.18754	5.47888	1.34598	2.83135	4.22167	0.492899	1.26367	1.27533	0.791761	0.498258	0.0634457	2.65153	3.51803	3.14757	6.13801	6.75462	5.3424	1.50749	1.03866	1.41933	0.230843	0.346562	0.597683
Glyma.01G025400.1	5.79148	3.19433	3.58721	0.0397991	0.252043	0.140646	0	0	0	0	0.116719	0.115162	0	0.0428886	0	2.85203	2.43482	1.81701	0.241102	0.189279	0.186166	0.352229	0.0488437	0.127971	0	0	0
Glyma.01G025500.1	13.8718	12.6641	9.51905	24.4927	20.8611	17.2605	20.7534	23.313	22.1631	14.392	25.4532	28.3238	5.3883	5.2059	4.5296	7.26279	5.8305	6.51977	21.4706	22.9648	25.9981	7.18194	6.40298	9.27876	1.17463	1.6365	3.72485
Glyma.01G025500.2	0.0468616	0.500805	2.16319	0.495954	0.695654	1.62231	0.792576	0.51045	1.12875	3.43484e-11	0.767682	0.837901	1.79094e-14	0.0479124	1.09822e-11	0.271654	5.12394e-10	0	0.650266	0.409302	0	0.455655	0.0541472	0.0681289	1.67935e-06	3.08698e-15	0
Glyma.01G025600.1	5.96678	6.68236	6.62986	12.6701	14.7316	14.8459	13.2226	13.105	15.1722	11.2609	30.3351	21.9345	2.1002	3.24579	2.57859	6.97924	6.29178	7.14917	13.005	14.6861	10.9716	25.1847	10.3122	21.4786	5.07512	5.15333	0.652892
Glyma.01G025700.1	0	0	0	0	0.284234	0	0	0.842461	0.293601	0.272426	0.575398	0	0	0	0	0	0	0	0	0	0.228708	0	0	0	0.28179	0	0
Glyma.01G025800.1	1.97304	2.00756	2.27963	17.9574	20.3222	21.2245	17.3884	14.75	15.5553	6.71435	20.0192	18.1691	0.675124	0.771587	1.44834	2.59733	1.02336	2.02322	16.3808	20.6928	9.25638	14.8081	3.2067	14.6969	0.291255	0.796952	0.206376
Glyma.01G025900.1	0	0	0	0	0	2.38293e-65	0	0	0	0	0	0.0826212	0.0980698	0	0.376177	0	0	0	0	0	0	0	0	0	0	0	0
Glyma.01G026000.1	4.21972	6.56664	5.00518	4.7977	4.08831	4.38541	3.33978	4.12216	3.48479	1.98331	3.27004	6.46207	3.60251	2.37178	4.18415	3.94384	2.75029	0.00077798	2.64942	3.84394	3.95237	6.14662	2.90873	3.09844	2.58878	2.16063	0.34727
Glyma.01G026000.2	3.00508e-06	0.0979334	0.147833	0.324715	0.10529	0.0235344	0.0403981	0.438523	7.59679e-12	4.97849e-06	0.562267	4.0974e-08	0.000464085	0.00620177	0.303494	0.151077	1.53709e-11	0.44008	0.252779	0.351313	5.63096e-05	8.93032e-11	0.000375532	0.0536798	2.76164e-05	0.000145939	7.03528e-20
Glyma.01G026000.3	4.30802	2.81975	2.75245	2.80946	3.29801	2.52571	3.27111	2.05701	3.82915	2.48008	4.79985	2.11588	2.10287	2.05615	1.32154	2.61008	3.64755	7.64528	4.15811	3.6468	3.0757	1.71099	1.36018	5.08253	1.86007	1.356	0.313499
Glyma.01G026000.4	0.698865	0.970588	0.866818	0.402148	0.374379	0.826149	0.296073	0.238571	1.04336	1.12191	1.57137	0.105931	0.0799707	0.455513	0.259414	0.716897	0.553638	0.671139	0.781673	0.408852	0.914719	4.17814e-05	0.545687	0.546822	0.161472	0.03394	0.40308
Glyma.01G026100.1	52.4153	54.7717	49.3606	56.469	59.2018	67.6437	51.7397	51.6887	52.146	81.5688	39.1854	51.6007	102.852	124.333	104.433	53.5296	52.8855	47.6823	47.8896	54.9155	49.1948	41.4359	63.6518	44.868	70.522	64.1788	41.6967
Glyma.01G026200.1	2.20409	2.0723	1.83655	0.252068	0.608444	0.607326	0.492072	0.924129	0.928655	0.765286	0.136256	0.136795	1.7756	1.24587	1.57151	1.42167	1.2577	1.31181	0.21214	0.516245	0.639695	0.157674	0.452295	0.0329436	0.472472	0.60125	0.07735
Glyma.01G026300.1	0.0731027	3.9888e-52	1.61704e-65	0.0748303	0.0760441	0.065423	0.887789	0.079972	0.139399	1.83691e-50	0.0751116	0.605434	5.04972e-113	0	4.3817e-102	1.99352e-53	2.11536e-53	2.11184e-54	0.565893	0.136255	0.788277	2.61435e-52	9.19353e-52	2.71962e-47	1.52036e-103	3.9659e-101	1.36518e-101
Glyma.01G026400.1	2.36572	3.59975	3.4843	5.55211	6.85358	8.92168	6.576	7.23762	7.04343	3.99661	5.07848	4.09776	2.77204	2.79013	2.67845	4.89242	3.44569	4.84953	7.49004	6.64422	6.82425	7.38762	5.12856	6.37104	2.42196	2.44245	0.388484
Glyma.01G026500.1	6.85428	7.41779	6.5948	19.9306	28.6758	24.3314	16.7086	12.7934	17.3058	9.79497	23.8426	18.8378	2.90205	5.6681	3.97211	9.21134	10.0902	17.4885	20.2792	21.4585	18.5368	26.2372	12.799	23.9902	5.25012	7.77049	1.28015
Glyma.01G026600.1	0.37507	0.366485	0.2276	0.658741	1.74395	0.438906	0.354251	0.360783	0.374953	0.0821209	0.000292002	0.123696	0.0738883	0.185702	0.0884225	1.16093	0.878257	0.955319	0.824225	1.32483	0.848035	0.152016	0.32648	0	0.82963	0.127158	0.0772597
Glyma.01G026700.1	37.3271	31.5431	29.3558	34.6943	26.2019	39.7669	35.6319	30.3458	29.4165	17.097	48.5065	39.3143	7.69453	8.80896	7.54964	37.4105	31.979	49.9167	46.6179	28.4762	33.8305	39.2922	24.9224	50.62	7.87165	7.0662	4.18411
Glyma.01G026700.2	8.05405	11.1	11.7833	27.068	23.8609	2.06722	11.0853	30.821	29.7884	26.3129	67.9304	54.9898	2.18356	8.36841	10.7744	8.28579	19.0818	0.000489516	3.3911	27.5345	19.693	53.4619	32.7164	19.7837	11.5183	13.3854	0.00779273
Glyma.01G026700.3	0.0626653	0.06968	2.39492	0.436834	0.317018	0.00393892	2.4266	4.68858	0.96239	3.12684	1.26007	0.529112	5.33001	2.85661	0.744312	0.120412	0.208744	5.18311e-06	0.0306766	1.9825	0.681784	0.609219	2.71647	10.194	2.45707	2.40409	2.2078
Glyma.01G026800.1	23.411	23.4002	27.7041	32.098	33.1011	37.1068	33.879	37.9278	39.4071	13.3656	10.2812	10.9604	16.9123	22.4481	21.7172	25.1252	27.9695	24.0789	36.3806	35.463	33.7067	12.2698	17.7048	13.0575	14.0169	10.5554	3.07379
Glyma.01G026900.1	0.878538	0.95579	1.38582	1.3892	2.00815	1.74806	1.27579	1.48991	1.33467	2.15983	1.85113	2.26678	3.06637	1.56514	1.77894	1.53794	2.1021	1.26136	2.99205	2.17826	2.44925	1.86238	1.80645	1.52635	1.13119	0.517496	1.75315
Glyma.01G027000.1	0.0131817	0.0333421	8.64288e-67	4.00839e-84	1.48857e-85	2.58494e-94	2.13288e-82	0.000268897	6.25644e-60	3.60514e-81	0	0	4.07647e-87	0	0.0310778	0.0302242	0.0328371	1.81946e-65	0	1.73947e-86	1.18674e-59	7.10415e-85	4.73748e-90	5.99288e-51	1.70906e-63	1.37828e-103	0
Glyma.01G027100.1	0	0	0	0	0	0	0	0	0	0.0321157	0.0265774	0.0535445	0	0	0	0	0	0	0	0	0	0	0	0.0270457	0	0	0
Glyma.01G027200.1	0	0	0	0	0	0.0471765	0	0	0	0.0209509	0	0.0146972	0	0	0	0	0	0	0	0	0	0	0	0	0	0	0
Glyma.01G027200.2	0	0	0	0	0	0	0	0	0	0.0242725	0	0.0169371	0	0	0	0	0	0	0	0	0	0	0	0	0	0	0
Glyma.01G027200.3	0	0	0	0	0	0.0522676	0	0	0	0.023517	0	0.0163705	0	0	0	0	0	0.0516146	0	0.0599325	0.0562632	0.0722982	0.0855654	0	0	0	0
Glyma.01G027200.4	0	0	0	0	0	0	0	0	0	0.0277592	0	0.0194621	0	0	0	0	0	0	0	0	0	0	0	0	0	0	0
Glyma.01G027300.1	27.8858	27.7086	27.741	30.7019	27.0109	28.3089	26.0442	30.2138	26.0096	23.8296	39.0156	26.9565	20.344	16.3769	18.1525	24.1086	20.8629	26.4374	27.5321	20.2814	25.3167	24.083	19.4022	23.3529	16.491	19.1342	16.7063
Glyma.01G027400.1	0.0381308	1.5345e-05	0.40921	0.47814	1.04577	0.589758	0.079274	0	0	2.52929e-32	1.39319e-31	3.51944e-36	1.30569e-51	0	1.13556e-25	0.266432	0.0299478	0.0254024	0.400989	0.335179	0.453265	1.0386e-46	1.89675e-40	0.0211004	1.83094e-21	1.86676e-46	5.96749e-28
Glyma.01G027500.1	9.8415	8.24129	8.35162	6.91778	8.81394	6.93147	5.47369	4.90302	7.30113	3.38585	15.4272	10.2581	3.40729e-05	0.0728747	2.09841e-06	15.8135	12.0377	11.1142	7.42284	7.79172	7.90116	7.36795	4.32976	9.87673	3.13627e-30	0.954202	1.04432e-42
Glyma.01G027600.1	3.01117	3.21932	3.58399	1.70909	2.17694	2.11399	2.17175	2.64475	2.13701	1.54162	2.81588	1.48425	3.24146	2.70033	3.50686	3.00044	2.90277	3.39723	1.46762	2.22139	1.52642	0.950757	1.59387	1.35966	1.82553	0.868726	1.13195
Glyma.01G027700.1	28.479	25.6958	22.2632	27.0855	25.9463	29.7656	20.5895	22.1943	17.2126	9.29992	12.4812	9.24511	12.1651	13.7075	13.5735	27.9827	24.1727	25.1878	30.1736	29.7796	28.8091	7.53763	10.5459	12.6831	16.2301	10.0282	18.9222
Glyma.01G027800.1	3.68827	3.35016	3.02953	4.30568	4.92715	3.37679	4.87088	7.61309	4.03858	7.75193	14.146	11.11	1.39361	1.20814	1.50919	2.88446	2.19869	3.27105	3.31502	3.88506	4.28544	8.72969	4.54971	7.57155	0.445223	0.76479	0.00238375
Glyma.01G027900.1	0.0344491	0	0	0.0354679	0.146842	0.0616287	0	0	0.237069	0.137018	0.14656	0.0738931	0.0447904	0	0.083658	0	0	0	0.0322419	0.0326086	0.0634148	0	0.0887423	0	0.0560541	0	0
Glyma.01G028000.1	2.12938e-42	8.44454e-32	1.63199e-29	0.553218	0.364936	0.678739	0.842445	1.11406	0.396876	3.38987	5.80343	3.13464	1.92336e-72	1.21838e-79	3.06556e-46	5.29443e-74	3.32018e-45	0.0286062	0.872446	0.484541	0.843443	2.00337	1.42749	3.39315	0	0.500846	0.010997
Glyma.01G028100.1	0.505905	0.0221521	0.235391	0.0487798	0.428773	0.00149181	0.000126397	0.0271513	0.000219743	0.154204	0.512094	0.33132	0.000612758	2.54191e-07	0.0467424	0.418327	0.278739	0.781926	0.351854	0.106888	0.0547241	0.38286	0.117834	0.709508	0.00980834	0.00216073	0.0324986
Glyma.01G028100.2	0.217159	0.142769	4.4084e-06	0.105629	0.0693048	0.00546744	0.000219131	0.12105	0.000764217	0.191829	1.15358	0.240828	0.000831437	2.82037e-07	0.0516251	0.0257565	0.150036	2.59704e-10	0.0348164	0.114454	0.066413	0.557945	0.521039	0.674255	0.0142844	1.37205e-05	0.0528003
Glyma.01G028100.3	0.0204267	0.501812	0.416296	0.134564	0.105597	0.00793322	0.000258349	0.186536	0.0010525	0.399676	1.22354	0.399356	0.000923787	2.88584e-07	0.0530107	0.1645	0.416073	0.276149	0.0554777	0.231526	0.100631	0.283145	0.0564807	2.32945e-06	0.0160411	1.66428e-05	0.0598158
Glyma.01G028100.4	0.337218	0.351466	0.220322	0.0857719	0.160791	0.00361381	0.346111	0.0846592	0.000560992	1.40564	0.875572	2.54755	0.000836046	2.89362e-07	0.0518418	0.174555	0.854536	0.220088	0.093979	0.0741008	0.211895	0.255109	1.40636	1.83788	0.0157438	0.164496	0.0591275
Glyma.01G028200.1	11.5087	8.73681	13.1497	5.31298	6.03679	5.4564	5.14041	5.3329	4.86917	2.51305	3.35539	4.77653	5.62896	5.59229	4.71804	14.1653	9.47729	10.8102	5.58002	6.71115	6.97303	0.341245	2.02156	0.332783	5.97087	5.92058	13.2409
Glyma.01G028200.2	0.519951	6.09593e-05	0.668096	1.73605e-06	0.000336757	0.410761	3.21929e-05	0.0818116	0.167311	0.116859	0.000148395	5.49304e-08	0.000299375	7.30459e-08	0.139554	0.0458265	0.741238	0.477743	0.0265646	0.000933235	1.80201e-06	0.00346758	6.91315e-05	0.00190759	1.47741e-12	0.000663647	2.74956e-12
Glyma.01G028200.3	0.387266	2.34766	2.11968	0.56429	1.81496	2.60897	2.48167	3.16138	1.1429	3.54125	1.42003	0.482868	2.85643	6.84532	3.2371	0.796138	1.03811	2.63886	1.08334	0.863959	0.667566	1.5417	0.431355	0.359664	1.33717	0.00482421	5.04142
Glyma.01G028200.4	1.29907	0.91436	0.00158991	0.073618	0.406261	0.694118	0.153645	0.932435	0.666025	0.820825	0.614047	0.162658	0.969355	0.739037	0.863671	1.12895	0.782082	0.429928	0.25251	0.0741531	2.01984	0.0834055	1.60886	0.606886	0.12424	0.418786	0.812075
Glyma.01G028200.5	4.62905e-08	1.74428e-07	5.27693e-06	0.773385	0.0764222	3.22893e-13	2.08868e-05	4.03542e-05	0.164771	4.25553e-09	6.4916e-05	0.0346201	1.6341e-09	0.00103236	0.0113628	1.79469e-06	3.97913e-06	2.21029e-07	6.2661e-08	0.00217869	0.0732742	0.267725	0.000204942	0.00995374	2.11592e-14	0.000827476	1.64613e-16
Glyma.01G028300.1	0.39717	0.0492562	6.9054e-12	0.513171	0.00100274	0.505686	0.317543	0.0739622	0.511372	0.00440154	0.23545	0.133102	0.0107541	0.368139	0.0325371	6.47061e-05	4.49994e-15	0.168279	0.331993	0.438382	0.590495	0.0665704	0.0464782	0.255261	0.459601	0.0911042	0.0761232
Glyma.01G028400.1	0	0	0	0	0	0	0	0	0	0	0	0	0	0	0	0	0	0	0	0	0	0	0	0	0	0	0
Glyma.01G028500.1	13.2542	14.8872	21.0745	18.8715	24.6816	20.5448	10.4569	10.1321	12.4213	6.10895	19.5449	16.4827	1.95956	1.17748	2.15197	27.7832	33.4216	39.1119	22.6452	23.5412	25.0787	74.7592	24.8541	45.7682	3.5978	6.09731	4.61634
Glyma.01G028600.1	4.53155	4.67275	4.49458	2.54213	2.85363	3.4449	4.7511	4.64503	3.74158	0.909428	3.20221	3.2818	0.870184	1.66828	0.603324	7.01964	7.18558	8.12701	3.94777	4.20264	4.80756	1.32721	2.42866	2.19181	1.4902	1.43057	1.60585
Glyma.01G028700.1	22.2178	26.2095	23.5176	38.2067	34.715	33.6834	35.0787	38.2396	37.6552	21.9756	38.1577	30.2586	20.2768	21.0995	25.558	23.0568	24.2138	24.5771	28.7635	29.02	31.9252	32.549	28.9036	35.0112	29.4792	24.6757	12.4175
Glyma.01G028800.1	13.1051	11.356	11.1313	4.22788	4.81189	3.46331	4.26887	3.95191	3.75311	1.11756	6.01712	2.39227	0.0446533	0.132768	0.257833	25.6967	15.9687	21.5398	5.10249	8.58798	5.70781	9.89441	5.16147	11.3943	0.184086	0.748238	0.139728
Glyma.01G028900.1	85.565	70.1653	68.5718	55.2559	39.0629	50.7259	44.6726	47.8064	49.4581	31.762	61.2985	57.0405	15.6665	15.6791	13.3399	79.0798	67.9715	70.5119	46.1326	44.0069	54.7827	43.078	39.2033	46.2033	12.88	16.9197	12.0512
Glyma.01G029000.1	39.1129	44.3822	44.8948	50.6333	56.8451	48.2035	46.4503	51.4679	51.5974	47.3124	49.4494	49.3711	41.1774	34.3159	38.3307	38.5113	42.093	41.3289	49.1139	51.7148	45.3144	39.2351	38.1403	44.5546	34.9757	32.1205	36.2817
Glyma.01G029100.1	20.6867	21.6771	21.4445	20.9904	20.5094	18.2362	13.0162	18.4142	17.0952	8.74785	20.1433	18.2459	6.00611	6.31013	8.29691	19.0231	20.8423	22.2227	15.8366	21.132	17.2105	29.4963	18.1338	25.4849	10.4371	8.22162	4.23482
Glyma.01G029200.1	245.714	250.899	254.342	244.655	254.649	305.553	286.958	266.489	265.065	221.288	204.48	223.801	218.179	275.339	218.861	248.16	238.738	240.775	234.009	244.068	235.805	271.872	237.564	258.3	143.916	167.247	113.013
Glyma.01G029300.1	0.218432	0.00192367	0.256924	0.0282354	0	0	0.110927	0.0613244	0.250592	0	0.103668	0.174122	0.0715505	0.130514	0.341651	0.452672	0.591399	0.153558	0	0.0270519	0	2.39953e-47	6.0571e-75	3.89863e-87	0.094977	5.3955e-89	0
Glyma.01G029300.2	9.24991e-26	0.0501154	1.68524e-20	0.0231509	0	0	0.206473	1.36469e-17	3.838e-06	0.060376	0.0572853	4.38429e-46	0.0586146	0.091956	3.76933e-16	0.0900621	0.317169	0.492747	0	0.0218611	0	1.17098e-15	4.99417e-75	2.31482e-67	0.0668172	0	0
Glyma.01G029400.1	84.8992	35.1741	132.784	153.411	81.655	203.528	91.9946	114.898	115.402	133.682	63.9568	43.7548	41.2819	3.52485	107.75	86.8116	114.367	93.0883	109.729	152.086	152.805	44.6382	27.8484	117.823	59.656	24.3327	82.8988
Glyma.01G029500.1	3.85567	2.23417	2.59978	1.87983	1.82487	1.96445	0.786391	0.614111	0.630019	2.36139	4.02862	2.2659	2.91702	1.68888	1.37151	3.1856	2.05275	4.06677	2.95948	1.65353	3.19702	2.06848	3.54565	3.67398	2.94997	2.34754	0.917669
Glyma.01G029500.2	7.04724	4.88461	7.68917	9.55605	6.00799	6.46281	5.32076	6.13175	7.15693	6.17404	8.35303	8.21479	2.20519	6.35441	6.23956	5.29116	6.26026	4.90831	5.76385	5.60794	6.50679	3.45823	3.77165	5.61775	5.7225	1.99883	5.81564
Glyma.01G029500.3	9.94571e-07	0.0888321	0.237295	0.0434054	0.28023	1.47947e-10	1.244e-06	0.00456989	0.446947	1.35067e-10	0.0780276	0.122511	0.18422	0.113213	0.0415851	0.00625254	0.0032885	0.879416	0.256101	0.000177972	0.0780764	0.432774	0.14668	0.939309	4.69834e-13	0.000562857	0.564528
Glyma.01G029500.4	0.00366614	0.0642212	0.000658317	1.15463e-09	0.0457125	2.93349e-10	9.22582e-05	0.0219275	0.311886	0.00038753	0.226554	0.199775	0.0164989	4.43696e-06	0.0275783	0.415405	0.091341	0.217749	0.0861133	0.197206	0.0579472	0.0539621	0.491413	0.159344	0.0873775	0.00367454	0.0173222
Glyma.01G029500.5	0.182895	8.07426e-15	5.55609e-09	4.87292e-17	0.00131371	0.132105	2.26457e-09	2.61541e-05	0.0590788	7.1625e-16	4.12344e-18	9.41351e-08	1.43843	8.55945e-09	3.22864e-14	3.15655e-10	5.59959e-14	0.59107	0.137076	1.61273e-17	3.25817e-08	1.15216e-14	0.0691447	5.8954e-14	9.12319e-12	4.86508e-11	7.80407e-09
Glyma.01G029600.1	57.0214	59.3797	50.5838	61.9216	58.4916	61.322	59.6005	53.0124	60.5112	35.449	64.2681	57.4646	30.112	26.2585	24.254	50.0118	48.1619	53.7945	57.8443	60.3342	61.8842	69.4836	50.2609	70.364	32.4954	29.2036	12.4815
Glyma.01G029700.1	1.98779	1.7679	2.08141	1.58134	1.37399	1.72426	1.62394	1.88122	1.61142	1.58952	2.40126	2.06491	0.71926	0.698387	0.702465	2.60921	2.34911	2.14358	2.44886	1.85662	2.58309	1.58588	1.18397	1.88573	1.06621	0.753069	0.883001
Glyma.01G029800.1	0.0443566	0.591398	1.2253	0.816117	0.771001	0.949149	0.224551	0.778193	0.385129	1.20453	0.897521	0.113098	0.00687067	0.0873642	1.06229e-05	0.0221876	1.1187	0.0570291	0.195554	1.84241e-08	0.172969	1.09676	0.13892	0.115863	0.0846248	0.26209	0.000783042
Glyma.01G029800.2	4.81593	5.25623	6.96473	7.73281	4.50934	3.98686	5.39402	4.2927	7.05087	5.66146	6.0189	7.24473	1.86552	1.95978	1.99763	3.36668	3.66402	3.3199	6.20103	7.64532	9.27232	4.68595	4.07725	7.53007	0.000827908	0.999029	0.811492
Glyma.01G029800.3	210.184	206.876	208.079	193.257	166.022	171.726	158.308	172.811	162.115	100.688	218.536	169.793	61.8733	54.0696	63.2486	198.21	188.232	172.779	181.249	174.385	175.266	215.051	136.516	210.085	54.3274	60.3545	45.675
Glyma.01G029800.4	0.838055	0.422265	0.245192	0.143549	0.54078	0.826426	1.31532	0.0934206	5.40264e-07	1.57694	0.834038	0.32159	0.121928	0.726082	0.117667	0.163185	0.3139	1.63209	0.330163	0.253581	0.21627	1.1315	0.483762	2.00898	0.415071	0.493712	0.11036
Glyma.01G029900.1	1.10012	0.6277	0.207659	0.705539	0.341264	0.885028	0.137506	0.0786894	0.162589	1.09046e-13	2.04191e-06	1.84836e-08	0.0662503	0.0356707	1.11156	1.36094	0.0376844	0.285027	0.469383	0.853308	0.0650099	4.22481e-20	0.00195366	0.00374192	1.03718e-52	0.000269561	1.3845e-38
Glyma.01G029900.2	0.565202	0.069219	0.369042	0.682711	3.17079e-06	0.00599394	0.408869	1.78562e-10	0.146677	8.6973e-05	1.50588e-06	1.2884e-09	0.172989	0.328559	0.475118	0.198258	0.335784	0.306234	2.95568e-10	0.0277324	0.0846907	3.80086e-20	1.00693e-07	0.0193642	9.5616e-53	0.00401758	0.0553133
Glyma.01G029900.3	0.215284	0.936115	0.0568525	0.0555104	0.0515531	0.0561811	0.619655	0.675514	0.146093	8.71221e-05	1.18306e-06	1.28772e-09	0.0467086	0.0714297	0.234767	1.02398	0.691729	0.679332	0.423221	0.0817302	0.339208	4.58327e-06	0.0822929	0.00626971	8.07038e-53	0.00405806	0.0557806
Glyma.01G030000.1	13.6898	23.2462	17.8614	21.1105	20.4431	12.919	7.04424	6.33149	6.46722	1.63301	3.00323	1.36431	3.63661	2.04926	3.61413	19.0406	20.4812	22.0906	10.2031	10.9195	8.87173	0.580701	0.830272	0.278588	2.98341	2.23423	1.13024
Glyma.01G030100.1	0	0	0	0	0	0	0	0	0	0	0	0.10871	0	0	0	0	0	0	0	0	0	0	0	0	0	0	0
Glyma.01G030200.1	3.56196e-94	4.46321e-101	8.22678e-83	2.38096e-89	0.0520465	2.96522e-31	0.0166204	5.79093e-72	1.87177e-92	4.61624e-83	1.37014e-86	9.44588e-74	0	0	0	0.032117	0	0	0.0472218	0.015599	8.16956e-76	5.05288e-114	5.60555e-84	4.17423e-75	0	0	0
Glyma.01G030300.1	1.93375	2.71089	1.48112	1.78538	1.62099	1.50481	1.91468	9.05383	4.25536	1.32896	6.27874	5.69339	0.488025	0.804601	0.916209	3.07166	2.03237	3.91127	1.74048	3.81208	1.60134	3.29603	4.01399	5.97144	0.940446	0.71254	0.916375
Glyma.01G030400.1	3.47866	3.75243	4.87947	2.40072	5.17528	3.0427	2.58426	4.29306	4.53863	3.55091	6.31243	7.06978	2.78887	1.9067	4.20874	5.10716	4.1235	6.40775	5.10028	7.40614	4.2122	7.24877	5.03231	5.04548	4.32979	3.2348	13.3215
Glyma.01G030400.2	0.571959	1.17406	0.442432	0.764136	0.467061	0.852998	0.380166	5.9894e-06	0.790237	3.50961e-05	0.554402	0.192712	0.0456113	0.117918	0.000246094	0.838624	7.75043e-10	0.730129	0.680763	0.14399	0.277701	0.18307	0.000894002	0.00016139	2.91199e-05	0.291662	0.0389977
Glyma.01G030400.3	0.00925909	7.65708e-16	0.000382533	2.30758e-18	0.181288	5.03602e-07	2.03746e-08	1.70788e-05	8.16329e-05	4.91004e-07	5.26753e-08	3.04501e-06	1.02901e-06	0.0402652	0.00116829	0.117063	1.67828e-07	0.000178767	1.2804e-06	0	1.56326e-07	0.000389448	1.73041e-15	4.71954e-11	3.52328e-15	3.60933e-14	0.642875
Glyma.01G030500.1	3.73503e-10	1.79101e-09	2.03706e-05	7.57116e-06	5.8171e-06	1.79749e-07	0.0137248	3.41084e-05	6.82067e-06	1.51315e-10	1.0327e-07	0.000500282	0.00923144	3.06325e-08	0.00205297	0.000120497	0.198853	0.000351528	1.30284e-11	1.42584e-11	2.27862e-06	0.000172889	7.69279e-07	0.109565	0.000795301	1.01728e-17	3.0061e-05
Glyma.01G030500.2	3.12441e-10	1.4231e-09	1.71715e-05	7.25012e-06	5.47352e-06	1.41363e-07	0.012434	3.12626e-05	6.23781e-06	1.19958e-10	9.72914e-08	0.000494526	0.00645243	2.93166e-08	0.00136991	0.0118969	0.14623	0.0893082	1.17394e-11	1.25476e-11	2.21771e-06	0.000201711	5.97551e-07	0.140037	0.000462439	4.21284e-18	2.62183e-05
Glyma.01G030500.3	9.74175e-10	3.39148e-09	3.57497e-05	3.13039e-05	2.24311e-05	6.07191e-07	0.0405392	0.000162779	2.48788e-05	7.15277e-11	3.62542e-07	0.00028204	0.0132271	8.86247e-08	0.00363611	0.00510721	0.0429157	8.07046e-10	5.99208e-11	5.36683e-11	1.01321e-05	0.000258137	2.97127e-06	0.0577781	0.00122619	2.45726e-17	5.62174e-05
Glyma.01G030500.4	5.03456	5.44041	2.69446	30.9032	32.5288	25.5029	26.1663	34.0264	32.6451	37.0537	118.751	100.652	1.02181	2.79617	4.29596	6.90027	6.44458	7.74387	30.3055	32.3263	26.6348	108.213	57.1782	85.6624	2.5935	7.29057	0.630351
Glyma.01G030600.1	74.2577	72.6275	79.9993	82.3162	83.0877	98.5217	73.0556	79.3015	75.2925	59.5953	67.2247	72.8817	60.7405	58.3999	57.3392	59.794	78.2853	60.9612	83.818	78.9525	89.7344	64.1102	70.3276	82.1401	56.4499	54.1517	162.791
Glyma.01G030700.1	0	0	0	0	0.321611	0	0	0	0	0	0	0	0	0	0	0	0	0	0	0	0	0	0	0	0	0	0
Glyma.01G030800.1	104.304	97.3527	87.2989	90.0746	95.5159	104.319	82.9844	80.5798	77.4353	62.5617	71.1961	72.0137	59.7838	87.0396	50.4138	103.827	87.4906	79.3752	89.9833	84.0804	83.8668	58.309	49.5075	52.1678	57.1249	45.0204	43.0807
Glyma.01G030800.2	6.66608	6.14472	5.73363	8.2711	7.49745	4.99483	4.02631	5.01457	4.49453	3.96249	7.5951	3.77763	1.16875	2.90063	1.88912	4.67604	5.13743	4.82832	3.89135	13.4497	10.5396	8.31267	7.89505	6.17832	1.44255	5.37523	3.73788
Glyma.01G030900.1	9.32215	15.193	11.846	5.49949	5.5213	5.47744	2.44616	3.21169	3.5654	2.332	1.24212	2.61368	0.346768	0.359982	0.302707	21.7588	22.7892	22.0687	4.31366	10.2004	6.27249	1.74988	1.68297	1.72615	0.474229	0.36683	0.154246
Glyma.01G030900.2	24.2488	26.5198	24.8384	13.3572	18.4977	18.5495	11.4674	16.0132	13.4329	3.73875	10.5662	9.5149	2.10514	1.13267	1.15876	26.8993	22.688	23.4049	18.4713	10.3555	13.529	9.62391	6.9698	7.87077	3.99394	2.68061	0.416236
Glyma.01G031000.1	0	0	0	0	0	0	0	0	0	0	0	0	0	0	0	0	0	0	0	0	0	0	0	0	0	0	0
Glyma.01G031100.1	0	0	0	0	0	0	0	0	0	0	0	0	0	0	0	0	0	0	0	0	0	0	0	0	0	0	0
Glyma.01G031200.1	2.22256e-11	24.522	6.89884	3.6028	0.139968	1.3313e-10	2.36312	12.8216	6.60339	2.3152	0.107304	2.96544e-09	8.19993	2.33303	8.03615e-15	5.51027	7.00935	2.0743	7.75774	3.15094	5.72694e-11	3.38148e-13	3.56841e-13	0.462176	0.494603	3.952	1.42599
Glyma.01G031200.2	12.4174	12.1748	18.7245	20.6168	19.3194	23.2528	19.4305	13.0457	13.7533	9.4167	14.0359	12.3266	10.181	11.15	10.5144	14.9206	14.5291	10.1409	17.5053	17.3922	21.23	13.6888	5.48083	7.98028	13.0868	11.1985	10.0636
Glyma.01G031300.1	22.3001	23.3514	22.1642	13.294	11.5141	10.8855	13.1045	17.4669	16.061	0.36452	0.411851	0.532123	0.61514	1.85756	1.08029	20.6524	20.675	17.2764	13.6356	13.5863	12.8914	0.131682	0.438036	0.282032	0.405781	0.391891	0.097017
Glyma.01G031400.1	3.96299	3.28387	2.80967	4.53834	3.69616	4.00673	2.53061	3.51702	3.27617	1.28894	3.10878	1.64757	1.07569	1.06873	1.3053	3.6766	5.36329	3.25373	2.7832	5.00198	4.39208	5.93943	2.85577	7.53081	4.30006	1.33486	0.0874463
Glyma.01G031400.2	1.23157	0.833128	1.56816	0.487635	0.920378	1.68003	0.421922	0.830918	0.0235235	0.583724	1.21874	0.128831	0.767782	0.340093	0.964607	0.720742	0.688597	0.842842	1.56288	0.00469156	1.60924	0.71976	0.0736278	1.06958	0.854888	0.126196	0.00535944
Glyma.01G031400.3	29.4734	28.7887	29.4025	22.899	25.0148	27.6927	21.444	17.3467	21.0948	19.6315	21.4305	14.9475	23.4535	14.0124	18.474	29.1434	28.3408	29.9263	17.7621	22.7878	24.4143	11.1261	13.3809	10.8271	13.5557	13.0229	1.58054
Glyma.01G031400.4	3.59533	1.9886	2.45384	1.57805	2.90029	1.4426	1.56663	2.18195	1.73654	0.366693	0.758688	1.33938	2.38252e-05	0.140059	0.203511	3.12341	0.739253	3.12977	1.32343	1.73883	0.00886056	2.42098	1.27484	1.70351	0.696147	0.0552117	0.0345236
Glyma.01G031500.1	8.91518	9.84769	11.9258	7.66129	8.71477	8.38228	4.01771	4.19895	7.79756	5.6647	12.693	8.62613	0.0956156	0.359193	0.000354088	6.2316	7.39299	7.20064	5.29977	5.65393	5.00018	14.3347	5.81705	13.1809	0.000211143	0.874215	0.528235
Glyma.01G031500.2	0.629343	0.337339	0.0314493	0.0115801	0.00838326	0.0049337	0.352741	9.20797e-08	0.153664	8.02924e-05	0.0128825	0.304255	1.08323e-09	0.283199	0.000203479	0.226165	0.763296	0.0788184	0.494269	0.183695	0.221185	4.90224e-05	0.0318546	0.220774	0.000204624	0.0380363	0.00144416
Glyma.01G031600.1	0	0	0	0.0496465	0	0	0	0.0556616	0	0	0	0	0	0	0	0	0	0	0	0	0	0	0	0	0	0	0
Glyma.01G031700.1	57.2669	69.7329	65.569	60.3725	48.8125	47.2927	59.4024	62.1535	62.4134	34.2031	33.3215	38.2037	25.6461	31.4679	32.5532	64.1938	67.8865	49.5063	52.2959	42.9969	59.0852	40.5828	47.0671	43.0459	32.126	32.9631	45.8967
Glyma.01G031800.1	2.81695	1.12596	1.96515	2.05206	1.42074	1.91078	3.68628	4.7482	3.20276	3.30583	17.1561	10.2142	2.52421	3.19902	3.77045	2.50359	1.92992	2.23713	1.40378	1.74586	2.36434	9.13916	5.69679	7.40375	3.65991	2.0573	0.793719
Glyma.01G031800.2	0.590535	0.0291258	0.446475	0.139426	0.524255	0.262573	1.16196	0.280754	0.914751	1.07637	3.97762	1.34531	0.647869	0.678657	0.572902	0.296687	0.73177	2.48663e-07	0.165574	0.393731	0.0120818	1.50571	0.452295	0.818991	0.342548	0.836969	8.93169e-12
Glyma.01G031900.1	7.16883	8.45883	7.23911	3.93706	1.8529	2.73231	2.71889	2.01415	3.12565	1.04934	1.06873	0.594291	0.493706	0.61558	0.822842	9.7768	9.85624	10.4171	2.85763	3.69068	2.10282	2.70836	1.78221	2.04207	0.588101	1.04666	0.359776
Glyma.01G032000.1	23.8224	28.0551	28.8296	43.7221	51.0942	47.6433	18.5936	13.8182	17.9833	3.8534	2.97564	4.22256	4.2139	3.54104	3.34511	21.8652	23.4354	22.7246	29.3438	24.8839	29.7776	1.61274	2.08051	2.74394	3.04828	2.08381	0.30782
Glyma.01G032100.1	23.9193	21.996	18.9682	17.9547	16.1433	16.3388	17.4116	18.1668	18.0417	14.8793	25.3946	20.8505	8.97916	7.86805	8.85926	20.1709	22.0075	23.2111	18.163	15.3787	19.5729	17.9211	15.4774	21.3758	10.2023	11.618	2.60522
Glyma.01G032200.1	3.26915	3.48316	2.94914	4.52719	2.05093	2.69569	10.9872	10.1483	8.27875	3.06675	0.565283	1.53127	4.15938	4.91725	3.40304	2.64878	2.04324	4.02576	3.56202	2.96674	4.14309	1.45766	3.02088	0.419297	3.76075	2.77816	1.8738
Glyma.01G032300.1	6.19165	5.45121	6.22743	5.93979	13.9169	7.41592	2.3771	8.75881	9.56977	3.27253	11.5804	9.42011	1.20839	1.37371	1.42296	6.40383	8.52273	5.10936	6.99858	6.57299	5.96491	3.62668	5.00179	4.56266	1.12224	0.986497	0.964098
Glyma.01G032400.1	0.0885	0.100507	0.168721	0.00668561	0.0542888	0.0679576	1.4677e-22	0.0132661	0.0150568	2.87187e-117	6.89427e-11	0.0494505	0	0	0	0.0347002	0.0944381	0.246261	0.0298713	0.0172702	0.0235219	0.0231218	0.00117457	0.0181836	0	0	0
Glyma.01G032400.2	0.0895137	0.101697	0.170863	0.00675014	0.0553347	0.0104325	1.47004e-22	0.0126096	0.0151331	2.87399e-117	6.90981e-11	0.049748	0	0	0	0.0349698	0.0952221	0.142152	0.0302168	0.0175518	0.0238457	0.0232308	0.00117504	0.018334	0	0	0
Glyma.01G032500.1	65.3009	70.0794	63.0194	52.8611	50.4282	52.6296	49.6546	53.2991	52.3749	45.5361	44.7367	37.9943	51.565	42.8534	46.016	59.5977	58.5473	53.2584	52.8375	52.1048	56.6164	41.8334	46.8305	41.8607	46.6156	42.0931	12.5784
Glyma.01G032600.1	11.3705	13.9786	13.5679	13.6647	16.0757	16.0766	9.2165	8.13413	8.90893	7.13689	12.2567	15.4683	4.02803	3.29606	3.66287	11.1496	11.3401	10.3603	18.4645	17.458	19.3134	18.7888	12.2069	16.1984	7.31665	5.04601	7.94073
Glyma.01G032700.1	0	0	0	0	0	0	0	0	0	0	0	0	0	0	0	0	0	0	0	0	0	0	0	0	0	0	0
Glyma.01G032800.1	0.360965	0.0991723	0.295565	0.0935251	0.0950271	0.165743	0	0	0	0	0	0.100017	0.273866	0	0.130581	0.636642	0.0979822	0	0	0	0	0	0	0	0.166897	0	0
Glyma.01G032900.1	2.21462	2.28623	2.68607	1.39615	1.20817	1.2639	1.03178	1.88518	1.12484	2.37389	3.89218	2.06911	1.90981	0.73729	1.03592	9.91616	10.0227	8.221	3.72546	3.67179	4.68109	4.75213	4.42804	6.08512	2.242	2.10862	0.212065
Glyma.01G033000.1	5.46707	3.74337	9.86717	4.1779	4.05009	2.47301	2.95282	2.19126	3.47474	6.40718	8.75984	10.6214	2.84146	3.28031	2.937	7.21671	7.02416	7.43824	2.94277	2.51363	2.17708	3.43493	5.22298	5.90477	4.19772	3.46739	0.609145
Glyma.01G033100.1	0.0891027	0	0	0.921965	0.192513	0.23802	4.99224	7.99372	1.03865	1.34318	0	0.0943761	2.48608	3.36472	1.06175	0	0	0	0	1.91671e-60	0	0	0	0	0	0	0
Glyma.01G033200.1	3.1118	2.82948	3.0602	0.175926	0.240861	0.283309	0.281425	0.298377	0.39119	1.70196	3.21063	1.61455	1.79283	1.39295	1.9049	16.5345	16.5064	17.6912	3.85098	4.84012	4.49312	4.07869	3.1993	4.97182	0.843156	0.848758	0.332283
Glyma.01G033300.1	6.16484	6.4688	4.83088	0.891821	0.685943	0.609154	1.63438	1.83813	1.48415	3.56719	5.20419	4.47308	3.19447	3.04365	3.76426	2.73309	0.947294	1.64247	0.419316	0.576549	0.799075	0.164793	0.307587	0.70972	0.0246161	0.0265575	0.1053
Glyma.01G033400.1	15.1337	10.5045	9.88084	0.491746	5.34192	2.19695e-05	1.89467	4.52871	0.370508	0.467246	8.52182	14.2233	2.19504	0.0438909	11.0955	1.24137e-27	1.6588e-27	6.92486e-28	9.93547e-25	2.27601	6.95357e-33	4.33719e-29	9.61446e-35	2.26929e-20	6.85018e-33	3.94183e-33	3.15031e-30
Glyma.01G033500.1	0.961038	0.8944	0.504568	1.83191	1.24104	0.972992	9.25074	9.37092	4.78382	20.3835	57.5431	46.1155	0.188938	0.95216	1.72976e-47	0.776761	0.0477161	0.543555	1.39227	1.11555	0.919614	11.2218	7.51759	15.4181	4.05443e-59	0.389262	0.089351
Glyma.01G033600.1	2.68825e-22	8.33885e-21	1.49285e-27	1.33164e-36	1.30614e-37	5.47576e-41	8.44603e-28	5.58478e-64	1.20734e-34	4.50408e-29	1.19578e-65	2.32028e-61	1.22307e-17	2.92751e-62	2.26017e-24	8.57201e-28	1.9983e-27	9.61845e-65	2.37783e-29	7.95867e-30	1.02998e-64	2.04939e-65	8.30655e-65	2.1895e-61	9.6956e-77	1.3712e-27	9.8133e-26
Glyma.01G033700.1	19.3786	16.4742	19.4593	3.15934	4.07793	4.1743	2.18746	1.86054	1.53859	0.85753	3.28354	1.19372	0.226536	0.297053	0.0583938	19.5505	20.3091	20.3022	4.21936	3.53418	3.10488	1.83899	0.879814	1.11357	0.554471	1.09086	1.70421
Glyma.01G033800.1	25.6148	25.558	21.8867	5.10429	7.41483	4.51546	4.57863	5.97176	4.25957	7.7946	16.5439	17.6841	0.0558415	0.0645024	0.0538368	26.6898	25.2743	29.0842	6.86515	7.49236	8.67577	21.1051	12.9363	18.2093	0.439448	0.697483	1.09037
Glyma.01G033900.1	7.16731	8.43077	7.00245	3.72279	5.21525	3.57792	2.64174	4.40125	5.90299	17.6967	51.7397	45.4326	0.38829	0.155255	0.371156	9.83639	6.92011	7.77428	3.87479	3.83244	3.31825	44.8859	24.2439	37.5657	0.439153	2.27338	0.713395
Glyma.01G034000.1	314.643	327.844	266.616	0.133832	0.137245	0.536172	1.75171e-20	0.000255032	4.05717e-20	1.50003	0.210716	1.3685e-48	4.94654e-51	1.98523e-50	0.00467268	455.098	434.311	389.474	0.000460302	4.71679e-06	0.0170743	8.10833e-42	4.82255e-47	1.71244e-05	1.24002	2.46693	8.22134
Glyma.01G034100.1	1.07187	0.812173	0.840588	0.0939982	0.61956	0.0429344	0.182723	0.591031	0.195692	2.00455	1.92842	1.97792	4.42199e-09	0.02051	4.16377e-19	0.942948	1.54146	0.664607	0.703706	0.799914	0.587995	3.48601	0.528749	1.5092	0.0145645	0.0451167	2.20962e-29
Glyma.01G034100.2	0.853174	0.271402	0.220334	0.0413563	0.114349	0.00933569	2.50827e-14	0.042875	0.194532	0.190644	0.740169	0.280377	4.19135e-09	8.83502e-53	3.58816e-19	0.372191	0.201056	0.229868	0.0092953	3.61402e-13	0.166268	0.000155356	0.24547	0.119117	0.0130895	5.65642e-25	2.1002e-29
Glyma.01G034100.3	0.239058	0.261758	0.217031	0.12093	0.0152598	0.0902668	7.63874e-14	0.0221599	0.420114	0.00737504	0.253053	0.0643464	4.75243e-98	9.03665e-53	0.0101028	0.414782	0.169217	0.188355	0.00430538	2.23085e-13	0.12006	2.30978e-05	0.218371	0.0311947	0.0137854	5.87528e-25	2.16475e-29
Glyma.01G034100.4	0.293741	0.845545	0.896266	0.297785	0.0896792	0.465072	0.677102	0.322234	0.436816	0.0736816	0.639987	0.534747	2.67908e-97	0.0219295	0.0124396	1.15945	1.49017	0.5855	0.365531	0.529741	0.486027	0.557856	0.507515	0.43236	0.0153907	0.0505579	2.28268e-29
Glyma.01G034200.1	2.10704	2.55813	1.92715	0.76748	1.17126	1.2528	0.27339	0.04135	0.484206	0.0469088	0.415376	0.0414351	0.0404351	0.0388876	0.10875	2.84745	2.97724	2.84475	0.29308	0.507566	0.558114	0.0234249	0.047082	0.291602	0.0588008	0.0353696	0.0409862
Glyma.01G034200.2	0.297391	2.03519	1.25747	9.61828e-12	8.64738e-16	0.580991	0.24574	0.0870465	2.65681e-27	0.0974148	2.72827e-24	0.0440548	4.63667e-22	3.1625e-52	0.113134	1.25186	0.530821	0.955571	5.615e-24	0.104044	1.39362e-24	0.0252919	0.0533141	1.64487e-07	0.0606705	0.0737828	8.2143e-50
Glyma.01G034300.1	7.70109	7.41474	8.15467	4.76115	7.86019	7.00788	3.66742	5.25513	6.7061	5.15644	4.94724	3.69771	5.24065	5.65217	3.46157	9.54515	4.23906	5.86805	5.87621	5.50139	5.05175	2.09945	4.12398	2.97074	2.84665	4.8271	3.50827
Glyma.01G034300.2	3.79653	1.61239	1.50799	3.26595	0.011768	1.22452e-05	3.65668	1.89173	0.81032	1.674	0.000573634	1.60256	3.21111	0.247597	5.41454	8.88674e-06	4.46779	3.31456	0.0513971	0.41284	3.4657e-07	0.112062	0.306254	5.20558e-09	0.962493	0.915984	0.734146
Glyma.01G034400.1	2.29865	1.75212	1.71827	0.203018	1.32836	0.134214	3.8074e-05	0.0154077	0.344699	4.13364e-41	4.74436e-43	3.54366e-09	1.03791e-39	0.0657867	6.18842e-26	3.19887	0.415998	1.92245	1.0409	0.300137	0.0712191	2.58831e-33	4.19499e-13	0	4.08593e-54	1.63641e-55	9.17975e-58
Glyma.01G034500.1	0.232589	0.140686	0.263793	1.25439	0.335813	1.90491	0.259812	3.47126e-14	6.57103e-16	5.67752e-11	0.783481	0.496741	1.86512	0.289521	0.159224	0	1.92499e-18	0.218715	0.11525	0.131618	0.00417773	0.055199	4.25377e-24	0.777514	0.586557	6.44197e-06	0.000413813
Glyma.01G034500.2	5.18303e-28	0.220373	0.138319	1.22928	1.92131	0.434373	0.124747	0.219357	0.336055	1.05928	0.750952	0.143976	1.16219	0.0531824	1.08716	0	0.214329	7.85497e-10	1.14295	0.910779	1.11764	0.392835	1.11707	0.0989378	0.879893	0.315037	0.708815
Glyma.01G034600.1	1.32252	0.970284	0.9967	0.418688	0.225256	0.377041	0.16538	0.194505	0.13967	0.0378952	0.313686	0.0710653	5.17805e-89	0.0640421	5.28871e-90	0.679606	0.510839	1.43516	0.310361	0.322827	0.332844	8.05589e-83	1.92288e-90	5.28192e-87	3.19573e-22	8.26599e-90	6.13142e-95
Glyma.01G034700.1	5.93253e-57	8.35135e-66	7.85923e-27	7.51711e-82	2.17194e-60	0.0262043	1.13654e-78	2.17109e-79	2.87755e-74	1.97764e-59	9.67273e-77	1.0139e-74	1.47216e-89	5.87281e-94	0.050742	6.91872e-70	9.79556e-69	5.14848e-73	4.3351e-73	0.0289009	1.19754e-75	1.62083e-78	5.46761e-81	2.8728e-98	3.44323e-87	7.84095e-77	4.2021e-75
Glyma.01G034800.1	5.85402e-64	7.17417e-63	4.53391e-63	3.20064e-71	4.97247e-23	2.06409e-61	4.17958e-83	2.80904e-85	1.56638e-73	4.1189e-07	8.6107e-83	3.71949e-68	8.65301e-09	0	3.30087e-68	1.67007e-58	8.78693e-59	6.76592e-59	2.55237e-74	7.57187e-67	9.63228e-32	0	3.6612e-90	1.04432e-108	0.073012	0.452985	8.47698e-15
Glyma.01G034900.1	29.3044	28.1125	23.3752	2.63117	3.309	2.32604	4.68951	5.47496	4.11577	0.868091	0.0322039	0.223428	5.47818	8.66666	10.3271	23.1718	20.2309	26.7101	1.00582	1.42132	2.14418	0	5.58606	0.108408	14.0798	8.47787	14.4116
Glyma.01G035000.1	5.49618	7.71692	7.07852	17.9111	14.455	12.9246	7.45241	7.2796	7.10352	0.677255	1.42691	3.07565	0.102053	0.00207094	0.101401	6.26897	6.61202	6.90802	11.9866	14.6115	16.1989	1.55733	0.775379	0.0318314	0.0548075	0.00518472	0.0113832
Glyma.01G035000.2	0.604443	1.50328	2.99876	2.41314	12.5141	8.07941	5.54164	1.34093	6.54011	0.689849	5.91011e-10	0.249158	0.130085	0.00217463	0.137245	0.190941	1.62971	0.0356391	12.6185	8.59623	3.76673	0.317961	1.54408	0.102667	0.0585783	0.00580367	0.0114377
Glyma.01G035000.3	2.48852	1.88523	3.69107	18.3473	12.5069	18.7447	7.6609	12.3346	8.80654	0.31244	2.26726	1.95304	0.0380561	0.319927	0.0317368	3.00592	2.29911	3.13613	13.564	13.394	11.9555	1.13296	0.0948946	2.98909	0.0409378	0.0035292	0.0102606
Glyma.01G035000.4	0.00606767	0.218091	0.00990577	1.07568	1.42637	0.225006	0.0034315	0.375285	0.136762	0.0106206	2.26427e-13	1.45473e-06	0.0396391	0.00105946	0.0336823	0.376983	0.0396302	0.0299219	0.307831	0.432898	0.38292	0.0157473	4.14684e-05	0.00550028	0.0413946	0.0035774	0.0102827
Glyma.01G035000.5	2.09116	1.50411	1.72126	23.046	22.6815	22.0225	6.89784	7.802	5.76971	0.247415	0.393643	0.978661	0.111821	0.00205129	0.116008	0.873179	1.48795	2.5236	14.2586	11.4843	17.1776	0.51115	0.308238	0.0451534	0.0560893	0.00549592	0.0112313
Glyma.01G035100.1	0.285807	0.245373	0.863642	0.533943	0.989737	1.26249	0.890427	0.330823	0.000425004	0.275321	0.00221924	0.487263	0.00302652	0.00251574	0.359011	0.82574	0.488413	0.217448	0.537193	0.720346	0.467735	0.184151	0.227322	0.51917	0.00288791	0.000649816	0.000945292
Glyma.01G035100.2	0.00075655	0.581569	0.0160364	0.555714	0.396447	4.22905	1.80737	4.23239	0.678183	1.41269	0.000149996	0.000175774	0.00383031	1.5054	0.00194197	0.962889	0.00211411	2.11641e-06	1.93031	1.4725	2.88017	0.00414759	0.000354279	0.00171165	0.00111143	0.203642	0.0380523
Glyma.01G035100.3	0.0424629	0.00347917	0.0124951	0.62515	0.00165478	0.107262	1.75482	0.0118077	0.685434	0.115354	0.000183113	0.00017614	0.00366193	0.00655766	0.0140795	0.00257013	0.00188822	7.86217e-06	0.113866	0.0765202	0.113286	0.00347208	0.000575534	0.00247497	0.00138715	0.000127625	0.0205403
Glyma.01G035100.4	3.49971	4.08363	14.9862	14.4682	12.1928	3.65717	11.6034	18.5091	24.457	0.918368	6.78303	2.40786	0.0378078	0.0956844	4.87061e-08	2.86458	11.372	2.14042	10.4119	9.12507	8.48385	5.3333	4.62229	4.65403	0.309887	4.38525e-06	6.47981
Glyma.01G035100.5	62.722	52.614	40.8559	33.4761	22.143	35.6839	46.1944	49.2082	37.6598	36.6886	17.9025	15.6561	48.2917	52.7623	40.7833	42.9944	39.75	37.5218	24.4718	25.5896	35.8693	19.0466	25.5966	15.6123	39.9891	44.8594	47.2325
Glyma.01G035100.6	1.67876	2.6864	0.756466	0.95769	0.481128	1.21551	0.153916	0.273305	1.08852	0.191053	1.0853e-07	0.0522181	2.62216	0.4758	0.296026	1.03717	1.58688	0.893668	1.32288	0.753709	0.509746	0.0570952	0.847106	1.50345e-13	0.322322	1.13028	0.104479
Glyma.01G035200.1	0.714534	0.846867	0.742658	1.54933	0.462701	1.04559	0.595509	0.239987	0.370445	0.325589	0	0	0.831313	0.31642	0.475163	0.529449	0.709544	0.656538	1.42992	1.25211	1.40928	0	0.294864	0	0.215261	0.134585	0.556902
Glyma.01G035300.1	13.7874	10.8068	13.2017	1.954	4.46743	3.38957	1.91593	2.68551	3.0077	3.07278	4.75307	4.98719	0.995724	1.43954	0.744295	15.5302	13.9709	17.9906	3.0123	2.58613	2.2733	4.54538	3.15382	3.02153	0.628887	0.471867	1.63467
Glyma.01G035400.1	0.309798	0.116636	0.0770975	0.0507935	0.258186	0.0295533	5.37374e-11	0.147165	9.09729e-05	0.0332455	1.24665e-18	0.0130584	0.0193841	7.38539e-06	0.0242117	0.101061	0.110814	0.16168	0.140665	0.171435	0.293434	2.45014e-67	0.020557	0.0355493	0.0772186	0.0338088	0.0159719
Glyma.01G035500.1	1.24817	0.737587	0.355984	0	0	0	0.315831	0.323551	0.333433	0	0	0	0.236984	0.513419	0.235225	1.25658	0.699023	0.845258	0	0.273027	0.588039	0	0	0	0	0.22045	0
Glyma.01G035600.1	3.35237	7.68862	5.76438	2.6334	0.724146	2.24041	4.07892	2.74191	4.38286	1.90195	0.118523	0.199132	5.81545	3.79321	4.19946	5.34077	4.61148	5.25221	1.74189	1.18785	2.38126	0.498841	0.899635	0.668211	2.27171	2.21155	0.53303
Glyma.01G035700.1	8.51379	8.79642	7.22031	4.06982	2.97815	3.33131	4.00276	3.29424	3.37434	1.37514	3.34557	2.0833	2.34162	1.60726	2.74142	8.04667	9.15727	7.10082	3.38507	3.36455	2.384	3.41726	2.27263	2.37539	1.5804	1.6624	1.6557
Glyma.01G035800.1	0.0856053	0.0501496	0.104283	9.83124e-103	0.140935	0.0141733	0.0481273	0	1.21572e-96	0.92155	9.66892e-05	1.77303e-116	1.63863	1.83637	1.42923	0.205052	0.147806	0.502461	3.19176e-104	0.0423294	0.0408937	0.118987	0.483377	0.192636	2.00115	1.36133	1.76392
Glyma.01G035900.1	0	0	0	0	0	0	0	0	0	0	0	0	0	0	0.0603234	0	0	0	0	0	0	0	0	0	0	0	0
Glyma.01G036000.1	0.105495	0.409515	0.148869	1.32574	1.09967	1.04348	0.804477	0.311334	0.444858	0.141612	0.152214	0.139425	0.528945	0.579007	0.483002	2.05837e-06	0.236701	0.0947243	1.20454	1.5506	0.812526	0.0927864	0.388616	0.0463417	0.303866	0.726625	0.301801
Glyma.01G036100.1	0.218962	0.088339	0.18445	0	0	0	0.0843656	0	0	0	0	0	0	0	0	0	0	0.0679792	0.0717746	0.137862	0.141233	0	0	0	0	0	0.14202
Glyma.01G036200.1	4.45606	6.93596	5.91935	2.80658	4.46552	4.54859	4.40602	5.84141	4.82587	3.62337	4.42059	4.46315	4.78052	4.06107	4.33543	4.34416	7.12404	5.89009	4.41827	3.7271	5.24216	3.11559	3.71231	3.19049	4.23367	2.38907	2.77709
Glyma.01G036200.2	0.497853	0.0317093	0.301725	0.367781	0.0427156	0.00611147	0.00466619	0.168523	5.55503e-06	0.375139	0.725709	0.0580955	0.152947	0.317858	0.169859	0.307646	0.0878226	0.435232	0.26199	0.215336	0.0127286	0.105005	0.00503215	0.142195	8.87099e-07	0.643622	0.0892302
Glyma.01G036200.3	0.0560486	0.198934	0.00110864	0.0442211	1.1523e-05	0.000122003	0.0453467	0.0151982	2.61225e-05	0.126318	0.281342	0.120255	0.110214	0.00850964	0.0571722	0.0456129	0.00116806	0.0349181	0.202663	0.0739389	0.189151	0.00385231	0.00403691	0.0402491	9.77201e-06	4.26367e-05	0.355855
Glyma.01G036200.4	0.0289963	9.47667e-07	0.0249742	0.193063	6.54283e-12	0.186718	3.664e-08	0.0813106	0.194143	0.0273568	0.00466858	0.148171	0.0148795	0.135349	0.0129881	0.246829	0.0889476	0.181679	0.303664	0.134347	0.101406	0.0181265	0.131117	0.111372	0.000106585	0.0168097	0.0254372
Glyma.01G036300.1	0	0.55345	0.566973	0	1.02321	1.16448	0	0	0.181523	0	0.170395	0	0	0	0	0.170041	0	0.150177	2.34167	2.38347	1.35915	0.185172	0	0	0	0	0
Glyma.01G036400.1	0	0	0	0	0	0	0	0	0	0	0	0	0	0	0	0	0	0	0	0	0	0	0	0	0	0	0
Glyma.01G036500.1	15.7661	14.5318	13.9474	11.8255	11.9932	12.1284	11.1977	13.0546	12.4846	13.2772	16.6408	12.1972	5.19508	5.29807	4.59153	15.211	14.9106	14.0787	11.5463	12.263	13.4512	15.5336	10.3927	12.7443	6.24259	6.72824	4.42493
Glyma.01G036500.2	4.64169	3.04817	3.47798	3.27033	5.18941	3.27709	3.92258	4.70118	5.02066	4.24347	2.65103	4.33523	3.06811	0.905933	2.79542	1.8118	3.60067	2.16843	2.67964	4.19185	1.33827	1.99858	2.27775	1.30918	3.70491	1.94719	0.212359
Glyma.01G036500.3	1.42212	1.91011	2.54415	2.3206	3.45587	1.83256	2.12027	2.35623	1.86848	2.25832	1.64645	2.71879	0.285211	1.18207	0.511226	1.97879	1.46148	2.58583	3.67205	4.6358	3.37056	3.96036	0.822238	3.36396	0.907638	2.16803	1.19084
Glyma.01G036600.1	3.2248e-64	0	3.45545e-46	0	0	0	0	0	0	0	0	0	0	0	0	4.2202e-52	2.66607e-44	0	0	0	0	0	0	0	0	0	0
Glyma.01G036700.1	14.3833	16.3205	18.5527	19.6691	19.5082	18.3746	16.7932	13.6845	17.7349	10.4586	14.9152	13.4521	8.2843	6.23175	9.36114	18.9225	17.8214	17.3677	19.3735	21.6223	21.9964	13.5785	9.08764	13.2353	7.41574	5.69987	2.44142
Glyma.01G036700.2	0.252876	0.00947199	0.266493	0.0667687	0.0347418	0.396884	7.56775e-12	0.070749	8.28064e-08	0.161255	0.254507	0.00103156	4.89767e-09	7.37137e-09	4.00609e-05	0.129351	0.327589	0.449371	0.140656	0.125058	0.2704	0.159904	2.89652e-11	0.0818986	7.28097e-05	2.19911e-06	6.33282e-08
Glyma.01G036700.3	4.18046e-06	0.0215816	8.64005e-12	0.0722116	5.68784e-12	0.296195	2.05508e-11	3.42237e-07	0.35747	0.370952	1.83931e-12	0.305264	0.0354331	0.164122	8.96926e-05	5.21219e-06	1.21153e-05	0.281845	0.0269009	1.09866e-05	0.201049	1.98256e-08	0.238209	0.163199	5.26809e-07	4.63121e-06	9.62611e-08
Glyma.01G036800.1	0.0445885	0.164199	0.0887279	0.329118	0.445782	0.580918	0.130528	0.315343	0.308316	0.0715559	1.12882	0.217663	0	0.0323486	0	0.0888893	0.0267005	0.0205621	0.162986	0.353529	0.229634	2.58514	0.251974	2.20392	0.0892764	0.027217	0
Glyma.01G036900.1	0.1498	0.487355	0.110846	0	0	0.0285111	2.18692e-102	0.081296	2.18054e-68	0.600175	0	0.0329602	0.437267	0.224039	0.178786	0.0926541	0.0692037	0.0274484	0.0308686	0.095895	1.38977e-107	0.110355	9.59257e-102	0	0.25241	7.28605e-110	0.0329654
Glyma.01G037000.1	0	0	0	0	0	0	0	0	0	0	0	0	0	0	0	0	0	0	0	0	0	0	0	0	0	0	0
Glyma.01G037100.1	0	7.56136e-118	0	0	0	0	0	0	0	0	0	0	0	0	0	0	0	0	0.0383771	0	0	0	0	0	0	0	0
Glyma.01G037200.1	0.441093	0.542304	0.803176	0.0603858	0.0973775	0.0791193	0.15973	0.785794	0.405056	0.0745342	0.0875647	0.116914	0	0.128566	0.0334777	0.751078	0.550122	0.506921	0.0611228	0.243374	0.114229	0.378052	0.260585	0.316597	0	0	0.0274892
Glyma.01G037300.1	26.3565	23.714	26.9373	37.7223	42.4704	37.5779	36.6392	38.5811	36.7895	25.1076	55.4023	50.2268	11.8591	7.60574	9.20307	24.7479	26.3506	30.3562	34.4597	33.0044	36.7705	46.2535	23.85	52.6267	9.65188	11.9872	2.566
Glyma.01G037400.1	10.2484	8.81314	8.85961	15.3588	16.3427	17.8022	9.02424	11.7431	11.2399	12.3059	12.4568	12.2421	9.81337	6.48826	8.59847	8.23936	8.64308	8.75078	13.3231	15.0766	14.3182	10.5301	8.27845	11.9354	9.15475	5.44346	6.16778
Glyma.01G037500.1	0.967255	0.879568	2.68631	4.53338	4.46307	2.64364	0.916882	1.78336	2.10986	2.69003	4.38233	3.25075	2.4049	0.286808	1.37158	1.26347	1.27607	0.597089	0.293407	1.47724	0.858882	0.622422	2.99416	2.09293	2.08362	0.836907	0.981841
Glyma.01G037600.1	1.05657	0.585355	0.622009	0.154711	0.539058	0.450881	0.144802	1.95138e-06	0.177282	0.23728	0.278909	0.0335028	0.0591421	0.13852	0.165693	0.882046	0.577496	0.51304	0.16675	0.63169	0.455635	0.0354362	0.161706	0.000175066	0.00112363	0.0166355	0
Glyma.01G037700.1	0.00290522	0.000122127	0.127276	0.00652688	5.77216e-05	0.0379335	0.128781	2.26368e-05	0.00966402	2.2055e-08	0.0526047	0.0389873	0.714757	0.0131701	0.112725	0.0616676	0.00886283	0.0835305	0.0147671	0.0243919	5.84035e-08	1.05002e-05	0.0022838	0.000310804	0.00452549	0.00031639	0.0614352
Glyma.01G037700.2	2.26397e-05	0.716961	0.14803	0.334866	0.263983	0.112489	0.49885	0.551859	0.189109	1.14339	2.50676e-07	0.229715	1.5523	1.60801	0.920111	0.000119498	0.0888093	0.286158	0.459675	0.350308	0.00239959	0.486068	0.407136	0.289976	1.96029	0.516495	1.2832
Glyma.01G037700.3	1.32098e-05	0.00495708	0.0809184	0.00907664	0.000106088	0.0664861	0.0102396	0.0210133	0.0225283	0.54805	0.131061	0.0763005	2.51901e-08	0.00604757	0.0273299	8.15015e-05	8.2733e-05	0.00116889	0.139199	0.0206252	0.000795039	0.00814057	0.00584219	0.0431689	0.289289	0.133774	8.51516e-06
Glyma.01G037700.4	6.69165e-07	0.000728466	0.0147716	0.0010374	0.000995249	0.000463996	0.0536259	1.03943e-07	3.76288e-05	1.41375e-09	2.72027e-08	0.00979007	0.135007	0.0566105	8.74043e-05	0.00038064	0.0575174	0.00382012	1.0575e-07	0.0823797	9.44932e-09	0.000114984	8.63123e-05	1.93281e-08	2.58575e-09	0.00199069	0.709389
Glyma.01G037700.5	0.558675	0.00727012	0.0851251	0.348953	0.00012795	0.0971839	1.10837e-13	0.0263114	0.222391	0.326551	0.112946	0.0303546	1.54265e-07	0.0312933	0.17775	0.102777	0.0891602	0.0731775	0.465659	0.0175394	0.0752352	0.00127058	0.125737	0.0876381	0.747891	0.374365	0.43614
Glyma.01G037700.6	0.715323	0.00769747	0.00170981	0.285635	0.257263	0.000209325	0.443258	0.295835	0.416074	0.777911	0.241851	0.161252	1.13602	1.53746	1.93812	0.503191	0.594279	0.815273	0.222606	0.130451	0.436602	0.528782	0.916925	0.283634	0.918085	1.41355	1.47085
Glyma.01G037700.7	1.84325	1.70825	1.11801	0.888377	1.79158	0.934208	2.2414	2.79737	3.04921	4.0449	1.52843	0.409112	4.33075	4.85485	3.88816	3.05932	1.95621	2.6396	2.05154	1.50938	2.89214	0.537609	1.32796	0.553416	8.00179	5.40981	6.66459
Glyma.01G037800.1	0.0301691	1.9023e-22	0.272968	7.64311e-49	5.8502e-50	0.16151	0.146921	0.24778	0.000171019	2.69476e-05	0.225417	0.00629508	0	0	0	0.00925737	1.0079	1.5872	0.333052	0.0717323	0.0094283	7.11331e-47	0	0.0465912	0	0	0
Glyma.01G037900.1	4.44219	3.01081	2.45118	16.9424	17.0672	21.4011	17.8827	31.3539	22.6465	4.32885	6.30885	6.45773	1.12595	1.70566	0.87836	4.32981	2.69585	4.18429	10.2346	17.8634	10.8469	6.09774	5.68917	4.47597	1.55678	1.22594	0.275151
Glyma.01G038000.1	2.86884	2.67802	3.1277	1.38474	1.60622	5.89541	3.50557	2.07661	3.65903	0.499324	1.79128	0.725909	0.0435409	0.0404303	0.470668	2.93698	2.81326	3.1933	3.56779	3.11755	3.15488	1.56294	0.83175	1.41793	1.48383e-32	2.24128e-31	1.73904e-23
Glyma.01G038100.1	4.92473	4.18734	4.8611	3.79267	2.66811	3.85484	2.29867	2.10077	2.3176	1.54996	3.21501	2.60964	0.958773	0.453173	0.520367	5.03777	4.62404	4.95722	3.24722	3.32499	3.35227	3.43751	2.35875	4.13828	0.751153	0.65536	0.222404
Glyma.01G038200.1	8.54866	9.93986	10.4589	7.84764	11.5025	8.25061	6.11133	5.99885	6.28355	3.66322	9.5788	9.51234	3.3376	3.74762	4.56635	6.32449	5.74937	14.1025	10.347	17.9273	10.8309	3.42994	5.40591	4.59365	7.35285	6.435	3.76154
Glyma.01G038300.1	9.60411	8.5839	7.42777	10.9345	8.18635	7.15014	7.72822	9.36844	7.72155	6.96421	13.2562	10.0388	4.12178	4.32034	4.44471	9.54819	8.89509	9.83633	9.70497	11.8807	11.08	7.87414	11.3268	13.0281	6.06264	5.84247	0.292469
Glyma.01G038300.2	2.19334	1.77346	3.06116	3.33878	5.23083	4.04573	3.92344	3.3973	3.25588	3.13285	4.09673	3.47605	2.18943	1.8217	2.32068	4.84805	3.03797	3.42924	2.17212	2.12313	4.41238	2.72149	2.63316	1.61683	0.764196	2.02385	0.288299
Glyma.01G038400.1	6.78225	8.46765	7.26643	8.2736	5.52232	6.23728	5.75738	5.83047	5.01794	3.66752	2.18791	2.10914	2.89722	3.7614	3.76052	7.63155	6.50978	8.25559	7.50783	6.2438	6.50513	1.49343	4.89031	1.94785	8.2254	6.91813	1.17432
Glyma.01G038500.1	4.42942	5.03957	3.96942	3.50614	3.85399	4.59196	2.65334	4.283	2.9827	2.88639	3.08731	3.05937	1.36997	1.32737	1.73684	4.63194	4.19124	3.7978	2.0775	2.72297	1.99247	2.67134	2.84985	2.56148	1.68082	2.26531	0.750068
Glyma.01G038600.1	31.2657	36.6122	33.4425	7.91713	10.477	9.99808	12.7776	11.4535	14.8709	17.6597	50.2509	48.5562	2.63147	4.27572	2.88883	33.8051	33.5828	43.5564	8.45464	8.45483	6.17497	42.7735	25.9615	37.3801	1.05337	2.01176	0.385412
Glyma.01G038700.1	8.91892	10.3078	9.09163	9.83301	12.4214	8.95153	8.06556	6.63427	8.27884	7.32625	8.63572	8.23861	3.80552	3.2878	7.99411	9.0235	11.8358	11.0203	6.91124	9.9638	9.6764	9.54442	8.70735	5.24505	2.90257	7.79601	8.92084
Glyma.01G038700.2	1.93501	0.0699244	2.85304	2.63243	1.07233	0.809753	1.40366	0.880863	1.91944	0.691811	3.70508	2.39464	0.288546	0.276971	0.589639	2.01131	2.76565	2.81189	1.83216	3.18839	0.168826	1.00991	1.4028	4.84489	0.139934	0.0118516	1.3418
Glyma.01G038800.1	18.7773	18.7868	16.7543	19.0729	19.7635	22.232	14.0974	14.8339	14.7963	9.79288	24.6571	18.0403	3.1042	2.35507	3.5171	19.2537	15.2062	16.2817	17.2017	17.5058	20.1003	22.5712	16.3553	27.2681	3.3454	6.25856	2.59671
Glyma.01G038800.2	1.5755	2.23597	1.11003	0.165879	0.567856	1.64066	0.767362	0.809784	1.81014	0.866816	1.85549	1.16001	1.29392	1.17323	0.848546	1.04899	1.71534	2.39192	1.30507	1.81768	0.889536	1.22946	3.28553	2.37398	2.15334	0.648173	0.630075
Glyma.01G038900.1	1.378	3.46883	2.22801	3.421	3.85549	3.70289	0.963469	1.37123	2.17807	3.45549	12.7454	9.1843	0.507141	1.61082	0.362865	2.26144	1.79482	1.53063	1.40593	3.09201	3.22648	4.81726	4.48956	4.04345	1.20254	1.43175	1.40009
Glyma.01G039000.1	1.69995	1.42694	1.68744	0.653434	1.13646	0.528207	0.957452	1.28803	1.87056	0.0640012	0.17783	0.194832	0	0	0	2.02831	1.77343	2.06135	0.657448	1.23473	0.822801	0.0722202	0.0687914	0.0116417	0	0.00569909	0.00556582
Glyma.01G039000.2	0.000670439	0.0378708	0.0163149	0.000755849	0.00202415	0.0217914	0.00382453	0.154354	0.052077	0.0797317	2.22591e-18	0.00817814	0	0	0	0.0082192	0.0939038	0.0337455	0.0246942	1.61381e-11	0.0354655	0.0192916	9.49985e-05	0.0128361	0	0.00577836	0.00560614
Glyma.01G039100.1	33.6046	29.093	34.3084	34.8992	39.8796	40.4476	28.7315	26.4966	30.2097	19.2903	48.0183	44.506	6.72645	7.97222	13.1589	23.4714	20.6353	20.9953	19.1128	20.7608	26.3683	24.7647	16.6662	25.753	6.62151	8.19733	8.32418
Glyma.01G039200.1	14.6576	15.675	14.5309	13.2276	10.3689	11.0988	10.8091	11.1948	12.3807	8.64822	6.03904	4.69506	7.64311	8.82169	5.97059	12.0455	9.24409	9.30858	7.28043	9.62573	4.76209	3.7447	3.15996	3.92892	3.81056	2.99421	1.32608
Glyma.01G039200.2	0.28661	1.91327	1.97585e-05	0.134406	2.31811	0.0833585	4.198e-06	1.46458	0.593302	0.177002	0.0580054	0.0447595	0.0985091	0.00114375	0.0410213	0.0086584	1.3655	0.530585	0.513897	1.31894	0.199261	0.672618	0.00264065	0.369001	0.354824	0.125294	3.918e-07
Glyma.01G039300.1	1.40341e-28	5.78761e-24	1.79218e-27	3.33144e-32	2.94129e-29	1.14739e-29	1.14815e-28	1.43827e-28	6.01251e-27	6.46656e-34	6.17299e-38	6.51676e-34	2.96897e-33	3.34206e-22	3.56375e-30	7.44469e-29	1.88885e-29	1.14367e-30	2.94775e-35	2.50276e-29	3.52641e-28	9.52976e-34	9.94801e-26	2.61988e-38	2.8693e-20	5.0404e-23	9.27037e-28
Glyma.01G039400.1	0.577506	1.26344	1.49915	0.855324	0.0421807	0.62695	0.80638	0.790478	0.697377	0.276071	0.37492	0.164643	0.308849	0.372753	0.495897	1.42721	0.778277	0.228832	0.646252	1.66794	0.293364	0.0217668	0.272186	0.0215042	0.182957	0.350397	0.132307
Glyma.01G039400.2	0.0416975	0.0112792	3.29638e-16	0.0631378	0	0.299927	0.00474831	0.00303979	0.0802918	1.7831e-06	0.0332445	4.16295e-13	0.0722254	0.0471988	0.0987494	0.0102728	0.00517472	0.668717	8.30321e-05	4.0675e-14	2.34708e-20	0.0238069	0.00114468	0.0239471	0.233202	1.13853e-23	0.221957
Glyma.01G039500.1	2.48817	2.53287	2.37255	1.40575	2.28769	2.94485	0.548496	2.29399	0.611379	1.20317	1.39302	0.886502	0.39846	0.148232	0.10408	2.65881	2.70788	1.54158	1.50114	1.59908	1.01799	0.657971	0.700771	3.66568	0.387891	0.468963	0.685827
Glyma.01G039500.2	3.37147	3.27339	4.18159	0.925153	1.58031	0.128507	0.430504	0.0178979	1.25272	1.28926	1.09034	2.44432	0.610806	0.210083	0.155798	3.58965	2.76478	3.0955	1.76547	1.69304	1.31911	1.48902	1.48	0.0288217	0.765845	0.611208	0.218118
Glyma.01G039500.3	6.1345e-08	0.015498	0.152054	0.222728	0.69061	1.40799e-08	0.605122	4.66271e-12	0.0774054	0.000523092	0.000154714	8.32694e-10	2.20371e-15	0.125132	3.66245e-08	0.774113	1.22651e-06	0.315887	0.279752	0.0287917	0.0487834	0.113522	0.13776	0.167938	0.523604	2.98044e-10	1.23296e-06
Glyma.01G039600.1	2.38561	3.06414	2.90209	0.701916	0.420613	0.770803	0.472885	0.663274	0.592824	0.172315	0.169965	0.128295	0.114794	0.237698	0.176416	2.84882	2.89049	3.15462	0.611607	0.608843	0.789944	0.521539	0.267128	0.233624	0.0924644	0.139871	0.0797228
Glyma.01G039700.1	8.10255e-44	3.45179e-45	6.13074e-45	1.28777e-12	8.67044e-27	0.12218	2.74015e-20	4.23877e-36	2.76488e-47	0	0	1.6744e-36	2.0186e-44	0	3.78812e-45	5.48467e-36	8.08673e-17	1.56776e-70	2.24049e-21	2.67095e-26	2.11886e-40	0	1.57789e-13	2.04785e-41	0	0	0
Glyma.01G039800.1	3.73682	3.25245	5.0726	10.8602	9.95411	12.0875	8.97075	12.943	12.8424	7.29052	12.7138	12.3574	10.6187	9.83339	13.0291	5.1767	4.53004	4.25917	14.1891	13.5519	13.938	15.7526	10.2496	14.3631	6.01524	5.65927	2.70864
Glyma.01G039900.1	2.43415	3.71023	3.4299	4.6873	8.53384	5.50128	2.61836	3.04194	2.72343	3.09347	1.59983	0.583834	4.29157	1.41381	2.41703	1.69405	1.33899	1.46028	8.58918	10.3786	9.38696	8.68506	4.7208	5.74043	2.83312	4.36043	0.423868
Glyma.01G040000.1	56.1388	60.7687	57.7567	18.8378	20.1211	17.3223	22.7224	25.9589	19.38	11.6407	30.7455	27.5261	7.07478	15.2789	9.26422	66.2883	64.9602	74.4001	6.17526	9.04812	6.1079	22.9131	24.2287	24.8022	4.40674	5.15699	3.43899
Glyma.01G040100.1	1.84146e-26	0.109033	4.29148e-44	0.0988191	8.27988e-54	0.169778	0.105397	3.95165e-70	1.55548e-26	6.07478e-82	2.68472e-21	4.22334e-25	0.118422	0.851716	8.01429e-09	0.312958	5.85503e-19	0.0902153	4.23799e-82	1.06162e-75	6.4323e-80	0.325187	0.121341	0.0939438	5.09927e-47	1.46917e-76	1.332e-27
Glyma.01G040200.1	31.9194	32.7079	30.7337	10.0902	4.38433	5.7991	37.1096	56.8747	42.8935	15.956	8.78711	11.9472	37.7793	64.9509	67.8332	39.0798	32.4892	28.9039	28.1149	20.8566	31.541	2.82719	61.8566	3.09577	85.0905	64.4182	216.004
Glyma.01G040300.1	12.726	12.5765	12.2501	10.0636	7.06015	7.11998	7.26441	9.92279	12.1341	5.05098	5.32766	7.51129	7.47631	11.428	8.55463	21.9992	19.1381	22.1412	10.0817	10.1245	10.6308	4.84339	8.95308	6.60997	15.439	10.0137	35.1602
Glyma.01G040300.2	1.65971	3.94987	5.58945	1.01999	0.14299	1.26461	3.58883	3.83338	3.62763	4.46578	2.44466	0.00060318	13.4166	6.47621	19.8521	1.10867	2.58039	2.70495	1.45755	7.53601e-10	1.57882	2.29946	0.907794	0.230784	10.919	4.90877	18.1721
Glyma.01G040400.1	3.00076	2.38077	2.814	3.31868	4.06337	3.101	2.70749	7.42213	5.36324	2.88892	5.72714	3.302	0.757988	0.506829	0.791839	4.50022	2.91393	4.61184	3.25986	7.08905	4.31999	6.50006	5.25178	11.4952	1.67737	1.14036	1.78926
Glyma.01G040500.1	10.669	9.89519	10.878	9.97222	7.99314	8.17612	8.89843	7.52721	8.82754	1.64312	1.33062	2.37635	2.03901	2.48868	2.2025	12.0743	12.9444	12.0734	9.97067	6.95622	7.83823	3.20739	4.17546	1.58463	2.10377	2.40815	0.687177
Glyma.01G040600.1	0.139516	0.793588	0.346451	1.98606	2.22902	2.76487	2.46119	9.13613	3.16064	0.91805	0.00992358	1.01389	0.679956	1.17098	2.46772	0.826481	1.17053	0.785109	2.04128	4.82586	2.2485	0.866559	2.9554	0.0911664	7.99216	1.97298	2.9632
Glyma.01G040700.1	2.4883	2.91187	1.98361	2.04614	1.71274	1.01982	0.587975	0.0841729	0.438691	1.55766e-50	0.0810532	0.162751	0	0	0	2.455	3.50228	4.4209	1.29688	2.08668	2.87658	3.01441	1.69581	1.69992	0.124702	0.246861	0
Glyma.01G040800.1	0	0	0	0	0	0	0	0	0	0	0	0	0	0	0	0	0	0	0	0	0	0	0	0	0	0	0
Glyma.01G040900.1	0.389354	0.122078	0.689924	1.29548	2.34369	1.68675	1.05428	1.04658	1.14565	1.31288	1.5447	0.891256	0.785157	0.296666	0.386776	0.342079	0.208558	0.107262	0.385394	1.07413	0.377724	4.47316e-12	0.565678	0.490255	0.481815	0.0858743	0.172305
Glyma.01G040900.2	0.227923	0.000105465	0.196806	0.0641683	0.157512	0.847508	0.0213052	0.61528	0.249591	0.506922	0.204681	0.290076	0.0558928	0.0227548	0.213494	8.54112e-12	0.0313717	1.77501e-16	0.227336	0.0975689	0.332533	0.113778	0.293506	0.45835	0.000575324	0.0987999	1.44815e-11
Glyma.01G041000.1	0	0	0	0	0	0	0	0	0	0	0	0	0	0	0	0	0	0	0	0	0	0	0	0	0	0	0
Glyma.01G041100.1	2.95185e-58	0.22943	0.481171	0.382168	2.66866	0.276041	0.557604	0.45337	0.232493	3.63961	5.50393	7.64989	0	0	0	0.211918	0.231071	0.0950962	0.696831	0.0947285	1.19127	2.19503e-42	2.37999e-37	1.64738e-20	0	1.18823e-33	0
Glyma.01G041200.1	0.929425	0.810562	0.834374	1.75333	1.03751	1.07388	5.78209	3.92882	4.02959	7.27214	18.4056	40.0256	0	0	0	0.244889	0.265517	0.42558	6.20528	5.49491	3.77852	7.98532	10.7082	9.08228	0	0.815256	0.127306
Glyma.01G041300.1	28.6465	30.4323	33.1328	36.3663	39.0782	40.6761	33.3017	27.2892	31.009	15.4031	21.2944	20.1351	17.8797	15.0115	14.6086	28.2761	33.9096	27.4463	37.1743	33.907	32.7913	25.6036	19.4718	27.2141	18.0325	14.0214	2.4091
Glyma.01G041400.1	3.96857	4.83332	4.42748	0.0252805	0.36668	0.125653	0.133605	0.307604	0.625305	29.8785	1.00979	4.17443	40.9446	32.9656	23.8947	2.3903	2.38491	2.68793	0.0450319	0.179734	3.56206e-54	0.633644	5.13355	0.415326	34.3864	46.6318	81.8126
Glyma.01G041500.1	2.14477	2.35611	2.30763	1.94863	1.84551	2.13762	1.79354	1.98452	2.42735	0.870022	2.41634	2.06579	2.44117	1.61338	1.92126	1.93592	3.05821	2.43357	1.96226	1.89746	1.71517	1.96312	1.85817	1.81703	1.56215	0.952105	0.519855
Glyma.01G041500.2	0.221202	0.686745	4.62783e-15	8.08962e-10	0.46224	0.175881	0.220146	0.723672	0.594119	1.12937	0.0484291	0.250872	0.137662	0.654978	0.60993	2.19897	0.454565	0.231528	0.32168	0.855854	0.336055	4.16732e-05	0.345445	1.06064	0.00121482	0.0308583	0.17119
Glyma.01G041600.1	5.23391	5.11371	4.96311	6.73114	6.0119	6.62589	4.70483	6.74298	4.75389	3.07569	8.2784	4.62338	3.77351	3.75361	3.13901	5.45	5.23318	3.97445	4.72246	5.75783	6.4545	5.64154	3.89699	6.68841	5.00047	3.26063	3.20541
Glyma.01G041700.1	23.6754	27.6753	29.1532	13.9468	19.6076	16.9798	6.92366	5.21859	6.05634	7.72871	11.5791	13.2594	2.61313	3.78116	3.24967	24.1816	27.7722	34.6146	5.12791	6.41614	5.8401	5.1252	2.57824	4.67707	2.61992	3.91405	1.58236
Glyma.01G041700.2	0.583848	1.69751	1.30984	0.580511	0.700397	0.52615	0.193199	0.810164	1.10439	0.459635	0.296188	0.165636	3.52463e-05	1.65361e-07	0.0360071	2.01122	2.13917	1.99484	0.3265	0.323657	0.163527	2.72539e-16	0.0508328	0.340921	7.57549e-13	0.332987	1.47005e-05
Glyma.01G041800.1	0	0	0	0	0	0	0	0	0	0	0	0	0	0	0	6.84579e-35	0	0	0	0	0	0	0	0	0	0	0
Glyma.01G041900.1	0	0	3.05387e-54	3.18239e-26	1.69609e-36	1.4079e-25	4.88022e-16	5.4544e-07	1.29043e-28	2.08712e-10	5.65762e-25	3.84107e-30	0.0710961	9.76199e-23	5.69752e-26	4.39873e-06	0	5.65213e-42	1.42234e-12	0.000257255	2.62201e-19	7.03103e-30	9.1737e-08	8.5767e-28	1.10959e-33	7.43098e-22	7.99477e-56
Glyma.01G042000.1	0	0	0	0	0	0	0	0	0	0	0	0	0	0	0	0	0	0	0	0	0	0	0	0	0	0	0
Glyma.01G042100.1	0.341731	0.149509	3.58921e-10	0.89059	0.895185	1.76655	0.862637	1.20916	0.791585	5.04889	10.5983	10.8459	0.220188	5.98073e-67	0.00497479	0.501521	0.31508	0.198006	1.20003	0.634691	1.24727	17.4055	9.49217	14.7826	1.27408e-11	0.580557	0.0229967
Glyma.01G042100.2	2.08293e-27	1.34958e-13	1.45144e-109	0.00902807	0.000394266	8.36184e-06	4.68815e-17	0.0174043	2.59624e-19	1.31186e-11	3.5352e-06	4.70826e-09	2.60464e-06	7.27644e-67	0.00592911	3.33679e-05	1.44717e-05	3.2126e-06	1.41147e-19	0.0596817	8.89078e-13	0.00674971	2.74872e-05	2.00279e-11	1.5129e-11	0.0325114	0
Glyma.01G042200.1	0	0	0	0	0.2221	0	0.37431	0.372319	0.155613	0.246993	0.487819	0.277774	0	0.268197	0	0.0661948	0	0.0557945	0	0.131543	0	0.0799388	0.250553	0.341485	0.205006	0.184891	0.112488
Glyma.01G042300.1	8.98395	8.23853	6.40853	6.70285	5.84223	7.41561	4.75255	5.27301	8.24096	3.75473	13.4151	10.5755	1.88282	1.87421	2.31391	7.56624	5.69415	8.39475	5.92857	7.58824	6.13784	13.6853	6.79084	13.3309	1.50419	3.05802	0.712878
Glyma.01G042300.2	1.51546	0.943828	1.47286	1.08103	1.09235	1.123	1.21122	0.560892	0.695428	0.356765	1.34689	1.54291	0.00373479	0.000442455	0.00106009	1.91364	1.31397	2.88506	1.8228	1.12251	1.58696	0.622804	0.0551494	1.37172	0.279896	0.000292217	0.000162757
Glyma.01G042300.3	0.779063	0.967085	0.633589	0.775167	0.226712	0.232649	0.193004	0.00310395	2.77472e-12	1.53814e-05	0.248143	4.05228e-12	0.00207646	0.000308978	0.00042252	0.889702	0.0286624	0.635405	5.64481e-12	0.0269479	0.295756	0.000254411	0.369431	0.024991	5.92636e-08	9.93592e-05	0.000140494
Glyma.01G042300.4	1.0061	1.08129	0.605584	0.631798	0.672418	0.832755	1.47748	1.63936	0.413368	0.374524	1.72567	2.1574	0.00109012	0.035801	0.328943	0.443834	0.0870297	0.305839	0.817961	1.13225	1.17773	0.874377	1.5775	0.488774	0.797983	3.53079e-05	0.00164029
Glyma.01G042300.5	0.259121	0.588352	0.557117	0.00178907	0.108698	0.00598437	0.219906	0.028299	0.164854	0.383261	0.583568	0.0594755	2.1687e-05	0.117855	0.190231	0.0976199	0.396816	0.234552	1.21212e-05	0.324923	0.00339357	0.291597	0.14572	6.51973e-05	0.0761564	3.76466e-05	0.000160455
Glyma.01G042300.6	0.0612227	0.175841	0.119496	0.00221338	0.000711597	0.295485	0.013134	0.0003627	1.2561e-12	4.49026e-05	0.00159133	2.27112e-11	1.2328e-05	0.086006	0.0888278	0.0379753	0.0017185	0.0868755	1.30755e-06	7.23745e-14	0.00438951	0.00134228	0.0261087	0.010287	1.67339e-08	1.30031e-05	0.000135821
Glyma.01G042400.1	10.216	9.73617	8.8078	10.309	8.62758	11.6166	10.0609	9.81349	6.53468	9.50587	9.15598	6.64144	8.91168	3.79854	2.37378	8.50533	10.017	11.3748	11.6644	13.2637	10.8488	9.86874	7.50337	9.47517	8.35815	7.10551	9.3663
Glyma.01G042400.2	4.10785	2.41387	3.95584	3.72036	3.51998	3.72551	1.77636	4.04669	3.87482	2.6408	3.24204	2.93924	2.09532	0.973495	6.04347	4.13659	6.99232	2.46955	4.15036	5.38666	3.98095	2.17011	1.67071	3.39385	4.89766	0.690445	2.4812
Glyma.01G042400.3	4.85073	2.69218	3.17753	4.77596	4.56064	4.28789	4.79276	4.20158	5.4773	2.26495	5.12589	7.45327	1.5654	2.28433	2.5573	2.31612	1.27439	2.70659	2.24118	3.61182	2.85941	1.94683	1.11933	1.37368	0.582276	0.865595	1.80336
Glyma.01G042400.4	0.00128018	1.15341	0.609721	0.396397	1.27283	0.205522	0.409432	0.449753	0.566752	0.386131	0.928439	0.408451	0.0482387	0.0893122	0.133999	0.175752	0.322051	0.232174	0.525693	0.808339	0.274171	0.326467	0.428791	0.127826	0.00337468	0.199026	3.06821e-05
Glyma.01G042400.5	0.00510008	3.01209	1.53624	1.81567	2.1866	2.57128	2.11749	2.85668	2.0655	1.85396	2.17346	1.67607	1.64553	2.07646	1.25387	1.93627	0.975036	0.922759	1.34713	1.7235	3.61672	0.787794	1.62881	1.37465	0.0257962	0.393193	8.9435e-05
Glyma.01G042500.1	0.942138	3.14047e-21	3.42397e-24	0.599513	0.176937	4.6356e-29	0.717935	1.58991	0.750946	0.30282	0.51515	0.831794	8.48077e-35	1.91241e-40	0.182792	3.04798e-30	0.0914286	0.0722896	0.276197	1.36692	0.152637	0.271989	0.401855	0.847763	9.19955e-34	3.09066e-37	3.8863e-10
Glyma.01G042600.1	6.0968e-27	3.98819e-20	1.51423e-05	1.82198	1.2517	0.614181	1.10111	0.432792	0.377499	0.375591	1.56108	1.29264	1.04839e-13	1.02001e-44	1.07557e-54	0.312264	0.0551539	0.0150333	1.17945	1.28962	0.744922	0.200316	0.437804	0.166218	1.02321e-48	2.97625e-07	0.122055
Glyma.01G042700.1	0.860372	1.30442	1.03261	8.5122e-39	0.0323914	0	0.0333162	0	0	0	0.262545	1.84539e-05	0	0	0	1.72421	1.11922	0.265775	0.0283867	0.0583171	0	0.0347524	0.0757936	0	0	0	0
Glyma.01G042800.1	2.68974	0.581479	1.53689	0.689103	1.85687	1.84961	0.903576	1.26941	1.18491	1.59964	1.13171	3.25979	1.86937	1.07418	1.63631	0.288322	1.19234	1.63307	1.41219	1.01702	2.02222	1.15866	1.00474	1.49012	4.37556	1.78422	0.383193
Glyma.01G042800.2	0.541504	0.00113956	0.117804	0.223026	0.592791	0.879593	1.10571	0.550989	0.581321	0.222229	0.979588	2.48717	3.0834e-05	0.0765578	0.231592	0.0796581	0.350525	0.620862	1.81908	0.37025	0.761942	0.918279	0.346699	1.04295	0.982189	0.00225925	0.754234
Glyma.01G042800.3	28.5609	26.7865	23.5213	24.3584	20.1739	22.2185	22.4418	30.2545	26.4891	26.7685	70.4411	57.3393	13.032	14.3307	16.6148	28.4083	22.7271	21.412	27.459	21.8051	27.0012	39.6843	32.4774	39.2826	15.7161	17.2501	31.7743
Glyma.01G042900.1	2.07087	2.2853	2.0986	3.26982	2.76139	3.65626	2.34542	3.13046	2.80307	2.10051	3.875	3.51784	1.28751	0.969159	1.28269	1.97885	1.97571	1.81828	2.71552	3.01264	2.25246	3.53707	2.61381	3.62161	1.35538	0.988868	0.32373
Glyma.01G043000.1	4.2618	5.11292	5.32658	1.59648	3.0774	2.07949	2.97111	5.1627	3.26054	1.4583	2.5781	2.5919	0.600402	2.19869	1.77287	5.06561	5.38602	2.61878	2.53271	2.9483	2.30452	3.35172	2.35213	1.25422	1.06064	1.89278	1.56413
Glyma.01G043000.2	1.83565	0.657722	1.04485	0.703429	1.08833	0.257909	0.442618	1.44471	4.08203e-08	0.306548	0.0825926	0.659832	0.0962144	0.00347814	0.426637	3.4086	1.58642	1.64667	1.01576	0.00315785	2.64257	0.0179922	0.10102	0.0820627	0.0753015	0.160345	3.354e-07
Glyma.01G043100.1	2.40911e-25	0.110186	0.231961	0.000969668	0.0279918	2.99158e-50	8.13517e-08	0.0236646	2.2706e-05	1.58039e-68	0.0252786	0	0	0.194171	5.32182e-17	1.85256e-06	3.69612e-23	2.05323e-10	0	0.0872537	1.79061e-79	0	4.80355e-89	0	0.00234919	6.15439e-05	0
Glyma.01G043200.1	0	0	0	0	0	0	0	0	0	0	0	0	0	0	0	0	0	0	0	0	0	0	0	0	0	0	0
Glyma.01G043300.1	2.87767e-85	0	5.11223e-35	8.64057e-41	1.31413e-40	7.82226e-39	5.20814e-64	0	7.23694e-50	0	0	0	0	0	0	0	0	0	1.18606e-34	0	6.64496e-78	0	0	0	0	0	0
Glyma.01G043300.2	2.69187e-85	0	4.81389e-35	8.15515e-41	1.23829e-40	7.34767e-39	4.90375e-64	0	6.80897e-50	0	0	0	0	0	0	0	0	0	1.12113e-34	0	6.30196e-78	0	0	0	0	0	0
Glyma.01G043400.1	0.0224557	0.0012657	0.0237218	0.000477316	0.00543302	0.216154	0.0749695	0.0354776	1.67606e-05	1.38052	1.5147	2.18571	0.114415	1.94276	0.858745	0.362519	0.021756	0.0231955	0.0725934	0.190339	0.112926	0.000628897	0.0836801	0.25921	1.53111	0.0100182	2.06124
Glyma.01G043400.2	0.0705762	0.161942	0.0557517	1.49525	0.307048	0.0184684	3.03461	1.7903	1.90929	4.77224	5.21733	5.2557	6.30985	11.3902	8.68334	0.168314	0.0787446	0.140224	1.02925	0.140405	0.645491	4.05912	4.11181	4.09065	2.96488	6.38133	12.788
Glyma.01G043400.3	0.184598	0.28177	0.146124	1.26354	1.68531	0.683149	4.2224	4.7202	4.4882	9.8468	15.2608	18.3697	9.05474	17.0382	12.6699	2.80745e-14	0.313623	0.43778	0.135519	2.0626	1.83595	11.8557	10.8455	11.3555	9.82191	10.3159	24.7371
Glyma.01G043400.4	0.167303	0.00986996	0.128314	1.59641	0.000785591	0.0822664	1.86624	1.81487	1.45973	46.8447	14.951	15.0475	70.4216	67.6632	54.9692	2.45686e-14	0.267032	0.37485	1.87698	0.428395	0.0737749	6.31117	20.0949	6.48584	35.7022	15.1928	29.6234
Glyma.01G043400.5	0.235542	0.462442	0.18348	0.0262759	0.00115709	0.618174	5.70443e-05	2.47123	0.43279	48.3214	8.18943	14.0084	60.8245	49.9456	51.471	3.32364e-14	0.434858	0.113787	0.00661847	1.07427	0.0884203	5.64617	14.3437	5.6766	26.154	14.588	26.5673
Glyma.01G043400.6	0.0292969	0.00173154	0.0318763	0.000367192	1.98639e-09	0.38762	0.131273	0.085792	2.56213e-05	0.289134	0.375849	0.0567829	0.885614	0.046811	1.08311	0.381369	0.031752	0.0337001	0.101139	0.0819959	0.107764	0.000603109	0.40275	0.630679	0.135656	0.0181229	0.514851
Glyma.01G043500.1	1.85422e-53	2.11376e-45	1.19787e-43	4.75157e-62	4.82016e-39	9.51287e-37	2.26287e-57	1.92603e-42	1.77649e-66	1.12766e-48	1.23319e-57	6.80363e-25	4.15369e-68	5.37464e-58	5.22797e-50	7.72538e-49	2.28568e-46	9.33398e-48	1.54186e-44	6.56549e-45	2.75745e-48	6.33982e-42	3.13194e-49	5.72441e-53	8.56708e-64	4.14117e-72	0
Glyma.01G043600.1	2.18926	2.28574	3.24566	1.25722	1.06748	2.89589	0.476367	0.658214	0.520982	1.87087	7.32881	5.33223	0.457921	2.0707	3.34226	1.23823	0.0433404	1.23318	0.224278	0.872287	0.198201	2.75385	3.67977	5.59498	0.660014	1.97996	1.21781
Glyma.01G043600.2	2.238	0.967172	2.61534	1.41498	1.79823	0.569835	4.97346e-07	1.23878	1.37651	1.88203	5.71521	6.3031	0.758623	0.00517188	0.0806487	1.35445	0.494229	0.522548	0.814454	1.02829	2.16488	5.69967	7.03752	4.76102	0.86098	1.17193	0.0333217
Glyma.01G043600.3	0.791032	2.29595e-05	1.58055e-05	5.58194e-09	1.8252e-12	4.20101e-08	1.39359e-06	7.48016e-10	4.86389e-14	9.41508e-13	0.000152523	2.67442e-07	1.06327e-09	0.0180039	1.60863e-15	0.00376897	0.118627	0.00100888	4.73247e-21	8.56508e-20	0.00137385	1.71795e-11	5.45824e-05	1.5347e-11	1.12156e-12	4.94536e-12	1.02669e-14
Glyma.01G043700.1	1.94327	1.17226	1.16292	1.37197e-48	0.07388	0.000104542	0.0779591	0.0820327	0.0351469	0.0664131	3.16346e-07	1.51845e-43	8.95894e-58	1.26902e-28	0	0.777074	1.85843	1.18448	0.000873645	8.40985e-05	0.0364371	1.04242e-10	5.7975e-41	0.0438795	0	7.133e-95	0
Glyma.01G043800.1	6.82657	5.29359	4.99699	7.35756	9.00083	8.05276	7.78662	9.11361	10.1375	4.66223	3.26366	2.18976	4.26284	5.54662	7.30622	7.49949	5.709	5.75428	6.73626	11.3153	8.11788	1.76601	3.59296	1.38402	4.18978	3.15015	3.99206
Glyma.01G043800.2	0.0102334	1.46534e-07	0.255553	3.30856	1.21704	0.379361	1.85689	1.4948	2.07137	0.582806	0.0157233	0.00511621	0.00017656	0.539864	0.00265236	0.00714718	0.0164605	0.44746	3.31104	3.80942	1.29514	0.309432	0.438678	0.287863	4.41356e-06	0.327099	0.0830598
Glyma.01G043800.3	4.73208	6.61223	4.95293	6.03597	11.6527	7.13053	4.11201	6.0007	7.64007	2.47898	3.63361	3.35187	3.40638	5.814	3.95527	5.24732	7.20595	6.55077	6.74321	7.77475	10.3471	1.01988	2.60521	2.05185	4.39695	3.3358	1.43178
Glyma.01G043900.1	0	0	0	0	0	0	0	0	0	0	0	0	0.416749	0	0	0	0	0	0	0	0	0.401836	0	0	0	0	0
Glyma.01G044000.1	58.4007	56.6264	54.0494	62.4398	50.5803	51.9831	67.9012	75.1794	68.1364	47.2918	10.7208	14.947	76.5143	109.434	103.783	64.2328	53.5254	63.0615	51.764	48.1246	65.8627	20.032	65.621	15.4487	103.52	74.464	177.515
Glyma.01G044100.1	6.59323	7.03592	5.40792	5.26431	5.36985	4.57133	5.09374	6.61033	8.87968	3.74205	1.86086	4.06883	6.97878	3.60002	5.17843	6.24746	6.01942	9.15215	2.99087	4.62004	3.73344	1.74358	3.49391	1.28025	3.92558	4.78289	3.25385
Glyma.01G044100.2	0.307861	0.0133405	0.0193372	0.0715332	0.0502424	0.0036229	0.0641205	0.0632792	0.00247407	0.00053673	5.27201e-07	0.16421	0.174421	0.726499	0.00214287	0.0971681	0.015161	0.00418736	0.00818135	0.0251722	0.14766	0.0583814	0.713132	0.000549449	0.0276218	0.386114	0.0732915
Glyma.01G044100.3	2.64629e-05	0.00668096	4.14058e-07	0.0103098	2.56992e-09	0.00746963	0.000267756	0.110734	0.157013	0.0580102	0.00598124	0.00834576	0.0258598	0.4439	0.00106514	2.21554e-14	0.0324925	0.000243112	0.000728347	0.258435	0.00150654	0.173513	1.81319e-13	9.13508e-10	9.15604e-09	1.64266e-08	0.312197
Glyma.01G044200.1	52.8813	56.8064	36.4777	89.2254	100.133	63.9945	89.6145	91.6591	104.302	39.5194	39.4442	59.8824	18.8356	24.9007	21.2513	22.1504	23.6229	26.6856	72.0166	83.5286	50.241	23.414	17.9634	18.823	13.1334	8.58078	9.01301
Glyma.01G044300.1	0.910061	2.78299	1.75906	0.587386	0.719581	0.20471	0.353322	0.818391	0.291357	5.24849e-06	0.00465864	0.158062	0.111707	0.00115735	0.033632	5.30947	2.48295	3.31219	0.108485	0.301064	0.151337	0.0389406	0.0583202	0.0214417	0.0513432	0.0222883	0.000601768
Glyma.01G044300.2	2.498	1.69615	3.14717	0.838328	0.901474	1.76233	0.445628	1.21624	0.838636	5.61385e-06	0.00661052	4.24355e-16	0.113025	0.00579028	0.143184	1.64295	3.23805	1.90075	0.742298	1.00913	0.784949	0.0483833	0.0661236	0.0335078	4.69902e-21	0.023104	0.000607316
Glyma.01G044300.3	1.25464	1.42783	0.398964	0.684496	0.784842	0.808294	0.0162328	0.325245	0.381717	5.52833e-06	0.00644938	4.17341e-16	0.108046	0.000936678	0.0326582	0.548256	1.29686	1.91864	0.39302	0.000228247	0.503247	0.0477534	0.0646444	0.0325217	4.65225e-21	0.0223183	0.000602989
Glyma.01G044300.4	0.278128	0.715136	0.0060867	0.184783	0.111032	0.00153597	0.00662945	8.36952e-05	0.00461278	1.3279e-27	1.23981e-06	1.65996e-24	2.00464e-26	1.49889e-07	4.14283e-21	0.0656075	0.106711	0.357385	0.00407017	1.17332e-06	4.89058e-06	0.00147519	2.31337e-20	0.226498	1.83288e-21	0.0324707	0.00100081
Glyma.01G044300.5	0.831395	0.848645	0.0726368	1.07784	0.143742	0.511176	0.569209	0.000571945	0.012986	1.33616e-27	1.27105e-06	1.68233e-24	2.07374e-26	1.45424e-06	2.78438e-20	0.463685	0.440457	0.647056	0.01067	0.00939746	9.09636e-06	0.00149231	2.39052e-20	0.235813	1.85251e-21	0.0340951	0.00101208
Glyma.01G044400.1	3.16283	3.55356	1.62631	1.2635	2.0874	1.62305	2.79672	1.40092	2.90472	0	0	0	0	0	0	1.25078	0	0.532204	0	0.621885	3.67959	0.715994	0	0	0	0	0
Glyma.01G044500.1	3.49111	4.00938	5.14134	1.49043	3.60423	2.70266	1.30774	1.17756	1.86522	0.828987	2.90372	2.80107	0.046099	2.81071e-89	0.0445121	7.02648	4.03083	5.34657	3.34659	3.28913	2.2461	2.4523	0.86615	3.17832	0.0632054	0.0389785	3.59739e-99
Glyma.01G044600.1	8.56599	7.80968	10.3784	6.46843e-09	4.3863e-10	0.0474298	0.000783457	0.196351	0.731235	0.485464	1.86395	2.24061	3.9889e-06	1.59093e-12	0.0152535	8.81286	7.91635	7.60618	0.801278	0.797601	0.0113563	1.06578	0.113522	0.554522	0.276716	2.18296e-16	0.31818
Glyma.01G044600.2	0.777202	1.30097	1.72866	4.97178e-09	5.49921e-20	8.49896e-22	1.27176e-06	3.72936e-11	1.68838e-07	1.43909e-10	0.344524	0.0350464	5.03257e-12	9.81334e-07	0.0429018	0.539282	1.7812	0.705532	2.48656e-07	0.332668	0.000213059	4.89209e-10	5.66656e-06	9.12607e-06	2.43324e-17	9.69324e-17	3.59019e-11
Glyma.01G044600.3	1.53034	2.87684	3.68982	8.99081e-09	5.01844e-10	1.5516e-06	6.96092e-05	1.43368e-09	0.0443254	0.00750533	0.720205	0.309315	0.0478431	3.50984e-07	5.10483e-07	2.6449	2.98383	0.353607	1.72337e-05	0.145122	0.00160753	8.75913e-06	3.86915e-05	0.153955	4.62231e-10	3.53979e-16	8.11216e-05
Glyma.01G044600.4	50.5049	64.7954	49.3046	0.524927	1.09248	0.713057	2.763	2.16812	2.93558	6.83655	19.7828	17.5863	1.24549	1.09952	0.871458	47.1891	43.4057	35.64	0.990467	0.807356	1.38455	7.86466	4.58972	5.74004	1.00997	2.35137	1.70089
Glyma.01G044700.1	0	0	0	0	0	0	6.25811e-75	0	0	0	4.5237e-51	0	0	0	0	0	2.25752e-45	0	0	0	0	0	0	0	2.05015e-30	0	0
Glyma.01G044800.1	0.440657	1.45918	0.485649	0.479381	0.300856	0.243851	0.455868	0.295223	0.684533	0.53772	0	0.143518	0.0112096	0.681987	0.720216	1.11843	1.57653	3.20275	0.273468	0.212541	0.319566	0.0791953	0.662205	0.0773912	0.846248	1.31389	0.241229
Glyma.01G044900.1	3.39714	4.3891	2.21274	1.73277	2.33013	2.25746	2.50794	1.26999	1.17238	2.71675	2.45495	1.24094	3.0154	2.6685	2.1126	2.19776	3.77484	3.40516	1.49025	2.43289	2.48442	1.01788	0.658193	2.42428	1.67469	2.63315	1.28497
Glyma.01G045000.1	0	0	0	0	0	0	0	0	0	0	0	0	0	0	0	0	0	0	0	0	0	0	0	0	0	0	0
Glyma.01G045100.1	10.3671	12.2946	8.32512	10.4776	10.8712	8.19659	11.8791	13.2406	12.6746	9.98805	18.961	15.7711	3.46132	3.83827	3.34857	8.82986	9.43714	9.07169	7.84973	9.33426	8.19755	17.8081	13.5219	24.9801	2.66066	2.84049	0.973569
Glyma.01G045100.2	2.27365	3.02973	2.42052	2.5827	2.66644	3.87257	2.42018	1.41145	3.8592	2.76946	10.1265	7.40413	0.838889	0.00460072	2.10445	4.14721	2.57655	1.97772	3.31823	3.75502	4.11102	7.45319	4.88348	4.82767	1.64312	0.265778	0.441394
Glyma.01G045200.1	43.4725	44.1205	39.5376	3.66281	3.91843	3.11483	3.29923	3.49842	3.03883	6.06018	21.1179	19.9436	0.461634	0.566208	0.258063	39.0929	28.5975	36.8863	5.94302	6.25071	6.74132	13.6332	13.3318	21.5988	0.0788406	1.08776	0.439305
Glyma.01G045300.1	3.19187	4.67482	5.43829	3.10895	4.85887	3.83984	3.64939	3.64906	2.00045	2.92449	2.56011	3.03538	1.70965	3.45943	1.73449	4.35126	5.09148	3.53777	4.87718	4.31502	4.40225	2.1539	3.82147	3.34109	3.21729	1.58092	1.28587
Glyma.01G045300.2	1.08268	1.69297	3.39214	2.18824	2.4594	1.38741	1.05608	0.796192	0.671697	0.604823	0.698743	0.175305	2.56894	0.602019	1.44216	1.30852	1.99101	1.39401	1.38499	1.36911	0.403788	0.00363298	8.27928e-06	0.121639	0.860687	0.390324	0.423347
Glyma.01G045400.1	16.9419	16.3242	17.1248	10.1375	9.75716	9.97865	5.31149	6.12318	2.88477	0.919	4.66361e-06	0.479843	0.0665429	0.136917	0.000278783	20.2528	16.1439	14.2887	8.74538	9.93096	14.1126	5.20808e-09	0.0230486	0.0616657	1.35662	0.776693	2.35252
Glyma.01G045400.2	0.526539	0.0613619	0.417704	3.32402e-07	1.31522e-06	0.817464	4.45923e-19	0.125645	3.0082e-05	1.68953e-23	2.71878e-35	6.39555e-27	6.62498e-117	0.151589	0.000292887	0.16398	0.957127	0.0611541	0.185013	0.0509287	1.78435e-10	2.82164e-21	1.44208e-09	0.0169598	1.67668e-14	2.84646e-09	9.80764e-10
Glyma.01G045500.1	17.372	20.022	27.2017	8.93536	12.1489	11.894	1.9738	4.66857	4.0847	1.19831	3.36136	2.17885	0	0	2.81304e-08	27.966	31.7452	36.4701	7.7671	5.37444	6.05609	9.49035	3.65413	11.2885	2.74505e-12	0.288635	0.0702992
Glyma.01G045600.1	1.29151e-13	3.00059e-41	3.21288e-23	3.41225e-41	8.10726e-42	3.39857e-08	0.0108507	4.92327e-06	2.04894e-41	9.58198e-37	5.01321e-55	4.93524e-73	1.35179e-43	6.74039e-37	6.30566e-43	3.46024e-42	7.13977e-35	2.26492e-43	1.08751e-42	4.81847e-06	1.09049e-42	9.91845e-52	9.96547e-42	5.04273e-87	0.00929406	3.67837e-46	0.039785
Glyma.01G045700.1	30.0216	28.533	29.0651	23.7456	28.0348	29.1265	28.2901	28.9872	27.1271	24.2161	41.0276	51.2034	8.95618	8.01191	9.65064	25.4886	23.3611	24.3654	19.9084	22.5075	19.5495	20.9818	14.2807	21.1555	6.02223	5.33005	5.95986
Glyma.01G045800.1	3.06162	3.93535	2.48887	2.47557	2.33093	2.86828	2.50612	3.51655	5.66826	0.5637	0.986462	0.0503406	0.0402388	0.329848	4.17692e-06	2.25656	1.52516	1.00774	4.09062	4.28088	2.94151	0.649271	0.619376	0.620063	0.087143	3.12234e-05	0.867285
Glyma.01G045800.2	8.63804	8.40097	8.84171	8.86385	7.63549	7.55948	8.52957	12.5723	8.5314	4.08369	11.4104	12.1931	2.52361	1.35209	1.74738	8.46408	9.08857	8.9868	8.94997	8.77149	8.87424	8.85061	8.23528	8.10684	1.91525	2.48724	1.55116
Glyma.01G045900.1	1.3993	1.324	1.37959	2.42635	3.23481	2.82408	2.39777	1.14992	1.42163	1.82847	0.849885	2.92541	0	0	0	0.230502	0.982829	0.147338	0.19054	0.317966	0.000124262	5.43173e-42	1.26651e-45	0.330327	0	7.45393e-28	0
Glyma.01G046000.1	16.041	17.6852	17.7308	14.5651	13.2184	16.3267	18.5996	15.6484	18.6688	8.28652	10.0304	12.1468	5.37886	8.02327	5.4021	9.37379	13.546	14.0274	11.306	10.3981	10.5051	10.8479	7.45601	7.25958	3.89024	3.02521	1.74843
Glyma.01G046000.2	0.314622	0.172182	0.0857602	0.374362	0.522948	0.451669	0.100582	0.073214	0.00154816	0.910043	0.492596	0.192818	0.741038	0.030634	4.33254e-06	0.00144902	0.0010598	0.0115012	0.0223555	0.0102021	0.000920566	0.444455	0.538292	0.0699682	0.717264	0.328856	0.403416
Glyma.01G046100.1	0.129431	0.242093	0.344549	0.134547	0.138689	0.155488	0.0962131	0.244255	0.200304	0.122379	0.184164	0.0941214	0	0.127912	0	0.216135	0.0953203	0.118337	0.0412402	0.16535	0.04051	0.0495418	0.0574162	0.0459778	0	0.0479736	0
Glyma.01G046200.1	0.263753	1.53917	2.12001	1.05693	1.10034	1.28765	2.71098	1.24762	1.90845	0.668326	1.85097	0.382615	0.64858	2.04063	0.176228	0.722616	0.207924	1.00725	2.12524	1.1196	0.836081	0.476937	1.57085	0.248099	0.246866	0.302142	4.51377
Glyma.01G046200.2	0.880787	1.25527	1.00263	1.85034	1.77009	2.15272	4.25228	4.44357	4.66704	1.43383	2.07233	4.64579	1.10068	1.52986	1.882	0.667701	0.329699	2.36374	3.10671	2.50752	2.06289	1.57637	2.51517	3.1379	1.60868	0.338108	4.10603
Glyma.01G046200.3	20.5269	21.5175	20.2048	40.9352	43.7255	43.7315	37.8879	41.9397	39.5217	30.6761	52.1397	46.3372	32.0979	29.7591	33.0159	24.053	24.5606	21.8896	42.8015	43.8663	45.5595	37.152	35.615	41.2278	34.5752	33.6917	85.26
Glyma.01G046300.1	53.9633	44.887	33.0701	0.221258	0.0658277	0.0533991	0.89567	1.00228	1.01386	15.7791	0.341249	1.0897	28.2192	42.9311	40.887	28.1776	34.7445	22.5848	0.320244	0.136903	0.259624	6.19622e-114	31.1029	0.0674466	44.4201	39.615	15.3723
Glyma.01G046400.1	11.6746	12.4268	12.9611	12.8995	9.84196	11.2403	7.95212	9.58748	9.58251	3.67999	3.71204	1.9881	7.30947	7.34387	5.63302	13.1915	6.7038	6.27648	12.1847	11.7409	13.9045	1.26528	2.63977	2.13115	1.81532	0.473911	1.51338
Glyma.01G046500.1	11.0258	12.3426	11.1422	13.3094	13.9711	12.159	10.4993	11.7968	9.20285	5.81924	9.65839	11.4782	6.71062	5.96186	4.07813	14.1757	16.101	15.5744	6.90647	8.94308	6.70925	8.84149	5.16848	10.1337	7.48858	6.54599	1.56318
Glyma.01G046600.1	0.635813	0.547954	0.526287	1.66284	2.95079	3.09227	1.31505	1.69439	1.55183	0.194607	0.0916108	7.55133e-49	0	0	0	0.198337	0.256594	0.294919	1.56166	1.72838	1.35315	0	0.0133601	1.48284e-42	0	2.29218e-43	0
Glyma.01G046600.2	0.000387627	0.0863977	0.177171	0.54818	0.776164	0.169676	0.132827	1.27709	0.27478	0.0207039	1.2037e-18	7.56794e-49	0	0	0	0.00431221	0.261628	0.0994819	0.675578	0.511526	0.25789	0	0.0133743	1.48593e-42	0	2.29304e-43	0
Glyma.01G046700.1	6.58234	8.64641	3.80326	6.9684	5.86857	7.87831	4.78063	5.16452	4.54674	3.71462	7.37555	7.43776	0.15894	0.422978	0.604568	15.5036	15.6963	19.2294	18.6718	21.6327	21.1639	17.9833	13.0214	17.1071	1.37159	1.60491	0.336913
Glyma.01G046700.2	18.6276	15.4429	20.5127	24.5398	21.8784	18.1827	15.9218	17.9955	14.7956	9.21241	25.9136	17.2501	0.523261	0.566173	0.84717	2.23405	3.60959	1.76338	2.4246	2.5885	3.70594	4.55534	0.60529	4.43873	0.0159888	0.4458	0.018628
Glyma.01G046800.1	0	0	0	0.068808	3.74665e-45	0.210614	0.113341	0.0966269	3.18908e-08	0.0444919	0.0035904	5.01029e-05	0	0	0.0831123	0	0	0	0.156554	0.121665	0.341274	0.0389516	0	0	0.219409	0.0716159	0
Glyma.01G046900.1	0.0985809	0.0679569	0.138238	0.120287	0.143607	0.0343773	0.042715	0.0433387	0.0893681	0.343246	0.328143	0.227713	0.0752875	0.1278	0.0979534	0	0	0	0.163207	0.11373	0.0903309	0.066697	0.0744479	0.0611	0	0	0
Glyma.01G047000.1	282.467	282.968	222.578	235.733	236.276	282.19	218.497	223.56	227.298	185.21	187.478	257.175	310.905	463.476	374.703	199.005	185.605	162.192	192.756	200.737	211.441	111.671	194.016	142.527	288.586	271.257	919.754
Glyma.01G047100.1	17.8834	19.9424	22.0402	29.5077	32.1745	35.9403	22.9833	27.4853	27.0005	25.5714	51.8902	43.8428	16.0086	11.7237	14.6614	21.3143	23.9626	24.4658	28.7321	31.2229	28.972	40.6009	28.523	42.4781	19.2625	14.48	6.20124
Glyma.01G047200.1	0	0	0	0	0	0	0	0	0	0	0	0	0	0	0	0.123887	0	0	0	0	0	0	0	0	0	0	0
Glyma.01G047300.1	1.04425e-27	1.10774e-22	1.20706e-47	2.89555e-24	1.85896e-23	8.61634e-39	9.90898e-23	1.01908e-25	7.37818e-27	2.5675e-27	7.75415e-50	2.32904e-23	7.54638e-29	2.01913e-53	2.15668e-28	3.50228	2.19168	1.37943	0.272301	2.95541	3.24675	0.979162	1.04685	1.38851	2.6512	2.42315	0.89081
Glyma.01G047400.1	0	0	0	0	0	0	0	0	0	0	0	0	0	0	0	1.7197	0.542024	1.31389	0.781498	0.886661	0.409413	0.207585	0.473962	0.0941196	0.937442	0.634043	0.48483
Glyma.01G047500.1	1.74685e-05	0.0545934	4.38057e-46	2.00559e-26	2.95442e-28	0.0421968	0.0525081	1.6823e-47	5.32826e-21	1.72821e-33	0	0	0.0595966	7.86148e-29	0.0581028	0	0	0	0	0	0	0	0	0	0	0	0
Glyma.01G047600.1	2.51404	1.00005	0.553215	0.969746	1.55434	0.809066	0	0	0.539542	3.82538	2.8965	1.48167	0	0.545874	0	0.46783	1.61007	0.428725	0	2.7292	0	2.03366	0.510713	1.66199	0	0	0
Glyma.01G047700.1	18.2538	12.6612	17.8251	27.7	28.7746	25.6352	24.1782	24.4607	28.8504	11.1452	28.2956	24.0318	4.11006	6.19634	3.58349	23.1866	12.3937	20.9078	24.6166	26.988	25.8933	33.8375	14.8596	31.0857	6.30553	7.47101	3.56047
Glyma.01G047800.1	0.734877	1.52556	1.68377	0.835952	0.087035	0.45417	0.165052	0.24701	0.0863033	0	0.00600929	9.30677e-52	1.18421	0.955277	0.953265	1.48182	0.348793	2.0724	1.15204e-18	3.08951e-44	1.03471e-59	0	0.186534	0.166041	0.116348	0.307837	0.475257
Glyma.01G047900.1	1.50446	2.43724	1.85332	0.671498	0.894533	0.698629	1.39865	0.971538	1.61538	2.70916	0.634437	0.855999	2.72717	2.26492	2.85148	3.40719	3.40448	2.8973	2.05097	0.957715	1.44353	1.6243	2.9177	2.10525	4.47055	4.69498	0.679755
Glyma.01G048000.1	2.26153	1.28435	2.61095	1.34281	2.51432	1.0451	1.39486	1.39083	0.932375	12.961	27.5366	21.9188	0.0375643	0.059348	0.0357	1.93677	2.35082	2.30784	2.00766	1.34898	1.78174	18.4604	17.181	18.4769	0.0336925	1.50947	0.0112228
Glyma.01G048000.2	1.07336	1.97225	0.0375108	1.07786	0.00153088	1.51504	0.290202	0.496328	1.06489	3.18138	16.231	12.1591	0.10011	2.10556e-07	0.165319	2.28024	2.1923	2.86401	0.102722	0.681549	0.00523559	8.68629	4.6307	12.12	0.09833	0.293911	0.0993036
Glyma.01G048100.1	1.4035	1.45022	0.953009	1.15665	1.01377	1.44087	0.715175	1.12043	0.903307	0.798891	0.574794	1.08462	0.558504	0.630074	0.661688	1.3805	0.953217	1.30421	1.18961	1.06727	1.04609	0.954059	0.774592	1.46205	0.519845	0.550765	0.232395
Glyma.01G048200.1	6.19725e-53	2.15487e-63	8.67912e-23	1.72607e-22	1.05414e-27	4.71739e-21	8.55165e-53	4.01834e-53	1.39872e-20	6.2881e-59	2.00228e-54	2.24587e-22	0	0	3.59482e-58	2.399e-56	8.5025e-44	1.28528e-55	1.03556e-28	1.36104e-28	9.55236e-22	5.97327e-59	4.31561e-65	8.10358e-49	0	0	0
Glyma.01G048300.1	0	0	0	0	0	0	0	0	0	0	0	0	0	0	0	0	0	0	0	0	0	0	0	0	0	0	0
Glyma.01G048400.1	5.8561	3.23306	5.07005	0.136802	0.000886409	0.0503574	7.79551e-37	0.0631006	1.23611e-10	0.393638	0.060667	0.720694	7.13518e-44	0	0.123072	8.7176	4.49257	1.78412	0.536601	0.434312	0.127322	1.1981	1.31307	0.0025348	0	3.16248e-35	0
Glyma.01G048500.1	0.191769	0.286491	0.135735	0.0788143	0.542771	0.963104	0.540759	0.926115	0.761903	1.2307	1.26961	1.18676	1.05762	0.486765	0.636473	0.159223	0.20412	0.178268	0.824539	0.465791	0.89221	0.238209	0.229506	0.432471	0.849987	0.340371	0.0997043
Glyma.01G048500.2	7.03716	8.71688	8.37463	8.69206	10.5158	7.36336	8.48201	11.886	11.0332	11.5591	10.0529	9.80397	7.93598	3.17637	6.0152	6.85647	6.70407	7.2828	8.46465	9.14784	9.45281	5.11894	6.78474	8.94414	6.13655	4.59662	5.48091
Glyma.01G048500.3	0.698542	2.57488e-09	0.014621	0.240493	0.000845302	0.158958	0.182334	0.455954	0.136356	0.14046	0.289529	0.00122269	0.000128899	0.155557	0.00493803	0.335231	0.010332	0.0136727	0.271696	0.151709	0.242682	0.00711201	0.0178734	0.0494935	0.00232123	0.0309657	0.159894
Glyma.01G048500.4	0.677941	4.90494e-08	0.583031	0.290259	0.00181378	0.201278	0.270409	0.312461	0.413811	0.261617	1.55633e-07	0.012102	0.530255	1.48253	0.136337	0.499369	0.18096	0.554956	0.412877	0.482827	0.00431344	1.02238	0.61307	0.115323	0.0363609	0.267706	7.19627e-05
Glyma.01G048600.1	2.28766	5.08819	2.754	1.79809	2.24986	1.71659	1.36538	1.69442	1.01534	1.36744	1.31721	1.33173	1.79218	0.803853	2.03347	2.66364	2.16789	1.78092	0.596436	1.20704	1.34845	1.00969	1.07366	1.18588	1.36899	0.340474	0.348072
Glyma.01G048700.1	28.9409	13.5106	38.7022	7.42083	12.7803	8.28654	18.3521	29.8108	11.3067	8.40176	35.7011	18.9544	3.26667	25.0098	29.4377	23.563	20.158	5.1165	0.473348	5.4007	2.69579	74.0189	5.2748	24.0928	42.404	16.0918	5.23536
Glyma.01G048800.1	0.4221	0.694052	0.591293	0.322166	0.691611	0.225798	0.0521333	0.0573386	0.119843	0.000836914	0.0220693	7.35692e-06	0.155312	0.218612	0.22227	1.62482	3.26777	2.40605	0.790295	0.284028	0.564586	7.98453e-24	0.041215	3.34552e-43	0.00444277	0.480761	0.0278679
Glyma.01G048900.1	8.27936e-87	6.77335e-99	1.52085e-97	3.82512e-96	1.59547e-58	1.89951e-65	2.61104e-103	0	0	0	2.73683e-73	0	7.2104e-76	1.91175e-79	1.49562e-120	1.05338e-64	6.54644e-60	7.56944e-74	1.27547e-78	1.96271e-106	6.41862e-110	0	2.24024e-94	0	3.40871e-122	0	1.21772e-101
Glyma.01G049000.1	0.118035	0	0	1.47797e-21	0.579194	0.234687	0	4.09273e-55	0	0	0	0	0	0	0	0	0	0	0.120383	0.960479	0.115325	0	0	0	0	0	0
Glyma.01G049100.1	6.11731	7.2571	6.71283	5.65676	6.81116	7.11158	5.03112	6.01942	4.10898	10.1335	24.4828	22.6557	3.3106	3.3618	3.52079	6.92818	6.6596	7.19234	5.7446	3.90794	4.9826	15.0591	12.1892	9.83794	4.03457	3.5149	5.87753
Glyma.01G049100.2	0.30232	0.363172	0.539116	0.616532	0.00323735	0.243192	0.297707	0.37104	0.208617	0.596959	2.14965	0.503382	0.00372172	0.0633968	0.00537385	0.175958	0.189209	0.463463	6.54617e-07	0.181963	0.126362	0.604656	0.289278	1.22356	0.408283	0.00797083	0.00983418
Glyma.01G049200.1	3.40856e-46	2.0164e-38	3.40764e-37	1.81861e-41	1.43558e-39	0	4.74118e-49	6.58115e-24	4.73164e-49	2.50442e-41	4.34867e-37	2.39401e-42	6.77973e-42	4.47547e-36	1.12121e-42	1.86646e-60	9.03104e-42	0	8.69588e-49	2.90549e-49	0	6.26278e-41	4.11492e-24	4.13507e-43	1.13268e-20	2.35642e-43	7.42577e-35
Glyma.01G049300.1	9.52848e-28	7.64264e-58	1.83605e-24	1.68991e-58	1.08872e-53	9.60603e-06	1.75283e-26	2.88856e-58	3.70284e-54	2.92072e-59	6.83724e-28	3.90908e-58	1.0805e-59	1.08489e-60	2.23131e-60	0.316042	0.170203	0.290728	1.17376	3.59447e-55	0.275422	0.157779	3.73854e-27	2.02239e-53	2.84824e-60	1.03499e-62	3.44351e-62
Glyma.01G049400.1	0.639744	0.595378	1.36524	0.754127	0.97445	0.608833	0.483882	0.651367	0.388943	1.0273	5.73527	2.81497	0.0221957	0.0221333	1.61808e-70	0.232338	0.129094	1.16103	0.627487	0.361256	0.476675	1.91624	1.60577	2.04715	0.0567942	0.105922	0
Glyma.01G049500.1	0	0	0.142444	2.67992e-26	1.13518e-36	0	0	0	0	0	0	0	0	0	0	0	3.82089e-61	0	0	0	0	0	0	0	0	0	0
Glyma.01G049600.1	0.229904	0.172378	0.000461472	0.173143	0.101965	0.0527556	2.35135e-06	0.0404457	0.00112274	0	0	0	4.0399e-28	0	2.88553e-40	0.352214	0.163688	5.8839e-05	0.0453254	0.159921	0.138452	1.48697e-73	0.0799293	3.01485e-87	1.8152e-14	0.0049116	0
Glyma.01G049700.1	8.65882	6.31124	6.51467	4.11568	5.74701	6.56821	7.28364	7.38411	8.44292	2.86923	2.47513	1.54413	5.66749	5.55255	4.92235	4.66674	5.82351	5.15132	7.50005	6.09519	8.01764	1.23309	5.60424	2.70956	1.86843	1.9726	0.181613
Glyma.01G049800.1	2.63141e-29	1.56727e-31	7.48806e-31	1.96263	0.989284	0.493374	0.423057	2.26165	0.655304	1.4882e-44	2.6678e-35	2.33488e-40	6.83043e-35	1.40572e-29	2.7993e-32	5.50361	6.39102	4.93871	6.32479	2.65929	5.55297	2.72278	8.55629	2.12937	4.38303	1.06416	3.08339
Glyma.01G049900.1	6.1502	9.55405	5.19613	13.4087	13.8675	8.46996	6.79329	5.1905	7.11547	1.23832	7.40441	6.92888	1.35266	1.10234	0.611219	10.2272	6.96138	9.86284	6.07442	8.62228	6.29724	7.85111	4.81608	13.5181	3.30142	4.11243	0.534611
Glyma.01G050000.1	0	0	0	0	0	0	0	0	0	0	0	0	0	0	0	0	0	0	0	0	0	0	0	0	0	0	0
Glyma.01G050100.1	24.6418	34.7056	32.6025	45.2425	49.0087	36.9392	22.9646	30.1428	33.5239	3.03588	4.23787	11.5433	5.29844	2.51421	3.76958	20.7568	28.2616	30.5811	23.6123	23.0663	25.1469	11.7318	4.99311	14.9234	1.93491	2.9062	1.21204
Glyma.01G050100.2	2.25995	2.05263	3.52063	2.05614	1.53161	1.15274	0.81898	3.42504	2.88484	0.0923579	0.351818	0.167099	2.94531e-07	0.486903	5.26072e-19	1.41164	1.73371	2.50096	1.85664	1.28677	1.88923	0.911275	0.578414	0.642678	7.56279e-10	0.38078	0.531212
Glyma.01G050200.1	3.39299e-36	8.39878e-36	1.06849e-33	1.09967e-39	3.08645e-39	0	1.90909e-33	3.05185e-45	1.38786e-41	2.55234e-37	1.05151e-32	8.74838e-44	4.16785e-40	8.02897e-48	3.56074e-52	2.15117e-40	3.47469e-40	3.52106e-39	2.29119e-37	2.94108e-40	8.35479e-41	0	9.86553e-42	1.82315e-34	1.91742e-49	1.40605e-26	1.03731e-43
Glyma.01G050300.1	0	0	0	0	0	0	0	0	0	0	0	0	0	0	0	0	0	0	0	0	0	0	0	0	0	0	0
Glyma.01G050400.1	5.73846	7.81495	7.04113	9.14931	6.59919	7.80171	6.08313	7.11502	9.45654	3.48711	6.08208	6.6601	3.32667	3.48118	2.90869	8.24103	7.15977	10.0894	7.32582	7.50099	7.32204	4.32065	2.91485	4.02894	1.55124	2.15801	0.451721
Glyma.01G050400.2	0.278183	0.266714	0.41865	0.446452	0.128317	4.43223e-09	0.651965	0.879797	0.547081	0.143542	0.659597	0.18932	1.37515e-05	7.25842e-12	0.00798351	0.000763003	0.000294241	0.716914	0.392169	0.0464296	1.85604e-10	0.426626	3.2845e-09	0.193841	1.91403e-07	0.0084295	1.04539e-18
Glyma.01G050400.3	2.79252	1.49119	1.68234	1.43614	2.19487	2.24081	2.9149	2.90478	2.13621	2.08045	1.54156	0.873605	0.0864249	1.08125	0.0166899	2.92036	2.62308	0.993666	1.14855	1.31534	1.45536	3.64119	0.436732	3.44797	0.358536	0.918378	0.981402
Glyma.01G050500.1	22.7698	20.9198	19.5014	14.3681	9.38838	10.5396	18.2486	13.8639	10.2853	17.2894	31.6204	32.1815	8.53552	8.60397	6.17688	19.9559	17.884	16.5803	16.7803	14.7879	16.2408	24.081	19.3551	27.9738	9.95677	11.3197	23.1307
Glyma.01G050600.1	0	0	0	0	0	0	0	0	0	0	0	0	0	0	0	0	0	0	0	0	0	0	0	0	0	0	0
Glyma.01G050700.1	0	0	0	0	0	0	0	0	0	0	0	0	0	0	0	0	0	0	0	0	0	0	0	0	0	0	0
Glyma.01G050800.1	0	0	0	0	0	0	0	0	0	0	0	0	0	0	0	0	0	0	0	0	0	0	0	0	0	0	0
Glyma.01G050900.1	14.3706	16.5535	12.2386	1.58135	1.46885	1.25253	1.92199	3.25913	2.1796	0.549703	0.230061	0.22742	0.619094	1.82907	2.16238	20.3086	19.5712	23.5922	1.65999	1.84607	2.15774	0.0596792	1.13858	0.0552976	1.96751	1.09417	0.568102
Glyma.01G051000.1	1.8481e-34	7.4497e-40	5.07704e-41	2.21039e-42	2.77366e-41	7.79926e-43	3.82552e-69	8.31707e-50	2.05424e-42	1.16891e-41	3.40741e-42	2.95858e-44	1.47603e-77	1.13125e-54	9.97596e-51	2.70647e-43	3.95219e-34	4.09558e-44	2.87621e-44	2.28565e-40	5.81363e-44	1.47277e-39	3.14744e-45	3.18316e-41	0	1.0565e-72	1.31801e-60
Glyma.01G051100.1	3.7705e-63	2.39521e-59	2.07208e-58	5.0141e-65	1.50401e-62	5.57822e-63	1.29273e-58	2.73881e-62	1.94713e-62	2.45206e-69	1.04019e-68	1.09557e-65	1.51537e-67	1.39109e-77	6.89043e-68	4.49032e-60	1.28587	2.22572e-64	4.42363e-59	7.7479e-58	6.23698e-60	1.29112e-56	1.27425e-66	0	2.33956e-81	6.9988e-68	5.4222e-62
Glyma.01G051200.1	0	0	0	0	0	0	0	0	0	0	2.21853e-88	0	0	0	0	0	0	0	0	0	0	0	0	0	0	0	0
Glyma.01G051300.1	1.87468e-39	0.0309978	1.05038e-30	1.96696e-22	0.614212	1.22084e-25	0.827559	2.03018	4.99343	9.16261e-32	5.1536e-34	9.95118e-34	0	0	0	0.596921	7.882e-35	1.03817e-32	2.47817e-29	1.84372	2.83386e-69	3.43807e-19	0.00738884	7.78706e-14	2.17827e-41	3.75117e-40	2.71185e-24
Glyma.01G051400.1	24.5997	23.9332	24.8674	21.9664	20.2298	21.6329	20.2806	21.0092	19.7791	13.4401	16.6703	12.9182	10.823	9.16913	10.4539	24.3014	25.7335	24.9501	18.6112	21.5741	18.424	10.8966	9.9961	11.568	7.67751	7.28427	1.38397
Glyma.01G051500.1	1.21413e-14	0.042382	0.00322191	8.02917e-12	0.0614619	1.33048e-12	1.24722e-15	6.21445e-17	7.52553e-07	0.0370538	2.169e-10	9.16517e-08	8.80239e-07	1.86321e-20	6.24664e-08	0.000588585	0.631038	0.000302679	1.58326e-09	5.44816e-09	0.011804	1.02231e-10	0.113033	0.0020085	1.1876e-20	2.60351e-06	5.37083e-16
Glyma.01G051600.1	1.23827e-79	4.60441e-84	1.18869e-82	0	0	0	0	6.05233e-92	0	0	0	3.5411e-54	0	0	0	4.98636e-72	1.79547e-83	6.47276e-100	0	0	0	0	0	0	0	0	0
Glyma.01G051700.1	3.00728	2.73998	2.04075	0	0	2.66846e-53	0.201111	0.0802353	0.126055	0	0	0.0395348	0	0	0	2.86045	1.00813	1.21403	0	0.0719697	0.0340627	0	0	0	0	0	0
Glyma.01G051800.1	5.62149e-10	5.94334e-27	5.75345e-08	4.85054e-10	1.08118e-46	4.35668e-13	2.96755e-14	3.85887e-28	1.14788e-47	2.84343e-07	4.57392e-45	0.40279	7.35288e-13	5.91416e-22	0.0015433	0.000873741	0.00872828	4.68766e-10	1.23704e-12	5.03763e-20	0.000914875	1.38235e-20	0.000243288	0.000397585	0.255982	5.39378e-14	0.28239
Glyma.01G051800.2	1.962e-09	0.100253	0.010508	4.83311e-10	1.0747e-46	0.0527715	2.94992e-14	1.2997	1.14037e-47	0.0400732	0.0902258	0.401363	0.553058	0.203639	0.00157705	1.00277	0.504667	0.20847	0.562682	0.254509	0.040148	0.0974762	1.1429	0.0003845	0.920473	0.694914	0.286548
Glyma.01G051900.1	0	0	0	0	1.51411e-40	1.32331e-19	0	0	0	0	0	0	0	0	0	0	0	0	0	0	0	0	0	0	0	0	0
Glyma.01G052000.1	0.000919039	0	0	2.13659e-53	0.131562	0	1.03802e-49	0	0.0735071	4.16942e-38	0	0	0.0946521	0.445809	5.3905e-11	0	0	0	0	0	2.54913e-52	0	0	0	0	1.1661e-42	2.19303e-33
Glyma.01G052100.1	0	0	0	0	0	0	0	0	0	0	0	0	0	0	0	0	0	0	0	0	0	0	0	0	0	0	0
Glyma.01G052200.1	4.46101	9.13653	8.50379	7.75113	6.6442	6.71712	5.5659	7.40792	6.76114	2.79638	8.14397	7.23717	1.70596	3.50594	1.10715	9.14765	7.42385	5.00872	7.33629	8.79868	9.657	6.28724	6.98407	6.41418	3.0094	4.49391	1.34886
Glyma.01G052200.2	3.20931	2.98552	3.45219	3.97003	3.29033	3.22748	2.86999	1.31302	3.27329	1.4749	6.15488	3.31299	1.86527	1.62815	3.55116	4.49833	4.4814	4.00839	2.36375	3.50943	2.14966	4.29752	2.84351	4.75307	1.72663	0.701191	2.4356
Glyma.01G052200.3	1.75335	1.76809	1.2485	0.215943	1.69634e-10	0.198736	0.295218	0.625671	2.00986e-14	1.23172e-14	4.2395e-17	0.222846	5.24279e-17	1.52263	0.0879131	0.217029	0.808492	0.925078	0.0662485	0.0971047	0.831429	0.0823281	0.882983	6.71484e-15	0.124498	6.44148e-08	5.40145e-05
Glyma.01G052300.1	1.72635	1.66533	1.56169	1.42651	0.780421	1.54787	1.09524	0.90041	0.899361	0.561955	0.918524	0.687971	0.340895	0.476889	0.313414	1.23926	1.38676	1.23093	0.912544	0.679929	0.956809	0.319556	0.621919	0.903943	0.358529	0.282799	0.0764838
Glyma.01G052400.1	13.5163	12.02	10.2835	13.8425	11.849	10.061	10.7301	14.0864	10.5784	7.48821	18.3298	12.204	5.44703	7.33609	4.59701	9.08505	10.4794	11.5948	9.65153	11.0127	13.4991	9.96813	8.76905	10.654	5.72968	5.46316	4.26715
Glyma.01G052500.1	4.03142	4.12131	4.13131	3.82347	6.68297	3.52636	6.39415	9.00674	7.06493	2.54684	4.72333	2.71965	1.19088	1.88994	2.13591	1.67606	5.29619	3.30964	4.67826	4.47064	4.41886	2.33308	1.64664	2.35806	2.25681	1.4586	0.614772
Glyma.01G052500.2	0.224874	0.105246	0.292164	3.46501e-07	0.020693	0.259373	0.484345	1.04323	0.036601	0.0476624	0.118992	0.0458439	1.34917	0.130496	5.99991e-08	5.49078e-05	0.0345307	0.0273903	5.31236e-06	0.0599531	0.846926	0.217014	0.313172	0.0400477	0.143333	0.100238	0.059262
Glyma.01G052500.3	0.00540763	0.130569	0.432881	4.55827e-06	0.429747	0.527439	0.695893	0.18005	0.752262	0.0120921	3.72841e-05	0.0163666	0.510164	0.0149106	8.06329e-09	0.337965	0.2317	0.000938116	0.0227803	0.181775	0.223972	0.0279935	1.14178e-10	0.00235471	0.0340864	0.000136128	0.0316515
Glyma.01G052500.4	0.0816599	0.647945	0.000326604	0.458329	0.220508	0.022667	0.117519	0.621174	0.715956	0.154231	0.102336	0.0025016	0.151714	0.232923	3.10747e-09	0.652444	0.803494	0.284341	0.460754	0.00344843	0.272049	1.0352e-13	0.124863	0.0850038	9.61744e-07	0.0535887	0.140193
Glyma.01G052500.5	0.330224	1.6404e-07	1.25542	0.869331	0.520967	1.16821	0.255918	0.18532	0.8056	0.00102504	0.00287892	0.523494	1.31473	6.41896e-07	0.108211	0.967479	0.264236	0.630942	0.185191	0.847425	0.0591258	0.000446798	3.43889e-08	0.25035	0.0341502	0.186537	0.379852
Glyma.01G052600.1	6.95499	4.49259	6.86641	1.5238	2.91757	1.79782	0.503262	1.56114	0.635012	2.05717	2.73466	1.43354	0.666279	1.69658	0.737886	3.73165	4.30075	4.62592	3.82828	2.97955	2.25946	0.900664	0.843362	3.10757	0.27491	0.735719	0.177768
Glyma.01G052600.2	0.0379461	0.0387206	0.0178331	0.00795427	0.0597684	0.03278	1.83193e-08	1.74174e-05	0.000573112	0.0618144	0.0446268	0.0229253	0.00247606	1.5948e-06	8.23647e-08	0.0449671	0.0160783	0.0725821	0.0579436	0.0173025	0.0188736	0.00777415	0.00544597	0.00737905	0.000382656	0.000991545	6.36717e-05
Glyma.01G052600.3	1.09296	0.612543	0.929072	0.0581571	0.272877	0.45334	2.69456e-07	0.000258951	0.0493729	0.40619	0.520716	0.278539	0.0628952	1.00238e-05	2.14025e-06	0.512347	0.453528	0.723046	0.535724	0.492653	0.28997	0.127228	0.166498	0.288383	0.0057055	0.0110957	0.000276364
Glyma.01G052600.4	0.804068	0.636125	0.393698	0.396506	1.10799	0.338055	0.103514	0.363045	0.0367655	0.359946	0.521115	0.223957	0.0569984	0.393525	0.0626283	0.747022	0.299838	0.938606	0.602586	0.222652	0.383339	0.105735	0.0693088	0.285425	0.0296344	0.110629	0.0651171
Glyma.01G052600.5	0.00674869	0.0225304	0.00292391	0.0108531	0.021225	0.0412567	8.47875e-08	1.48974e-05	0.00230241	0.106027	0.168976	0.208517	0.00186165	5.53349e-07	8.79494e-08	0.0375493	0.00822894	0.0568631	0.0341372	0.0202939	0.0197049	0.108151	0.0248016	0.0208038	0.00264219	0.00167956	0.000398356
Glyma.01G052600.6	0.279699	0.500794	0.19413	0.0980298	0.128188	0.678089	1.2678e-06	0.000281853	0.275484	0.844764	1.89596	2.24759	0.0860182	4.43719e-06	3.29786e-06	0.565497	0.369101	0.646698	0.427876	0.690261	0.368403	1.68371	0.831228	0.914523	0.0469495	0.0245186	0.00175025
Glyma.01G052600.7	0.187957	0.467644	0.0757262	0.69343	0.537748	0.528919	0.604389	0.51854	0.166101	0.701398	1.91091	1.84548	0.0506801	0.150137	0.0879004	0.868086	0.209336	0.784707	0.443408	0.309958	0.527868	1.40463	0.339964	0.865083	0.258186	0.258072	0.482703
Glyma.01G052600.8	2.04013	4.16645	1.5409	3.06175	1.73834	3.03168	2.77719	2.4918	3.68131	4.63466	9.42691	10.3656	0.971773	0.786145	1.36951	5.1452	4.12912	4.23379	3.51267	4.5186	3.42128	11.0458	4.17313	9.83816	2.64947	2.05495	1.26503
Glyma.01G052700.1	1.02087	1.08277	0.628642	0.52245	0.33073	0.287271	0.263762	0.970504	2.17525	0.852318	1.21394	1.08702	0.553767	0.489305	0.396774	0.875876	0.49831	0.965928	0.256539	0.189542	0.140188	0.782661	0.629378	0.943603	0.248465	0.467167	0.366791
Glyma.01G052800.1	14.3626	12.8089	14.5047	14.4299	15.7133	13.9423	11.9366	16.396	13.4803	13.7282	18.5532	16.8605	8.86908	10.4825	10.5726	11.5602	13.1976	13.9059	12.1636	15.5405	11.7241	17.4005	13.9753	14.5318	8.53824	7.69018	10.1481
Glyma.01G052800.2	8.99769e-11	0.106237	0.284116	0.0791444	0.63298	0.00291161	0.00046548	0.29861	5.27867e-13	0.977482	1.46236	1.7985e-10	0.000997588	4.24358e-05	1.39058	0.0320249	0.220689	0.813586	0.00197863	0.000248478	0.00312614	1.20021	1.14208	0.0432808	0.0056993	0.147014	0.0794021
Glyma.01G052900.1	1.93941e-05	0.550518	0.0474643	9.4287e-07	0.0415497	3.07179e-22	0.354712	0.200745	1.64424e-07	5.58544e-35	4.58211e-27	2.77621e-25	1.24788e-36	2.09253e-37	4.04683e-38	0.198648	0.0192253	0.621039	4.97003e-09	3.89836e-36	0.159013	3.09357e-07	1.67346e-26	0.0483747	0	0.0049706	9.70832e-37
Glyma.01G053000.1	0	0	0	0	0	0	0	0	0	0	0	0	0	0	0	0	0	0	0	0	0	0	0	0	0	0	0
Glyma.01G053100.1	4.6391	6.76865	5.25174	2.13788	1.50846	1.70498	2.57052	2.49727	2.12703	1.10253	0.000555124	2.47699e-08	1.02973	0.925588	0.929857	4.92407	4.03927	4.03816	2.92089	2.72011	2.5672	0.140898	0.247929	0.0478198	0.138126	0.147977	8.22009e-44
Glyma.01G053200.1	15.2513	20.8675	12.7758	12.3304	9.89926	16.7876	12.9166	11.9707	14.9968	10.2618	8.13397	7.10242	11.114	9.26597	10.0779	14.5973	15.6924	12.3558	12.7407	12.2224	12.5621	10.4928	10.9367	10.1426	8.7943	6.68644	8.62886
Glyma.01G053300.1	14.5955	14.2245	16.7464	16.2036	20.4549	19.809	16.1949	16.8217	15.7321	11.3738	18.1877	14.1664	11.5967	11.4298	10.9093	14.7133	13.8025	15.7543	14.6253	16.9595	17.2228	18.499	12.3382	17.6432	7.41546	7.61032	3.1421
Glyma.01G053400.1	2.37201	1.99188	2.05937	3.24751	3.23962	3.30407	1.44242	2.01315	2.41382	2.6531	3.06231	2.5733	2.66429	3.75591	3.48701	2.84102	1.9948	3.06221	3.35276	2.52076	3.7831	1.96565	1.55713	3.12731	1.59276	1.60593	0.696495
Glyma.01G053500.1	0	0	0	0	0	0.472152	0	0	0	0	0	0	0	0	0	0	0	0	0	0	0	0	0	0	0	0	0
Glyma.01G053600.1	0.191475	0.185297	0.210509	0.120111	0.606986	0.455893	0.299518	0.609341	0.519468	1.67484	0.180549	0.447803	2.09593	1.44291	1.38021	0.0573712	0.0331633	1.17469e-09	0.0537228	0.0315106	0.110194	0.0122427	0.00015284	0.2363	0.101615	0.0428815	0.053365
Glyma.01G053600.2	0.253475	0.0368283	0.00417846	0.00108747	0.00469087	0.00502145	0.0082279	0.0108244	3.00685e-06	0.0936668	0.224163	0.0563404	0.0295339	2.67837e-06	1.38835e-06	0.0275973	9.26201e-18	0.129345	0.0646911	0.0522004	0.183701	1.94989	0.198407	0.417202	0.00442167	0.0601599	0.0721735
Glyma.01G053700.1	4.36215	1.91439	2.82503	2.97204	3.13163	3.44796	3.45856	3.73653	3.22017	1.55847	2.95371	1.70331	0.223821	1.18457	0.691519	2.97265	4.29817	4.0147	3.39025	5.09421	3.27967	0.775072	1.55705	1.81235	1.90599	1.63504	1.87447
Glyma.01G053700.2	2.13665	2.1319	2.5461	3.4587	2.89757	2.80536	1.02163	3.32751	3.00415	0.149962	1.97213	1.82469	1.99916	0.930933	2.84001	1.43264	2.68231	4.22934	3.23563	1.43744	5.33788	2.9524	1.99334	2.3676	2.14259	2.46121	1.18551
Glyma.01G053800.1	0.0167939	0.0306592	0.471408	0.278706	0.122414	0.00234987	3.78042e-06	0.463516	0.00734044	0.475051	0.103266	0.104812	0.3838	0.506909	0.048913	0.984312	0.651819	0.543493	0.0873543	0.228973	0.269659	1.09447	1.58919	0.804407	0.585179	0.229976	0.0448284
Glyma.01G053800.2	0.387046	0.473765	0.68306	0.293088	0.000683325	3.18735e-06	1.46926e-19	2.11723e-08	0.00480021	6.52121e-20	0.0811367	4.94562e-15	0.672559	1.81123e-05	0.423749	1.07683e-05	0.231828	0.105347	0.0151592	4.26007e-16	0.221684	0.215727	7.55128e-09	0.00247912	0.508771	5.04601e-05	0.0039174
Glyma.01G053900.1	6.29339e-36	7.54692e-25	1.24181e-39	4.7499e-10	0.733852	0.00044023	4.55764e-27	2.42694e-27	2.04659e-07	1.31618e-14	1.35825e-37	4.81548e-35	3.75573e-36	6.50771e-41	0.683844	1.18267e-35	1.75041e-34	5.8295e-39	0.0237252	1.45352e-13	1.27269e-13	3.25456e-26	8.55768e-26	2.38634e-37	4.10391e-42	1.96552e-26	2.31213e-40
Glyma.01G054000.1	29.8693	33.2017	40.5991	11.3115	23.0771	17.0589	24.5631	23.7838	23.0742	4.10322	3.61943	5.74094	10.0968	12.0803	16.1111	32.1445	33.8143	37.4058	16.6953	21.786	18.7308	1.98547	4.82258	2.9027	9.28505	4.4855	31.0318
Glyma.01G054000.2	1.14221	0.877886	3.82746	1.4165	1.09777	1.28514	3.07622	0.296439	0.945373	1.62373	0.953608	0.132917	0.674735	0.327368	1.25329	3.3464	0.933046	2.4342	0.740819	2.69706	1.40907	0.423229	0.572243	0.54723	0.450954	0.754918	1.5706
Glyma.01G054000.3	0.405749	0.66963	3.79	2.0103	0.481612	0.881851	3.31436e-14	1.04033	1.91717	0.349613	2.45817	0.700982	0.296988	0.346261	0.143316	2.16148	0.798495	2.02133	1.33622	0.265128	1.79594	0.500732	0.490637	2.36731	2.17572	0.599499	0.514646
Glyma.01G054100.1	3.02473	1.39049	2.11179	2.49225	1.57781	1.46047	3.2967	0.765783	1.41017	0.093122	0.0106909	0.00210274	0.220182	1.32089	0.172859	1.37436	1.35849	0.672846	0.0220131	1.82128	1.02322	0.465547	0.333985	0.042666	0.161297	5.52961e-09	6.17902e-06
Glyma.01G054100.2	0.746215	0.736788	1.14831	0.958625	0.633553	1.10797	2.1009	3.84483	1.69113	0.103329	2.15007e-07	0.299051	0.508305	0.54198	1.076	2.22511	0.4887	0.686002	3.8799	2.37442	2.91887	1.31404e-13	0.038365	0.0469422	0.171545	0.0319122	0.169589
Glyma.01G054100.3	0.427849	0.476902	1.27538	0.45466	1.20411	1.08985	0.544634	0.94156	0.591155	0.174744	0.0497778	8.35867e-05	0.0714593	0.110569	0.755806	6.74692e-08	0.249359	2.03006	1.43167e-05	0.400891	0.547586	2.2662e-13	0.171717	0.57767	0.258266	7.97378e-09	2.62296e-21
Glyma.01G054100.4	1.04563e-06	6.27791e-06	0.0275827	3.00643e-06	9.31361e-05	0.0016658	2.83282e-10	0.0011415	0.000379536	0.144901	2.26207e-07	0.00137679	1.18987e-08	3.28086e-17	0.000997979	6.68715e-07	7.78497e-14	2.58096e-20	1.86309e-05	3.59579e-15	0.00576211	0.00548478	1.51253e-18	0.000160152	1.939e-06	2.15128e-09	2.63182e-20
Glyma.01G054100.5	4.15658e-06	0.0030945	0.00308198	9.91474e-05	0.165354	0.0147029	4.60786e-06	0.0215552	0.00133548	0.111985	2.22697e-07	0.00265142	0.0012072	3.19072e-06	0.0180217	6.12181e-06	1.49462e-13	0.00215827	2.83261e-05	3.47631e-14	0.00960665	0.15575	2.98524e-17	0.0533748	0.185692	6.15338e-09	6.93602e-20
Glyma.01G054100.6	0.773676	0.000873804	0.37023	0.31154	0.000720239	0.365729	2.78783e-07	0.0543226	0.937049	0.139843	0.0119758	0.00145888	2.70435e-06	3.02573e-11	0.0151246	0.406835	0.680293	1.90387e-18	0.0420707	0.448582	0.84368	0.0207391	0.0204149	0.000163475	1.89983e-06	2.09178e-09	2.78367e-06
Glyma.01G054100.7	0.0351592	3.95619e-06	1.51584e-09	2.19466e-07	0.000760868	5.36872e-09	4.19168e-05	1.41864e-08	0.238911	0.0708243	0.00706562	1.50932e-16	3.48079e-06	9.86872e-15	0.0199668	0.00848357	1.15806e-07	1.67295e-17	0.914342	3.35066e-05	0.079288	1.7656e-05	2.79136e-06	2.47133e-06	7.88091e-07	5.29392e-15	0.116648
Glyma.01G054100.8	0.240261	0.0023015	2.60412e-05	0.747695	0.227403	0.0142942	0.281191	6.9972e-07	0.856332	0.0693999	0.00690827	1.41387e-16	0.357119	0.000729812	0.410573	0.432691	1.26905e-07	0.945506	1.10671	0.228903	0.18508	0.000183506	6.74581e-05	0.000878199	0.0695822	1.52793e-14	0.292739
Glyma.01G054200.1	21.9753	28.2534	20.7976	21.4745	20.8309	19.5783	21.8798	22.7972	22.9437	19.0703	22.1644	20.6436	15.2431	17.5465	21.2217	25.1984	24.6523	23.5849	20.3584	17.1112	17.1462	15.5834	15.4699	17.027	14.3113	18.7303	14.8055
Glyma.01G054300.1	9.51988	6.85679	9.20864	10.603	9.54275	8.96267	4.91841	6.42126	7.47324	3.03525	7.65475	6.40892	4.48176	2.1348	4.6655	8.04027	7.29002	5.87574	7.79074	7.45832	7.70613	7.03267	6.22964	9.30249	1.35106	2.44281	1.81915
Glyma.01G054300.2	0.372062	0.657999	0.125993	0.200243	0.258213	0.527882	1.08842	0.171726	0.000205831	0.317278	0.432674	1.16225e-05	0.515629	0.053049	0.0755127	0.386039	0.331402	0.463099	0.519377	0.412615	0.588813	0.000586284	0.436677	0.34309	0.280714	0.0805711	0.326912
Glyma.01G054300.3	6.69788e-14	3.06562e-11	2.12908e-08	6.01312e-11	1.29874e-13	1.24728e-12	0.919703	0.0599247	0.452912	0.00011344	0.0768385	8.60912e-10	1.96206e-18	0.00207132	2.69539e-09	0.293713	0.360427	0.274371	0.217729	0.256081	5.73056e-10	2.10634e-14	0.433948	0.567005	0.185397	2.77267e-10	1.19987e-09
Glyma.01G054400.1	20.7505	19.4712	25.7922	34.602	25.6542	23.4539	38.8903	41.0619	45.4213	29.1725	24.9601	26.9011	36.1125	31.3067	35.1074	20.9185	19.1671	17.079	26.3801	32.0445	30.9006	17.9536	14.4669	13.5703	32.9702	31.1722	25.5074
Glyma.01G054500.1	1.98556	0.585401	1.04843e-05	1.05792	1.26917	0.837321	0.359601	0.456548	0.0862924	1.15952e-05	1.11573	0.00394456	2.38561e-20	0.0119332	0.0730364	0.872874	0.990271	1.02409	1.20883	0.425358	0.832681	0.291728	0.483671	0.348826	0.194706	0.347717	1.65304e-10
Glyma.01G054500.10	0.0003827	6.36391e-09	5.3587e-14	0.00287418	0.000826306	0.0047882	6.2095e-05	1.99757e-13	1.58222e-08	3.50077e-07	4.66906e-05	1.51882e-08	2.94705e-20	1.96686e-05	6.55303e-15	7.52833e-06	4.98107e-06	0.000103418	0.000112142	3.75306e-14	5.21651e-07	6.03485e-05	7.17761e-08	3.75434e-11	5.18406e-16	7.33964e-05	6.84707e-18
Glyma.01G054500.2	1.53295	1.99595	1.29686	1.52571	1.23979	0.648367	1.5843	0.232556	1.46193	0.724909	1.06741	1.78478	0.209107	1.42211	1.29207	0.904473	1.01899	0.954476	0.67034	0.148531	6.05556e-08	0.378678	0.0585556	0.338036	1.93442	0.155051	1.04931
Glyma.01G054500.3	0.476631	0.466533	0.000843308	0.0121729	0.155062	0.358187	0.496858	0.133863	0.131078	0.000113614	0.15906	0.000518332	8.53392e-19	0.0923272	0.354396	1.34203	0.366895	1.28612	0.245815	0.254886	1.12064	0.119755	0.564232	5.22219e-13	0.902787	1.32799	4.29086e-11
Glyma.01G054500.4	0.00248604	0.00457318	3.072e-08	0.00844335	0.00969452	0.000889866	0.00188321	7.2171e-14	0.00382302	1.19247e-06	0.0403432	2.80677e-05	3.55539e-20	0.000479542	0.000482777	0.0819597	0.0121719	0.0912214	0.0577082	0.0354059	0.0328601	0.173933	0.00550891	6.6932e-13	0.0406955	0.213391	2.42523e-12
Glyma.01G054500.5	0.466207	0.499812	2.15409	0.090139	0.430628	0.830819	0.527485	1.04556	0.758051	1.03726	0.388046	0.398604	0.511074	0.379062	0.479645	0.954636	1.05823	0.649253	0.31169	0.44521	0.496967	0.00193951	0.246177	4.09592e-12	1.22553	1.28514	0.776401
Glyma.01G054500.6	0.00545637	0.00926585	0.000260943	0.0139332	0.00116983	0.00409278	0.00549423	4.43609e-13	0.0301232	0.0190859	0.0514353	0.0386228	0.00570061	0.00717866	0.00190668	7.35307e-13	0.00633056	0.012757	0.0456855	0.132499	0.00919531	0.0027377	0.00465032	1.7311e-12	0.0528374	0.00870807	0.0644104
Glyma.01G054500.7	0.0065018	0.0134716	0.000321092	0.0722967	0.0543597	0.00567321	0.00645141	9.54669e-13	0.0501516	0.0249236	0.127574	0.0406257	0.0331904	0.00543624	0.00174903	0.172612	0.0880467	0.0780285	0.0746778	0.0897618	0.0332989	0.00248307	0.00530045	4.97075e-12	0.10367	0.31172	0.0853976
Glyma.01G054500.8	0.18638	0.309111	4.15666e-08	0.0821373	0.00600792	0.0787203	0.137235	0.11684	0.243598	0.0801827	0.131054	0.594719	0.00600093	0.160536	0.10198	7.77685e-14	0.00550635	0.0102727	0.111597	0.238025	0.0256209	0.000271072	0.0778268	0.0416027	0.0964024	0.00211125	0.207621
Glyma.01G054500.9	0.207269	0.543682	0.112909	0.636325	0.827092	0.123392	0.171184	0.28886	0.49078	0.119789	0.437584	0.536614	0.0461872	0.143249	0.0936836	0.164491	0.574821	0.0877797	0.212839	0.156218	0.122637	0.000237428	0.0921074	0.141447	0.23474	0.109682	0.305209
Glyma.01G054600.1	6.38449e-21	1.14673e-29	0.184493	2.84463	2.70136	6.80341	2.94826	0.172831	0.362309	0.0169194	0.162321	3.05025e-36	0.669518	0.629737	0.000560007	1.18717e-24	0	3.94481e-26	6.47948	3.51264	1.1119	0.637657	5.50505e-20	1.45274e-13	4.63622e-34	0	0
Glyma.01G054700.1	0.380959	0.000751521	0.629737	0	6.30889e-31	0.000102293	3.06397e-15	0.0128219	2.43627e-24	3.84239e-42	3.62684e-84	1.14093e-08	5.59045e-26	0.0301969	0	1.98782e-05	1.85485e-09	0.00372832	1.78013e-59	9.03604e-05	0	0.0286444	0.0145559	1.17037e-47	0	0	0
Glyma.01G054800.1	5.23757	6.58988	6.87816	5.08112	5.07944	5.68402	5.63592	5.65628	7.036	6.98069	7.40355	5.49709	6.83284	4.9629	6.18317	6.29489	6.40526	5.21177	4.47167	7.03772	5.33094	3.54464	6.58233	5.90758	8.0376	5.30022	0.406843
Glyma.01G054900.1	1.91016	2.03632	1.79139	1.78145	1.35332	1.76124	1.29967	1.03855	0.845295	0.481592	0.550366	0.792015	0.717352	0.611012	0.853294	2.05554	2.1112	1.95589	1.31793	1.51276	0.816421	1.06367	0.853592	1.04636	0.908698	0.69658	0.32898
Glyma.01G055000.1	0.0842414	1.27084	0.229879	2.08916	0.909924	1.11539	1.18592	0.514817	1.3838	0.159107	1.59998	0.65669	1.07171	1.05617	1.83712	1.26346	1.02232	1.08965	0.708825	0.784946	1.40938	1.30221	0.276282	0.37374	0.166944	1.85349	0.524327
Glyma.01G055100.1	0	0	0	0	0	0	0	0	0	0	0	0	0	0	0	0	0	0	2.27705e-111	4.65355e-108	6.10561e-110	0	0	1.01473e-99	5.56003e-114	0	0
Glyma.01G055200.1	0.286239	0.269592	0.274053	0.387633	1.00994	1.16793	0.124258	0.0656094	0.428198	0.110976	0.821836	0.411521	0	0	2.09356e-07	0.388393	0.423015	0.152423	0.749269	0.554309	0.772084	0.245833	0.284596	0.296163	0	0	0.0510728
Glyma.01G055300.1	5.84734	8.1124	8.51827	8.40372	8.99168	7.10598	7.1969	4.97408	7.1967	3.75158	8.59326	7.41553	4.29927	4.12982	4.55135	6.55927	6.13151	5.78679	5.62613	7.37774	7.07663	7.90443	7.65274	7.05739	5.58971	3.77589	6.19961
Glyma.01G055300.2	1.18514	0.042695	0.0121575	1.09034	0.0174434	3.02898e-08	3.45649e-08	0.673063	0.337923	7.06336e-08	0.303493	0.245352	0.0459639	0.0322066	0.613335	0.166629	0.614127	0.883989	0.632349	0.000742135	0.326947	0.0010402	0.420406	0.347453	0.0401201	0.00585435	0.000319971
Glyma.01G055400.1	35.8152	49.1555	37.7737	5.91297	11.8329	10.7052	8.99805	4.80306	7.52468	4.53633	9.1952	6.37799	10.0946	13.2092	11.0781	35.1373	28.6263	31.2895	6.88448	9.7035	7.286	7.43442	2.34926	5.05822	2.25732	1.9772	11.0831
Glyma.01G055400.2	9.99655	12.3741	11.8242	1.97375	1.45099	1.20917	0.470045	1.76674	0.677985	0.757924	1.81303	2.00695	1.18654	0.91149	2.58174	11.1744	11.957	13.8113	1.90807	2.80001	2.22356	1.22816	3.51439	2.32165	0.830788	3.45065	3.48281
Glyma.01G055400.3	1.65414	1.4006	1.39852	8.62241e-09	1.14313e-07	0.286464	0.404192	0.157579	0.66672	0.083213	0.0637079	0.752761	1.4197e-07	0.338116	0.0758829	1.3242	1.24496	1.86815	0.294978	0.669897	9.26899e-05	0.067437	4.03182e-06	0.632771	1.16476	0.000137479	1.34291
Glyma.01G055500.1	12.5515	12.2864	9.05206	14.9076	9.00446	14.0317	12.7964	14.189	11.4579	7.21612	9.40153	8.13424	11.3697	9.92395	11.9576	13.7892	15.5105	8.67697	18.9479	19.9553	17.2384	10.5003	10.3857	8.81875	18.7012	13.9304	15.2743
Glyma.01G055500.2	0.277446	0.0640655	0.309141	0.256906	0.806042	0.000107147	0.283152	0.550827	0.201633	0.0657306	0.429581	0.135949	0.696484	4.54778e-17	0.000421574	0.504631	0.113915	0.868009	0.936632	0.00141483	0.0644105	5.86002e-10	2.31376e-05	0.394043	0.83701	4.83296e-10	0.156438
Glyma.01G055500.3	0.0838156	0.395857	0.274493	0.148795	0.0630361	0.0522804	0.00524643	0.986434	0.0674693	0.00605288	2.8478e-09	1.57588e-08	7.47894e-10	5.10041e-10	0.408736	0.707913	0.264697	0.0524064	0.574787	0.168843	1.23301e-07	4.44686e-10	4.20801e-05	0.208185	2.27631e-08	4.16176e-06	1.45118e-06
Glyma.01G055600.1	0	0	0	0	6.21441e-23	2.46032e-41	0	0	1.29398e-08	0	0	0	0	0	0	0	0	0	0	3.70114e-24	4.97542e-33	0	0	0	0	0	0
Glyma.01G055700.1	0.0316949	0.0201805	3.37578e-66	0.364423	0.782536	0.70379	0.235043	0.0597197	0.122026	0.332968	0.595376	0.258855	0.0258609	0	0.0256926	0.0181778	0.093881	1.53371e-64	0.140246	0.206379	0.0168541	0	0.0245052	3.5283e-06	0	3.36691e-67	0
Glyma.01G055700.2	0.0328744	0.0219234	3.52587e-66	0.707402	2.28444	0.000901303	0.343006	0.0919728	0.177173	0.660285	0.928702	0.528251	0.0284365	0	0.0269496	0.0189344	0.10022	1.59814e-64	0.238753	0.283643	0.0221221	0	0.0268171	3.67187e-06	0	3.5173e-67	0
Glyma.01G055800.1	1.5856	1.61935	0.35937	1.84636	1.09141	1.02485	0.0507115	0.455824	1.06744	3.55251e-09	1.33764	1.30516	0.255972	3.48326	3.45059	3.49368e-20	0.0456734	6.75487e-22	4.53968e-23	3.96592e-26	0.205263	0.572539	5.28277e-25	1.44913e-22	1.0229e-26	7.49864e-28	4.58082e-17
Glyma.01G055900.1	10.0807	10.4086	11.9757	10.9989	12.9683	13.157	12.7339	9.94909	13.5649	8.25012	11.4542	14.4451	2.06531	3.11821	1.34946	10.4378	9.85841	11.6577	11.4131	10.7809	7.40738	12.1289	8.49888	14.9123	2.88963	2.40792	0.520485
Glyma.01G056000.1	0.0456764	0.513556	0.159592	0.676199	0.127783	0.438585	0.976666	1.17496	0.957783	0.50795	0.108638	0.123015	0.271008	0.617306	0.457427	0.550218	0.332932	0.33343	0.835427	0.804439	0.698197	2.44174e-52	0.154103	2.39342e-48	0.396051	0.249453	0.0280157
Glyma.01G056000.2	0.153623	5.08882e-15	0.00657823	3.64374e-15	0.140382	0.0046817	1.51697e-06	0.0662937	0.169537	0.0022116	0.165149	0.175881	0.0577729	0.000178879	2.80926e-21	9.84647e-09	3.60378e-06	0.0152954	0.322385	0.148998	0.0271263	2.66571e-52	2.92385e-23	2.67001e-48	0.00107771	1.95463e-24	0.0303063
Glyma.01G056100.1	2.68188	1.84803	2.12724	38.9087	21.5432	24.5953	63.0364	79.7831	71.5684	30.1746	0.869873	2.33515	80.7619	100.135	106.825	1.54917	2.74697	2.5648	46.7219	39.0558	59.7871	0.977974	39.5468	1.10795	50.2956	38.5218	68.5349
Glyma.01G056200.1	0.000180992	0.0815035	0.0659595	0.0613456	0.341871	0.0835492	0.423103	0.463961	4.55312e-05	0.450623	0.1979	0.0450242	0.521504	0.0429276	0.0450374	0.218958	0.216475	0.0766733	0.506677	0.0262036	0.00163754	0.230091	0.181538	0.119715	0.0569393	0.0243418	0.106056
Glyma.01G056300.1	22.7615	27.7873	25.8804	34.3672	32.7039	31.1565	30.3085	33.5172	33.5106	29.3458	68.1444	52.3147	3.93913	5.2381	5.22231	22.9282	24.6087	28.1753	29.6564	30.1244	29.8363	63.0762	30.6745	58.8276	3.75272	7.19823	1.1328
Glyma.01G056400.1	0.545773	0.591668	0.745252	1.6569	2.32103	2.44275	1.73305	1.17691	1.62763	0.149133	0.0389686	0	0.383885	0.368398	0.470248	0.901889	0.662214	0.983001	2.23843	2.76146	2.31223	0	0.0989809	0.0429407	0.255386	0.12412	0.22218
Glyma.01G056500.1	0.258358	0.597215	0.308401	0.115067	0	0.0339404	0	6.93173e-07	1.11643e-39	0	0.139994	0.0396481	0	0	0	0.417835	0.126619	0.0644268	0.106328	0.151165	0	0.0427529	0.0929203	0	0	0.0205235	0
Glyma.01G056600.1	0	0	0	0.0670013	0	0.0588591	0	0	0	0	0	0	0	0	0	0	0	0	0.120144	0	0.0589307	0	0	0	0	0	0
Glyma.01G056700.1	0	0	0	0	0	0	0	0	0	0	0	0	0	0	0	0	0	0	0	0	0	0	0	0	0	0	0
Glyma.01G056800.1	1.60381	1.77569	1.27628	0.477162	0.876008	1.0436	0.100527	0.134629	0.175548	0.0486556	0.127485	0.211886	2.52542e-62	0.0160882	0.00594699	1.86505	2.08949	1.54686	0.943636	0.703542	1.21818	0.680018	0.0938252	0.104973	9.464e-92	0.00542213	2.30853e-73
Glyma.01G056800.2	0.933846	0.336695	0.828477	0.118771	0.0267339	0.111315	0.0666915	0.0825743	0.518461	0.0341417	0.00841975	0.191039	2.36691e-62	0.0116742	0.00437972	0.3416	0.00809796	0.143566	0.558225	0.25593	0.0436316	4.58147e-06	0.0849941	0.108374	9.07539e-92	0.00507418	2.18341e-73
Glyma.01G056800.3	0.0775822	0.299077	0.869263	0.117634	0.0269343	0.11463	0.0666555	0.0801578	0.799732	0.0329067	0.00835881	0.195572	2.36969e-62	0.0124026	0.00435284	0.329814	0.00832794	0.157517	0.247883	0.226567	0.0432179	4.59978e-06	0.0887548	0.0984983	9.08973e-92	0.0051108	2.19478e-73
Glyma.01G056800.4	0.000363785	0.012312	2.09542e-07	0.00400425	0.00254611	0.000545083	1.43941e-08	1.27209e-15	9.59051e-14	5.32161e-06	0.00932338	0.0176733	2.43924e-62	0.0123043	0.00498962	2.87779e-15	5.97939e-05	0.0821745	0.0125391	0.0677282	0.00726769	6.18603e-06	5.53476e-06	0.0572581	0	0.00524271	0
Glyma.01G056800.5	0.00624424	0.0186894	2.14421e-07	0.0128797	0.040673	0.00118778	1.71854e-08	1.40741e-15	0.000202608	6.06128e-06	0.00986476	0.0153913	2.54549e-62	0.0158348	0.00616646	7.22076e-15	0.00694101	0.564172	0.0348993	0.0854242	0.154036	0.718583	5.19753e-06	0.053495	0	0.00544426	0
Glyma.01G056800.6	3.85441e-08	0.121693	2.31303e-06	2.99969e-17	0.0135892	0.00568818	4.18725e-08	5.85146e-15	2.86126e-13	9.63694e-06	0.019619	0.0493176	2.85248e-62	0.0291962	0.0103701	1.85666e-14	0.000423697	5.70368e-10	0.15312	0.026727	0.00385212	2.18719e-09	9.21274e-06	0.334042	0	0.00610488	0
Glyma.01G056900.1	1.19706	1.78351	2.26381	6.0022	6.61302	5.85708	4.51617	3.83391	4.03399	2.99147	7.97226	7.57493	0.254796	0.079085	0.299656	1.48818	1.19853	1.2397	5.66894	7.03481	4.93252	6.90186	4.86801	9.97234	0.0379906	0.538729	0.358961
Glyma.01G057000.1	0	0	1.15448e-64	2.86953e-68	4.46057e-59	0	6.93794e-76	7.26761e-58	2.76482e-68	5.61462e-59	0	5.3317e-60	0	0	0	1.98317e-73	0	2.43638e-64	1.71738e-72	0	1.88766e-88	1.77471e-73	5.54467e-61	2.58721e-56	0	0	0
Glyma.01G057100.1	89.1483	81.8279	70.9402	64.2927	44.8433	62.6426	74.9172	68.8774	60.8184	54.6919	59.6161	54.2843	61.527	52.203	44.2134	80.4968	76.0114	78.8273	54.6862	46.9696	50.2026	46.0044	51.2506	46.153	35.385	40.2942	33.1212
Glyma.01G057200.1	0	0	0	0	0	0	0	0	0	0	0	0	0	0	0	0	0	0	0	0	0	0	0	0	0	0	0
Glyma.01G057300.1	0	0	0	0	0	0	0	0	0	0	0	0	0	0	0	0	0	0	0	0	0	0	0	0	0	0	0
Glyma.01G057400.1	15.4893	14.9518	11.4178	26.968	21.3365	23.033	19.3023	19.362	20.4872	16.9697	27.8543	18.65	18.0029	19.0327	15.0996	14.4361	15.1916	13.9143	22.3732	24.2899	26.5985	14.4857	19.9514	22.2695	20.4732	21.2367	70.8912
Glyma.01G057400.2	0.865211	0.442637	0.491769	0.54441	0.690495	0.834503	0.384718	0.000416383	0.0491963	0.276319	0.591752	0.711879	3.00657e-14	0.149184	0.192842	0.763207	0.0882864	0.0382962	0.946091	0.619956	0.943171	2.71971e-09	0.0504688	0.05192	0.107512	0.167639	1.90351
Glyma.01G057400.3	0.0269219	0.0923782	0.000225707	2.86873e-12	1.6065e-06	0.114178	0.385877	1.19339	0.170927	0.675312	0.000513642	0.156586	0.427385	6.16443e-07	5.62539e-11	0.692638	0.00703704	0.237349	0.200337	5.56483e-09	0.00472947	0.00988608	0.000114158	2.95659e-09	0.74618	0.00222085	1.13536
Glyma.01G057500.1	6.01628	6.69806	4.58008	4.01701	3.94301	3.63706	4.31637	5.59054	4.83568	0.803482	1.99396	1.73571	3.14475	1.66895	2.28364	7.55447	5.92284	6.30504	3.07474	3.36096	3.6431	1.72296	3.13829	1.92022	2.45096	1.15174	1.7525
Glyma.01G057600.1	1.46371	1.53589	1.39698	2.76579	1.38685	2.61981	1.56261	1.76326	1.69526	0.606181	0.861356	0.852294	0.344023	0.398201	0.458873	1.42421	1.6727	1.94722	1.45242	2.0562	2.49743	1.01034	0.820632	0.556075	0.449206	0.549631	0
Glyma.01G057700.1	2.59599	2.07561	2.4077	0.591843	0.666953	0.212681	1.44599	1.3047	1.16701	1.25307	0.0508765	0.313887	1.99193	2.88404	2.68543	2.45956	2.20835	2.71538	0.319272	0.233912	0.133335	0.0546146	0.451557	0	1.46728	0.846354	0.630531
Glyma.01G057800.1	0.0571439	0.0321478	0.0325912	0	0	0	0.0603993	0	0	0.109251	0	0	0.138665	0.0388708	0.0671175	0	0.0631288	0.0263529	0	0	0	0	0	0	0	0	0
Glyma.01G057900.1	0	0	0	0	0	0	0	0	0	0	0	0	0	0	0	0	0	0	0	0	0	0	0	0	0	0	0
Glyma.01G058000.1	56.7189	60.9001	52.8531	58.2308	47.4034	56.9831	48.377	49.7888	46.5598	24.4418	31.3188	39.6907	14.6686	21.7553	15.4807	38.7096	37.0026	28.7676	55.4652	60.4733	53.5687	30.386	29.8785	33.2182	12.0896	10.5036	9.80596
Glyma.01G058100.1	16.9084	18.7765	17.5078	9.47542	10.1909	14.2623	7.27764	7.27875	10.9727	2.3065	4.77911	8.36983	0	2.45343	4.07667	7.36685	19.2828	17.6476	8.52074	5.83596	10.5831	9.88833	3.97803	3.46508	0	1.77027	3.4449
Glyma.01G058200.1	15.0413	15.1449	16.755	15.8433	13.955	15.1113	13.5924	12.316	13.2162	8.31089	9.3727	7.78164	7.11614	7.37636	6.22483	18.1211	18.1224	19.1242	16.3415	15.4904	16.6227	11.8321	12.3226	10.1284	7.88221	6.22268	1.19638
Glyma.01G058300.1	99.7438	98.6602	120.892	64.104	110.328	83.8258	121.249	142.457	121.064	174.887	193.494	173.716	155.08	190.585	152.661	91.885	109.097	107.345	51.3601	51.7381	42.6937	128.671	115.22	130.662	136.416	167.963	39.6529
Glyma.01G058400.1	0.382126	2.28657	1.90735	2.73671	0.614524	1.93296	4.97104	3.77067	5.68427	5.78699	7.22527	5.23237	3.96367	2.25092	4.70745	0.942915	0.948587	1.22313	3.38568	1.46111	5.44437	11.8695	10.7556	11.0841	8.16099	7.56994	5.30784
Glyma.01G058400.2	0.330798	0.00923587	0.159951	0.0396537	1.02887	0.0508678	0.143387	2.69004	0.673143	0.889868	0.160384	0.60068	4.52576	0.871643	1.28159	1.1127	0.382666	0.0266469	0.421482	1.06377	0.44298	1.13305	2.27938	2.25316	0.774211	7.55153e-09	8.17604e-14
Glyma.01G058400.3	0.498992	0.221253	0.800348	0.325605	0.954887	0.261051	0.484831	1.40489	0.395751	2.89242	2.17345	1.06706	1.96803	0.954173	3.73263	1.28364	0.228162	0.153928	0.841047	1.65574	0.133981	1.62455	1.32827	0.964611	1.61075	3.0756	1.60609
Glyma.01G058400.4	0.0093098	0.0291897	0.405043	0.000232741	6.9499e-09	0.428338	0.083374	0.112987	0.261167	0.243288	1.11432	0.370945	0.227963	0.258225	1.13646	1.80079e-16	4.35662e-15	0.0730686	2.69987e-05	0.793771	0.593929	0.482595	1.43546	0.00119494	2.13911e-10	0.000108677	2.58502e-07
Glyma.01G058400.5	0.0998195	0.00585767	9.17248e-05	4.32339e-05	0.0191858	1.65149e-11	0.393969	0.00179607	0.327207	1.46615	0.925426	0.473329	2.59479	0.0946063	0.574911	0.0377554	0.000842092	0.245875	0.000141616	0.770913	0.0305909	1.23881	1.27632	0.0471672	6.25898e-10	0.309841	2.04507e-06
Glyma.01G058400.6	0.325623	0.286548	1.67668	0.854493	0.370206	1.47529	1.79216	1.45629	0.811103	4.00378	2.07959	0.706638	5.91873	2.25975	2.09655	0.747578	0.209205	0.52319	0.838065	0.296986	0.244178	1.51244	1.05616	0.791255	0.85997	0.362762	0.997445
Glyma.01G058500.1	10.2916	9.11582	7.22577	0.712232	1.72508	0.918973	0.825569	0.0787443	0.470873	0.324339	1.04887	1.27375	9.49616e-11	1.09032e-06	0.000211071	29.905	31.2639	32.8185	3.26566	5.08303	4.75653	33.4971	12.456	34.7657	2.70009e-07	0.747009	0.0183294
Glyma.01G058500.2	0.357168	0.69516	1.58691	0.0682922	1.28897e-05	0.000646793	1.51506e-06	0.929887	6.24378e-10	0.00120539	1.36037	0.218339	8.4042e-11	0.221136	0.000149053	1.06411	2.73538	6.79917	2.46209	1.44685	0.29	15.8953	3.5219	7.30849	0.0238186	1.07989	0.0857794
Glyma.01G058500.3	6.29311	5.00644	5.40686	0.816642	3.26431	1.57641	1.96282	0.655499	0.741703	0.295941	1.17748	0.013058	9.14218e-11	0.283079	0.00018759	12.8252	7.98465	9.04121	2.72209	2.04131	2.1583	3.63116	2.10367	1.09417	0.0480187	2.28046	0.0138208
Glyma.01G058500.4	2.22188	3.5048	3.11134	1.84378	0.546344	1.15676	3.97004e-06	3.59626e-09	0.11207	0.526875	3.00684	1.76137e-06	9.63277e-11	8.10748e-07	3.8222e-09	1.37458	2.80249	5.66265	0.742623	0.361244	1.41857	3.95893	2.18936	2.46264	0.0012264	1.76096e-06	2.24163e-13
Glyma.01G058500.5	5.02973	1.51484	5.72317	0.541498	0.790042	0.286455	0.1701	0.726507	0.400589	0.127306	0.988113	1.63374	9.34169e-11	0.326472	0.000199549	10.9712	13.6586	10.372	0.963506	2.12866	1.7767	16.0353	9.79042	26.0982	0.0559954	0.000149969	0.016852
Glyma.01G058500.6	2.80865	0.794216	3.65037	0.899191	0.570539	0.084394	0.0539318	1.573e-12	0.0661719	0.628708	0.454564	0.239842	1.1232e-10	0.0630584	9.5746e-36	3.27309	1.50335	1.73477	7.31543e-10	0.370961	2.75152e-05	0.42485	0.141421	0.581614	0.00116261	0.262201	4.52094e-18
Glyma.01G058600.1	2.44193	3.77847	9.00244	13.9203	10.6198	9.14927	14.3	12.9746	11.998	14.6992	7.70688	19.2057	1.08216	0	0.663241	3.7886	6.21509	21.0069	7.62992	4.52194	11.5337	15.1065	84.4499	72.528	0	0.302737	1.44244
Glyma.01G058700.1	2.73823	2.39405	2.28615	1.50055	1.31201	1.59824	1.03455	0.80791	1.50585	0.782755	0.390115	0.267838	1.52082	1.46628	0.531359	3.77984	2.22886	1.89111	1.60508	2.27512	1.26252	0.331983	1.27375	0.168619	0.358916	0.47097	0.0308581
Glyma.01G058700.2	1.20727	1.53249	0.107159	0.761219	0.549661	0.997078	0.707354	0.0844329	0.78648	0.36113	0.702683	0.621019	4.02816e-07	0.20368	0.892879	0.480995	0.672559	0.205245	0.609379	7.69629e-06	1.01635	0.0484836	3.03021e-11	0.248573	0.494854	0.611032	0.000183012
Glyma.01G058800.1	8.98981e-35	3.16251e-35	1.09821e-27	1.21386e-40	2.74117e-34	1.56625e-35	1.11471e-33	3.34935e-34	1.76804e-33	7.641e-49	5.18283e-51	9.7706e-47	3.30962e-70	0	1.75964e-41	1.46819e-35	1.23321	1.90094e-35	1.2127e-34	8.98237e-35	1.53612e-34	3.00052e-33	1.37387e-49	4.90529e-50	3.11263e-34	3.35153e-60	0
Glyma.01G058900.1	0	2.93089e-39	4.58573e-14	1.59952e-27	1.24016e-39	13.3353	0	0	0	0	4.98119e-15	0	0	0	4.62845e-40	3.45309e-40	0	3.35389e-16	18.1191	1.11793e-36	5.20804e-18	1.55954e-44	7.7234e-07	2.33269e-14	0	0	1.17289e-36
Glyma.01G059000.1	0.80462	4.01332	2.97952	1.03323	1.48644	1.69363	0.428124	1.43801	1.06725	1.83468	1.47128	1.47175	1.50277	0.122172	0.555844	1.68141	3.39541	1.69101	0.968716	0.944802	2.26781	0.431347	0.808055	0.952283	1.07975	0.65851	0.569792
Glyma.01G059100.1	0.000200788	1.04432e-13	4.79015e-07	2.5117e-16	3.3549e-08	1.61629e-06	0.000609271	2.22205e-14	2.15769e-15	1.58105e-19	7.2397e-20	1.58264e-05	1.09441e-07	1.21526e-09	1.09553e-06	0.103193	9.94908e-12	5.39345e-07	2.33654e-10	5.53044e-06	2.03417e-09	1.2309e-06	7.84354e-11	0.00195197	4.23437e-09	2.92303e-18	2.48151e-15
Glyma.01G059100.2	2.58163	2.64848	2.96881	1.12898	1.04479	1.24927	0.882921	1.64783	0.751343	1.32646	1.2062	0.683459	1.12685	2.37416	1.99447	1.94537	2.49265	3.42248	1.5931	2.46289	0.458188	0.584792	1.09635	0.738746	2.04988	0.953772	1.90948
Glyma.01G059100.3	0.941389	1.50962	0.968126	0.0357874	1.14601	1.01216	0.625714	0.748952	1.28646	0.0390779	0.23004	0.595898	0.497149	0.693545	0.503572	1.73219	1.37353	0.980466	0.535516	0.0398987	1.14018	0.0116273	0.0568417	0.051926	0.197731	0.107316	0.00332755
Glyma.01G059200.1	0.0908941	1.9835e-10	0.0607852	0.000751746	0.000404715	7.23409e-07	0.00222383	8.02204e-13	0.0544852	0.0400409	0.00880242	0.100263	0.00608025	0.0494245	0.000585871	0.0245563	0.000625964	0.17391	0.0836451	7.98151e-09	0.250629	0.0251883	0.059623	0.0677434	7.90718e-12	0.0024804	0.00890597
Glyma.01G059200.2	9.51455	11.8427	11.8087	8.66051	9.50646	8.56363	5.02845	7.14095	6.92673	6.54488	11.1703	6.42992	2.29533	5.17502	3.0791	9.72254	11.2635	12.3163	10.5796	9.91758	8.53923	8.97575	7.3003	8.91148	3.23907	2.26448	2.57406
Glyma.01G059200.3	0.94816	1.01688	0.0352915	0.793527	0.851864	1.37474	0.418171	0.234083	0.962824	0.160239	1.68378	0.0522624	0.539662	0.14463	0.702781	0.846603	0.967152	1.15202	0.0676438	0.0842732	1.22678	0.365046	0.311535	0.575801	0.00358848	0.0441105	2.12381e-14
Glyma.01G059200.4	2.38456	1.64366	2.82679	1.64672	2.00601	2.44754	3.61804	2.18501	2.19713	1.43314	1.67514	2.20692	3.12276	0.796523	2.70316	3.22962	2.0094	3.38355	1.56793	1.78224	1.99287	0.0188641	0.632782	0.872779	0.121985	0.729336	2.10196
Glyma.01G059200.5	3.4187e-11	0.675616	0.0728809	0.00123334	0.0704745	0.00690595	0.0110765	0.869858	0.0703931	0.0888647	0.0278703	1.66226	0.323273	0.335362	0.70614	0.265607	1.36966e-05	0.000145345	0.0624928	1.30627	0.310108	0.182872	2.44694e-14	0.00835189	3.15074e-07	4.76906e-18	9.93737e-05
Glyma.01G059300.1	2.95768e-47	8.64573e-23	2.46016e-49	5.38194e-47	1.0367e-25	1.62487e-48	1.10524e-46	7.03516e-48	1.6738e-24	4.80181e-50	3.74415e-49	1.47617e-50	1.50114e-49	8.87442e-56	2.1145e-51	2.91201e-44	5.91717e-23	1.88509e-44	2.33364e-43	3.6097e-39	1.51708e-40	2.3331e-25	1.12009e-26	3.21999e-37	9.00719e-58	1.39542e-37	9.87373e-43
Glyma.01G059400.1	0.544921	1.61027	0.455856	0.376752	0.241991	0.162586	1.03287	0.521883	0.789029	0.740476	0.286981	0.0973881	1.38473e-29	0.0631577	0.0595326	0.980385	0.758244	0.919633	0.34111	0.452064	0.250524	0.0509504	1.38932e-06	0.0517295	1.17457e-30	0.203776	1.83306e-37
Glyma.01G059500.1	3.03737e-31	1.23276e-30	1.40231e-21	1.66825e-43	6.60307e-23	0	2.45604e-76	0	4.45343e-06	0	0	0	2.0864e-87	2.28309e-60	4.47979e-28	2.74081e-30	2.39503e-27	5.72277e-31	0	3.94458e-28	6.13116e-31	4.65145e-52	3.12156e-40	2.6953e-46	0	4.8682e-42	7.12716e-55
Glyma.01G059600.1	5.91273e-41	2.27814e-62	8.57111e-54	8.89185e-73	1.13193e-48	5.96535e-55	1.72482e-36	0	4.76622e-75	0	0	0	0	0	0	4.78518e-63	1.23198e-34	2.85671e-70	8.32464e-79	0	0	0	0	0	0	0	8.20828e-50
Glyma.01G059700.1	1.13313e-56	3.81055e-22	7.79604e-56	6.69352e-54	5.79798e-44	2.3513e-55	8.61514e-20	5.48811e-56	7.95445e-70	5.40636e-54	4.81643e-21	9.26201e-59	7.86177e-56	7.98489e-57	0.392382	3.25466e-53	1.003e-52	4.22726e-53	1.2741e-55	1.24513e-52	7.88756e-59	1.43183e-57	3.86989e-63	1.16481e-57	1.5236e-56	9.75897e-58	8.12113e-24
Glyma.01G059800.1	0	0	0	0	7.00427e-83	0	0	0	0	0	0	0	0	0	0	0	0	0	0	0	0	0	0	0	0	0	0
Glyma.01G059900.1	3.71933	2.06444	3.73298	3.57564	2.62405	2.49437	2.42604	2.27222	1.56787	1.61682	1.92965	1.22802	2.6475	2.10352	1.94586	2.86576	3.01142	4.78101	1.63349	2.69207	1.27358	1.18208	1.2179	1.42779	2.27725	1.42674	0.500255
Glyma.01G060000.1	0	0	0	0	0	0	0	0	0	0	0	0	0	0	0	0	0	0	0	0	0	0	0	0	0	0	0
Glyma.01G060100.1	0	0	0	0	3.85191e-36	0	0	0	7.11507e-43	0	0	0	0	0	0	0	0	0	0	0	0	0.772608	0	0.383252	0	0	0
Glyma.01G060200.1	0	0	0	0	0	0	0	0	0	0	0	0	0	0	0	0	0	0	0	0	0	0	0	0	0	0	0
Glyma.01G060300.1	1.61209	1.36578	1.77099	3.73634	3.88684	3.78028	9.70308	9.07908	8.7687	6.30629	7.51147	5.15344	7.98463	6.74706	6.37865	2.48136	4.55482	5.8784	4.80953	4.98563	3.52877	6.27487	5.05861	6.17294	1.57123	2.64001	0.45933
Glyma.01G060400.1	9.44805e-56	7.01831e-56	2.71623e-56	9.79915e-56	5.72782e-67	0.288184	3.979e-64	4.69845e-63	9.49025e-58	1.6581e-52	0	5.13738e-56	1.14619e-64	5.00892e-75	9.56263e-60	4.10863e-56	5.18162e-55	0.180709	1.37783e-53	7.47513e-48	4.26454e-60	4.77965e-76	2.26916e-56	1.41337e-48	1.19599e-48	1.91415e-58	5.22537e-70
Glyma.01G060500.1	0	2.53071e-62	3.97141e-81	4.32946e-67	3.27106e-55	3.88705e-29	1.14709e-54	8.68918e-55	6.53062e-66	0	0	0	0	0	0	0	3.19638e-63	0	0	1.63861e-51	2.10418e-73	5.99008e-59	0	0	0	0	0
Glyma.01G060600.1	4.78185e-25	6.81773e-19	1.06775e-25	1.52303e-26	4.17069e-33	6.75065e-08	5.04877e-13	0.0318966	0.105157	7.32131e-40	3.1207e-38	6.68289e-21	1.21534e-35	1.16601e-21	4.11424e-36	2.7214e-25	2.61617e-25	2.12976e-35	1.23307e-28	8.06601e-25	1.31607e-07	5.51806e-33	2.48143e-10	1.82171e-32	1.27863e-34	1.83922e-36	2.67693e-20
Glyma.01G060700.1	11.1265	11.3247	12.487	10.7932	11.225	11.1455	8.79645	10.3637	10.4083	8.65658	9.97804	10.2743	6.88955	6.22678	6.80473	13.0192	13.0107	13.0507	12.042	12.8798	11.3994	11.0591	7.59505	10.9142	7.57753	6.84797	1.93451
Glyma.01G060800.1	0.229525	0.333246	0.452649	0.33423	0.345388	0.40281	0.335967	0.30615	0.41511	0.56172	0.367738	0.311681	0.579574	0.284943	0.318949	0.574227	0.413712	0.421677	0.276744	0.346967	0.391062	0.246186	0.62774	0.589747	0.398292	0.23542	0.0597327
Glyma.01G060900.1	29.2132	30.5942	36.1249	32.4752	56.7593	40.2516	34.4331	39.9687	35.196	37.2711	82.983	101.016	13.5744	4.09365	17.2163	30.5771	22.8482	20.2794	27.0663	31.4273	29.075	100.269	26.355	79.9389	32.3752	18.7226	9.73394
Glyma.01G060900.2	75.4866	71.1263	84.4298	79.7432	94.7308	110.593	86.6984	103.028	105.132	137.36	288.743	245.731	88.7254	67.7802	62.9622	72.0151	75.5325	95.1892	89.3927	78.1736	79.7896	187.926	112.447	176.843	69.804	71.161	63.2431
Glyma.01G060900.3	3.21382	3.89237	0.812827	4.45598	1.85229	2.28688	5.14908	3.24838	0.23935	2.90182	11.4858	6.89305	0.287882	0.0944152	0.341459	4.59572	1.41752	0.754933	3.76786	2.5881	1.0544	2.49136	4.1647	0.13772	0.260923	0.260751	0.0781678
Glyma.01G060900.4	63.9552	41.61	34.4784	49.0589	34.2166	49.5816	41.9413	52.081	41.7471	80.6487	110.543	98.9122	75.7397	72.7945	62.6182	50.2567	63.8343	65.0661	45.5634	43.3084	40.2291	79.4487	80.084	69.5447	50.662	62.6921	45.3006
Glyma.01G061000.1	24.254	12.9116	16.428	1.32317	0.297306	0.615325	11.9796	12.3322	9.3274	4.3279	3.42299e-40	1.56426	7.31425	16.5085	13.4643	20.4458	17.7703	25.4982	0.538008	1.25744	0.278551	1.88024e-20	4.06785	1.60503e-32	3.33479	3.77125	5.6106
Glyma.01G061100.1	0.264093	0.156396	0.0540788	18.9355	12.9516	16.8655	29.7218	34.3042	32.0643	1.4913	1.82436e-22	1.11654	6.5229	7.42549	6.08014	0.41937	0.100865	0.155152	23.4592	19.2612	24.4701	0.58593	3.28898	1.434	4.40229	4.49778	1.10031
Glyma.01G061200.1	0	0	0	0	0	0	0	0	0	0	0	0	0	0	0	0	0	0	0	0	0	0	0	0	0	0	0
Glyma.01G061300.1	3.4681e-56	1.07255e-54	3.37942e-23	1.0816e-54	7.68403e-27	2.7549e-25	4.31535e-54	1.09835e-57	2.82958e-27	1.61527e-56	3.48203e-54	1.51185e-55	1.11691e-55	3.60816e-63	5.74528e-62	3.71487e-56	7.99428e-55	5.44315e-60	8.64369e-54	1.9443e-57	6.46432e-57	7.50517e-22	8.11229e-54	2.01933e-54	5.78543e-59	3.21988e-22	5.09523e-60
Glyma.01G061400.1	2.58261e-24	2.84152e-26	1.15926e-27	4.41842e-70	4.44319e-65	7.60228e-69	7.75936e-68	4.87764e-70	1.00517e-69	5.25616e-26	1.61487e-70	1.985e-68	6.11704e-71	1.90286e-62	0.66903	1.52505e-28	4.73597e-63	1.59804e-62	1.2927e-70	1.54874e-62	6.75462e-28	3.22951e-67	1.01788e-68	2.92669e-63	1.65207e-72	1.61673e-29	4.86815e-71
Glyma.01G061500.1	6.03546	5.8908	7.28578	7.61328	9.87613	9.42967	8.45848	9.6423	9.30477	8.84916	17.106	9.65879	9.09257	9.34285	13.4371	8.33659	8.78714	8.74876	8.76187	10.6821	9.17064	12.7873	10.6139	14.0811	11.1046	8.3427	1.87816
Glyma.01G061600.1	0.0340765	3.0416e-46	0.0441219	2.18795e-19	0.0210441	0.0168629	4.00191e-49	1.98748e-54	1.07443e-32	2.70039e-48	9.00239e-45	0.0192812	2.87735e-32	2.38165e-65	2.92035e-37	8.57273e-40	0.0201769	3.49801e-45	3.83199e-36	1.88957e-53	2.04429e-47	0	2.35285e-48	7.58116e-36	1.04386e-66	2.02571e-45	1.31388e-22
Glyma.01G061700.1	6.22475	5.88219	6.8484	5.91839	5.67551	5.1096	5.29907	6.54893	4.97994	4.58411	3.26483	3.05119	2.92221	3.19758	2.10265	6.52978	4.09259	4.91412	5.37623	5.10267	5.67228	2.69557	2.87988	2.88993	3.16328	2.61179	0.33236
Glyma.01G061800.1	5.28489	6.48133	6.77989	21.4003	20.1513	24.2492	15.9782	16.1191	16.2497	9.15658	19.5992	18.9566	2.46869	2.35866	1.84965	6.41776	7.004	7.68078	15.168	17.1772	14.9749	19.2659	9.34368	14.5077	1.3205	2.03844	0.306801
Glyma.01G061900.1	1.05299e-11	2.03019e-49	2.69205e-48	0.361387	0.188065	0.153956	0.397012	1.56639	2.68609	2.05765e-51	1.94606e-50	0.00420771	8.75814e-53	4.86719e-49	1.99869e-52	1.15321e-52	1.37301e-52	9.50697e-54	1.41793	1.5461	0.921708	1.52542e-51	1.3727e-51	3.04399e-20	7.95253e-54	4.77202e-49	1.55899e-57
Glyma.01G062000.1	10.6152	12.1147	11.5309	19.3715	21.2144	25.9658	17.8843	14.2923	15.0091	14.8375	36.7935	31.6059	12.986	19.5237	13.732	8.19474	8.4793	10.4572	17.3497	16.7639	15.9992	37.9768	31.6428	31.4931	18.0962	8.65496	21.8267
Glyma.01G062000.2	0.02043	0.156275	0.301985	0.603967	0.00397618	0.0906345	1.11066	1.86462	2.80843	3.81217	4.07581	1.65525	4.77256	2.25972	5.20178	5.08521e-05	0.000294077	0.123482	0.000210929	0.00645	0.130129	2.26966	1.59189	3.27695	3.8461	2.17766	3.64954
Glyma.01G062100.1	15.5285	18.2344	15.9959	6.2483	6.31126	6.70137	7.43559	6.48584	6.1381	3.38332	1.98028	2.63834	4.3623	1.52574	3.7198	13.9661	13.5602	13.5529	8.01019	7.28579	7.53904	2.19521	2.78587	2.79916	3.93975	2.99918	4.97422
Glyma.01G062200.1	0.0145832	0.000422927	2.29257e-05	1.53109e-17	0.000505343	1.81169e-05	5.70337e-09	0.0575934	0.000187388	4.82474e-11	5.3391e-19	0.263397	0.0276463	0.00748367	0.00494176	0.000537885	0.138594	1.21028e-14	0.0694584	0.633648	5.49113e-05	0.447101	0.0317827	0.210005	6.14958e-12	7.59383e-15	0.000195483
Glyma.01G062200.2	2.46033	2.47048	2.48907	1.36807	1.64633	1.21876	1.70987	3.11746	1.5958	1.44872	0.684452	1.23043	2.13856	1.65587	2.28363	2.46662	2.28037	1.83183	1.47506	2.41176	1.56902	0.490339	0.398628	1.26717	1.2817	1.5527	0.766898
Glyma.01G062200.3	0.969032	0.763026	0.243499	0.925556	0.385892	0.642611	1.43573	0.766349	2.20094	0.63841	0.313077	0.190806	0.739648	0.901894	0.00295143	1.54232	0.00879776	0.825435	0.891888	0.262065	1.29056	0.06811	0.803964	3.50285e-17	0.388198	0.561364	0.32563
Glyma.01G062300.1	8.79617e-11	0.158299	0.165282	0.761715	0.584336	1.7943	1.04994	0.160404	0.605099	0.766558	0.619838	0.048902	0.0975151	0.0482716	0.0475615	1.621	0.359401	1.1607	0.718342	0.639993	0.515096	0.638331	0.318167	1.34597e-09	2.83425e-07	0.0472639	0.357935
Glyma.01G062300.2	17.8429	17.3587	11.1438	17.0316	22.5432	22.3663	12.5947	13.2679	14.9073	7.58441	15.8323	13.0526	4.13593	7.24857	4.40467	16.1155	16.4554	14.8503	20.6095	19.8838	18.9626	15.0938	7.08057	9.30361	5.74507	3.93483	4.64124
Glyma.01G062400.1	794.368	639.676	457.791	61.0393	85.2492	43.1086	8.89231	1.79702	3.73684	0.565717	0.570187	0.113932	0.0595943	0	3.25103e-05	539.439	464.211	280.9	21.1426	19.6292	24.7956	0.0893474	0.0438652	0.0786004	0.0795911	0.0679211	0.000165477
Glyma.01G062500.1	0	0	0	0	0	0	0	0	0	0	0	0	0	0	0	0	0	0	0	0.0864087	2.126e-48	0	0	0	0	0	0
Glyma.01G062600.1	0.223281	0.17366	0.045419	0	0.0436243	0	0	0.0437596	0	0	0	0	0	0	0	0.0374338	0.125241	0.100299	0	0	0	0.142873	0.0988611	0	0	0	0
Glyma.01G062700.1	0.01423	2.0466e-07	6.41059e-17	0.0167352	1.08516	2.74373	6.15551e-23	1.14194e-05	1.15514	0.144049	0.000146458	0.545057	3.8457	6.85194e-41	0.570292	3.46632e-05	4.02053e-14	0.473172	1.44137	12.9466	4.06358e-15	5.22744e-10	0.0774796	1.48818	1.5565e-18	8.89316e-20	2.53391e-05
Glyma.01G062800.1	1.89231e-70	1.63586e-63	1.05006e-81	0	1.31233e-76	0	4.86169e-87	0	0	0	0	0	0	0	0	3.28195e-78	0	3.59119e-65	0	0	0	0	0	0	0	0	0
Glyma.01G062900.1	1.02551e-11	0.0933842	0.122983	1.40207	1.72	1.722	0.587031	0.370125	0.394719	0.021044	0.0782962	0.0981191	0.0850767	0.0167545	0.354694	0.0221445	0.000173264	0.0258545	1.73211	2.48179	1.75137	0.308829	0.0171101	0.05884	0.00148366	0.223544	0.0522711
Glyma.01G063000.1	51.8587	57.7307	47.1529	86.4877	57.2043	74.9757	71.2471	77.9507	71.9316	28.4411	60.3014	54.6306	15.2612	10.1681	8.59017	40.3498	47.0498	41.5768	92.3643	82.1631	97.0161	69.0786	38.1946	76.9153	8.29132	13.3159	3.05217
Glyma.01G063100.1	20.3638	22.7209	17.0944	14.2082	13.9015	11.3276	10.8662	11.8906	10.025	11.102	52.279	30.8128	1.64804	2.04078	1.84888	28.0846	30.8592	30.0835	38.7344	37.7165	35.6187	52.7921	41.5028	78.5781	2.76819	8.29876	2.77767
Glyma.01G063200.1	0.10443	0.063804	0.0654603	0.652942	0.0583932	0.0974599	0.142952	0.0618973	0.126683	0.0782332	0.642132	1.09034	0.153673	0.141382	0.224072	3.6147	2.58078	3.16342	4.25606	3.52506	4.02159	1.32178	0.823281	2.10188	0.311035	1.07175	0.644174
Glyma.01G063300.1	2.91986e-27	1.28741e-27	1.80989e-26	2.28442e-27	1.42838e-23	1.42436e-52	7.83367e-52	9.98182e-52	9.27722e-27	1.18205e-59	9.0868e-52	2.17322e-50	6.48991e-25	2.59632e-52	3.04368e-28	1.5774e-25	3.48566e-25	1.52675e-50	1.03623e-51	1.15015e-49	8.99312e-45	6.18837e-53	1.36031e-55	7.92237e-46	4.49739e-50	1.74794e-56	6.89257e-62
Glyma.01G063400.1	0	9.20922e-76	1.11564e-73	0	0	2.98549e-81	5.09342e-69	0	0	0	0	3.81686e-84	0	0	0	0	0	0	0	0	5.89398e-76	0	0	1.23792e-98	0	0	0
Glyma.01G063500.1	3.10838e-18	1.33589e-31	1.9349e-26	0	0	0	0	0	0	0	0	0	0	0	0	2.33943e-31	5.68634e-36	1.12216e-30	0	0	0	0	0	0	0	0	0
Glyma.01G063600.1	1.51343	2.74455	3.37357	1.53981	3.64803	2.51531	2.5715	5.01799	5.01984	2.65885	4.26605	5.12163	1.22144	1.44506	1.76013	3.15053	1.95784	3.15994	2.2842	3.37317	4.72275	2.49517	2.40133	3.33084	1.55354	1.62496	0.244545
Glyma.01G063600.2	1.84464	1.68335	1.32989	3.74437	0.822364	1.22826	1.22634	1.19935	0.00786708	1.10633	1.60557	1.73187	0.934606	0.692273	1.05307	0.639404	2.26512	1.34962	0.883462	0.775152	2.05755	0.967471	0.658881	1.571	0.823842	0.320302	0.0698661
Glyma.01G063600.3	2.95533	0.69643	3.04967	2.072	1.60774	3.16448	2.01344	0.881371	0.624404	2.04176	1.69847	2.78062e-05	0.736228	0.214687	0.193345	4.32797	2.24436	2.84856	2.58295	3.20742	0.0267292	3.49785	1.77059	3.15919	0.560065	0.764778	2.60964e-07
Glyma.01G063700.1	0.0203397	0.00494877	0.0284549	0.000379588	5.80389e-09	0.0057152	0.0379727	2.90173e-05	0.149403	0.0579846	0.00496738	0.132308	0.128708	0.179825	3.95209e-07	5.00782e-07	0.0159998	3.1317e-05	0.00425846	0.0289068	0.0157799	0.00252326	0.000209219	0.00612658	1.35402e-07	0.00271295	2.64358e-08
Glyma.01G063700.10	0.512278	3.07342	0.0141583	0.794345	0.780548	0.0650419	0.433799	1.26144	1.15513	1.49959	0.102809	0.000122033	1.00263	1.99648	1.95997	1.78835	1.21652	1.40658	0.765002	1.18355	0.204282	0.136358	0.458637	0.754065	1.46462	1.86564	0.382797
Glyma.01G063700.2	0.00396175	0.00531132	0.116171	0.0475317	0.00298017	1.99473e-09	0.0276771	0.00119036	0.0168116	0.000336878	0.0218747	3.87166e-07	1.03758e-05	0.000122175	1.06433e-13	0.0830382	0.171801	0.308537	0.0704745	0.000217583	0.0222679	0.00681228	4.17612e-14	0.00599942	5.97462e-05	0.000126666	0.00171444
Glyma.01G063700.3	0.216938	0.0220784	0.185387	0.00618881	0.0173983	0.0290673	0.0914617	0.000241864	0.00807656	0.000251105	0.014423	2.31739e-05	3.38314e-05	0.00164164	1.70823e-08	0.757744	0.429712	0.184896	0.17557	0.000228277	0.0753506	0.00692588	0.0766139	0.00282063	1.77214e-11	3.01185e-05	0.00128386
Glyma.01G063700.4	1.54587	1.75384	3.84386	0.396742	0.258202	0.766022	0.423359	0.0323385	0.0270032	0.000884975	0.0656621	4.83858e-05	0.00017374	0.00134723	0.0117603	1.68357	2.47193	3.20461	0.354285	0.00176693	0.646724	0.00719416	0.165546	0.00625752	0.000101374	0.000591136	0.00135732
Glyma.01G063700.5	0.00281663	0.00321073	0.0666863	0.0168794	0.00259307	5.79988e-10	0.00546559	0.0218869	0.0281573	0.000194477	0.0143357	0.00129165	4.43242e-06	0.00470328	5.00005e-14	0.0637481	0.0962887	0.1857	0.0178784	0.021513	0.0186679	0.00465295	5.04672e-14	0.076825	0.160545	0.0405583	6.00876e-08
Glyma.01G063700.6	0.162485	0.0129875	0.107777	0.00237557	0.0155825	0.00827165	0.0184462	0.00471233	0.0145558	0.000150816	0.00942174	0.0858958	1.45697e-05	0.0633158	7.64172e-09	0.583704	0.231291	0.116322	0.0442861	0.021717	0.0617464	0.00476346	0.0818018	0.0360656	5.55063e-08	0.00984795	4.7628e-08
Glyma.01G063700.7	0.105659	0.315211	0.455	0.0195272	7.12597e-08	0.123961	0.155376	0.00284167	0.459876	0.188843	0.0208103	0.205232	0.592252	0.133639	0.243624	9.26532e-07	0.0829888	0.000397492	0.00808587	0.196751	0.118271	0.00261308	0.000415736	0.0129488	0.492163	0.0458021	2.76589e-08
Glyma.01G063700.8	1.03188	0.946459	1.99672	0.138922	0.215242	0.201165	0.0815743	0.553408	0.0469269	0.000517539	0.0416829	0.161036	7.23733e-05	0.0507083	0.00509418	1.2074	1.27047	1.78058	0.0871085	0.160019	0.501878	0.00493808	0.172379	0.079616	0.277913	0.184024	5.00803e-08
Glyma.01G063700.9	0.501888	0.0560549	0.0598599	0.000307561	4.64849e-06	0.00150066	0.0204979	0.00322245	0.00677127	0.00500063	0.129332	0.00020131	0.00299951	0.00775803	0.21124	2.20669e-06	0.177695	0.286161	0.615838	0.0116617	0.572085	0.0180395	0.00867191	0.000194098	0.00101569	0.00672338	1.40906e-07
Glyma.01G063800.1	2.99273	4.12045	3.83469	0.4218	1.1669	0.84722	0.388302	0.0229744	0.214525	0.00786876	0.359359	0.077359	0.0229087	0.0540309	0.0889653	5.83462	4.51518	6.67875	0.371322	0.438283	0.272959	0.55436	0.218648	0.331876	0.0598631	0.0761511	2.21631e-34
Glyma.01G063900.1	2.02424e-48	4.41177e-47	1.42025e-25	4.28439e-25	8.47362e-27	4.30775e-48	2.03233e-47	1.48357e-47	3.2594e-27	1.34146e-50	5.56701e-25	7.49757e-48	2.3439e-51	5.43148e-56	3.74013e-61	4.93493e-48	2.91573e-27	4.43318e-49	7.98131e-26	2.41379e-46	5.20607e-25	1.09529e-47	3.14776e-48	5.8207e-46	2.43398e-52	5.96466e-51	4.40959e-47
Glyma.01G064000.1	0.0896927	0.111301	0.118778	3.92229	4.12711	3.60487	2.63719	2.11456	2.38897	0.1365	1.86132	1.05309	0	0	0	0.191391	0	0.169008	2.88052	2.71355	4.36713	0.447886	0.390068	0.462631	0	0	0
Glyma.01G064100.1	28.4287	33.114	29.2158	19.377	20.4849	18.0962	10.8325	12.0859	16.6565	11.3836	30.2574	33.0139	0.107273	0	0.0564585	31.4418	28.8388	28.4922	17.4865	16.0499	18.1234	15.459	12.62	18.4721	6.34437e-34	1.8927	0.210672
Glyma.01G064200.1	0.427325	0.41573	0.157287	0	5.17926e-76	0.0130293	0	0	0	0	0	0	0	0	0	0.000426201	0.0310772	0.173249	4.37633e-74	0	0	0	0	0	0	0	0
Glyma.01G064200.2	5.92144e-06	0.698158	1.92234e-11	0	7.02004e-76	0.0136229	0	0	0	0	0	0	0	0	0	0.000459382	0.0335413	5.36015e-10	4.546e-74	0	0	0	0	0	0	0	0
Glyma.01G064200.3	4.7468e-22	2.8349e-05	9.80772e-16	0	5.85462e-76	0.0147484	0	0	0	0	0	0	0	0	0	3.02933e-10	1.9049e-09	2.81718e-11	4.92519e-74	0	0	0	0	0	0	0	0
Glyma.01G064300.1	0.188036	0.0540965	0.223493	0.260586	0.490726	0.468089	0.277645	0.0550501	0.115437	0.5999	0.260542	0.15636	0.0557463	0.325341	0.107584	0.189066	0.10597	0.085584	0.189679	0.235315	0.188737	0.177167	0.0610846	0.347957	9.41906e-48	0.096369	0.0468921
Glyma.01G064400.1	7.86191	6.62406	8.6366	9.70317	7.98781	9.49343	6.51124	8.0412	10.0242	5.06247	8.47793	10.5767	3.43915	3.23853	1.68903	7.93519	8.11642	5.70575	7.37489	9.03344	9.65429	7.06844	5.9951	9.10089	3.57328	2.64996	0.535555
Glyma.01G064400.2	0.267626	0.676008	0.952171	1.28979	0.758444	0.328463	0.321857	1.62952	0.341572	0.503506	2.43173	0.000576056	0.02065	0.00292188	0.236173	0.809584	1.163	0.941699	1.4025	0.557152	0.481083	0.15767	0.135361	0.332155	0.295624	0.396211	0.0283366
Glyma.01G064500.1	7.8272e-41	0.251825	0.258764	1.85484e-52	0	0.282621	0.575088	0.591112	2.01244e-49	0.287144	0.563519	0.339102	0.427901	5.0251e-25	2.19992e-39	0	0	1.23016e-37	0	0	8.82273e-45	0.351117	0.139626	0.222522	0.96162	0.835778	0.686058
Glyma.01G064600.1	2.0665	2.2155	0.463606	1.18468	0.0633637	0.402842	0.00724981	0.0534465	0.00850474	0.0117476	0.0950621	0.00137745	4.33638e-13	6.95076e-13	4.73049e-41	1.41286	0.470855	1.90777	0.326417	0.395805	0.218086	0	0.167699	0.0465919	0.00274421	0.000221786	1.46233e-12
Glyma.01G064600.2	1.095	0.488355	2.10774	0.349417	0.80248	0.536344	0.0383307	0.436976	0.387784	0.69316	0.596872	0.393738	0.0330956	0.233317	4.98466e-41	1.14968	2.33321	2.54109	0.818688	0.579472	1.01556	0.0312542	0.0141875	0.0944515	0.00307152	0.026803	1.59961e-12
Glyma.01G064700.1	0	0	0	0	0	0	0	0	0	0	0	0	0	0	0	0	0	0	0	0	0	0	0	0	0	0	0
Glyma.01G064800.1	1.2093e-27	1.74988e-52	5.17797e-52	5.94359e-55	6.0749e-52	1.48592e-52	3.27703e-51	2.11767e-52	7.27103e-52	7.48328e-53	4.64138e-55	9.47821e-52	9.55137e-55	2.75717e-53	6.33375e-54	9.56754e-52	1.14353e-51	4.26601e-53	3.91029e-52	8.17114e-51	0.23966	1.20129e-50	2.92769e-52	7.91757e-51	2.18084e-53	2.44e-54	3.85387e-52
Glyma.01G064900.1	0.330032	0.672194	0.0868521	0.452645	0.282644	0.12192	0.746108	0.256115	0.000246073	0.300717	0.789924	0.18594	0.365931	0.206799	0.165221	0.635489	0.94082	0.554926	0.00710597	0.211624	0.272392	0.0601673	0.234995	7.84756e-06	0.471379	5.24743e-07	0.00122413
Glyma.01G064900.2	1.36903	1.85207	1.42371	1.38028	0.946536	1.92139	0.423492	0.869545	1.38885	0.0151726	0.00082127	0.349892	0.0432712	0.0790498	0.148346	0.85618	1.08205	0.704498	1.35629	2.40293	2.39001	0.00504795	0.0226562	2.92143e-07	0.0300806	9.51663e-08	0.00129597
Glyma.01G064900.3	3.21734	2.51957	4.36004	2.76204	1.57521	1.74415	1.36129	1.39033	1.98202	0.755166	0.412579	0.311707	0.0894125	0.118159	3.60614e-19	5.91277	2.18434	2.68287	5.23483	3.75095	3.79777	0.222884	0.437295	0.00178923	0.317476	0.469226	0.00234126
Glyma.01G064900.4	0.141642	0.0322143	3.10159e-07	0.0791145	0.0269705	0.00164911	0.0778718	8.04093e-09	0.00207207	0.0956425	0.0077047	0.00366665	0.00976626	0.105171	1.66787e-19	0.00875193	0.0868074	0.072122	0.358402	0.026029	0.0208665	2.34072e-08	0.00881052	0.00158744	0.111532	0.000110111	0.000764413
Glyma.01G064900.5	0.494556	0.384186	0.213636	0.308165	0.138288	0.931798	0.381625	0.345297	0.317534	0.0116557	0.000642523	2.18737e-05	0.0235376	3.74152e-07	0.06446	0.0053787	0.089443	0.236809	0.0706508	0.275994	0.129193	0.106343	0.0174906	0.00303703	0.0362124	0.104695	0.00162442
Glyma.01G064900.6	0.466723	0.000416644	2.29919e-05	0.147477	0.294604	0.498872	0.426513	0.340302	0.310366	0.0380523	0.0480133	0.143819	0.364318	7.29177e-07	2.40191e-19	0.42592	0.725098	0.658073	0.0296587	0.64597	0.240473	0.00889466	0.0390329	4.93655e-07	0.00158403	1.43608e-07	0.0020085
Glyma.01G064900.7	0.15134	0.116973	0.372771	0.0571871	0.186956	0.112411	1.0175e-08	0.0107481	0.0169924	0.0298056	0.0208392	3.94786e-05	0.0453262	6.06447e-07	2.20991e-19	0.0737719	0.00209786	6.17025e-05	0.010986	0.00212676	0.00271935	0.00697796	0.0305638	4.05138e-07	0.00136844	1.18464e-07	0.00188283
Glyma.01G064900.8	0.0815681	0.00116431	5.56836e-05	0.487635	0.0178143	0.763917	4.27122e-06	0.0715425	0.0954276	0.0912399	0.00397246	0.000135185	0.169643	1.40793e-06	4.44255e-19	0.235754	0.0130236	0.240615	0.0752739	0.0137631	0.0190163	0.0123494	0.0739216	6.47503e-07	0.00256612	3.82113e-07	0.00276118
Glyma.01G065000.1	0.144229	0	0.0888996	1.11631e-49	2.92102e-62	0.0677935	1.2699e-58	0.0838826	1.50886e-59	0.595567	0	0.813253	0.1847	0.311549	0.541004	0.074942	1.03097e-70	1.91605e-93	4.61123e-48	0.280373	1.41782e-78	0.172448	0.573178	0.349093	0.344592	0.693101	1.19029
Glyma.01G065100.1	16.6853	18.9189	19.4848	20.2858	23.285	25.0451	20.1347	24.3694	24.977	13.9954	20.8375	17.4263	11.1506	11.6635	9.77027	15.6975	15.9131	18.2315	23.4754	22.2263	21.5839	14.5017	11.7802	14.5322	12.9231	6.3334	3.34658
Glyma.01G065200.1	0	0	0	0	0	0	1.44408e-31	0	0	2.82168e-19	0	0	0	0	0	3.51678e-45	0	0	0	6.43911e-30	0	3.03359e-15	4.4674e-16	0	0	0	0
Glyma.01G065300.1	2.25671e-05	0	1.76832e-16	0.188699	0.0385939	0.471403	0.158686	0.24862	1.97695e-17	0.232398	0.0375585	0.362308	0.615153	0.571505	0.380768	5.44574e-30	0	0	0.762846	0.0271588	0.54268	0.0529147	0.0457655	0.547783	3.06568e-06	1.85977e-33	0.110184
Glyma.01G065400.1	4.6247	3.16309	2.37256	0.676809	0.933816	2.83833	3.91852	4.4054	2.96375	0.443766	3.70325e-27	0.0284059	0	0	2.26015e-71	3.2491	2.47522	3.4908	2.26927	2.0044	2.31653	3.7592e-82	1.40676e-38	1.22632e-83	1.55592e-38	1.77874e-114	0
Glyma.01G065500.1	1.4748	1.59657	1.83919	3.05591	1.61034	2.46668	1.92407	1.84222	2.65279	0.620163	1.53484	2.61018	0.911558	0.435647	0.22939	1.04279	1.0714	1.28038	2.76096	2.09326	3.32791	1.33661	0.477034	0.675465	0.0868088	0.929392	0.039246
Glyma.01G065600.1	1.53039	1.2144	1.59997	1.10326	3.40999	1.74493	1.65386	0.762883	2.66983	0.0446243	3.39322	1.70487	0.288871	0.0740456	1.16787	0.96335	0.892971	2.79133	2.67252	2.47803	2.10059	0.213937	1.24323	1.04909	0.484668	0.35924	7.50543e-38
Glyma.01G065700.1	0	0	0	0	0.025968	0	0.0263082	0	0	0.0294436	0	0.0244112	0	0	0	0	0	0.019707	0	0	0	0	0.0284533	0.0278612	0	0	0
Glyma.01G065800.1	0.175922	0.170659	0.154891	0.366501	0.367822	0.234887	0.20662	0.245867	0.0995792	0.260147	0.201876	0.161605	0.254317	0.224455	0.203517	0.106277	0.216624	0.0677191	0.499999	0.426446	0.546975	0.174522	0.0911244	0.137898	0.0996683	0.100319	0.185621
Glyma.01G065900.1	0	9.09239e-57	3.86998e-48	0	1.39539e-57	0	0	0	0	0	0	0	0	0	0	3.43244e-57	2.77864e-66	4.7285e-57	0	0	3.63321e-76	0	0	0	0	0	0
Glyma.01G066000.1	0.115862	0.00167731	0.187104	0	0	0	0	0	0	0	0.0138742	0	0	0	0	0.206313	1.89448e-06	0.069719	0	0	0	0.0932185	0	0	0	0	0
Glyma.01G066100.1	0.0389063	0.513226	5.26212e-07	0	0	0	0	0	0	0	0.0141441	0	0	0	0	0.0144906	0.412971	0.0399385	0	0	0	0.000353406	0	0	0	0	0
Glyma.01G066200.1	0	0	0	0	0	0	0	0	0	0	0	0	0	0	0	0	0	0	0	0	0	0	0	0	0	0	0
Glyma.01G066300.1	4.40842e-15	0.0926521	5.39048e-07	0	0	0	0	0	0	0	0.0141909	0	0	0	0	2.55381e-10	0.00185654	0.0329921	0	0	0	0.000359886	0	0	0	0	0
Glyma.01G066400.1	1.37349e-55	2.22074e-57	2.68026e-53	4.17244e-59	5.65034e-59	5.10246e-57	7.343e-56	1.07318e-52	4.13416e-59	0	3.8129e-72	4.64844e-64	0	0	0	1.96781e-28	2.2949e-27	4.0863e-51	6.93259e-52	1.57205e-65	7.31428e-54	0	0	0	0	0	0
Glyma.01G066500.1	3.89652	4.08337	6.01591	12.3202	14.4508	10.7586	1.27179	0.130046	1.80213	0.000644046	6.37808e-05	0.141043	2.89914e-11	6.08835e-30	1.05161e-37	3.10261	1.3681	4.02588	6.07348	7.95396	4.8992	2.81548e-34	0.00328935	7.60231e-33	2.55771e-52	1.31756e-39	9.70898e-57
Glyma.01G066600.1	1.97925	4.26848	0.498657	1.83743	1.26647	3.16066	2.32697	4.11831	3.20092	1.72623	3.53284	3.31612	0.697629	0.895283	1.72247	2.73717	0.779996	1.84423	0.410691	2.22645	3.15127	1.6291	1.07971	2.73391	0.819613	0.88059	1.06206e-10
Glyma.01G066600.2	7.77954	7.58527	7.63572	9.3983	8.18694	8.13871	3.4387	6.01041	6.87569	3.57885	10.3655	6.54492	0.899667	2.39806	2.79577	8.91624	7.44216	6.39188	8.63017	8.84913	8.20245	3.61364	4.22842	6.26572	4.36188	2.41957	2.84925
Glyma.01G066600.3	3.1688	2.6398	4.69083	3.11605	4.62437	5.31042	2.00076	1.9151	2.37073	2.00092	3.19861	2.58943	0.854425	0.532726	0.586811	4.52628	6.44781	3.3669	3.41642	5.90657	3.97494	1.64445	1.89864	1.40133	0.395218	0.704543	1.3495
Glyma.01G066600.4	4.37314	7.65379	7.61824	5.49987	7.1569	6.1804	3.7994	5.50126	6.02364	6.6856	8.30675	9.32231	4.38725	2.32962	3.27844	6.83925	5.04206	3.11836	7.5661	6.27696	4.29448	5.33529	3.86756	5.5252	2.97372	2.95124	2.91982
Glyma.01G066700.1	0.125193	2.10835e-51	9.02998e-27	1.99475e-55	0.334331	0.94701	0.12881	1.06129e-46	5.84214e-51	2.01887e-57	1.09947e-52	0.127882	4.22285e-46	1.27199e-70	3.17593e-63	2.08251e-49	1.38141e-52	1.86761e-53	0.111214	1.20547e-50	2.84702e-32	5.18192e-26	2.20935e-60	1.03602e-48	3.82361e-38	2.54656e-58	2.35817e-52
Glyma.01G066800.1	2.05063e-46	5.51218e-67	6.62968e-37	1.22376e-46	1.13661e-46	8.89943e-47	5.55162e-55	1.27414e-47	1.673e-19	3.21592e-69	4.88517e-71	1.82535e-58	9.85889e-70	4.81216e-68	1.41238e-29	3.28957e-33	5.65467e-46	1.05708e-47	2.83599e-82	1.03003e-76	0	8.317e-51	5.72893e-82	4.43686e-55	0	0	9.46632e-85
Glyma.01G066900.1	0	0	0	0	0	0	0	0	0	0	0	0	0	0	0	0	0	2.82519e-118	0	0	0	2.35676e-71	0	0	0	0	0
Glyma.01G067000.1	25.6922	21.6497	29.1793	40.7163	36.3921	35.6934	44.7675	60.2314	49.964	14.9291	50.4279	32.8003	5.33991	14.2908	13.0043	26.9506	18.9336	18.5669	23.7862	30.6777	23.7436	71.6167	22.1683	42.9018	11.6104	9.855	0.707474
Glyma.01G067100.1	9.53993	10.6491	9.03711	4.64889	5.9107	6.5875	4.47426	6.92875	4.91264	3.0436	10.579	8.0942	0.731033	0.420753	0.083138	10.7461	8.68961	11.0739	3.09219	5.9058	2.75202	5.32511	3.65312	8.29559	0.123796	0.335207	0.0444548
Glyma.01G067100.2	3.14438	4.9521	5.32681	1.39499	0.789833	0.338559	0.02072	0.887496	1.94699	0.673804	1.33131e-08	0.131308	0.0110182	0.519597	0.376458	2.30602	4.40909	2.53579	0.393679	0.0307154	1.54518	2.2162	1.11323	0.584213	0.767105	0.479162	0.0896222
Glyma.01G067200.1	19.5124	21.0027	37.5082	1131.19	980.648	844.404	549.404	477.286	620.464	160.523	312.13	351.815	1.08593	0.104687	1.81317	11.2656	10.5548	23.1928	812.158	732.525	714.813	297.31	140.195	266.295	1.46914	10.9602	1.37807
Glyma.01G067300.1	3.45845e-18	1.05196e-12	1.34365	0.0876818	1.11803e-05	0.0553065	0.0243559	0.0707489	0.345631	0.307483	0.185183	4.2894e-08	0.000665785	8.45689e-85	0.882496	4.66536e-23	0.405276	0.155628	0.992858	0.301478	0.280635	0.00556416	2.39009e-78	0.890369	0.0987275	0.011736	1.31096e-06
Glyma.01G067300.2	1.27416	0.669463	0.108291	0.616252	0.294197	0.834142	0.120417	0.000350691	0.969776	1.00683e-23	0.216413	5.4519e-08	0.000815516	8.9232e-85	0.0764065	0.986453	0.939979	0.0615692	0.0785328	0.6674	0.35487	1.14997	2.58184e-78	0.957355	1.44599e-85	0.39233	0.608734
Glyma.01G067400.1	0	0	6.23833e-19	0	0	0	0	0	0	0	0	0	0	0	0	0	0	0	0	0	0	0	0	0	0	0	0
Glyma.01G067500.1	0	0	0	0	0	0	0	0	0	0	0	0	0	0	0	0	0	0	0	0	0	0	0	0	0	0	0
Glyma.01G067600.1	13.6726	12.7209	13.7025	65.117	63.8439	58.7494	32.054	29.3073	41.4678	27.3047	65.0045	52.5052	0.866264	0.569072	1.21252	14.3054	11.7	14.6149	49.299	46.8177	47.7816	77.9454	35.7851	56.2911	1.85792	5.97834	1.40476
Glyma.01G067700.1	0	0	0	0	0	0	0	0.353387	0	0	0	0	0	0	0	0	0	0	0	0.156171	0	0	0	0	1.08707	0.19768	0
Glyma.01G067700.2	0	0	0	0	0	0	0.470012	0	0	0	0	0	0	0	0	0	0	0	0	0.200279	0	0	0	0	0.160203	0.266944	0
Glyma.01G067800.1	0.048221	0	0.0554232	0.307322	0.869811	0.532579	0.427504	0.918882	0.39129	1.34095	2.25635	2.02333	0	0	0	0.0492909	0.107118	0	0.423241	0.341513	0.73489	2.53242	0.825745	1.03589	0	0.0502054	0
Glyma.01G067900.1	21.1911	26.45	20.435	21.1153	19.1401	20.0968	18.6435	18.8633	18.152	9.50448	11.7041	8.35659	8.85112	8.44427	9.32145	18.4574	16.9255	16.8947	16.1258	24.7599	20.8511	12.9327	8.87385	9.60583	4.49228	4.54558	3.21563
Glyma.01G068000.1	88.1439	89.2634	89.7891	39.24	49.0496	34.1995	49.5003	62.6759	55.4122	23.1282	30.6572	35.8833	20.7275	25.1131	17.053	70.7144	80.617	76.1984	47.1139	42.0877	36.2705	13.8182	13.606	14.4062	10.091	9.40699	5.43182
Glyma.01G068100.1	6.07552e-31	0.0430592	1.96531e-50	0	0	0	0	0	0	0	1.8617e-38	0	0	0	0	4.75318e-34	1.47834e-41	6.41449e-39	0	0.0360043	0	2.53192e-69	0	0	0	0	0
Glyma.01G068200.1	5.5783	4.02628	2.30156	0	2.71302e-120	0	0	0	0	0	0.0214347	0.051188	0	0	0.0573429	3.80867	3.9274	5.74118	0	0	0.0496487	0	1.7489e-123	0	1.91999e-129	1.22861e-131	0.0244484
Glyma.01G068200.2	3.24624	2.92639	5.03978	0	3.01957e-120	0	0	0	0	0	0.0237228	0.0566359	0	0	0.0656174	3.42941	4.38335	2.23194	0	0	0.0665051	0	1.90858e-123	0	2.07104e-129	1.32962e-131	0.0264563
Glyma.01G068300.1	0	0	0	0	0	0	0	0	0	0.0961127	0	0	0	0	0	0	0.0862146	0	0	0	0	0	0	0	0	0	0
Glyma.01G068400.1	0	0	0	0	0	0	0	0	0	0	0	0	0	0	0	0	0	0	0	0	0	0	0	0	0	0	0
Glyma.01G068500.1	0.0555302	0.0652314	0.0686573	0.120724	8.90591e-23	2.7866e-36	3.05515e-41	0.0629967	1.50881e-26	0.0684054	0.0586982	5.44737e-40	0.0586545	3.26797e-27	1.64297e-43	0.173522	0.423681	1.7744e-36	8.20672e-27	1.01981e-26	0.0559464	2.57763e-27	8.79977e-41	0.401385	2.16407e-47	1.0377e-43	1.06161e-40
Glyma.01G068600.1	21.0647	23.9898	24.7113	27.846	29.4338	31.0876	26.1768	26.6605	24.7404	19.3661	40.5375	34.153	10.0159	9.64135	10.1878	31.3571	36.2308	34.8674	23.6748	27.4891	28.6139	33.5946	22.412	33.1761	14.1463	11.3521	6.46153
Glyma.01G068700.1	40.7587	49.7018	52.2509	54.8629	46.4334	63.2885	53.7487	56.5949	53.2004	56.5524	77.2145	77.7929	20.8641	22.52	22.6931	62.0569	56.9714	61.8225	45.5213	55.7117	55.0436	74.7916	51.6681	67.5814	46.9048	31.2528	12.363
Glyma.01G068800.1	4.03102	2.64608	1.98393	0.669641	2.58644	4.68048	1.7922	1.00192	0.828459	0.850837	2.7583	1.99922	0.365745	0.189649	0.158662	4.22148	6.88686	3.22698	1.96331	1.99404	1.99208	0.969363	1.3974	1.02731	0.00507148	0.130869	0.0122147
Glyma.01G068800.2	5.39078	4.73676	5.5511	5.74727	4.51789	2.13866	2.41353	3.18346	4.33286	1.36424	2.72134	1.67022	0.173827	0.135269	0.789536	4.82446	2.52476	3.98625	3.2459	4.487	4.16498	2.32542	2.0052	1.97772	0.804975	0.282799	0.00878072
Glyma.01G068800.3	0.981404	0.705033	1.46202	1.54142	1.63092	1.02902	0.404068	0.944373	0.850379	0.403374	0.868756	1.63917	1.75551e-14	0.0831174	0.000194442	0.983464	0.574581	2.84499	1.22054	0.576477	1.2785	0.44255	0.978219	1.1806	7.79533e-18	0.419685	0.0161164
Glyma.01G068900.1	1.39324	2.14594	1.41192	1.145	1.12287	1.42723	1.03385	0.712045	1.12327	0.472709	0.35353	0.518718	1.03147	0.954866	0.703446	1.80567	2.00654	1.96885	0.663816	0.848537	1.25216	0.60436	0.72914	1.16383	0.72799	0.428926	1.30725
Glyma.01G068900.2	0.432004	0.00773195	0.806194	0.0467002	0.0519913	0.192331	6.30261e-05	0.0614077	0.105976	0.193658	3.72366e-22	0.0487293	0.00163711	3.05677e-21	4.67573e-07	0.00721715	0.0511671	2.51783e-23	0.046824	0.442818	0.0426448	1.08232e-05	8.32026e-22	0.147867	3.32122e-23	2.12343e-28	0.22062
Glyma.01G069000.1	5.20414	1.49315	4.56224	4.56383	16.3053	5.17329	3.47194	9.22966	7.56038	2.15995	1.72982	4.3155	2.17555e-54	0.126848	0.000803013	2.58517	4.39179	6.70179	0.0261051	1.71204	1.50507	1.85033	0.798214	2.50699	3.28954e-57	6.2258e-60	7.42308e-05
Glyma.01G069100.1	1.15117e-57	2.55067e-39	7.04215e-61	1.5832e-60	2.6997e-61	1.79699e-62	5.07171e-73	3.95587e-52	3.65706e-58	4.74725e-58	4.59478e-61	4.53535e-50	0	4.31045e-72	2.16165e-36	1.6212e-61	2.2188e-60	4.88569e-50	3.14204e-48	1.24888e-57	8.52693e-59	7.00576e-60	1.63426e-57	5.57317e-56	5.15075e-59	1.769e-63	2.29393e-58
Glyma.01G069200.1	1.01248	1.15762	5.78962	21.4442	27.1783	22.8157	9.76604	5.49616	6.37359	0.399927	0.200903	0.20386	2.41926e-79	1.02755e-69	0.702641	3.81567e-61	0.869773	2.10699	18.6088	22.2416	17.4992	6.92965e-30	5.8246e-66	2.32443	0.23768	0.676606	0.518156
Glyma.01G069300.1	0.158636	0.0639419	0	0	6.2335e-10	0.0509346	0.186246	0.681646	1.03831	0	0.120335	0.0602955	0	0	0.0704445	0.166246	0.251266	4.00655e-40	0.766194	0.44948	0.41217	0.128309	0.36466	0.112402	0	0	0
Glyma.01G069400.1	3.69954	3.08685	3.89499	3.13098	1.18616	1.47913	5.27332	7.10195	3.68584	7.49606	2.1698	1.57319	9.68687	9.49009	13.6163	4.89782	5.8656	3.77364	4.25546	3.1145	5.25672	5.65989	9.30566	2.26179	11.7451	14.6676	31.661
Glyma.01G069400.2	4.89535e-07	3.24218e-21	0.169958	8.19599e-25	5.68072e-26	1.33383e-18	5.12428e-22	3.02585e-06	1.13577	2.83056e-10	6.99887e-26	1.13489e-23	3.92615e-20	2.28447e-24	3.42944e-25	2.49126e-08	2.18513e-20	0.927744	0	2.75609e-23	8.78946e-10	2.70807e-09	1.42178e-17	1.59676e-22	0.365269	2.05122e-23	1.90846e-22
Glyma.01G069500.1	2.30261	2.70736	2.9188	2.73752	1.49221	1.87806	1.95252	1.74985	2.10644	1.34648	0.372888	0.567678	1.3324	2.16092	1.88954	5.13209	3.69514	3.18642	1.29744	2.16943	1.87335	0.746985	1.49025	0.7864	1.80701	1.50992	2.16428
Glyma.01G069500.2	0.407787	0.333193	0.101621	0.0168341	4.70838e-08	0.260823	0.0143995	0.0131964	0.0768583	0.206335	0.0504612	0.304241	5.79205e-12	0.170525	0.0159669	0.163913	0.488131	0.276681	0.15756	0.0304734	0.00382423	3.22966e-08	0.0809867	0.0258068	0.402505	0.0025618	0.0923729
Glyma.01G069500.3	0.42317	0.768435	0.703074	0.682878	1.03949	0.817929	0.426003	1.57485e-14	1.04557	0.0903146	0.295866	0.237774	0.361272	0.936438	0.988688	1.29077	0.690221	1.90922	0.0255379	0.490251	0.249018	2.55409e-08	0.123804	0.165606	0.190828	0.63567	4.20984e-05
Glyma.01G069600.1	11.0806	12.209	14.6793	8.28284	10.3742	9.25591	7.2381	5.56218	7.52684	7.53236	9.92869	8.14771	2.78258	2.57498	1.65241	10.7853	9.72375	9.58109	7.14953	9.27894	8.45539	5.77239	5.32545	8.65534	2.73995	2.25947	1.28142
Glyma.01G069700.1	3.05447e-35	8.32356e-64	3.35279e-84	0.138712	5.88609e-09	1.06629e-48	1.88489e-49	4.47316e-55	4.7124e-78	7.59367e-34	6.05312e-51	0.1541	1.79674e-47	1.04914e-46	7.76425e-57	5.91791e-63	4.27777e-65	1.8376e-74	0.00700019	0	0.526277	1.79344e-46	2.40143e-51	1.00744e-56	4.39715e-54	4.15209e-55	2.36486e-51
Glyma.01G069800.1	0	0	0	0	0	0	0	0	0	0	0	0	0	0	0	0	0	0	0	0	0	0	0	0	0	0	0
Glyma.01G069900.1	5.28082e-95	2.26645e-87	0	4.58277e-54	1.10295e-52	4.42457e-47	7.49751e-51	2.61968e-61	6.39444e-66	0	0	9.09427e-51	0	0	6.05939e-48	0	0	1.91073e-78	4.56166e-22	1.127e-57	1.4993e-59	0	4.02265e-38	0	0	0	0
Glyma.01G070000.1	0	0	1.45008e-106	0	0	0	0	0	0	0	0	0	1.85156e-112	0	0	2.37988e-95	0	0	0	0	0	0.366173	0	0	0	0	0
Glyma.01G070100.1	0	0	1.90475e-106	0	0	0	0	0	0	0	0	0	0	0	0	3.12605e-95	0	0	0	0	0	0.467185	0	0	0	0	0
Glyma.01G070200.1	2.2145	2.7607	3.49235	7.20492	6.17696	9.19193	8.10872	5.46791	7.45918	3.67577	5.45816	4.8194	1.8721	2.92724	2.81839	3.02029	2.3532	3.19769	5.16132	6.66716	5.53132	3.82349	1.99242	3.59003	3.09321	2.95762	0.37105
Glyma.01G070300.1	0.731497	0.242841	0.253236	0.441183	0.209422	0.0567941	0.00202813	0.344082	0.0292987	0.160673	0.0641147	0.0773456	0.0338318	0.000466073	0.0102247	0.436427	0.850511	0.62352	0.719859	0.946673	0.648586	0.140544	0.0755285	0.00392782	0.0711817	0.011066	0.00724214
Glyma.01G070300.2	2.52592	1.2244	1.3655	1.34716	1.07972	0.859422	0.47948	0.404253	1.61519	0.19832	0.303751	0.266882	0.492611	0.178822	0.340051	2.53022	2.47915	3.17008	1.74354	1.65209	1.49017	0.188423	0.127959	0.224926	0.818709	0.0198741	0.0126009
Glyma.01G070300.3	3.94189	3.75967	3.17993	1.2313	1.96724	3.19453	2.71484	1.64103	1.56467	0.494778	0.236887	0.345483	0.48993	0.305854	0.52877	1.65082	3.08934	1.47098	1.20944	2.38127	1.13425	0.165223	0.583023	0.279687	0.37582	0.925034	0.969526
Glyma.01G070300.4	0.00608185	0.174139	0.146674	7.18823e-05	1.22999e-05	9.17933e-05	1.51203e-06	0.000295798	0.241386	7.21107e-17	4.18312e-05	0.00148837	4.10732e-19	4.58587e-11	1.53225e-05	0.142142	0.0217514	0.000724988	1.58692e-05	0.125583	0.164299	0.167439	2.14945e-08	9.8008e-18	2.65946e-17	0.0950505	1.97962e-15
Glyma.01G070400.1	2.66277	3.22364	2.88175	22.3325	23.5183	21.6013	14.2233	14.8469	15.0141	23.6649	31.9818	23.9776	22.5216	23.8148	23.0642	1.80496	1.45127	3.24391	16.9341	14.5629	17.4115	25.8872	20.0797	21.9476	27.3285	21.331	17.5799
Glyma.01G070500.1	0.676696	0.812586	0.863418	1.97461	2.1237	2.83156	1.86341	2.07845	1.69472	4.47541	3.72623	2.32267	3.7068	3.12149	3.75588	0.467394	0.695889	0.751494	1.78555	1.78272	2.3498	1.39193	1.9687	2.97292	4.0773	2.09387	0.24975
Glyma.01G070600.1	3.74205e-28	0.0892641	1.57442e-22	9.77153e-08	1.51556e-29	4.8997e-15	9.19198e-30	1.37163e-52	1.9965e-32	9.52879e-14	6.82369e-31	0	3.14868e-44	0	0	0.0101886	0.00421595	2.96462e-10	2.70141e-34	0	4.21812e-22	7.59039e-23	3.70858e-28	7.26323e-12	0	0	0
Glyma.01G070700.1	6.63355	7.87022	12.1182	10.1303	9.27754	8.87252	7.17832	9.9559	7.34969	6.61933	9.09319	8.41677	5.56497	6.19371	8.74447	6.34638	6.80967	10.9634	5.80291	8.78485	8.10676	7.64748	5.70516	11.2409	7.60446	4.4096	3.62594
Glyma.01G070800.1	8.08278e-52	1.47692e-51	2.90509e-48	3.49902e-50	0	0	6.19482e-39	2.6127e-32	2.79144e-43	0	1.20585e-56	0	0	0	0	3.43701e-50	9.48335e-46	1.95455e-49	8.43266e-52	6.17008e-45	4.18769e-47	9.99886e-52	5.34697e-54	7.21269e-28	0	0	1.03078e-42
Glyma.01G070900.1	1.33702e-32	0.552338	1.22776e-27	1.7596e-23	8.86809e-28	4.5567e-35	3.14024e-26	2.68159e-27	4.19111e-24	1.37185e-21	8.5139e-28	8.86879e-28	9.53937e-36	1.57824e-35	1.43216e-35	1.91004e-25	0.169358	2.29066e-29	3.23015e-28	3.51788e-26	1.0127e-31	1.01196e-26	1.2992e-25	7.69108e-28	6.89907e-21	8.24105e-37	3.23078e-31
Glyma.01G071000.1	0.136419	0.10621	0.164827	0.00049138	6.54029e-06	0.080783	0.0494565	0	0.156198	0.146499	0	0.0484706	0.219427	0	0.569209	0.0929001	0.00036812	0.0836138	0.0848303	0.000554045	0.108248	0.0517344	0	0.0998108	0	0	0
Glyma.01G071100.1	1.16667e-05	0	0.00107361	0.196075	0.00356458	0.543293	0.554248	1.26569	2.13061	1.97045	8.78646e-17	0.585173	0.713787	1.93491e-19	1.074	2.10087e-41	0	0	0.990848	0.0882537	0.0628839	0.792282	0.118252	0.22846	0.242736	2.63631e-26	3.97454e-22
Glyma.01G071200.1	0	0	0	0	0	0	0	0	0	0	0	0	0	0	0	0	0	0	0	0	0	0	0	0	0	0	0
Glyma.01G071300.1	305.397	313.904	372.793	309.726	341.775	342.014	362.735	455.878	389.392	200.287	558.11	427.835	89.5064	77.0503	82.7103	245.079	277.107	280.476	273.15	270.378	311.003	770.822	376.527	657.553	106.08	152.57	24.3843
Glyma.01G071400.1	2.77085e-29	5.72584e-28	3.84938e-28	1.5336e-28	2.33036e-28	3.78896e-29	4.77807e-28	1.65141e-28	1.30043e-27	2.1241e-27	1.78478e-28	6.19766e-28	2.06042e-29	1.40862e-28	7.63628e-30	4.77837e-29	1.26274e-28	3.32522e-29	1.06939e-28	2.89707e-27	2.4445e-28	7.13977e-27	2.39475e-28	1.72541e-27	4.30988e-29	7.50578e-31	2.30914e-28
Glyma.01G071500.1	6.0458	4.39835	3.58713	4.47584	3.32563	5.56221	2.90543	3.90728	3.00884	0.528273	0.212448	0.867631	1.58851	1.12269	1.24084	2.64744	2.09134	1.40296	1.49572	1.63027	1.57272	0.2245	0	0.262471	0.287024	0	0
Glyma.01G071600.1	0.402924	0	0	0.982669	0	0	0	0	0.521788	0	0	0	0	0	0	0	0	0	0	0	0	0	0	0	0	0	0
Glyma.01G071700.1	4.18627	4.8168	4.19693	1.87611	2.84431	1.44087	3.64701	3.31315	3.29207	3.13989	5.89683	5.81589	1.4292	1.16007	1.69372	4.72811	4.55819	5.26117	1.88354	1.6758	2.34129	5.04131	3.66881	6.65075	1.09274	0.837373	0.667105
Glyma.01G071800.1	0.383462	1.32064	1.52098	0.147475	0.0837108	0.0693391	3.11871e-25	1.57383e-21	2.92478e-23	1.09724e-24	2.4446e-25	5.00662e-27	7.08257e-56	8.53933e-53	0.108721	1.46928	0.350375	0.142939	0.0741384	5.56818e-24	2.68891e-28	1.57956e-25	3.60753e-23	0.0860789	1.54261e-56	5.92511e-24	2.68762e-20
Glyma.01G071900.1	1.13853e-51	5.10374e-49	1.81487e-62	2.65094e-59	2.98859e-63	1.22995e-63	9.52595e-59	2.34516e-53	5.81161e-54	3.44338e-67	2.35829e-27	1.124e-55	2.34346e-65	1.41831e-65	3.90289e-67	1.92973e-55	4.31855e-59	1.26939e-62	1.67289e-63	5.8949e-55	1.50941e-58	4.32279e-46	1.02951e-57	1.0868e-47	1.95892e-55	1.00332e-61	8.64072e-67
Glyma.01G072000.1	0.446405	0.0137513	1.0266	0.941349	9.47114e-07	0.811674	1.43867	1.11534	0.486248	0.826256	0.392229	2.50659	0.987936	0.289769	1.38731	1.64527	1.31699	1.67587	5.72603e-07	1.75304	0.489804	0.197323	0.935221	0.479892	0.02003	0.517141	0.911596
Glyma.01G072000.2	0.553498	0.58931	0.522504	0.791233	1.21313	0.741303	0.346249	0.526152	0.148211	3.89357e-06	0.73813	0.10565	6.99801e-05	0.0040036	2.22357e-05	3.85432e-12	0.912996	0.868139	0.256575	0.00201847	0.924304	0.577775	5.45316e-11	9.46888e-07	1.71717	0.388364	0.358121
Glyma.01G072000.3	2.15082	1.43619	0.0150237	1.29616	1.37466	0.600867	0.684719	1.14237e-11	1.84922	1.1197	0.217741	0.000466248	1.43562e-12	2.45631e-05	0.00458269	1.81557	0.135982	1.46856	2.41616	0.920707	1.13781	5.39524e-13	0.00396025	0.380221	8.91673e-05	0.0644024	1.34581
Glyma.01G072000.4	4.9026	7.09351	3.91568	5.69298	7.61974	6.67268	6.73498	6.6394	6.46957	7.35373	7.01457	3.43553	3.33607	3.82771	4.05762	4.2702	7.04529	4.35562	8.58083	5.46918	5.66138	3.56597	6.69677	6.4158	3.04671	3.4617	5.6479
Glyma.01G072100.1	0	0	0	0	0	0	0	0	0	0	0	0	0	0	0	0	0	0	0	0	0	0	0	0	0	0	0
Glyma.01G072200.1	0.152218	0.166485	0.169288	0.157326	0.16073	0.205709	0.247965	0.250375	0.170782	0.197615	0.51966	0.322972	0.0954601	0.21395	0.459692	0.645227	0.245733	0.069113	0.145371	0.295136	3.66102e-28	0.0848176	0.0933945	0.42627	1.35475e-41	0.0787801	0.157193
Glyma.01G072300.1	0.0830132	6.50952e-83	1.01257e-84	0	2.53281e-90	0.0371293	0.045276	0	0	0	3.35678e-97	0	0	0	0	1.57373e-95	8.54876e-93	8.83864e-95	2.31632e-95	2.59566e-102	0	1.60717e-92	0	0	0	0	0
Glyma.01G072400.1	0.0113195	7.8093e-68	0.0393968	5.17605e-91	0.0116899	0	0.012242	0.024964	0.0254194	0.0145449	0.0117395	0.0355676	0	0	0	0.0462823	0.0379597	0.140335	4.78324e-76	1.61424e-94	0.0103518	1.29607e-90	0.0138927	1.08374e-65	0.0174946	1.63702e-83	0
Glyma.01G072500.1	5.64895e-66	1.15093e-47	4.02411e-27	0.702872	0.805367	8.66825e-66	0.783215	2.08046e-40	3.42419e-56	1.37902e-42	5.06033e-67	4.57121e-27	1.2953e-51	2.26199e-44	1.20854e-25	2.50323e-29	3.09328e-27	3.10109	2.69542e-46	2.96376e-26	6.49901e-28	2.61681e-65	6.59174e-70	8.22286e-61	1.33702e-68	2.61047e-68	3.26482e-71
Glyma.01G072600.1	3.48262e-37	1.86595e-22	5.99067e-19	3.84395e-20	0.587115	2.24805e-24	2.8509e-22	3.91395e-45	2.29043e-23	1.89704e-41	7.30055e-37	2.6041e-37	1.86066e-26	1.95371e-21	1.79121e-42	2.1424e-38	1.30149e-42	3.18802e-28	7.71224e-30	6.73292e-40	4.16546e-30	1.93726e-28	7.02918e-37	0.337405	7.29827e-36	6.70833e-26	2.4455e-43
Glyma.01G072700.1	6.35871e-36	2.67542	3.76564e-22	7.06894e-34	4.36306e-34	2.62609e-37	9.33908e-35	1.45534e-37	6.39319e-24	0.281542	2.71465e-23	1.56394e-27	5.34357e-41	9.73897e-41	4.14369e-38	1.00872e-34	0.242078	1.58496e-36	1.48576e-34	0.217603	0.202855	6.56672e-39	1.90616e-34	5.2408e-33	7.85409e-45	4.71925e-43	7.88656e-38
Glyma.01G072800.1	5.21085e-27	0.556847	3.07765e-48	1.96631e-27	4.62466e-25	2.02526e-52	0.220959	7.95117e-24	5.13846e-58	1.51841e-26	4.33011e-62	5.23974e-27	1.79578e-51	3.35835e-62	1.05587e-65	0.438207	4.37119	1.27302	0.0211408	0.0628354	2.51975e-19	4.63721e-05	2.49922e-22	5.62811e-13	1.65672e-22	5.85377e-09	4.59079e-16
Glyma.01G072900.1	4.88405	6.23806	5.54407	4.09726	2.64525	3.72471	2.0441	2.70046	5.74121	3.95983	3.95882	2.18795	2.01346	1.52216	3.47057	4.60112	4.96504	4.18983	2.34347	1.33573	2.84949	3.8912	1.43204	2.73674	1.45433	1.22643	0.149157
Glyma.01G073000.1	8.48448	9.14621	9.73124	6.89607	6.68515	6.24197	5.09435	6.71939	5.42354	10.4299	11.9274	7.72808	8.31694	5.00743	7.17606	8.11814	7.22674	6.2766	4.23692	6.18088	7.88603	7.39264	4.70956	7.63926	4.88332	3.87236	1.90918
Glyma.01G073100.1	0.0931794	0	0.120563	0.103318	0	0	0	0	0.118138	0	0	0	0	0	0	0.100908	0	0	0	0.0987077	0.0888611	0	0	0	0	0	0
Glyma.01G073200.1	5.87745e-42	1.41085e-49	6.41119e-52	4.93942e-48	1.22985e-48	2.3682e-43	3.0762e-42	9.9848e-44	5.90359e-54	0.0864817	0.127869	0.51019	1.36219e-54	0	2.21284e-78	6.53893e-47	3.31531e-54	1.03001e-58	0.15296	3.01742e-55	1.82754e-52	0.168123	0.118541	0.0848636	0	0	0
Glyma.01G073300.1	8.50543e-79	1.64289e-79	3.95559e-77	9.56429e-71	1.54665e-27	1.65811e-77	8.52931e-80	3.72514e-77	4.91774e-78	3.704e-26	6.01505e-27	1.19744e-27	2.42105e-82	1.0252e-75	5.07433e-83	1.12435e-76	1.37406e-67	1.51724e-28	1.15064e-79	2.14181e-75	2.80713e-77	1.8493e-23	1.22131e-71	1.35604e-66	4.28984e-88	6.85426e-83	2.01362
Glyma.01G073400.1	1.35941	2.14999	3.57256	1.96503	3.27494	2.71384	2.42867	2.39304	1.28302	1.13208	1.20859	0.770502	0.817699	1.77671	1.16757	2.88289	1.06821	2.67083	1.96959	3.46314	2.55109	0.534712	1.76995	0.731839	1.37868	1.50466	0.839765
Glyma.01G073400.2	0.975955	0.0200066	0.011372	0.0516043	4.18452e-11	2.04615e-09	0.144367	2.42276e-05	0.0919614	0.00270823	0.00853884	3.25215e-05	0.236173	0.045317	1.66187e-13	2.87655e-05	0.000875866	0.0336736	0.110509	0.00538803	0.264176	0.125264	0.0573482	0.0425932	4.09924e-13	0.0516351	0.0577848
Glyma.01G073400.3	0.15951	0.28645	0.00225213	0.0178726	1.39391e-11	8.02436e-11	0.0298083	4.30998e-06	0.0527955	0.00175106	0.227938	4.53046e-06	0.0716129	0.0136497	6.92614e-14	7.87858e-06	0.000422891	0.00212886	0.07588	0.0679219	0.0670323	0.0237196	0.00222281	0.112408	6.08153e-14	0.0284183	0.0250017
Glyma.01G073400.4	0.125945	0.292827	0.0103149	0.0268397	7.42012e-10	1.53745e-11	0.571546	1.21236e-05	0.171314	0.00204657	0.317417	6.88416e-06	0.0759814	0.019471	2.10126e-13	0.406271	0.0255674	0.00485485	0.157152	0.0905595	0.200646	0.0211653	0.0669634	0.247245	1.06234e-13	0.469891	0.0939855
Glyma.01G073400.5	0.444146	0.417722	0.505132	1.61709	3.37389e-07	0.248363	0.194868	0.35238	0.426321	0.299418	0.0840648	0.450814	0.574606	0.152485	0.485229	9.81714e-05	0.0487124	0.0536056	0.954387	0.326735	0.703758	0.0836751	0.00765273	0.0566509	0.767233	0.140317	0.232085
Glyma.01G073400.6	0.000661989	0.0251663	8.40738e-05	0.000307058	0.0254664	0.136977	3.60348e-09	0.150189	1.05074e-10	0.309648	0.199518	4.4848e-08	0.00138482	0.00738719	0.107546	2.26884e-07	0.351797	0.0206835	0.247647	0.0110406	0.140413	0.0287735	2.2705e-06	4.66648e-05	0.206428	0.00024708	0.0163431
Glyma.01G073400.7	0.934633	0.790027	0.000947833	0.00187835	0.226226	0.0147242	9.07435e-08	1.3987	3.02737	1.18533e-09	0.0767083	0.753215	0.0417642	0.0360056	0.833563	8.21446e-07	1.56389	2.06435e-06	0.502874	0.136882	0.0206543	0.902009	4.70645e-06	0.947317	0.29934	0.00560277	0.187021
Glyma.01G073500.1	3.15166	2.32753	3.82587	1.39851	2.78707	2.67668	1.77518	3.57576	1.8357	2.30944	2.7965	1.4931	1.14341	2.2674	1.12311	3.82837	3.44031	2.73298	2.65078	2.13764	2.66944	1.57031	1.46504	1.39088	2.56825	2.10397	0.626034
Glyma.01G073600.1	0.0325891	0.107601	0	0.03255	0.100366	0.0281536	0	0	0.0356498	0	0	0	0	0	0.0363036	0	0.142903	0.0894315	0	0	0	0	0.0404929	0	0	0	0.0675041
Glyma.01G073700.1	0	0	0	3.53946e-78	4.58824e-53	1.06743e-72	0	0	0	2.02157e-80	0	0	0	0	3.53035e-75	0	0	0	0	0	0	0	0	1.11545e-44	0	0	0
Glyma.01G073800.1	0	0	0	0	0	0	0	0	0	0	0	0	0	0	0	0	0	0	0	0	0	0	0	0	0	0	0
Glyma.01G073900.1	1.15405e-35	1.88579e-39	1.07639e-36	1.27155e-36	3.35998e-37	4.84574e-38	1.84217e-36	2.44079e-37	6.08908e-39	7.81243e-40	4.88068e-37	7.2318e-39	3.64006e-50	3.34724e-38	9.3207e-53	6.99972e-40	2.74215e-37	1.08431e-37	6.64567e-37	1.4098e-34	4.3931e-34	1.21012e-29	5.68696e-37	3.5999e-37	1.95278e-38	7.83194e-39	1.05744e-49
Glyma.01G074000.1	2.98184	4.02428	2.40497	2.56215	1.44328	1.33811	2.28321	2.37177	2.0021	5.14027	2.19057	3.10465	4.10773	4.54125	2.62176	2.06292	1.78893	3.0493	1.38664	1.63175	2.98856	1.08533	1.94184	1.56365	3.01313	0.792932	0.291425
Glyma.01G074000.2	0.259788	0.511258	0.374001	0.405878	0.768232	0.106716	0.506668	0.155153	0.0624793	8.83637e-07	0.141023	0.372333	0.00197444	0.365638	0.556445	0.452744	0.339919	0.241039	0.643304	0.0196325	0.148107	0.242517	0.334581	0.134894	0.567368	0.449974	0.0515509
Glyma.01G074000.3	10.933	5.21452	10.2339	7.4094	10.1794	7.04341	6.96818	8.69709	7.3641	10.189	9.37548	6.81703	10.8053	7.14429	9.98814	6.61222	12.809	11.2403	7.96002	10.2956	5.19591	3.22408	4.80669	3.56139	5.86193	5.19247	0.990518
Glyma.01G074000.4	0.193355	4.95069	1.92264	0.822234	0.886	2.02208	1.14018	0.395239	4.1634	0.224628	0.0748013	2.80334	3.95864	1.57327	2.30244	4.32056	0.0919175	2.11809	3.29799	2.34226	5.65531	0.404701	0.176763	1.00369	1.99625	7.53117e-08	0.0469737
Glyma.01G074100.1	0	0	0	0	0	0	0	0	0	0	0	0	0	0	0	0	0	0	0	0	0	0	0	0	0	0	0
Glyma.01G074200.1	0	0	0.0514898	0.275825	0.285388	0.165116	0.190447	0.62113	0.449271	0.229469	0.140763	0.655619	0	0.120103	0.102253	0.181245	0.196574	0.170206	0.726994	0.345547	0.694951	0.250836	0.236087	0.104842	0.140262	0.0465237	0
Glyma.01G074300.1	2.17484e-44	1.82496e-47	4.71118e-40	3.64444e-44	9.80066e-44	1.49394e-49	3.69731e-40	1.54264e-43	1.85202e-48	8.811e-47	2.39425e-44	4.98658e-50	2.24177e-47	1.97385e-47	1.12943e-50	1.29969e-47	9.58396e-45	6.57179e-41	2.6495e-23	4.49398e-48	1.38482e-50	2.36946e-48	4.93979e-46	2.22918e-45	5.39134e-21	1.5335e-49	2.37538e-45
Glyma.01G074400.1	9.43761	7.53047	7.18518	7.4042	7.57302	8.50455	7.68955	5.713	6.72051	5.61086	4.82998	4.5928	4.23378	7.04318	6.09067	9.06644	8.74174	9.05197	7.16089	9.07509	7.70366	4.70649	7.5964	5.62515	5.26734	4.85732	3.73959
Glyma.01G074500.1	1.80764e-17	0.0030478	0.00365114	0.0102195	0.0137214	0.0537382	0.0491061	0.00261102	0.000420637	0.774258	0.514257	1.38161	0.013151	0.0388273	0.000356303	0.0301005	0.0852794	0.000566704	0.159556	0.44446	0.0296633	0.482755	1.03616	0.864807	0.00388523	0.27142	1.55032e-05
Glyma.01G074500.2	2.59561	1.11375e-05	0.695081	4.53027	3.29887	4.00295	1.57856	3.01047	2.6782	0.833534	6.09945	6.24972	0.232767	0.0689081	0.233248	1.93545	1.53969	2.82761	1.93675	3.85823	4.53023	6.75689	0.885926	1.72233	0.34404	0.310106	1.07883
Glyma.01G074500.3	2.94855e-17	0.00506792	0.00886629	0.0440906	0.248759	0.0994608	4.5117e-05	0.445009	0.191514	0.20491	0.199115	1.01493	0.0155261	7.39042e-11	0.000402017	0.0198767	0.0126597	0.0920333	0.792484	0.0148247	0.127853	0.223465	0.158982	1.4167	1.4288e-13	0.11114	9.09196e-06
Glyma.01G074500.4	1.74546e-17	0.121997	0.66246	0.434606	0.760117	0.0806669	3.98574e-05	0.504045	0.18564	1.27217	2.52362	1.65187	0.0131465	0.0390752	0.000356246	0.82411	0.29553	0.104126	0.908701	0.374581	0.139554	3.72406	2.03701	4.94518	0.00387658	0.271317	1.52914e-05
Glyma.01G074500.5	0.504371	2.00383	0.777048	0.175385	0.602066	1.3565	1.81787	0.022425	0.691679	0.311439	0.166364	0.149516	0.158839	0.058842	0.138673	0.0690255	0.367686	0.134324	0.879669	0.34265	1.33625	1.0362	0.12229	0.34866	0.117109	0.111186	0.215029
Glyma.01G074600.1	0.714882	0.730905	0.374922	0.0333587	0.0906528	0.0583483	0.0172107	0.0175151	0.0368052	0	0	0	0	0	0	0.725426	0.427496	0.36089	0.0152999	0.0651109	0.0462503	0	0.0202297	0	0	0.0335473	0.0497873
Glyma.01G074600.2	0.335422	0.151827	0.260179	0.0314994	0.0783957	0.0547147	0.016673	0.0168899	0.0344669	0	0	0	0	0	0	0.342633	0.278481	0.244493	0.0149404	0.0590521	0.0429	0	0.0196494	0	0	0.0313492	0.0465658
Glyma.01G074700.1	12.3897	15.0544	17.9842	21.0883	18.0865	20.6407	14.1107	15.708	15.3515	4.05251	7.50777	6.82567	3.52926	2.40112	3.01449	17.022	14.3251	15.7472	14.723	14.1887	17.5298	11.7728	5.77318	8.86296	2.87513	3.93982	0.108459
Glyma.01G074800.1	18.2465	20.1532	16.847	3.78485	5.30608	3.59642	2.18375	2.27908	2.61105	1.96383	2.22804	2.44619	0	0	0	17.6785	19.7307	19.9077	4.26585	4.83596	3.62796	1.71131	0.677973	2.14127	0	0.164394	0
Glyma.01G074900.1	0	0	0	0.0394591	0.0403938	0.0343103	0	0.0855301	0	0	0	0	0	0	0	0	0	0	0.0697618	0.0358743	0.0699769	0	0	0	0	0	0
Glyma.01G075000.1	0	0	0	0	0	0	0	0	0	0	0	0	0	0	0	0	0	0	0	0	0	0	0	0	0	0	0
Glyma.01G075100.1	5.74017	10.1798	4.1936	6.32636	13.5605	9.46149	10.1821	9.83429	14.269	6.99899	8.90425	7.45116	14.6674	4.61968	14.3089	8.50806	5.45834	9.03858	10.0409	10.4515	9.64913	6.18732	7.88882	8.30882	12.8036	9.32937	2.89378
Glyma.01G075200.1	0.112154	0	0.268155	0.345309	0	0.195352	0.243969	0	0	0.150462	0.115322	0.11814	0	0.153953	0	0.116397	0.127524	0.214694	0	0.104791	0	0.123393	0.420602	0.355673	0	0	0
Glyma.01G075300.1	6.7413	7.34947	3.87552	15.9261	6.35578	13.4539	9.41887	8.92595	5.35493	14.3863	10.7442	9.82268	9.9148	8.69696	5.67886	8.65114	5.43604	10.3195	10.1941	9.26127	11.7563	10.6692	15.2335	13.6429	7.87165	6.83823	5.11291
Glyma.01G075400.1	12.4769	13.1194	19.1043	15.4222	15.6091	17.5448	17.8917	18.2741	15.7326	18.8606	17.9823	11.5468	18.0099	15.9098	21.3455	11.0079	11.2719	12.1646	17.0704	20.0818	15.5893	13.8668	15.4412	13.8677	19.907	12.5124	5.0408
Glyma.01G075500.1	0.303781	0	0.416841	0	0.13718	0	0.136802	0	0	0	0	0	0	0	0	0.557211	0.626979	0.188214	0.121381	0	0	0	0	0	0	0	0
Glyma.01G075600.1	1.78221e-89	6.37568e-88	1.55972e-69	2.5379e-67	1.70936e-74	1.1627e-68	1.63065e-68	6.99048e-69	0.178204	3.87835e-71	1.30297e-22	7.43211e-63	1.59735e-84	1.8037e-77	4.63892e-87	0	3.86583e-73	2.35431e-77	3.85035e-69	3.87597e-66	8.53218e-66	3.38409e-69	6.51878e-67	7.76109e-65	6.89636e-79	1.61292	6.29048e-85
Glyma.01G075700.1	2.70138e-26	2.33898e-26	3.64557e-27	1.00987e-20	9.89947e-21	6.31644e-42	4.73679e-18	5.84204e-21	7.61002e-23	7.39686e-55	1.38486e-25	8.87813e-21	3.93619e-48	3.05462e-48	3.92941e-21	5.70345e-20	3.62582e-22	1.51624e-24	2.09028e-38	4.11634e-20	1.04669e-55	5.24171e-21	7.62641e-27	2.09869e-35	8.46068e-20	9.25674e-24	5.46073e-19
Glyma.01G075800.1	1.01087	1.08735	1.51814	0.405536	0.229083	0.339357	0.229619	0.199156	0.0302928	0.202354	0.0274734	0.247195	0.57735	0.622307	0.466947	1.78638	1.30048	1.13145	0.260282	0.15465	0.150068	0.0304087	0.201967	0.188571	1.15226	0.470315	0.645404
Glyma.01G075900.1	1.47457	1.61278	1.86066	0.414784	0.575912	0.419977	0.168101	0.133164	0.1794	0	0.0624977	0	0	0.0356306	0.0347923	1.70601	1.75771	1.7047	0.184893	0.249853	0.349659	0	0	0	0	0	0
Glyma.01G076000.1	1.01743	0	4.70305	2.64546	15.4407	8.66022	17.3818	10.3422	6.11375	7.23116	6.37981	16.6371	0	0	0	3.56223	1.49126	7.97307	3.49054	1.29089	2.14681	5.13254	40.3144	26.9155	0	1.32886	0
Glyma.01G076100.1	2.43504e-05	1.4575e-17	0.0581988	0.0544958	0.216941	1.65633e-15	1.65051e-05	0.000310596	0.557929	2.27512e-07	0.189729	0.0520183	0.00260439	1.05477e-07	0.291215	0.000747577	2.12338e-17	0.144149	0.0552015	0.402939	5.6174e-06	1.78435e-06	1.75446e-08	1.58462e-05	1.42628	8.6897e-06	3.72992e-08
Glyma.01G076100.2	0.307083	0.000117411	0.00372006	0.00118154	0.0151881	0.277477	0.16147	0.609265	0.0356482	0.0413093	0.0203894	8.98527e-06	0.00229957	4.06716e-09	0.304731	0.17641	0.083765	2.37679e-05	0.00595195	0.118803	0.0162686	0.00766106	0.257998	0.37075	0.00214518	0.013297	0.00103719
Glyma.01G076100.3	1.77603	2.69781	1.77549	1.66649	1.10378	1.34179	0.818896	0.509118	0.859727	0.80005	1.29709	1.29781	0.302599	0.622053	0.0322495	0.773605	1.12512	1.71015	0.879995	0.469763	0.917427	1.51591	0.50998	0.9884	0.024912	0.163843	0.406098
Glyma.01G076100.4	1.64578	2.06274	2.55902	1.13588	1.35129	0.572025	1.25058	0.152197	0.269173	0.625188	0.65909	0.53265	0.613934	0.000468707	0.273234	2.37943	2.68473	1.55195	0.700652	0.656668	1.25999	0.254787	0.497078	0.526664	0.582612	0.367639	0.0430575
Glyma.01G076200.1	3.76666	5.17929	5.12106	2.44894	2.14891	2.46809	1.83181	1.80416	1.44879	0.757816	1.28541	1.48805	1.5211	1.48913	1.91915	2.40308	1.22243	2.21444	1.58218	2.2876	3.01128	2.37328	2.1914	1.63721	2.57168	2.13492	1.67499
Glyma.01G076300.1	2.30916	0.564107	3.63172	2.53656	2.9474	0.547715	2.17893	0.747702	1.88339	0.356537	0.607608	1.19503	2.0454	0.00181115	0.637465	2.8153	3.35261	0.415595	4.87943	4.43663	1.71394	0.736299	1.96127	2.55721	0.86204	0.0408261	1.25199
Glyma.01G076400.1	5.58305e-32	1.72833e-26	3.40515e-18	0	0	2.78829e-34	9.29455e-24	1.85862e-28	0	1.6767e-13	4.86816e-86	0	1.05867e-25	0	0	5.47701e-11	5.41979e-05	8.01872e-10	0	0	2.65008e-08	3.21666e-39	3.16682e-31	1.00269e-37	1.26153e-40	0	0
Glyma.01G076500.1	0.0172039	4.76433e-34	0.0435519	1.97887e-46	2.97283e-50	8.83419e-47	1.35457e-12	1.79031e-49	0	3.32003e-28	0	0	2.58116e-30	0	0	5.8746e-28	4.41066e-35	9.34661e-41	1.84156e-65	5.72731e-36	1.59831e-19	5.53553e-29	8.70767e-41	2.15971e-10	0	0	0
Glyma.01G076600.1	3.24777e-54	1.48245e-27	5.62802e-26	1.1085e-55	3.08477e-56	4.64143e-53	9.38366e-56	2.29208e-56	9.58856e-26	2.75053e-27	6.02078e-28	4.13784e-26	8.40344e-59	4.87499e-59	1.73109e-57	1.60637e-54	5.94472e-27	2.05523e-29	1.05993e-54	6.18981e-53	2.89231e-28	1.00029e-53	1.47315e-56	4.0138e-51	3.23718e-55	3.89709e-59	2.2717e-55
Glyma.01G076700.1	0.199465	0.354385	0	0.545624	1.34804	0.873518	0.344853	1.74835	1.31777	0.405852	0.443696	1.00382	0.129331	0.133345	0	0.105305	0	0.185658	0.10139	0.735537	0.289843	0.816042	0.382436	0.766123	0	0	0
Glyma.01G076800.1	5.64246	0.00075899	1.62927e-09	0	7.20769e-13	0	0	4.30337	0.950347	0	0	0	0	0	0	0.0974468	3.02805	3.84199	0	4.88395e-16	0	0	0	0	0	0	0
Glyma.01G076900.1	0.128038	0.0888879	0.092691	0.0970245	0.130928	0.0182602	0.0435235	0.453369	0.181621	0.0237372	0.314402	0.12349	0.0630185	0.175744	0.246483	0.028128	0.086332	0.0515508	0.975605	0.752623	1.19093	0.633667	0.290185	0.746261	0.029076	0.0718762	0
Glyma.01G077000.1	0.280776	0.504234	1.32349	0	0	0.0502162	0	0	2.37661e-18	0	0	6.46664e-37	0	0	0	1.02384	0.91688	1.01345	0	0.0530428	0	0	0	0	0	0	0
Glyma.01G077100.1	2.72633	5.84811	5.35339	0.391651	0.48413	0.334482	0.411543	0.414363	0.51433	2.13135	2.94582	4.04901	1.12982	0.56858	0.799987	6.14119	6.6862	6.21883	0.501555	0.361542	0.492645	4.48996	3.55976	4.51887	0.687413	1.21781	1.99135
Glyma.01G077200.1	11.9671	8.61237	10.7945	8.31312	9.50625	8.86171	8.88115	7.8701	7.51533	8.02337	10.2488	8.55301	7.69442	5.14599	4.95202	9.58504	11.9019	12.0934	8.64498	8.37627	9.3616	3.79291	7.46908	7.84054	6.28087	5.50967	0.778843
Glyma.01G077200.2	0.69146	2.25636	1.5296	1.54279	0.878202	1.0348	1.7616	1.83452	0.990854	2.06685	2.42373	2.39563	1.77869	0.846276	3.44748	2.47915	0.712896	0.89481	0.665233	1.43112	0.817921	2.68244	0.428641	0.944325	1.54665	1.50283	0.171683
Glyma.01G077200.3	1.2867	1.59825	1.12115	1.80194	0.765117	1.03909	0.315681	1.02161	1.08727	2.23815	1.14589	0.273546	1.2553	0.738603	1.11202	1.69001	0.740853	1.07763	0.050319	0.589671	0.762417	0.607538	0.433853	0.609537	2.04413	0.978669	0.102243
Glyma.01G077300.1	11.7944	10.2133	10.4379	7.14885	7.30762	7.32911	6.44725	9.04273	7.41658	4.39608	7.5442	5.35568	1.26836	2.55304	2.46371	12.6275	10.8734	9.4616	5.86835	8.16675	7.83682	6.08635	5.06836	6.02971	2.08182	2.18657	2.05566
Glyma.01G077300.2	0.487711	0.0433147	1.79024	0.853501	0.031974	1.29061e-05	0.445904	0.024157	0.000798344	0.0075354	1.05282	0.583335	0.195626	0.148728	0.00904996	0.737718	0.857055	1.08399	0.470191	4.24895e-11	0.256125	1.47036	0.78982	0.502269	0.530584	0.634464	0.606404
Glyma.01G077300.3	1.02235	2.84626	3.35532	1.6214	0.849961	1.44739	1.87077	0.570654	1.96376	1.97191	1.54492	1.37489	1.98965	1.01385	2.26584	2.61868	2.35662	2.56933	0.535985	0.292026	1.43501	1.14253	0.701973	1.31534	0.829825	1.16411	0.376266
Glyma.01G077400.1	1.81936	2.03427	1.97809	2.24849	3.36168	2.39058	2.22571	2.1422	2.41943	0.132909	1.49862	0.599339	0.840824	0.703231	0.678758	1.69792	2.01704	1.40642	1.83415	2.38857	1.65742	3.43114	1.29276	3.96688	1.41481	0.421212	0.215209
Glyma.01G077400.2	9.79112	10.2395	11.006	9.38059	6.9361	8.10747	8.52717	8.79436	7.98116	6.08137	8.99206	7.70024	4.04736	3.25046	4.70617	9.74567	10.0744	10.9319	8.3581	9.41731	10.518	6.99535	6.96743	6.06415	4.5007	4.53605	0.813897
Glyma.01G077400.3	1.06948	0.298129	0.29773	0.262625	0.319934	0.561155	0.996457	0.401179	0.257979	0.652908	1.29283e-06	0.252319	0.00219627	0.706785	0.000548264	0.606337	0.707503	0.330492	0.924627	1.03843	0.664607	0.0350335	0.244886	0.475582	0.00181723	0.31583	0.0400884
Glyma.01G077500.1	0.0481503	0.0418237	0.0436982	0.106278	0.0977656	0.0458612	0.154162	0.0139837	0.0293965	0.0634949	0.0533529	0.0667841	0	0.0135928	0.0139023	0.0248142	0.0273957	0.0546343	0.0364041	0.0259826	0.0481581	0.0445282	0.172764	0.386941	0.0188056	0.0120807	0
Glyma.01G077600.1	11.4804	10.8841	11.6181	10.6876	11.0177	10.8143	8.86557	8.72551	8.97722	5.83192	10.418	8.82066	3.24593	3.05517	3.1149	10.6345	11.8365	12.0018	10.1283	10.9548	10.1501	8.45001	6.96314	10.7142	2.7985	3.4919	1.99063
Glyma.01G077700.1	1.06361	1.52377	1.96123	2.77932	1.68191	1.53123	0.450736	1.3284	0.647459	0.424424	1.3931	0.569519	0.357943	0.0242	0.0345885	1.21439	1.31045	2.38417	0.997685	1.4257	1.27505	1.48015	0.992841	1.44014	0.0473778	0.1833	1.315e-05
Glyma.01G077800.1	0	0	0	0	0	0	0	0	0	0	0	0	0	0	0	0	0	0	0	0	0	0	0	0	0	0	0
Glyma.01G077900.1	14.0769	14.56	14.4853	11.5137	9.8041	11.2925	11.7237	10.1312	10.2313	8.36341	15.7042	16.577	5.90952	4.47082	3.61706	14.0396	15.8071	15.0112	9.89619	10.3448	9.3852	12.5703	9.5132	12.5815	4.14105	5.1893	2.52276
Glyma.01G078000.1	0.506625	0.706502	0.916444	0.920332	1.16455	1.17703	0.487829	0.366557	0.13042	0.0410915	1.05292	1.17038	0.0154395	0.184429	0.102262	0.809055	0.30134	0.923992	0.369378	0.603448	1.3147	0.655096	0.450355	0.36898	0.206696	0.0612604	0.539279
Glyma.01G078000.2	1.22431	1.37197	0.344757	0.000450839	0.0619035	0.280483	0.00195482	0.231138	4.48269e-09	0.0460759	0.028503	0.0767594	0.00248402	0.633824	0.61093	3.56442e-14	1.71203	0.000312538	0.188502	0.0314538	0.0635807	0.00516111	0.180185	7.54892e-22	0.0206044	0.0942879	0.32718
Glyma.01G078100.1	3.40134e-54	4.42407e-59	5.62302e-56	6.50525e-83	9.92696e-52	0	0	0	0	2.67375e-64	2.14335e-58	0	7.4041e-66	1.95683e-73	5.17615e-74	0	0	2.03219e-64	7.56915e-50	3.71242e-51	5.26027e-65	9.78806e-77	8.77128e-69	3.95896e-48	0	0	0
Glyma.01G078200.1	3.74129	4.75279	4.16086	0.336029	0.251276	0.255129	0.257023	0.711817	0.954848	0.694693	3.0025	1.93656	0.0610381	0	0	5.04329	4.35952	7.05028	0.570391	0.505202	0.443147	2.48195	2.11639	4.35355	0	0.348199	0
Glyma.01G078300.1	1.39208e-66	0	3.70611e-64	0	0	1.47015e-75	9.06428e-58	2.18337e-62	1.24995e-60	1.19695e-21	1.67402e-63	7.21353e-61	1.47954e-26	3.34597e-27	1.46791e-22	0	0	2.97903e-88	3.16003e-52	6.53775e-51	0	1.03218e-44	2.51574e-20	6.54395e-57	5.3553e-25	2.60227e-26	1.17915e-21
Glyma.01G078400.1	3.06458	2.49252	4.06002	2.23587	2.27768	2.22552	3.04968	2.93015	1.98419	3.25603	6.42939	4.73267	0.93184	0.870588	1.20277	4.2235	3.85641	3.35429	2.06865	2.17427	2.22519	4.84832	3.31142	4.83158	2.02217	1.50321	0.368547
Glyma.01G078500.1	0	0	0	2.35753e-41	5.81405e-32	3.49763e-41	0	0	0	7.41262e-15	0	0	0	0	0	0	0	0	0	0	0	0	0	0	0	0	0
Glyma.01G078600.1	0.0653035	1.45847e-09	0.491061	0.18905	0.0608393	0.356236	0.0925159	0.0130672	2.27099e-17	0.00295234	0	8.8121e-23	3.24708e-71	2.27946e-61	2.84909e-76	0.0712197	0.00197661	0.000860766	0.280383	0.314145	0.580509	0.0161878	0.0689813	0.000152899	0	0	0
Glyma.01G078600.2	1.42428	3.32693	2.9799	1.65823	2.8689	2.65684	1.68707	0.341546	0.637956	0.112866	0	9.21412e-23	3.42849e-71	2.40482e-61	3.00549e-76	1.37475	0.969293	0.410929	1.95227	2.31728	1.64946	0.0170284	0.0763477	0.000170386	0	0	0
Glyma.01G078700.1	0	0	0	0	0	0	0	0	0	0	0	0	0	0	0	0	0	0	0	0	0	0	0	0	0	0	0
Glyma.01G078800.1	18.1876	15.2684	13.3501	0.298704	0.408181	0.776601	1.91352	2.16097	2.85019	0.977365	0.100963	0.61334	2.33907	3.14912	5.7344	25.3367	15.8786	20.3211	1.1978	1.44243	1.14589	0.110777	7.22831	0	5.98605	3.25055	3.23195
Glyma.01G078900.1	0	0	0	0	0	0	0	0	0	0	0	0	0	0	0	0	0	0	0	0	0	0	0	0	0	0	0
Glyma.01G079000.1	0	0	0	0	0	0	0	0	0	0	0	0	0	0	0	0	0	0	0	0	0	0	0	0	0	0	0
Glyma.01G079100.1	2.67866	2.31222	3.40766	3.14429	1.64815	3.495	3.55278	2.78519	2.95321	5.02604	9.62448	6.44007	1.12665	0.379107	0.083286	1.78116	1.39666	2.76796	1.57972	3.44706	2.58123	9.25436	5.14221	6.26447	0.361673	0.186957	0.310657
Glyma.01G079100.2	1.78716	1.00948	0.513777	1.29271	2.4155	1.23368	0.970551	1.3359	1.45528	1.70989	4.48288	4.43422	0.0167998	0.641822	0.523791	2.09157	1.65218	1.26446	1.68717	0.611842	0.498082	5.09613	1.36858	6.19841	0.0434059	0.320472	2.10274e-07
Glyma.01G079100.3	0.570972	0.0375893	0.241868	0.344542	0.132653	0.411663	0.0976867	0.475531	0.315342	0.376411	0.809376	1.04983	0.2259	5.85386e-05	0.264852	0.593938	0.515643	0.397503	0.270071	0.610817	0.843786	2.28789	0.497939	0.146372	0.00417682	0.260305	2.207e-14
Glyma.01G079100.4	0.84397	0.540306	0.949831	4.66187e-08	0.311065	0.111709	0.18266	0.558855	0.326675	0.0574754	0.918669	1.02616	0.444215	0.0723516	0.219064	1.41345	0.9256	0.939751	0.399783	0.97693	1.06545	0.020483	0.20526	0.000893219	0.256218	1.10095e-08	3.51023e-07
Glyma.01G079100.5	0.0373378	0.00416699	0.0818835	4.45703e-08	8.42499e-06	0.0490311	0.0626278	0.0476511	0.0127146	0.028921	0.271136	0.00178107	0.0269276	8.4402e-06	0.189583	0.00250106	0.0315515	0.172471	0.00283797	0.0289163	0.0906524	0.0549573	0.00707719	0.000114322	0.000897291	1.39409e-08	4.34527e-14
Glyma.01G079200.1	0.277264	0.254511	0.219441	0.748465	1.03216	0.597924	0.245512	0.163793	1.53962	0.188391	0.391603	0.190763	0.123564	0.0538163	0.282864	0.840837	0.0813413	0.685713	0.453423	0.950039	0.566358	0.259609	0.368354	0.375309	0.284754	0.905727	0.170444
Glyma.01G079200.2	3.11799	2.98308	3.16197	2.50728	1.53084	2.53798	2.58851	2.32041	1.13563	4.2785	3.17019	2.70711	5.69551	3.02565	4.8939	2.59986	4.01055	2.54016	1.71987	1.50588	1.96449	2.6931	1.31522	1.50351	3.31011	1.58768	0.543352
Glyma.01G079200.3	1.23899	2.7442	2.00208	1.78009	2.00232	1.62119	1.86118	1.27725	1.70814	0.419364	1.02892	1.15325	1.3018	0.723491	0.735639	1.88465	0.611911	0.832288	1.68364	1.30206	1.25988	0.690637	2.25782	1.00627	0.537964	1.10652	2.17115
Glyma.01G079200.4	0.698144	0.183018	0.486998	0.766492	1.19127	1.25573	0.519226	0.349848	0.80253	1.34425	0.740733	0.423389	0.437617	0.262979	1.5372	1.43427	0.455641	1.47457	0.24135	0.806635	0.483336	1.38271	0.174463	0.813124	1.26332	0.494584	0.0513964
Glyma.01G079200.5	0.595389	0.0135488	8.28158e-05	0.000918931	1.14314e-10	0.00144669	2.54892e-13	2.67194e-06	0.0304662	0.000839795	0.0375978	0.00440125	0.195946	0.00122324	0.0691256	0.141061	0.00677717	0.0272309	0.107278	0.000384897	1.01688e-06	0.00281894	0.0084721	0.272275	2.22179e-17	0.481774	4.48449e-15
Glyma.01G079300.1	1.69821	0.222411	0.700179	1.07815	1.2072	1.28785	0.948099	1.07802	0.269736	0.624888	1.05076	0.673174	0.0797808	0.0905036	0.0427403	1.7757	1.64512	1.4301	1.09899	0.530544	1.09668	0.894499	0.526009	0.638023	0.532442	1.26877	1.60049e-06
Glyma.01G079300.2	11.9514	14.9489	9.03452	8.79141	9.12549	7.35589	6.18939	11.0669	4.79632	5.11281	18.9267	12.5997	3.02704	5.88234	2.7032	13.7972	11.6132	8.37546	15.0542	5.96046	9.66763	15.4102	6.4356	12.4762	5.77536	2.98871	2.26254
Glyma.01G079300.3	1.10552	2.90705	0.526116	0.491202	1.08871	0.540231	1.95898	0.734466	0.0246001	1.94961	1.30511	3.04874	0.561024	0.000700862	0.545702	0.997568	1.03837	2.47309	4.27775	0.42551	0.210457	6.46453	1.31593	2.19086	0.0020051	0.762978	0.0583202
Glyma.01G079300.4	8.91197	1.21479	8.27177	11.6377	9.78751	8.93934	7.30295	5.43466	8.71032	6.41476	13.2042	7.24961	1.97872	1.34701	0.958033	10.9926	5.92535	9.6184	0.221249	6.03719	4.59322	7.7158	7.17895	13.3039	0.877567	0.061589	0.774191
Glyma.01G079300.5	1.29041	2.35369	2.15612	0.125993	1.7092	0.219248	0.660671	0.271038	0.955252	0.290073	1.3725	1.66713	0.955163	0.558317	1.08968	2.66063	1.59715	4.04442	0.69503	0.409493	1.17868	1.44254	0.724234	0.512318	0.939151	2.14301	1.1466
Glyma.01G079300.6	2.77666e-06	3.2027e-12	0.00118544	0.0862032	0.000614318	7.33934e-14	0.165791	0.00034858	0.30048	0.00136013	0.00220802	0.0195197	0.0490356	0.00235366	0.00013972	2.71362e-09	9.28615e-05	0.0107682	4.11971e-12	0.00469141	6.04028e-08	1.53106e-05	1.26528e-09	0.00224988	0.0259797	7.47415e-05	0.00240938
Glyma.01G079300.7	0.0463331	2.50496	0.368828	1.27151	0.124726	1.40562	0.00560367	0.796964	0.300226	3.78576e-05	0.0935757	0.669999	1.54812	7.87861e-05	0.277793	0.248336	0.399817	0.797065	1.6152	3.33313	0.171907	0.0217247	0.22321	1.16756	2.13385	0.914237	0.14192
Glyma.01G079300.8	5.44776e-07	1.08132e-06	0.000115405	0.000912117	2.10637e-05	6.20565e-13	0.00294495	2.64618e-05	3.64038e-05	0.000978471	0.000339993	0.00606287	0.000153753	5.18359e-07	2.43793e-05	6.21079e-12	0.00640675	0.0170419	0.00019075	0.00168273	2.84651e-10	0.000199218	3.63364e-12	0.000239422	0.000478379	0.00739181	0.122409
Glyma.01G079400.1	0	0	0	0	0	0	0	0	0	0	0	0	0	0	0	0	0	0	0	0	0	0	0	0	0	0	0
Glyma.01G079500.1	11.8234	11.8417	12.2081	17.1874	17.3524	17.3392	13.1854	13.2715	13.7748	11.6566	18.9955	15.135	11.4948	11.253	10.6288	10.9386	8.43687	10.9093	11.9639	13.5042	11.6228	16.4314	12.4241	15.5283	10.9977	9.04934	1.22263
Glyma.01G079600.1	4.1946	1.26252	1.36937	3.69386	4.92027	8.29241e-84	1.25272	3.3451e-89	1.25805	2.54184e-84	5.55408e-93	9.70282	1.37968	0	1.20481	4.61457	1.36825	3.02868	1.01289	1.95489	2.88775	2.32305	1.34251	3.93022e-93	6.27715e-97	3.34155	2.17238
Glyma.01G079700.1	7.23479	5.92206	4.20629	2.8052	5.72574	1.42601	2.31553	3.4718	3.1578	1.67857	2.1067	0.534289	3.58165	5.84732	3.22711	4.87613	6.00575	7.97111	2.12026	1.01589	1.86814	0.6001	1.07465	2.96509	4.75224	1.76562	0.378387
Glyma.01G079800.1	0	0	0	0	0	0	0	0	0	0	0	0	0	0	0	0	0	0	0	0	0	0	0	0	0	0	0
Glyma.01G079900.1	0.269454	0.180956	0.164601	1.11349	1.25957	1.38239	1.14244	1.25832	1.08253	0.0959875	0.137236	0.137853	0	0.069737	0	0.207877	0.119345	0.274151	2.25838	2.2028	2.36665	0.0314631	0	0.0354955	0.0710131	0.0211338	0.0218216
Glyma.01G080000.1	0	0	0	8.00916e-30	0	7.98959e-29	0	0	6.10946e-29	0	0	0	0	0	0	0.0560152	0	0	0	0	0	0	0	0	0	0	0
Glyma.01G080100.1	0	0	0	0	0	0	0	0	0	0	0	0	0	0	0	0	0	0	0	0	0	0	0	0	0	0	0
Glyma.01G080200.1	75.3696	77.0821	64.7147	65.3287	54.9893	62.111	46.3239	46.2158	52.1913	31.1946	32.949	32.2958	37.8246	33.0398	33.3526	75.2099	79.6722	58.7487	56.5394	66.603	67.3735	30.1492	35.8842	32.9278	33.4665	28.2749	62.9355
Glyma.01G080300.1	4.04951e-16	8.08553e-122	0.0657354	0.113958	0.0595298	0.0492078	0.0606987	0	0	0.0712877	0.500516	0.00635905	1.79444e-115	0	0	2.95552e-118	0	0	0	2.17243e-109	0	5.53258e-05	0	2.03777e-56	0	4.88383e-43	0
Glyma.01G080400.1	26.0834	23.645	24.179	15.8405	9.96027	13.0985	18.5586	17.6623	19.4466	6.09015	12.1791	9.16958	4.38419	5.51905	6.8657	28.9823	23.3768	22.2305	13.8864	11.3743	14.4479	9.66767	8.03744	7.02186	5.28561	4.45327	2.46169
Glyma.01G080500.1	7.73176	7.17103	7.23495	8.50055	9.95781	8.39975	14.4294	21.5628	18.2732	4.3148	22.5407	19.802	0.2831	0.0841421	0.327589	14.5635	7.84758	12.79	10.2429	16.2696	7.23568	26.4898	9.58295	28.0524	0.2615	0.128332	0.0652901
Glyma.01G080600.1	6.98034	7.28679	7.824	5.35176	5.80747	5.70996	5.80897	6.83963	5.72891	4.65729	8.23959	7.59758	2.5108	2.89292	2.43232	7.14397	5.87606	6.27879	6.84262	6.54978	7.49811	5.41851	4.43413	5.46152	3.36961	2.60631	6.58052
Glyma.01G080700.1	43.2941	41.4692	35.2021	18.4865	20.4048	18.4562	18.4558	20.9604	19.7083	17.3366	23.3792	16.4247	17.7672	27.0006	21.1263	40.7277	35.1042	32.4834	18.919	19.3871	20.602	13.0525	16.2364	18.9171	24.6119	14.2896	23.9735
Glyma.01G080700.2	3.4912	2.13371	1.50922	1.77316	3.29234	1.79636	1.97042	2.65294	1.96525	1.39108	1.55022	2.58148	2.83136	3.32175	3.22347	2.90291	4.09324	2.91757	1.91608	1.25695	1.75859	1.56121	4.632	2.2875	8.33287	2.7773	5.52965
Glyma.01G080700.3	4.10757	5.51303	3.67248	0.91461	0.0450677	0.909182	3.2453	2.15594	2.65632	3.16255	0.0695671	6.26641	6.82593	10.0825	11.6729	2.99456e-07	1.54802	4.66475	3.53489	0.94645	3.6024	0.00168236	4.66153	0.251447	12.0591	9.29814	25.5544
Glyma.01G080700.4	4.55262	1.08605	4.26242	3.36048	2.32175	3.34765	3.15061	2.47937	1.35483	4.02709	2.78166	3.17185	6.79448	3.94192	7.23916	3.98467	3.08559	3.20714	3.63346	3.80398	3.31429	2.53693	1.78161	0.504007	2.37804	5.04864	8.33499
Glyma.01G080700.5	0.0702093	0.0186912	0.0985057	0.025927	0.000473199	0.0428214	0.143938	0.0495256	0.0272473	0.126938	0.00108241	0.225865	2.76133	0.381732	2.96125	4.97327e-09	0.0101726	0.0490578	0.114043	0.0189686	0.0615565	3.6833e-05	0.0855766	0.00106153	0.645451	1.744	3.89998
Glyma.01G080700.6	0.429546	0.0567047	0.935479	0.217255	2.25922e-10	0.650717	0.0547666	0.061006	1.16308	1.45524e-07	2.40878e-09	1.96512e-09	8.21637e-12	1.52042e-12	0.44178	0.101779	0.247493	0.0903658	0.127384	0.145194	0.603638	1.74818e-09	0.159603	0.105448	0.0846779	0.0533242	2.89853e-11
Glyma.01G080800.1	0.108739	0	0	0	0	0	0	0	0	0	0	0	0	0	0	0	0	0.103135	0	0	0.110917	0	0	0	0	0	0
Glyma.01G080900.1	37.461	32.8904	32.4572	37.6306	39.9739	39.4723	21.8813	21.3804	20.4398	11.386	12.736	16.0264	8.99316	8.57169	7.60198	32.5857	31.6116	36.1977	28.2964	28.6561	26.7247	7.59825	12.6066	12.4111	9.87295	5.55342	17.7633
Glyma.01G081000.1	0	0.686425	0	76.8684	47.4731	81.2274	43.1581	29.456	35.9696	0.478551	0	0	0.493113	0	0.90278	0	0	0.268724	45.491	47.0321	34.7223	0	0	0	0	0	0
Glyma.01G081100.1	16.7077	16.1209	18.7865	10.286	14.6522	13.9888	15.0858	14.6488	14.2434	10.9473	22.7744	20.4623	6.21943	2.29884	4.9097	12.5827	11.5443	13.0587	11.3237	11.5462	12.5164	14.0379	10.2165	15.9628	1.37423	1.54535	0.398766
Glyma.01G081100.2	2.20838	2.37718	3.47164	7.26007	6.1109	8.45711	3.0756	2.42968	3.41469	0.00189711	0.636248	0.68674	0.0128871	0.0303209	0.00302381	2.55475	2.13736	2.35523	6.39257	7.32095	4.86998	0.429834	0.0520043	0.64618	0.0375517	0.00983628	0.0210383
Glyma.01G081200.1	0	0	0	0	0	0	0	0	0	0	0	0	0	0	0	0	0	0	0	0	0	0	0	0	0	0	0
Glyma.01G081300.1	166.494	173.68	167.69	76.9453	55.737	68.1899	113.296	111.903	118.07	34.58	9.40104	15.8773	58.8796	64.4676	62.1161	157.848	161.805	154.787	67.7457	67.1306	86.8862	12.731	48.5298	13.2128	48.5052	53.6104	9.3506
Glyma.01G081400.1	1.15721e-40	1.21243e-32	1.20396e-58	6.12728	4.67905	6.53771	4.35024	3.85399	7.3766	1.23488	0.151546	0.781372	2.44474e-31	1.23468e-37	0.0928276	9.53739e-55	1.93749e-35	0.0106871	2.82884	2.55308	1.03287	1.33433e-19	3.47996e-53	3.71226e-31	1.79674e-41	4.16012e-51	4.44898e-89
Glyma.01G081500.1	65.6759	68.2697	78.1897	91.8168	90.2203	93.7079	86.8012	98.1414	98.2303	50.633	73.2508	60.6474	46.9002	48.7104	71.9738	74.3254	88.4015	74.4403	98.6798	86.684	98.8401	83.3855	60.0059	74.7633	55.1409	43.7059	23.2435
Glyma.01G081600.1	60.6139	62.2714	63.5803	0.178444	0.339225	0.10511	0.0814813	0.0817214	0.0428852	0.351887	0.260111	0.0400811	0.217754	0.139925	0.293395	84.2178	74.0781	89.4309	0.229635	0.143628	0.155056	0.835176	0.323885	1.846	0.472347	0.616729	0.494482
Glyma.01G081700.1	3.82183e-29	2.87077e-05	2.78578e-27	0.0263899	0.0316207	0.0724347	1.81835e-83	0.000512052	0.0336346	3.22891e-97	2.02968e-101	0	6.04861e-78	1.39628e-69	2.61048e-81	0.129605	6.9101e-24	1.59238e-27	1.64847e-11	4.70343e-09	2.37366e-71	3.09809e-76	8.65112e-84	1.70226e-21	8.41962e-80	1.14379e-80	5.26671e-79
Glyma.01G081800.1	0	0	0	0	0	0	0	0	0	0	0	0	0	0	0	0	0	0	0	0	0	0	0	0	0	0	0
Glyma.01G081900.1	5.977	4.59713	4.14946	5.27704	2.48859	2.77529	6.661	8.44917	9.31502	0.311186	0.0515612	0.128509	0.434828	0.547409	0.636766	4.09899	3.48565	2.69349	4.76907	3.89029	5.0191	0.0300975	0.130611	0.181007	0.420326	0.051587	8.85225e-93
Glyma.01G082000.1	6.45454	4.58249	6.33381	0.23316	0.200006	0.205522	0.287726	0.337239	0.171188	0.203207	0.0808951	0.0814548	0	0	0	3.92415	3.89037	3.64844	0.278414	0.255056	0.556734	0.0865608	0	0.105575	0	0	0
Glyma.01G082100.1	0	8.83128e-65	0	0	2.0066e-82	2.17681e-92	4.01612e-98	0	0.340099	0	1.09079e-72	6.14674e-86	1.42289e-69	0	0	0	0	0	0.000308599	0	0	0	2.20889e-66	6.94576e-78	0	0	0
Glyma.01G082200.1	58.3697	48.6158	46.1369	37.8845	34.9124	33.5727	35.6516	38.5502	35.6413	27.4898	57.3749	47.405	16.6982	15.909	17.4901	49.6442	43.7126	47.0842	32.8218	33.1108	34.5179	37.7555	30.2883	36.6803	15.7962	13.2735	10.6618
Glyma.01G082200.2	12.2136	13.8175	14.3324	9.46184	7.98238	10.5596	5.68737	6.68307	8.46965	5.4582	12.4707	12.0464	2.65558	3.73365	2.47223	14.8264	14.3901	13.0331	7.48571	8.8536	8.81172	10.7044	8.18401	14.0082	3.76925	3.15956	1.61359
Glyma.01G082300.1	0	5.45655e-62	3.25576e-73	5.96746e-41	1.35172e-45	5.40849e-43	1.19745e-26	3.47277e-52	1.33879e-38	2.63916e-61	9.11817e-63	2.2948e-53	2.84643e-60	4.67998e-52	7.11668e-34	0	0	0	5.56069e-37	7.11788e-39	3.53401e-41	1.77964e-27	1.25227e-43	2.43276e-44	2.12757e-50	0	0
Glyma.01G082400.1	15.7531	18.249	18.8518	24.5379	24.4273	21.2549	21.525	46.5287	40.0798	12.7238	20.1797	20.4102	6.24035	5.40335	10.1011	20.0165	15.3789	17.8207	18.7117	17.997	20.3036	19.9347	8.60217	21.9385	6.40744	7.28628	0.848662
Glyma.01G082400.2	2.75358	0.450717	6.03238	3.93753e-07	5.42734	4.56256	4.01587	1.34716	6.64906	2.20549	4.5274	3.04219	1.59517	0.0279897	0.472549	0.000219579	2.81518	0.620337	3.98838	4.96624	0.457193	2.20167	2.97714	0.977259	0.214746	0.817329	0.271202
Glyma.01G082500.1	12.3377	9.73762	13.2001	1.23021	2.3108	0.693839	3.95156	2.51825	2.41197	10.9163	11.6918	10.0297	3.5553	8.10308	8.3442	15.506	12.9945	10.7445	0.140161	2.70888	1.74558	9.35967	5.11508	6.31546	9.9641	6.94096	10.0585
Glyma.01G082600.1	1.02704	0.993364	0.778433	0.563072	0.830254	0.481365	0.122489	0.49981	1.38816	0.444488	1.5749	1.25283	0	0.115692	0.264955	0.651921	0.371088	0.671318	0.409928	0.409022	0.204446	0.372742	0.138942	0.402919	0	0	0
Glyma.01G082700.1	5.40679	6.69057	5.63652	5.54228	5.72632	4.79781	6.76676	5.32182	6.4742	4.43974	5.57179	4.27529	3.36314	3.37608	4.50016	5.62386	6.69203	6.37787	4.36587	4.79182	5.43851	3.00197	3.12916	5.42461	3.40335	3.1209	1.00803
Glyma.01G082800.1	5.0189	4.62864	4.73003	4.14976	4.79336	4.02655	4.80976	4.33932	4.67526	5.10357	6.65435	4.30686	5.74551	4.51868	4.61328	4.00661	4.57987	5.43261	3.36712	4.02317	3.50999	2.93114	2.83862	3.55582	4.57633	3.1692	1.03736
Glyma.01G082900.1	0.612214	0	0	0	0	0	0	0	0.69181	1.0173	0	0	0	0	0	0	0	0	0	0	0	0.742147	0	0	0	0	0
Glyma.01G083000.1	7.0731	5.70602	4.75032	0.346237	1.37056	0.427804	0.491493	1.20633	2.46733	2.31571	8.45518	7.11597	4.742e-11	0.00548181	3.56632e-06	3.44418	3.61484	3.16505	0.597266	0.843974	0.192397	4.87629	2.83023	4.30682	1.99837e-56	0.170181	0.168264
Glyma.01G083100.1	4.06102	6.55072	2.80286	7.13628	4.53562	5.03225	4.7139	2.13622	2.51879	0.860444	0.402006	2.1604	1.08901	0.643614	0.86124	5.75326	5.28434	4.77668	8.41236	6.249	9.34943	0.381844	0.0970824	1.37458	0.00248011	0.0412211	0.683804
Glyma.01G083200.1	0	0	0	0	2.40278e-110	0	0	0	0	1.95196e-23	0	0	0	0	0	0	0	0	0	3.01579e-29	0	0	0	0	0	0	0
Glyma.01G083300.1	0	0	0	0.100527	0.262781	0.0434419	0.0272214	0	0	0	0	0	0	0	0.0301257	0	0	0	0.274242	0.18346	0.0457456	0	0	0	0	0	0
Glyma.01G083300.2	0	0	0	2.84275e-06	1.83198e-22	0.133108	0.0419466	0	0	0	0	0	0	0	0.0446202	0	0	0	4.59646e-21	2.10185e-08	0	0	0	0	0	0	0
Glyma.01G083400.1	3.01602	2.50147	1.88825	2.78082	2.31788	2.868	2.94566	3.23226	2.575	2.44147	2.3624	1.73882	4.13557	2.648	3.14065	3.10141	3.32921	3.26036	2.58528	2.81441	3.18159	1.90511	2.3837	1.46969	2.91593	0.660603	0.957841
Glyma.01G083400.2	1.739e-11	1.01607	1.0624	0.0491024	4.86786e-22	0.0722547	9.31006e-19	1.85034e-21	3.41364e-09	0.11319	0.00809757	1.10081e-24	0.000124109	0.221247	0.832232	1.46382	0.0817299	3.26788e-20	2.44409e-22	3.06438e-19	3.05406e-14	0.593538	0.00959805	3.39987e-22	4.48903e-07	1.22778	2.6227e-21
Glyma.01G083400.3	0.736112	5.70691e-12	9.77235e-05	0.142452	0.16592	0.653561	2.64425e-19	0.000466456	7.79135e-08	5.66848e-14	2.64898e-08	0.31126	0.000379346	0.347412	3.07812e-18	1.19178e-07	0	0.177591	0.0351362	5.60344e-19	4.52284e-14	1.46901e-17	0.0744852	0.162554	1.40291e-05	1.58839e-08	1.82673e-21
Glyma.01G083500.1	0.148582	0	0	0	0.171424	0.143896	0	0.180088	0.1822	0	0	0	0	0	0	0.154944	0	0	0	0	0	0	0	0.358903	0	0	0
Glyma.01G083600.1	0	0	0	0.0615017	0.066735	0.0545333	0	0	0	0	0	0	0	0	0	0.0578198	0.0650533	0.051133	0.0598865	0.177001	0.114334	0	0	0	0	0	0
Glyma.01G083700.1	4.01694	3.2867	3.59723	1.74063	3.55913	2.36675	4.75899	3.82332	6.28139	9.50879	39.0079	31.2188	0.431723	1.97787	1.47287	2.5541	3.43993	5.33887	1.16554	2.17506	2.20446	28.2176	15.837	31.712	0.447102	0.723505	2.01513e-28
Glyma.01G083800.1	6.45822e-28	0	0	2.6011e-31	1.00835e-25	2.03354e-22	1.40412e-27	2.59628e-25	2.6055e-28	1.2969e-25	5.97682e-09	0	2.02661e-29	7.42022e-44	6.44747e-29	1.25935e-22	0.0273997	6.30777e-30	7.5516e-22	2.60186e-05	8.30589e-17	0	0	0	0	0	0.0121958
Glyma.01G083900.1	0	0	0.124999	2.16108e-21	0.111341	0.0919534	4.07485e-89	0.116879	1.26655e-76	0	0	0	0	0	0	0.0531016	0.118839	0.141416	1.49303e-68	0.0520309	6.00687e-63	0.120467	0	0.0580814	0	0	0
Glyma.01G084000.1	0	0	0	0	0	0	0	0	0	0	0	0	0	0	0	0	0	0	0	0	0	0	0	0	0	0	0
Glyma.01G084100.1	1.37451e-47	1.69121e-44	2.85634e-46	1.98417e-58	1.2224e-47	7.26167e-27	2.01066e-55	1.76631e-57	6.3162e-52	8.65687e-57	6.42507e-50	5.83844e-63	1.06962e-55	9.07667e-44	4.48458e-58	0.242006	1.22861e-44	5.50705e-28	6.75278e-26	2.98744e-57	8.60874e-46	9.68636e-49	3.96713e-54	1.68074e-49	7.89426e-61	5.87885e-52	1.46992e-70
Glyma.01G084200.1	4.06637e-46	1.35247e-52	1.17699e-61	2.88688e-27	0.0684371	0.000185085	2.33073e-52	0.0259786	8.55198e-72	3.37014e-09	0.00641227	0.0162804	5.34262e-08	2.19515e-29	0.00732168	1.16149e-56	7.84967e-54	6.46613e-68	0.000830843	0.00533254	0.000185977	0.0763685	7.91678e-12	7.83167e-05	5.51979e-67	1.31924e-64	8.8145e-56
Glyma.01G084200.2	3.81518e-46	1.26469e-52	1.09402e-61	0.0817693	0.0471565	0.142779	2.17867e-52	0.024259	7.98897e-72	4.83592e-57	0.00599684	0.173562	5.08757e-08	2.05716e-29	0.00696585	1.08935e-56	7.33301e-54	0.0595842	0.000724523	0.00446644	0.0867851	0.062476	0.0247888	6.09894e-05	5.23718e-67	1.25718e-64	8.32979e-56
Glyma.01G084200.3	4.27218e-46	1.41205e-52	2.15484e-66	0.00405341	9.5897e-11	4.68793e-08	0.0251243	0.0272299	3.75978e-75	1.89487e-88	0.00671232	0.237875	5.7016e-08	2.333e-29	0.00778651	1.82735e-66	2.75321e-61	0.0668249	0.000912462	0.00601719	5.64717e-22	0.086857	3.66279e-05	0.0528918	5.88705e-67	1.41631e-64	2.10154e-55
Glyma.01G084200.4	4.44069e-46	1.47066e-52	2.24554e-66	1.03585e-69	1.02422e-10	4.93715e-11	0.0260177	0.0282852	3.89673e-75	3.66001e-09	0.0069681	0.0190338	5.83044e-08	2.41203e-29	0.00798252	1.89947e-66	2.86722e-61	7.05718e-68	0.000985231	0.00659015	8.67579e-25	0.0970835	8.44644e-15	0.0640474	6.06354e-67	1.44808e-64	2.17534e-55
Glyma.01G084300.1	0.897289	1.07671	1.03643	0.822209	0.906688	0.544449	0.624064	0.694639	0.653534	0.442675	0.528996	0.476412	0.208866	0.709897	0.412518	1.06302	1.11797	0.512443	0.87698	0.596592	0.598132	0	0.210461	0.310235	0.0943849	0.17481	0
Glyma.01G084400.1	2.95748	5.83818	2.49314	1.92102	2.29414	1.86176	0.775602	4.48601	1.60675	0.957432	2.14197	1.72549	2.01112	1.59376	2.04349	2.83563	1.53202	4.39978	2.34934	4.75322	4.34658	1.88727	0.284021	0.794404	1.1173	0.875263	0.967342
Glyma.01G084500.1	8.83981	9.251	7.94806	5.01253	4.37378	5.2432	5.13374	5.01687	5.16378	7.28637	2.51209	2.46719	3.81773	5.80194	3.27218	9.22144	8.30852	11.5478	3.07455	5.41981	4.41781	5.90521	5.20217	4.18324	3.56972	5.72636	1.03421
Glyma.01G084500.10	0.00284861	0.0206866	0.148282	0.0095508	0.042981	0.0387404	0.0561402	0.0511629	0.0100039	0.00610186	0.0534396	0.0520818	0.00283478	0.00903859	0.0072856	0.0271248	0.0983106	0.00172454	0.0945043	0.0689372	0.00662363	0.0243963	0.0388884	0.079625	0.0180682	0.124452	0.00272535
Glyma.01G084500.11	0.0015545	0.0393829	0.141096	0.0149509	3.19086e-11	0.0010261	0.0547993	0.0135351	0.0100861	0.00761699	0.00375238	0.0737045	0.00355478	0.0105399	0.00839666	0.0338335	0.0571644	0.0010915	0.125027	0.0675394	0.00244689	0.0258291	0.0424136	0.0396573	0.0202087	0.153228	0.00283925
Glyma.01G084500.12	0.293407	0.276757	0.257186	0.0136197	0.0535771	0.00212276	0.0892329	0.0627954	0.188723	0.0965782	0.0177149	0.211818	0.0456107	0.0165155	0.068191	0.275111	0.0871353	0.162078	0.0494289	0.0928979	0.0657661	0.11374	0.0474603	0.0070998	0.0538171	0.130262	0.017831
Glyma.01G084500.13	0.615164	0.153799	0.365866	0.00722283	0.130655	0.12337	0.0890362	0.259693	0.333796	0.0741973	0.282021	0.145875	0.0347378	0.0140477	0.0572546	0.354484	0.176267	0.154205	0.128708	0.14919	0.162813	0.103499	0.0419114	0.0495743	0.0679663	0.0989297	0.0166605
Glyma.01G084500.2	0.000544276	0.00682525	0.134262	0.129262	0.096425	0.136685	0.142628	0.0589296	0.00543566	0.00311877	0.0438331	0.0612846	0.00891266	0.0405624	0.00716651	0.0136546	0.171259	0.00223289	0.135562	0.152493	0.00334186	0.00744793	0.034813	0.172497	0.0607815	0.0198482	6.86038e-05
Glyma.01G084500.3	0.349114	0.323947	0.484839	0.616959	0.36631	0.0200123	0.520433	0.147295	0.475289	0.214311	0.0315456	0.609962	0.903256	0.517957	0.361442	0.569015	0.498887	1.17886	0.188479	0.379789	0.111299	0.108999	0.173325	0.016391	0.414458	0.101773	0.0023558
Glyma.01G084500.4	0.000288974	0.0230192	0.166663	0.40353	9.18148e-11	0.00498442	0.191851	0.0138877	0.00731074	0.0057542	0.00336362	0.147368	0.0164269	0.0684109	0.0137845	0.0245498	0.146461	0.00197395	0.281744	0.194092	0.00146689	0.0126445	0.0488932	0.0856672	0.102999	0.0370128	0.000109997
Glyma.01G084500.5	0.784951	0.106108	0.595363	0.150173	0.480611	0.993812	0.374255	0.707719	0.668936	0.110357	0.459497	0.24603	0.453043	0.296615	0.176031	0.605279	0.738219	0.645555	0.451832	0.579733	0.216552	0.0605509	0.115732	0.145511	0.409346	0.0507712	0.00142921
Glyma.01G084500.6	6.66286e-05	0.0370026	0.264518	0.657422	8.32337e-11	0.00507009	0.0228366	0.0211328	0.011949	0.0114247	0.00358314	0.0975422	0.0559074	0.257459	0.171742	0.0619234	0.143132	0.00183316	0.0321165	0.00179897	0.0085461	0.00326054	0.151229	0.289378	0.532309	0.15984	0.104525
Glyma.01G084500.7	0.000117369	0.0104144	0.183844	0.189779	0.0774277	0.126809	0.0165165	0.0714692	0.00780836	0.0055297	0.0393553	0.0375265	0.0286261	0.139073	0.0865959	0.0323528	0.160113	0.00187193	0.0155831	0.0013211	0.0166553	0.00164173	0.100824	0.477004	0.299886	0.0864797	0.0583552
Glyma.01G084500.8	0.057186	0.471293	0.741385	0.963988	0.280663	0.0176982	0.0577699	0.193437	0.675898	0.379842	0.0300234	0.369725	2.68192	1.78344	3.89377	1.17759	0.420612	0.84251	0.0196416	0.00329552	0.533655	0.0256632	0.462949	0.0556198	2.01077	0.349905	1.9265
Glyma.01G084500.9	0.118165	0.1421	0.756299	0.212367	0.344574	0.768433	0.0401248	0.728561	0.81535	0.17086	0.366655	0.137169	1.26076	0.943688	1.83296	1.13223	0.576395	0.42665	0.0442929	0.00446995	0.897703	0.0121817	0.287094	0.387889	1.82859	0.172855	1.03067
Glyma.01G084600.1	12.6912	13.4709	12.6424	9.75997	6.91744	7.23303	13.2008	13.8965	13.8974	2.23546	0.873539	1.21931	3.6362	2.7408	2.41172	14.2578	13.7325	16.0476	6.64136	7.25181	8.54502	0.377721	3.94371	0.835554	3.47126	3.96737	0.417169
Glyma.01G084700.1	21.0204	22.2985	23.8486	21.5992	27.9882	27.5696	17.589	16.0241	15.6999	19.5937	27.7337	25.6411	13.6453	13.6587	15.2527	28.3091	22.4333	25.1778	25.4618	21.984	26.1125	18.9825	17.2578	25.4171	16.9134	8.89016	38.3497
Glyma.01G084800.1	1.43962	0.318245	0.664307	12.7631	15.6836	17.3548	5.75693	4.34835	3.77434	4.20823	29.9238	17.2256	7.27525e-26	0.0183198	0.0818227	1.86997	1.72906	2.01389	10.7948	11.4386	13.4526	42.894	20.4927	35.0553	0.248933	1.62398	0.621431
Glyma.01G084800.2	2.57638	3.59764	2.1711	4.16751	4.29231	2.83729	1.74845	1.50636	1.32274	1.97798	7.53019	5.30293	0.115685	0.0224305	0.283071	2.53685	1.9456	1.5854	4.63502	4.85357	3.58027	8.82562	7.62943	9.02668	0.0761576	0.630664	0.0517363
Glyma.01G084800.3	5.68458e-15	0.0298769	6.82642e-18	2.05815e-10	0.000884352	2.6071e-09	0.0445753	5.82672e-11	2.4934e-15	3.21279e-13	1.09773e-05	0.00623962	1.80604e-25	0.0477683	9.52763e-23	2.38432e-16	1.35475e-05	3.93024e-11	1.67106e-10	1.95531e-10	1.59892	3.74907e-06	1.44712e-10	8.1018e-10	2.45786e-22	5.06827e-16	0
Glyma.01G084900.1	0	0	0	0	0	0	0	0	0	0	0	0	0	0	0	0	0	0	0	0	0	0	0	0	0	0	0
Glyma.01G085000.1	0	0	0	17.2167	17.0101	22.186	21.2034	28.2844	17.4041	2.72989	2.269	4.84422	1.36505	0	4.19035	0	0	0	27.8608	41.047	24.921	4.18473	3.47541	4.4632	1.66966	0	0
Glyma.01G085000.2	0	0	0	11.8625	1.72608	9.24127	12.1545	0.0266882	4.37961	4.90715	1.36412e-07	0.820661	0.319984	0	0.157696	0	0	0	15.5504	6.35447	10.3081	0.0514666	2.17367e-07	0.0178365	0.000217722	0	0
Glyma.01G085100.1	0	0	0	0	0	0	0	0	0	0	0	0	0	0	0	0	0	0	0	0	0	0	0	0	0	0	0
Glyma.01G085200.1	3.28488	1.42389	10.0484	1.85476	1.47014	4.13497	0.721386	0.087164	5.38025	0.0953326	0.180222	0.233059	0.0875532	0.272867	2.12173	3.27953	2.92418	1.68762	0.978909	2.69856	0.159549	0.141125	0.263748	0.275031	0.0026104	0.0854131	0.0854497
Glyma.01G085200.2	19.4599	18.0104	0.797483	7.42173	5.02285	2.4937	4.37143	4.13546	0.000158071	0.357597	0.996228	1.20623	0.634279	1.28845	0.227964	10.8171	8.21402	11.0516	3.18893	8.24656	3.68818	0.334045	0.221153	1.83519	0.00491396	0.191183	0.00133704
Glyma.01G085200.3	0.16489	0.373157	0.48356	0.107383	0.0871952	0.507723	1.55635	0.0327436	0.0799453	4.19896e-33	1.34901e-40	1.68793e-34	2.88184e-22	5.05772e-28	7.78844e-17	4.40947e-10	0.175688	0.471252	1.44329	0.71056	0.118495	2.70435e-41	2.83899e-27	1.43306e-26	0.123844	2.8217e-21	8.24825e-26
Glyma.01G085300.1	4.24112	5.19566	3.51884	6.2806	6.45677	6.32345	6.85605	4.74771	4.37875	3.36004	0.398749	0.605012	4.13435	2.10909	3.2538	4.75118	4.7211	5.63524	5.40757	4.8007	5.51717	0.532794	2.39743	0.33267	2.50544	1.67274	1.66802
Glyma.01G085400.1	1.03783e-30	1.93181e-28	3.36228e-21	0.285777	0.30035	0.476854	0.314979	0.764446	0.864855	2.55651e-28	1.56374e-21	3.12323e-25	4.74412e-10	1.67469e-06	5.23639e-12	2.08404e-29	1.51328e-28	7.42808e-27	4.40749e-20	8.72819e-23	2.40637e-24	2.82612e-28	1.75345e-20	6.18932e-21	1.6949e-23	1.31469e-26	6.66398e-21
Glyma.01G085500.1	0.999563	0.337038	2.12517	0.950674	0.338561	0.689941	1.26138	0.214863	0.809741	0.16081	0.0268953	0.0478562	1.25349	2.0382	1.85441	1.51251	1.56404	0.431685	0.0365572	0.559603	1.49372	0.0733795	0.211084	0.0459521	1.62263	0.769885	0.617565
Glyma.01G085500.2	0.503423	1.02391	1.83327e-11	0.323421	0.0773791	0.000730537	3.34689e-10	0.773577	1.62984e-15	0.374231	0.0259418	0.0599213	0.0685611	0.212025	4.68199e-06	0.409695	0.059477	0.823801	1.06291	0.531254	2.63997e-16	0.101158	0.655914	0.0585642	0.00725115	2.9722e-20	0.00548389
Glyma.01G085600.1	0.0843474	6.17414e-63	0.280951	0.0875972	0.0458167	4.52987e-53	0.0465855	0.0930389	0.0485522	0.0529102	0.0438088	7.82742e-37	1.35111e-55	0.105756	1.45939e-57	5.82335e-65	1.04844e-57	1.32085e-18	0.0395705	0.080086	5.14186e-25	4.63846e-32	3.78157e-21	3.71582e-33	0.0653882	0.582854	0.122242
Glyma.01G085700.1	1.80779e-64	0.0414844	4.02128e-62	4.22557e-55	1.40015e-23	2.02959e-62	5.87919e-21	5.07236e-28	2.5798e-54	2.83078e-51	1.41487e-63	4.72275e-56	1.36734e-62	1.72244e-68	2.72298e-61	0.0371269	0.369593	0.0671009	2.63326e-63	2.30832e-23	3.15063e-52	1.0187e-49	3.23795e-21	2.53518e-58	1.05753e-55	1.25949e-27	2.22015e-54
Glyma.01G085800.1	4.87608	4.65499	5.09096	0.701459	0.99457	0.3458	0.237258	0.610984	0.0415976	1.99016e-106	0.037356	1.93509e-105	5.31966e-107	7.7564e-06	8.15458e-106	4.69058	3.70174	2.82046	0.803746	1.54799	1.55103	0.205576	0.132089	0.314847	0.571068	4.35062e-97	0.0366917
Glyma.01G085900.1	9.67484e-59	1.61982e-57	2.48274e-27	8.7476e-26	1.75917e-27	2.26876e-55	3.29562e-27	6.83924e-26	1.136e-57	1.85189e-27	9.25455e-53	9.25335e-28	1.12047e-59	5.7657e-59	1.72336e-52	5.07105e-58	1.44734e-27	3.61532e-28	6.18838e-58	9.62734e-56	3.67349e-58	1.00343e-25	3.40292e-27	4.58263e-27	1.96028e-58	1.68896e-60	2.12489e-57
Glyma.01G086000.1	12.7887	13.4836	17.4424	14.8462	11.9773	15.8452	9.70837	8.12944	12.2239	7.30863	8.19989	7.04706	8.41853	5.94704	7.81329	15.7916	14.9349	14.637	11.1728	12.3962	9.92265	10.8117	8.94758	8.74321	7.18558	6.03266	6.61004
Glyma.01G086100.1	0	0	0	0	0	5.57278e-14	0	0	0	0	0	0	0	0	0	0	0	0	0	0	0	0	0	0	0	0	0
Glyma.01G086200.1	0.0417414	0.102699	0.0544401	0.131009	0.0265062	0.063507	0.0266678	0.0501722	0.0914582	0.0675276	0.0255667	0.13536	6.41339e-59	3.43348e-45	0.0501764	0.0419338	0.0387071	0.0562549	0.0417882	0.0156776	0.0351101	0.0280584	0.0694943	0.0979067	0.0473504	0.000388489	0
Glyma.01G086300.1	0	0	0	0	0	0	1.74564e-13	3.00096e-11	4.65572e-74	0.240871	0.0475033	0	2.36491e-111	0	5.92123e-35	0	0	0	7.84961e-21	0.0452111	8.60274e-31	9.28905e-49	0	2.95343e-17	0	0	2.32106e-103
Glyma.01G086400.1	0	0	0	1.16578e-22	0	1.41843e-36	3.99522e-49	7.94529e-24	7.74819e-23	4.41374e-09	0	0	0	0	0	0	0	0	1.08268e-14	1.86522e-23	0	0	0	1.0163e-11	0	0	0
Glyma.01G086500.1	0	0	0	0	0	0	0	0	0	0	0	0.152811	0	0	0	0	0	0	0	0	0	0	0	0	0	0	0
Glyma.01G086500.2	0	0	0	0	0	0	0	0	0	0	0	0.203926	0	0	0	0	0	0	0	0	0	0	0	0	0	0	0
Glyma.01G086600.1	0.00509701	0.0442488	1.52465e-06	0.119772	9.90742e-08	0.281421	5.41315e-08	0.165397	0.0171463	0.000187913	0.501774	0.0133109	0.0178815	0.00109579	0.0772743	0.0392601	0.000589848	0.0333855	3.61077e-05	9.61576e-08	4.1704e-05	0.0165601	5.68833e-08	0.00649961	0.019376	0.275815	2.96038e-27
Glyma.01G086600.10	1.95127	2.21439	1.26253	3.72565	3.40252	3.8278	4.7941	2.22958	3.40121	0.948252	0.600055	0.608257	1.4799	0.207539	0.450219	0.703681	0.771993	1.05533	6.45134	5.18358	3.34361	0.069417	0.278133	0.398525	1.15397	0.549164	0.0323781
Glyma.01G086600.2	0.00102887	8.78326e-08	2.55947e-17	1.27061e-07	0.000159498	0.000288736	1.43615e-08	0.00758044	3.90112e-06	1.05953e-21	3.51258e-05	1.17885e-18	0.00626312	1.6306e-25	5.11942e-24	2.22921e-20	1.72396e-21	6.25902e-07	0.00267046	0.0058852	1.20995e-10	4.97999e-06	1.11914e-17	6.61978e-07	0.00016894	1.35389e-17	4.89267e-06
Glyma.01G086600.3	0.283413	0.449937	0.278038	0.281651	0.672825	0.249302	0.318978	0.441888	0.245567	0.00803151	0.208193	0.0838148	0.325151	0.00731785	0.155055	0.515792	0.089319	0.283244	0.348565	0.491153	0.275493	0.717973	0.608158	0.00300137	0.0933225	0.243865	6.15028e-07
Glyma.01G086600.4	3.84016e-06	3.68165e-09	3.85482e-23	1.72535e-09	1.50842e-12	2.05619e-05	2.06454e-17	0.000737522	6.64313e-08	8.9961e-24	9.14826e-05	1.08266e-19	9.24891e-05	1.21711e-26	1.66471e-24	5.3339e-22	1.63003e-24	2.16404e-08	9.81947e-09	3.91851e-11	3.46121e-16	5.43943e-08	1.77819e-25	4.61049e-07	1.73666e-05	1.56883e-17	6.65648e-27
Glyma.01G086600.5	0.000695178	0.000412665	3.49013e-18	4.88268	5.1123	9.10959	2.92436	1.63489	4.16954	7.49626e-12	9.92431e-08	2.24529e-19	0.033491	2.28954e-25	4.27452e-24	1.39844e-20	7.69985e-23	0.387334	7.1297	8.27781	7.20584	1.37228e-08	8.16459e-19	6.23665e-08	8.51422e-05	4.18689e-17	8.60632e-06
Glyma.01G086600.6	0.0107722	0.0265409	1.13845	0.0059163	0.132528	1.63007e-05	0.515388	0.275525	0.0265778	0.111256	0.043831	0.637372	0.243351	0.0494689	0.0796328	3.3225e-15	0.000382998	0.304165	6.45818e-06	0.0616314	3.80453e-05	0.140123	0.484654	0.0658466	0.0586477	0.293788	0.00202131
Glyma.01G086600.7	6.16313e-05	0.00136521	2.4957e-06	0.00031048	4.01011e-09	3.21722e-06	4.04063e-09	0.0385341	0.000738088	0.00152065	0.109134	0.0715088	0.00466107	0.00432921	0.0292354	1.06356e-16	5.84391e-07	0.0162031	8.1333e-11	1.86063e-09	5.43765e-10	0.00187259	1.11936e-08	0.0684476	0.00708703	0.353196	3.6063e-24
Glyma.01G086600.8	0.779568	0.103074	3.01241e-05	0.00333876	0.695913	0.406004	0.0573521	0.068993	0.0472564	0.00415714	0.0777998	0.0479556	0.000700527	0.0037626	0.0234816	0.145792	0.0377004	0.440634	1.55062e-09	0.353666	0.804669	0.00139522	9.26394e-09	0.0542854	1.11764e-18	0.402257	4.18035e-21
Glyma.01G086600.9	2.71621e-19	0.000154144	0.131236	0.619048	0.288669	0.0522719	0.200324	3.0636e-18	7.39454e-16	0.0598532	0.6364	0.0427966	0.672913	0.0076489	2.67388e-07	0.0753683	1.26434	0.000132862	0.852793	0.505907	5.10776e-14	0.276015	0.000301559	5.4861e-06	0.032924	4.17442e-09	0.226052
Glyma.01G086700.1	1.87253	3.33667	3.72919	3.16044	4.15478	4.32143	2.8985	3.85733	3.94117	3.22048	4.36061	3.76565	1.81658	1.94886	2.4058	4.32051	2.70684	4.69646	5.88817	5.33817	4.59922	5.04778	3.09309	4.64893	10.3308	3.77296	3.62171
Glyma.01G086800.1	0.24035	0.158627	0.0420569	1.62619	0.658332	0.485798	2.84256	3.154	1.26602	2.13152	1.7691	0.975553	1.63665	1.27353	1.10791	0.201382	0.137963	0.117011	0.693578	0.937598	1.8467	0.832969	1.23378	0.926187	0.747884	0.891526	0.293623
Glyma.01G086900.1	10.9705	11.885	15.3877	8.65743	12.8953	13.5111	19.1221	27.8721	25.1609	15.3663	36.3712	37.5802	5.09259	12.7504	6.53513	10.9434	12.8521	12.8468	12.237	12.0039	14.127	23.8332	15.3571	19.0265	6.02512	8.15543	2.42489
Glyma.01G087000.1	14.4683	12.8245	12.9965	10.1303	7.03906	9.14907	8.58913	8.28782	9.62342	4.40684	10.8987	4.73182	3.04828	4.12051	4.37846	14.458	13.7278	16.1829	8.62324	11.6446	9.02665	4.28938	6.51324	8.91491	4.84768	4.09744	1.76789
Glyma.01G087100.1	16.4635	10.7057	16.0171	7.23341	8.5864	4.3288	6.62988	6.438	8.07273	5.32669	5.48125	4.9325	2.29409	3.19881	2.54052	16.8811	16.193	15.386	6.38014	5.36707	10.5006	5.64016	5.51773	8.30272	5.43985	2.11469	0.535222
Glyma.01G087200.1	6.94435e-44	4.67515e-26	1.8986e-18	2.32641e-23	4.12671e-13	3.14293e-26	0.000137729	0	0	0	2.48229e-83	0	3.93893e-33	1.69549e-12	0	2.6402e-29	2.97582e-86	2.88963e-20	1.92916e-60	0	0	2.0002e-71	5.96087e-62	4.77783e-39	0	0	0
Glyma.01G087300.1	0.562937	1.0644	0.576442	1.36397	2.0842	1.34976	0.758012	1.17254	1.1305	0.948119	0.629978	0.932386	0.929687	0.727825	0.68706	0.68064	0.755414	0.724992	0.990376	1.48121	0.640929	0.45375	0.239616	0.590272	0.76614	0.280683	0
Glyma.01G087400.1	5.64513	5.04022	5.73501	5.92107	6.41193	6.86662	4.06047	7.26831	5.49917	2.78069	10.9464	4.91115	1.13485	3.06914	2.39656	5.94933	5.65411	4.48844	4.57061	6.54976	3.2631	10.7357	1.65219	7.70982	1.91572	2.04718	0.527353
Glyma.01G087500.1	3.04074	2.85898	2.29073	0.949052	2.30661	0.790291	0.755621	1.57423	2.07404	0.112151	0.112595	0.139736	0	0	0	4.06343	2.36929	3.8398	0.600377	2.28838	1.18145	1.46965e-53	1.03473e-59	2.40512e-47	0	0.0793548	0.0222481
Glyma.01G087600.1	0.434569	0.830107	0.610103	0.271647	0.145612	0	0	0	0.154726	0	0	0	0	0	0.15398	0.118894	0.546972	0.724231	0.126342	0	0.250693	0	0	0	0	0	0
Glyma.01G087700.1	11.8117	12.0819	14.0231	16.3553	16.9425	15.5613	9.87529	10.2924	12.5358	6.30704	13.4673	9.34107	2.31173	1.25763	1.69416	14.6995	14.4099	14.7657	13.5943	15.8896	14.0672	17.3019	8.25021	19.6694	3.07237	2.69351	0.443783
Glyma.01G087800.1	4.6029	6.93281	5.18075	16.8327	21.6897	22.3616	17.8078	25.2373	22.8371	12.1085	11.6801	10.9935	12.0143	13.664	12.3681	5.10309	2.62172	3.89849	20.6771	14.0347	18.7795	18.7768	10.5099	11.7955	10.0296	13.0375	4.66968
Glyma.01G087900.1	6.20725	5.50647	5.23727	2.45643	1.96806	1.83436	1.45576	3.84048	1.84845	2.64179	2.403	3.30872	1.68193	1.16851	2.52033	5.04592	7.0552	7.7669	3.2158	2.42539	2.38871	1.60566	0.761079	1.91536	3.86449	2.8545	2.9399
Glyma.01G087900.2	0.255651	1.36057e-05	0.371481	0.389487	0.0262545	0.14096	0.679263	6.26363e-10	3.04602e-11	7.42688e-16	5.20309e-11	0.0315021	0.157051	0.712804	0.056184	0.433269	0.0259131	0.350648	0.0284971	0.0397031	0.12545	0.00760014	1.12209e-11	5.20163e-09	7.55058e-06	0.820627	0.154974
Glyma.01G087900.3	0.184886	1.2414	0.940366	1.11542e-16	0.50929	0.00253046	0.0521804	0.000138149	0.256341	0.407621	0.61665	2.73705e-05	0.00954837	1.76269e-14	1.4642e-17	1.00748	0.588359	0.221152	0.110661	0.52281	0.0538355	0.00048023	3.84965e-06	4.28641e-16	1.23096	0.46408	0.469606
Glyma.01G088000.1	2.22921	2.347	1.84101	0.713587	2.3961	1.02222	0.6547	0.251043	0.710279	0.496321	3.25571e-55	0.161947	0.383136	2.75985e-72	0.390036	1.02372	1.12182	0.835112	0.737907	1.16942	1.0744	0.00700672	0.198322	0.264611	0.123172	0.308418	0.402196
Glyma.01G088100.1	0	0	0	0	0	0	0	0	0	0	0	0	0	0	0	0	0	0	0	0	0	0	0	0	0	0	0
Glyma.01G088200.1	0.322139	0.215849	0.437746	0.208797	0.851779	0.133882	0.119068	0.8688	0.481627	0.0638956	0.0665798	0.51017	0.000819415	1.69746e-06	0.00467312	0.539459	0.339613	0.000141767	0.0916685	0.315696	0.332039	0.86037	0.924124	0.000144954	2.82984e-06	0.0261123	0.00282718
Glyma.01G088200.2	0.0499261	0.0587	0.207423	0.482865	1.10555	1.53911	0.0290908	0.228288	0.0890113	0.000133591	0.602013	0.166585	0.0214604	3.67641e-13	0.0950207	0.0755989	0.0131092	0.1215	0.868147	0.530295	1.47336	0.0284851	0.00497271	0.00976621	0.279615	7.86364e-05	0.108511
Glyma.01G088200.3	0.730384	0.0438672	0.156895	0.745823	1.32283	0.576703	0.336978	0.758181	0.5997	8.95046e-05	0.441572	0.123859	0.0125628	1.80768e-13	0.0557429	0.0551009	0.00962024	0.452616	1.49772	0.72912	1.35117	0.0237988	0.743726	0.105553	0.176352	5.28197e-05	0.0793014
Glyma.01G088200.4	8.39136	7.94129	10.1275	5.92721	6.74229	5.45939	5.04199	5.00293	6.2176	2.26028	1.55372	1.8634	3.65903	2.18275	2.86347	8.45471	8.34056	9.76091	8.17568	5.33772	6.20667	0.530603	1.10782	1.39348	1.62291	0.773623	0.438676
Glyma.01G088300.1	1.36162	1.09838	1.04511	0.472508	0.426063	0.847064	0.121595	1.01516	0.233202	0.000512166	0.317819	0.171615	0.144374	0.0461644	0.364961	1.61148	1.28762	0.760169	1.13436	1.89034	0.32775	0.00978083	0.236147	0.0282497	0.327586	0.481142	0.0340618
Glyma.01G088300.2	2.00419e-06	0.132216	0.724025	0.001089	0.105627	0.00306417	0.241796	0.464019	0.359611	0.000553605	0.301925	0.0289749	0.141125	0.483255	3.15183e-18	0.307161	0.117492	0.461568	0.340341	0.0392755	0.26433	0.0119938	0.0182532	0.0351926	0.121306	0.3674	0.0346411
Glyma.01G088300.3	2.48114e-06	0.00137342	2.22924e-06	0.00124725	1.44582e-09	0.120847	7.87663e-14	1.40268e-06	3.84442e-07	0.0328071	0.00460968	0.0443759	0.0539331	0.0464683	3.04699e-18	7.64816e-05	0.11314	0.017411	0.00673155	0.00553387	0.448808	0.0430045	0.00929151	0.0366353	0.0334876	0.054927	0.0353081
Glyma.01G088300.4	2.23437e-06	0.00121228	2.16963e-06	0.00118339	1.94018e-09	0.00387263	6.57207e-12	1.36074e-06	3.8876e-07	0.000520194	0.00433975	0.0386935	0.123974	0.0383881	2.76468e-18	9.16444e-05	0.0518517	0.014342	0.0119567	0.00600337	9.39089e-14	0.0122451	0.0180659	0.0356228	0.0313413	0.0444719	0.0336205
Glyma.01G088400.1	0	0	0	0	0	0	0	0	0	0	0	0	0	0	0	0	0	0	0	0	0	0	0	0	0	0	0
Glyma.01G088500.1	28.3953	29.2193	33.5707	21.653	26.4468	20.5647	18.5913	14.9882	16.7915	23.9835	16.5836	12.7949	11.4868	4.92121	8.71421	28.2333	27.3265	20.5228	14.0743	21.9413	15.5312	19.8063	14.9192	20.4007	4.3003	7.1156	2.14093
Glyma.01G088600.1	0	0	0	0	0	0	0	0	0	0	0	0	0	0	0	0	0	0	0	0	0	0	0	0	0	0	0
Glyma.01G088700.1	0.150615	3.90584e-44	7.21609e-59	0.173003	3.89276e-09	3.69418e-53	2.0141e-56	0.197063	3.91723e-59	8.61561e-61	2.1441e-05	0.602762	6.76095e-74	1.32776e-66	8.19539e-62	8.54483e-25	3.73391e-52	4.54673e-61	3.8993e-60	1.57355e-33	0.00012323	2.63444e-57	2.50524e-56	6.50693e-68	7.66969e-57	1.94405e-75	3.86981e-65
Glyma.01G088800.1	0	0	0	0	0	0	0	0	0	0	0	0	0	0	0	0	0	0	0	0	0	0	0	2.68012e-76	0	0	0
Glyma.01G088900.1	0	0	0	0	0	0	0	0	0	0	0	0	0	0	0	0	0	0	0	0	0	0	0	0	0	0	0
Glyma.01G089000.1	19.311	14.2185	14.2002	12.449	13.4279	11.4948	9.16468	7.56019	9.35764	9.45757	16.7982	12.852	10.4854	10.8085	5.57904	3.26744	2.79207	3.28702	2.91682	3.39291	4.14415	5.54325	1.63983	5.42064	1.32137	3.58125	2.821
Glyma.01G089100.1	18.039	17.7355	16.6438	18.2925	19.6769	16.3083	16.8622	17.6061	21.5512	12.3655	17.3741	16.568	8.44518	10.5951	10.9183	25.6771	17.3497	20.4937	18.5161	21.6669	15.7973	15.9657	12.2374	15.5718	16.0045	10.9558	7.2843
Glyma.01G089100.2	3.38699e-12	0.810574	0.213384	2.41313e-09	1.53172	0.00229209	0.176813	2.14656e-07	0.796856	9.62519e-06	0.0749289	0.000133868	3.7722e-06	4.57044e-06	0.320052	0.34589	1.18549e-06	0.000167688	0.00378313	0.0134459	0.0565555	0.00954631	0.194858	8.64368e-11	0.0279273	0.144928	0.243292
Glyma.01G089100.3	2.34863	0.79357	1.8923	0.716836	2.44706	1.00086	0.668614	0.75438	3.46759	2.10557	1.66638	1.74007	2.4935	0.144891	1.28125	1.02793	1.97616	1.41487	1.4152	1.20051	1.4851	1.92601	1.6202	0.512237	2.429	1.23369	1.85341
Glyma.01G089200.1	0.258634	2.30352	0.0768685	0.0709782	2.24001e-54	4.57201e-58	0.0725181	5.43314e-54	2.88162e-57	0.126052	6.60897e-59	8.62237e-69	0.0171948	0.000870931	0.000546861	0.000463685	0.450283	0.379627	1.50466e-65	5.91924e-08	0.99107	1.24919e-65	8.73191e-61	3.71464e-07	8.17387e-60	0.175408	0.0124883
Glyma.01G089300.1	0.0194859	0.215391	0.195358	3.46275e-07	0.337521	0.00701436	0.138778	0.00700139	4.26859e-12	0.114382	0.0018389	0.0447594	0.02406	0.0165615	8.685e-06	0.0233846	0.0379088	0.0687363	0.209821	0.0280649	0.0679537	0.00489981	0.0828689	0.0199057	0.103953	0.00233578	5.63538e-05
Glyma.01G089300.2	1.86763	1.59451	0.829253	0.936799	0.552478	0.858804	0.408194	1.21152	1.05389	0.233099	0.12655	0.0374626	1.40145	1.50936	1.99019	1.85986	2.56406	3.20035	0.591809	0.657328	0.128851	0.00409444	1.41037	0.016005	1.69468	1.65586	0.904507
Glyma.01G089300.3	0.0213465	0.235462	0.208632	3.73726e-07	0.362396	0.0075531	0.147928	0.00755608	2.10388e-14	0.121697	0.00188231	0.0463233	0.0271077	0.0184807	9.72965e-06	0.0266309	0.0419675	0.0804541	0.225538	0.0296563	0.0709425	0.00499281	0.0888617	0.0200112	0.111459	0.00269233	6.19137e-05
Glyma.01G089400.1	0	0	0	0	0	0	0	2.19889e-54	5.79148e-68	0	0	0	4.3901e-72	0	6.67046e-79	0	0	0	0	0	0	0	0	0	8.24529e-100	1.6484e-85	3.56258e-50
Glyma.01G089500.1	4.40078	3.6092	3.63146	4.77357	5.27151	4.8851	2.95805	3.68666	1.61676	1.60606	0.855428	1.05859	1.36795	1.73468	2.86102	3.51701	2.27757	4.55056	3.53646	4.06989	3.7378	1.72134	1.30757	2.73624	2.95921	1.5476	0.50052
Glyma.01G089500.2	1.92646	2.02786	0.551016	0.621821	0.704217	0.936844	1.04265	0.379227	1.95656	0.904203	0.776942	0.708111	2.34768	2.11874	1.60068	0.782739	0.833897	0.537478	1.85233	1.29348	0.837225	1.26189	0.504506	0.571984	0.509413	0.960574	0.332278
Glyma.01G089500.3	0.00399773	0.019633	0.0150313	0.0392829	0.0807537	0.0440279	0.056624	0.0246914	0.1353	0.00194459	0.353726	0.0013775	0.000127587	0.0520851	0.0012507	0.0397653	0.0890207	0.0637821	0.207313	0.116673	0.0329006	0.00666513	0.0657546	0.0467042	1.35008e-12	0.0958887	0.0562426
Glyma.01G089500.4	0.00888805	0.0349299	0.0935611	0.270865	0.564443	0.216558	0.153124	0.242712	0.114523	0.00343013	0.392874	0.0020399	7.77104e-05	0.044188	0.00221044	0.168235	0.236378	0.490748	0.397012	0.353104	0.135256	0.00954413	0.166317	0.201129	7.41972e-12	0.152646	0.0838512
Glyma.01G089500.5	0.00167767	0.0970065	0.0337244	0.0556971	0.0108345	0.0644231	0.12015	0.0118558	0.120753	0.318855	0.0813179	0.0783074	0.459549	0.155064	0.000996469	0.0361269	0.0818304	0.0919592	0.219303	0.0298036	0.0518525	0.155991	0.0929186	0.0629241	1.11097e-12	0.0162453	0.0368926
Glyma.01G089500.6	0.00370035	0.171414	0.206852	0.376825	0.0747904	0.313241	0.322289	0.11621	0.102655	0.560459	0.0901244	0.115514	0.278966	0.132742	0.00176238	0.150364	0.215065	0.693858	0.418396	0.0892172	0.209022	0.223221	0.232717	0.265387	6.03518e-12	0.0256671	0.0547401
Glyma.01G089500.7	0.576431	6.41668e-06	0.65101	0.28748	0.295916	0.386691	0.389183	0.328212	0.664135	0.384145	0.930953	0.111833	0.561243	3.33448e-05	0.000347012	0.486019	0.520645	0.772901	0.186468	0.49508	0.400472	0.401445	0.000695721	0.0980686	0.0798701	0.539178	0.00014194
Glyma.01G089600.1	6.71514	4.57406	5.84533	5.47044	4.14137	6.49786	7.24952	4.6532	5.62643	8.58892	2.44418	3.72755	8.30396	13.5283	6.31811	3.79474	4.63476	7.53604	5.22534	5.89987	3.71973	4.78082	5.76562	3.05603	8.92434	5.64829	3.56783
Glyma.01G089700.1	1.80305e-47	4.95773e-20	3.51789e-42	0.0214146	0.179739	0.131315	1.46843	0.672002	0.0872992	5.33473e-08	7.81069e-05	1.73207e-15	4.82813e-49	1.48101e-42	6.64639e-44	3.16422e-49	1.2438e-45	2.09463e-46	3.92789e-11	0.288672	0.792556	1.55813	2.02283e-19	0.125359	3.05081e-45	0.0786941	1.74934e-44
Glyma.01G089700.2	2.24542e-47	6.43752e-20	4.44508e-42	0.351909	0.537635	1.15427	9.18924e-07	1.48499	0.000213493	9.53804e-08	0.12192	1.51122	6.57274e-49	1.93717e-42	6.13116e-49	4.1566e-49	1.60764e-45	5.63146e-49	3.34509	0.852571	1.0783	0.132736	3.06506e-26	1.55217e-10	4.07835e-45	0.105888	2.23329e-44
Glyma.01G089800.1	1.9679e-31	2.03085e-26	2.37686e-43	0.0629527	0.0438923	7.71704e-18	1.30212	1.28574	1.36309	0.408049	0.911554	0.746382	0	0.0957131	0	6.34686e-23	0	4.8001e-21	0.0378566	1.40859e-11	1.82668e-18	0.0966777	0	0.0519062	0.0625859	0	0
Glyma.01G089900.1	37.387	39.0113	40.3043	32.5114	39.9168	36.7616	34.5053	35.6317	37.7489	19.1321	25.3113	19.9393	14.8446	18.3189	19.5936	35.9507	46.982	41.2054	31.0095	31.8428	40.5787	29.7607	24.1014	20.3033	18.7478	14.9194	1.09743
Glyma.01G089900.2	6.53418	7.31845	7.25508	7.44921	5.39719	7.44759	7.3033	5.34044	4.86269	3.02615	3.72806	3.06907	2.19511	1.43828	3.69108	8.3058	5.79456	7.55879	6.33136	4.56548	6.29216	3.77357	3.79055	6.13194	2.55253	1.4152	1.61258
Glyma.01G089900.3	6.46567	4.28254	3.97198	6.70752	6.22417	4.91615	8.4489	8.38303	5.40274	2.54666	4.86268	2.97419	2.40562	2.4506	2.55216	6.13582	6.18407	6.97164	6.25512	5.87385	2.69289	4.01406	3.88034	2.6309	3.61603	1.27795	0.82658
Glyma.01G090000.1	9.45493e-80	1.14333e-52	2.60145e-79	6.43287e-54	6.36739e-64	7.32828e-62	1.58809e-57	3.92775e-54	4.9757e-65	1.90436e-53	2.41007e-72	6.13019e-67	0	6.98506e-75	1.68948e-66	0	0	0	7.02505e-62	5.21129e-66	9.1085e-72	0	8.79185e-86	4.28824e-61	0	0	0
Glyma.01G090100.1	2.48975	2.59213	2.9027	1.64567	1.80146	2.13202	1.82602	2.78759	2.34852	0.531135	1.10662	1.11953	1.19509	0.479727	0.516665	1.96155	2.41365	1.82815	1.16976	1.61786	1.80784	0.355529	0.561389	0.396657	0.436321	0.672768	0.0473599
Glyma.01G090200.1	12.2298	11.8865	11.7556	5.21221	3.09442	2.85509	8.64123	9.84148	9.06452	0.562329	0.176541	0.327271	1.32684	1.26091	0.41782	10.9471	12.671	8.57987	7.30128	5.258	6.97645	0.117082	0.833594	0.0708226	0.283261	0.020642	0.443952
Glyma.01G090300.1	0	0	0	0	0	0	0	0	0	0	0	0	0	0	0	0	0	0	0	0	0	0	0	0	0	0	0
Glyma.01G090400.1	0.190644	0.216436	0	0.0647845	2.15814e-18	0	0.479128	0.606911	3.79147	0	0	0	0	0	0	0	0.144286	0.178073	7.79492e-31	1.7899	0.119079	0	0	0	0	0	0
Glyma.01G090500.1	2.94536e-47	0.159568	0.162107	5.01384e-53	0.140946	7.82463e-44	2.47327e-48	2.86293e-58	4.61643e-46	2.95454e-54	9.74765e-52	2.36062e-60	0	0	0	1.58747e-59	0.158377	2.42439e-62	1.21325e-44	2.12802e-57	0.187906	0	0	0	0	0	0
Glyma.01G090600.1	0	0	0	0.150627	0	0	0	0	0	0	0	0	0	0	0	0	0	0	0.131896	0	0	0	0	0	0	0	0
Glyma.01G090700.1	1.2635	0.859671	0.834728	1.11997	1.64919	1.34214	0.429888	0.588164	0.231533	0.0353073	0	0.0338615	0.108224	0.210952	0.106397	0.694343	0.738977	0.94619	1.28712	1.23674	0.600798	0.0388112	0.0797676	0.0394321	0	0.0292646	0
Glyma.01G090800.1	0	0	0	0	0	0.107438	0.264488	0.269869	0.815354	0.279445	0.255299	0.382208	0.662243	0.146044	0.37163	0	0	0	0.114232	0	0.221681	0.408728	0	0.527377	0.180297	0	0
Glyma.01G090900.1	14.0106	15.0405	16.4417	7.45023	9.44007	10.1222	3.00184	3.38203	3.98658	0.427123	0.504601	0.673739	0.102639	0.276726	0.196472	14.6443	16.3096	11.7663	6.68836	6.60765	6.14363	1.20546	0.737987	0.298465	1.42449e-89	0.20678	0.157886
Glyma.01G091000.1	0.371161	0.226107	0.0311829	0.525578	0.0264456	0.250535	0.0405927	0.152381	0.103155	0.0170265	0.0790902	0.194643	0.0567054	0.0567167	0.113215	0.345285	0.147951	0.232778	0.511843	0.908416	1.11284	0.325452	0.281359	0.278518	0.0269887	0.000601028	4.36203e-32
Glyma.01G091100.1	0.184403	1.47318e-35	0.0107646	0.143156	0.0204674	0.061868	0.0636893	1.65443e-07	0.167232	0.17583	0.163463	0.401682	2.20088e-26	1.15739e-35	4.88114e-36	8.33632e-38	0.00419004	0.188394	0.12419	0.215242	0.00128904	0.145909	0.022735	0.221825	3.17882e-28	0.0166443	3.36477e-28
Glyma.01G091200.1	5.26922e-48	3.19137e-42	5.8425e-47	2.35685e-44	2.70381e-46	7.24382e-49	1.38938e-49	1.98067e-44	2.04427e-44	4.03613e-46	1.6389e-47	0.243644	0.357924	1.53676e-46	1.02804e-45	5.6903e-49	9.04754e-45	3.87453e-42	1.33123e-47	1.75807e-44	4.35034e-45	7.20115e-46	1.12632e-50	1.63026e-41	0.448188	3.21569e-49	3.52095e-50
Glyma.01G091300.1	2.21891e-32	9.0899e-38	6.84737e-34	4.95505e-47	1.32518e-31	1.05075e-34	1.86803e-30	1.1919e-34	8.20264e-37	6.73237e-31	4.98686e-31	2.51306e-34	7.03259e-35	5.22369e-56	7.65731e-35	6.65358e-35	1.28808e-41	6.54103e-36	1.51404e-33	2.50877e-34	6.19217e-32	1.88451e-33	1.33214e-33	2.58574e-31	1.88907e-41	0	0
Glyma.01G091400.1	0.0140488	0.00197871	4.11941e-27	9.58976e-15	0.0287906	0.034555	2.23222e-06	0.401081	0.000293624	4.37985e-21	1.63528e-21	1.26275e-34	1.22532e-42	1.20931e-40	6.88089e-25	4.86359e-06	6.68668e-17	1.07174e-08	6.3855e-06	0.00141762	0.00772323	1.57033e-42	1.04157e-21	6.19957e-12	4.24054e-21	4.15834e-41	2.45727e-41
Glyma.01G091500.1	9.27215e-33	3.13465e-80	7.71332e-64	7.15951e-51	4.12255e-84	1.03012e-87	2.41333e-87	4.76658e-51	0	1.09009e-26	1.30698e-102	4.03603e-71	3.58662e-40	0	1.79325e-89	1.29109e-59	3.62968e-87	7.9215e-26	1.1412e-25	1.27233e-62	9.87575e-82	4.88143e-53	3.39162e-52	1.23467e-81	1.3435e-60	1.78581e-73	0
Glyma.01G091600.1	0.480121	1.79205e-22	1.13374e-40	2.00447e-43	2.11331e-43	0.092293	1.29442e-49	3.98838e-45	4.97217e-48	5.39671e-50	3.27138e-22	5.85521e-41	7.9771e-56	1.91514e-61	7.97836e-49	2.69043e-42	0.116266	9.62598e-46	1.56559e-43	1.0675e-44	8.25868e-42	1.0917e-42	4.02512e-44	3.99517e-40	6.42807e-57	3.58695e-47	9.93898e-43
Glyma.01G091700.1	1.42084e-32	3.53152e-24	0.0160633	1.05989e-27	3.08847e-24	8.01789e-24	8.39858e-22	2.19564e-21	3.43491e-08	3.51163e-20	1.32261e-22	8.2576e-23	2.93289e-28	2.49705e-15	4.2661e-27	2.67483e-12	5.26004e-17	1.10588e-25	6.71041e-23	3.48947e-18	1.64666e-24	3.09407e-23	6.96982e-22	1.55317e-14	1.63066e-39	5.62148e-27	0
Glyma.01G091800.1	0.815012	1.58611	1.39842	5.42143	6.4196	3.81038	6.66645	10.9893	8.11612	0.695867	4.40983	3.54615	0.0213748	6.42417e-14	0.256307	1.3434	1.18675	1.42965	5.56907	5.82016	7.09092	1.63586	1.32192	2.46138	6.76506e-29	0.161664	4.47045e-34
Glyma.01G091900.1	1.03072	0	0.82104	2.32526	2.40142	0.652461	0.842633	3.77375	3.01522	6.04389	0	1.16362	0	0	0.464665	0.728949	0.811956	2.62503	0	0.373517	3.3981	1.63823	10.2507	5.46258	0	0.418687	0
Glyma.01G092000.1	0	0	0	0	0	0	0	0	0	0	0	0	0	0	0	0	0	0	0	0	0	0	0	0	0	0	0
Glyma.01G092100.1	9.48064	10.3675	8.32556	9.13036	5.802	3.92747	6.41736	6.59426	8.23289	3.15006	5.24691	7.99533	3.6732	4.75016	3.92773	9.93318	6.21716	9.82112	5.94433	5.27969	5.98624	6.64745	4.98866	5.44961	2.37771	2.38921	4.10086
Glyma.01G092100.2	0.791876	0.779816	1.95727e-16	6.14642e-06	0.174881	0.624237	1.05203	0.537315	0.708215	0.991525	1.43018	0.313574	1.32511e-19	2.04797e-05	1.34349	0.256392	1.65912e-16	5.08501e-07	0.00164442	0.115233	1.47066	0.145436	0.324937	1.02764e-12	0.432338	2.14203	2.23334e-17
Glyma.01G092200.1	0.647641	0.098273	0.0527561	5.58367e-83	2.92179e-91	4.57956e-92	8.07893e-83	0.633752	5.89863e-11	9.19064e-91	0.0981804	6.33448e-38	0	0	0	0.192622	0.703556	0.0867323	3.75383e-92	2.03155e-92	1.73043e-93	0.168151	0.358733	5.90909e-82	0	0	0
Glyma.01G092300.1	139.242	91.7834	79.3998	17.4858	15.4975	16.2983	152.742	164.751	130.347	97.0341	187.404	128.207	0.119104	0.0377207	0.727032	87.7633	70.2151	55.4879	18.0534	14.9726	24.4549	108.825	37.9317	57.5227	3.49298e-05	1.23619	0.0145064
Glyma.01G092400.1	10.3997	10.9464	10.8251	9.0302	8.1419	7.88063	5.50936	8.9777	7.08137	10.9035	5.92475	5.42265	10.835	9.42114	12.8575	10.5761	9.4077	9.25348	6.46633	6.9892	7.28375	3.92003	7.42541	5.71542	12.7534	8.491	2.39153
Glyma.01G092400.2	1.35414	0.69576	2.15187	0.701529	0.960102	0.894608	1.34047	0.552756	1.42782	0.903473	1.53477	0.264114	1.84799	0.848415	0.452653	1.06273	2.27404	2.1783	1.30332	2.27698	1.1561	1.25921	0.97375	0.494407	1.13567	1.12422	0.321333
Glyma.01G092500.1	1.54877e-79	7.11072e-83	1.1926e-76	4.62056e-74	2.0925e-75	1.74083e-74	7.04591e-75	0	1.21188e-73	2.4483e-74	8.08716e-62	3.21916e-85	2.39024e-71	0	0	1.06468e-71	3.53525e-69	0	0	4.42971e-65	1.08193e-66	3.34337e-68	2.22045e-86	6.82821e-62	0	3.75719e-82	1.65287e-85
Glyma.01G092600.1	0	2.89054e-51	1.60129e-47	2.94931e-49	0	0	0	1.58201e-49	9.36083e-42	6.94973e-50	9.997e-48	3.94614e-50	0	0	0	1.4469e-58	1.64233e-43	1.82601e-48	3.31368e-51	0	0	2.06637e-32	0	1.1391e-39	0	0	0
Glyma.01G092700.1	1.10775e-37	8.42141e-58	2.62858e-33	6.88355e-59	4.4653e-37	1.51158e-50	3.87995e-72	8.29263e-42	3.36848e-59	4.79531e-60	2.71795e-53	0	0	5.37152e-53	1.68435e-73	9.6591e-38	4.72392e-34	1.24751e-41	1.51387e-64	3.42001e-43	0	5.65321e-60	4.08162e-59	1.60747e-53	0	0	0
Glyma.01G092800.1	0.059085	0.030285	0.0256471	3.52916e-05	0.00189317	0.000308142	0.030106	1.87768e-27	1.68743e-07	0.262335	3.02749e-22	0.0985986	5.60447e-35	2.32709e-35	1.43069e-29	6.34399e-26	1.29367e-28	4.00479e-30	0.48865	0.238405	0.0248274	0.000157947	4.78514e-28	1.53862e-22	1.23564e-21	1.57709e-35	1.76936e-33
Glyma.01G092900.1	2.39741	2.88335	2.43437	6.38013	7.50901	6.01153	4.27248	3.92666	5.45759	1.42157	2.25578	2.14546	1.56715	0.687514	0.892708	2.09846	2.29302	2.10706	5.9757	5.87833	6.9884	2.60496	2.42544	2.65744	0.608318	0.430873	0.0478717
Glyma.01G092900.2	0.122635	3.30175e-07	0.262782	0.416415	1.52594	1.1112	0.160282	0.543645	8.3648e-06	0.183791	0.0249581	0.0334783	4.73375e-06	0.153402	0.261626	0.504529	0.423329	0.187394	0.69023	1.16047	1.15081	0.038584	0.114	0.0782196	0.0265688	2.26285e-13	0.000741603
Glyma.01G092900.3	0.255995	2.37302e-07	0.129353	0.22314	0.560535	1.134	0.00229361	0.0101615	4.64195e-06	0.204691	0.0264669	0.0356591	5.00832e-06	0.158862	0.103305	0.244033	0.0488568	0.164012	0.319071	1.52234	0.564137	0.0430435	0.12361	0.0841828	0.0193984	2.37387e-13	0.000741617
Glyma.01G093000.1	0.00731836	0.312051	0.0496928	0.104271	1.01121e-05	1.2199e-06	0.141166	0.0249451	0.0300442	0.46899	0.0416704	0.0210382	0.000256158	0.0100525	0.0521482	0.00744851	0.227659	0.147355	0.0926541	0.240751	0.00582839	0.0530829	0.00315548	0.46998	0.000476055	0.357847	6.81972e-07
Glyma.01G093000.2	7.19878	8.44262	8.85365	5.62927	6.38426	6.05773	5.99363	3.72463	5.29785	4.37436	7.23689	5.78119	4.23512	5.59586	4.04409	8.48796	6.90941	9.27912	6.34196	6.54859	5.70758	5.81236	5.86135	6.14742	4.13042	4.40705	2.25416
Glyma.01G093100.1	3.1245	3.14725	4.09366	4.3775	5.15034	5.07046	2.91674	4.54705	4.30357	1.55162	4.57807	2.66287	0.645679	0.208404	0.587879	5.13432	5.71704	6.15261	4.10302	3.85899	4.42814	4.78432	2.05024	4.90053	0.470309	0.695924	0.106283
Glyma.01G093200.1	7.62121	5.18339	5.52789	2.92765	3.38014	2.99007	3.02199	2.29308	3.03461	2.05727	5.91435	2.12481	1.60255	0.350762	0.80006	5.11026	2.9599	5.23835	1.80002	4.67586	3.54828	2.35598	0.822944	3.23143	0.0645426	0.397715	0.617188
Glyma.01G093200.2	7.52971e-06	2.1725e-06	1.12666e-05	7.74359e-14	0.0468875	2.38451e-08	0.000637619	0.463129	0.00118788	1.96531e-07	1.02935e-10	0.000286188	0.000767997	0.00016141	0.0246933	0.00348319	0.129114	0.000122389	0.00354435	1.28192e-06	0.0346359	0.000967585	0.184871	0.0303167	2.91859e-05	1.61817e-05	4.73937e-13
Glyma.01G093300.1	0	0	0	0	0	0	0	0	0	0	0	0	0	0	0	0	0	0	0	0	0	0	0	0	0	0	0
Glyma.01G093400.1	0.363589	0.642309	0.733184	0	0	0	0	0	0	2.48193e-41	0	1.20381e-48	7.20985e-07	0.0799945	3.75273e-52	1.06317	0.590822	1.75543	0	0	0	0	0.139742	2.63915e-31	1.61436e-75	0.128873	1.70942e-61
Glyma.01G093500.1	1.3441e-53	5.41445e-54	2.88396e-53	3.82905e-78	0	2.73106e-79	3.09649e-69	1.36221e-52	2.24493e-52	4.62623e-53	1.14417e-101	3.08644e-80	2.25856e-61	1.50165e-53	9.46519e-67	1.8522e-54	8.06223e-27	6.81585e-55	2.14586e-61	8.25916e-64	0	0	2.99492e-53	0	2.08117e-70	1.34886e-71	1.15267e-66
Glyma.01G093600.1	1.03406e-26	2.73896e-26	1.48176e-32	3.27032e-27	1.43048e-24	2.12541e-24	5.60407e-28	7.20358e-27	1.33097e-26	1.96941e-25	2.36894e-33	3.05326e-22	1.45119e-32	6.59059e-35	9.38238e-29	1.21596e-27	0.150217	1.26353e-26	4.80267e-25	6.96427e-34	8.31992e-27	3.92692e-26	2.07694e-34	1.17086e-27	1.11654e-13	9.93703e-37	7.78985e-37
Glyma.01G093700.1	2.17288e-61	4.24869e-58	5.30254e-58	6.1616e-25	2.99604e-21	4.96633e-57	1.25795e-58	3.40369e-65	1.20676e-26	1.36293e-22	6.43285e-60	8.11629e-24	2.60395e-21	1.90922e-61	4.16655e-64	1.52293e-63	1.74204e-21	2.18398e-65	1.0806e-23	7.10576e-28	8.32951e-24	1.46548e-61	1.09502e-57	3.75465e-26	1.63502e-59	1.13391e-64	4.87658e-61
Glyma.01G093800.1	1.02619	0.970366	2.04538	0.245918	0.506675	0.422892	0	0.268271	1.11016e-05	0.36676	0.378731	0.52036	0	0	0	3.96895	0.586498	0.694482	1.24507	1.46604	0.781287	0	0	0.372343	0	3.24186e-20	0
Glyma.01G093900.1	1.88594	2.2848	3.06793	1.14667	1.88428	2.02823	1.88687	2.14979	2.30608	2.06093	0.866124	1.2329	3.01047	1.00895	1.15824	1.34067	1.24422	1.3129	1.75162	1.32546	1.82798	1.11391	1.06655	1.48982	1.18038	0.956386	0.607834
Glyma.01G094000.1	0.280865	0.111262	0.0785811	1.94642e-123	0.0639696	0.0596275	0.0379909	4.04438e-125	2.26201e-123	9.32654e-126	1.80913e-124	1.07599e-123	5.08748e-130	0	3.09884e-129	4.72605e-125	0.0370152	2.29492e-114	3.11911e-126	4.73296e-120	0	5.66141e-125	8.40073e-128	1.3137e-106	7.1048e-131	0	1.16715e-126
Glyma.01G094100.1	0.123067	0.0311966	0.0698357	0.0519164	0.126141	5.08303e-14	0.00086184	1.14538e-14	2.71611e-07	0.00197306	3.9755e-26	1.95623e-12	4.02764e-09	0.00081614	0.0113472	0.0348203	0.185074	0.0140955	1.03537e-08	0.120369	7.31905e-07	0	3.47229e-09	9.65203e-15	6.17361e-13	9.80543e-25	0
Glyma.01G094200.1	24.3147	23.711	23.3482	25.8683	22.5369	23.1446	23.5969	23.345	22.5109	16.9208	28.9568	23.3474	11.1607	8.95064	11.3651	25.8561	25.1009	24.774	21.9433	20.0042	22.9181	20.1832	21.0124	28.9985	8.36502	11.2569	1.38251
Glyma.01G094300.1	6.13049e-38	3.00687e-37	4.81896e-47	0	0	0	5.29498e-07	4.64535e-29	0	0.0133562	0	0	0	0	0	1.0244e-21	2.41875e-33	1.00622e-35	1.14259e-17	1.34811e-61	3.22767e-77	0	1.1267e-66	0	0	0	0
Glyma.01G094400.1	0.27943	0.14261	1.35649e-53	2.89637e-37	0	5.59984e-63	1.27698e-98	0	0	1.90992e-103	0	1.19336e-94	0	0	1.09433e-102	2.49372e-93	1.88557e-60	1.41685e-44	1.28639e-94	2.43502e-91	6.75169e-73	0	1.643e-106	0	1.54669e-62	0	0
Glyma.01G094500.1	0	0	0	0	0	0	0	0	0	0	0	0	0	0	0	0	0	0	0	0	0	0	0	0	0	0	0
Glyma.01G094600.1	2.48568	2.61192	1.6014	1.68388	1.66924	1.37052	1.07434	0.810937	0.402972	1.6739	0.349054	0.566676	1.245	1.37015	1.71493	1.23023	0.680141	1.2548	0.938853	0.747654	0.663742	0.634663	0.64664	0.995129	0.895871	0.722075	0.489985
Glyma.01G094600.2	5.71764e-16	0.371434	0.330763	4.31107e-05	2.03537e-15	0.269062	0.0212431	1.29248e-05	0.646707	0.00366284	0.0280238	0.314982	1.02473	0.101931	0.0268166	0.77719	1.66661	0.163233	0.0632172	0.213214	0.68163	0.155856	0.25776	0.000588764	0.0473274	0.244898	0.0649603
Glyma.01G094700.1	0	0	0	0	0	0	0	0	0	0	0	0	0	0	0	0	0	0	0	0	0	0	0	0	0	0	0
Glyma.01G094700.2	0	0	0	0	0	0	0	0	0	0	0	0	0	0	0	0	0	0	0	0	0	0	0	0	0	0	0
Glyma.01G094800.1	3.22009	5.47399	4.39358	4.04991	4.05678	4.19747	5.97918	2.60314	5.23989	3.34227	8.6328	6.01735	0.290813	0.607156	1.3222	3.16368	4.26518	3.72776	3.0589	2.59333	2.60428	6.57331	3.40684	6.92349	1.15886	1.60702	0.794999
Glyma.01G094800.2	0.367065	0.445152	0.253281	0.181751	0.0772613	0.49314	0.0380026	0.0518147	0.453051	2.16884e-05	0.175328	0.0566267	0.0455441	3.54182e-05	0.115746	0.416437	0.111585	0.951949	0.393272	0.211181	0.269123	0.381403	0.213114	0.193409	2.29664e-16	0.00291312	0.000789537
Glyma.01G094800.3	7.26956e-08	1.33063e-13	7.18944e-07	2.28672e-07	0.377165	2.22856e-05	3.18494e-14	1.1825e-10	2.56666e-07	6.08674e-14	0.000369639	1.29729e-08	7.95681e-15	3.72194e-11	6.2299e-12	1.51289e-07	1.70843e-09	4.20706e-05	1.15897e-11	1.78183e-07	3.0552e-10	4.38022e-10	1.27925e-05	0.387126	0.000150991	6.1798e-20	8.71249e-23
Glyma.01G094800.4	5.10726e-09	3.66182e-13	3.0226e-09	3.13535e-13	6.88001e-10	0.171856	7.6802e-15	0.0456499	9.18926e-07	2.25455e-17	2.46303e-05	2.13844e-18	3.86477e-14	8.6954e-14	3.91323e-12	3.20033e-07	6.4385e-10	1.36534e-05	4.77389e-10	0.205959	1.05602e-05	4.38735e-10	1.41955e-05	4.96172e-07	5.01029e-20	5.93144e-21	5.53586e-25
Glyma.01G094800.5	6.36889e-08	3.1052e-16	4.37401e-08	8.27256e-12	7.93446e-12	1.41978e-19	7.4606e-16	4.56843e-08	2.52476e-16	7.87862e-15	2.31981e-05	4.58041e-18	3.24633e-10	2.90489e-12	5.54421e-22	8.61875e-10	7.49657e-19	4.34449e-07	5.58512e-16	1.2745e-11	1.60698e-12	7.53968e-16	1.75092e-07	1.08205e-18	9.23694e-19	2.15458e-20	9.7082e-25
Glyma.01G094900.1	2.90591	3.5319	3.11221	6.85911	5.06611	4.75072	5.12966	5.02858	5.38268	2.42903	7.38496	4.70827	1.72213	1.46754	1.83209	5.11988	3.98063	4.71696	4.74953	3.7032	5.13682	7.30789	3.54439	7.95054	1.91284	1.96411	0.0301242
Glyma.01G095000.1	1.01069	0	0	2.07638	0	7.97616	96.7842	60.8919	58.2001	9985.75	72.032	558.937	18816.6	12933.6	16513.5	0.74131	0.92237	0.5107	2.56559	3.16405	1.45175	76.4794	8848.46	53.2719	14772.3	10577.4	7921.9
Glyma.01G095100.1	14.7149	15.5219	16.4919	15.2973	14.4583	17.338	15.9525	15.5492	12.8924	6.21497	11.7038	10.6906	3.60763	3.32179	3.98584	17.546	17.2919	18.0667	12.5902	14.8348	15.6389	10.3081	7.56846	10.6314	3.93556	4.489	1.66471
Glyma.01G095200.1	1.69502	0.793414	0.318396	1.2357	1.82779	0.639578	0.824163	0.511593	0.868899	0.258428	0.186579	0.0946833	0.124906	0	0	1.00618	0.583422	0.583566	1.43853	0.81232	1.32431	0.110039	0	0.123562	0.170936	0	0
Glyma.01G095300.1	1.25388	1.0116	1.15095	0.675895	0.830542	0.869449	0	0	0.12093	0.0606599	0	0	0	0	0	0.402647	0.771916	0.512932	0.436621	0.815739	0.371226	0	0	0	0	0	0
Glyma.01G095400.1	3.77377e-43	7.13828e-43	1.28882e-40	2.61809e-28	0.156407	5.52682e-40	0.161776	1.14537e-42	0.166622	4.91162e-40	0.148347	0.154484	1.08581e-40	2.34536e-43	2.11341e-26	0.148176	1.94793e-42	1.06535e-40	0.143628	2.624e-23	8.6854e-40	0.733585	2.59738e-44	1.43967e-37	1.07932e-45	9.82481e-37	2.31644e-47
Glyma.01G095500.1	3.794	3.8871	5.70629	26.7813	23.8866	25.2242	35.5572	42.6835	33.2405	7.81519	0.333903	0.912553	23.3737	30.1959	27.6992	4.9581	3.14924	3.71035	31.9132	31.185	36.0688	0.410528	15.3137	0.987082	16.2297	6.67664	19.2792
Glyma.01G095600.1	0.764811	1.14171	0.350452	0.31791	0.0540975	0.137694	0	0.0547972	0.111843	0.313042	0	0	0.154703	0.0538315	0.0491024	0.200493	0.329799	0.98915	0	0	0.0479104	0	0.0876029	0	1.39329e-68	2.76186e-77	2.53698e-57
Glyma.01G095700.1	1.14877	1.17428	0.57913	0.53807	0.887994	0.591725	0.673862	0.449777	0.414326	0.563135	0.940347	1.00332	0.446388	0.135923	0.324923	1.4563	1.13737	1.46663	0.741202	0.30471	1.10632	0.417331	0.37284	0.178754	0	0.334303	1.35255
Glyma.01G095800.1	0.413762	0.0989551	0.615314	0.0884131	0.186899	0.0760281	0.0971812	0.0986427	0.101228	0.12092	0.276216	0.472065	0.112691	0	0	0.344474	0.383808	0.149912	0.252127	0.251909	0.243535	0.305627	0	0.0927138	0.145987	0.0924949	0
Glyma.01G095900.1	19.3022	32.0851	32.2547	25.2873	19.0711	10.4617	34.2068	37.2536	10.1093	36.5419	19.919	86.9119	10.6026	7.68279	0.614537	12.0528	24.3724	27.1125	0	0.00240372	13.1276	26.4283	181.037	273.77	0	3.8399e-24	0.812303
Glyma.01G096000.1	3.32252	4.99891	5.01341	11.751	20.1697	13.6413	12.7451	10.6854	21.586	16.6664	68.4157	56.262	1.68415	0.817027	1.31092	4.34901	4.45436	6.58296	13.9128	22.2246	12.0146	83.1088	38.554	74.4961	5.08873	6.53312	3.61045
Glyma.01G096000.2	0.298817	1.47011e-09	0.754546	2.0924	3.56377	2.21328	3.4846	2.70023	1.98034	1.46262	15.3738	7.09524	0.0744468	0.270615	0.28788	2.04534	0.633238	1.47493	3.91921	3.40374	1.19507	9.47837	6.41097	12.4812	0.000121096	0.612677	0.464337
Glyma.01G096100.1	1.38117e-38	3.48697e-27	3.95401e-42	1.55521e-40	1.81539e-37	2.14835e-33	1.25751e-43	9.1414e-34	2.25427e-33	8.90066e-37	3.52676e-38	1.96329e-35	2.12594e-44	0	1.80958e-34	6.31764e-37	2.82877e-40	1.49905e-38	2.38318e-35	2.3389e-34	1.06587e-37	3.61511e-27	7.2005e-35	9.05383e-38	0	3.64565e-42	0
Glyma.01G096200.1	0	0	0	0.510753	0.444938	0	0	0	0	0	0	0	7.4611e-142	0	0.068773	0	0	0	0.159626	0.162024	0	0	0	0	0	0	0.127889
Glyma.01G096300.1	17.1578	20.8674	19.0936	18.0488	18.6851	15.6504	13.451	15.3766	14.5585	11.5725	17.7408	17.8054	5.03119	4.6671	4.34448	17.9274	17.4859	14.8514	14.8093	17.9402	17.2991	20.45	12.1222	16.5948	7.63262	5.96012	1.79022
Glyma.01G096300.2	17.1578	20.8674	19.0936	18.0488	18.6851	15.6504	13.451	15.3766	14.5585	11.5725	17.7408	17.8054	5.03119	4.6671	4.34448	17.9274	17.4859	14.8514	14.8093	17.9402	17.2991	20.45	12.1222	16.5948	7.63262	5.96012	1.79022
Glyma.01G096300.3	3.73608	2.59865	2.88459	1.48385	1.11303	2.44098	2.30287	1.4169	2.62066	0.619883	3.47151	2.88518	1.17732	0.317873	1.45914	2.23596	0.768972	3.04001	3.67615	1.12067	3.23886	3.34834	0.816299	2.79898	0.597036	1.85166	0.631309
Glyma.01G096300.4	3.12142	2.31977	3.43086	1.17639	2.27076	1.72229	1.6631	1.42757	1.33634	3.59009	1.24197	1.06785	1.08164e-15	0.669997	0.427035	3.09672	2.98832	1.63711	1.22776	1.36309	1.38115	0.793833	2.9419	1.75832	0.745211	0.186267	1.34172
Glyma.01G096400.1	0	0	0	0	0	0	0	0	0	0	0	0	0	0	0	0	0	0	0	0	0	0	0	0	0	0	0
Glyma.01G096500.1	0	0	0	0	0	0	0	0	0	0	0	0	0	0	0	0	0	0	0	0	0	0	0	0	0	0	0
Glyma.01G096600.1	9.71825	10.4849	9.80588	2.31386	1.62887	2.00563	3.36767	5.61057	5.22005	1.22265	2.82402	1.89652	1.25579	1.49563	0.869476	8.63151	7.57801	8.81109	1.31637	2.08251	1.57533	2.14861	2.01127	3.96192	1.44906	2.10499	0.127366
Glyma.01G096700.1	2.14059	2.4577	1.99994	0.396285	0.0678398	0.503864	8.88469e-18	0.945758	0.670804	1.98173	1.26479	0.686093	1.23093	0.853238	1.63972	1.53582	1.57997	1.21092	0.0988179	0.582873	0.528795	0.1957	0.880346	0.909242	1.30335	0.424484	2.04056
Glyma.01G096700.2	0.0992741	6.74744e-10	0.898778	2.15445e-22	0.0872081	0.0279299	5.75001e-17	1.3605e-19	2.68971e-22	1.48465e-08	0.0863139	0	1.61986	1.7967	2.29303e-07	0.17177	4.41874e-13	1.44229	2.0977e-07	7.26458e-15	1.14774e-11	2.17035e-08	3.99587e-21	1.51587e-09	2.34225e-05	1.08736	6.3582e-06
Glyma.01G096700.3	1.63748e-19	0.258471	1.53365e-07	0.348815	0.119946	1.47674e-05	0.244412	3.74746e-12	2.39253e-24	0.000947258	0.15948	0.121894	1.5303e-07	1.89593e-13	1.00425e-09	0.993466	0.19386	0.308613	0.113303	5.23821e-26	0.106984	0.821713	0.147581	0.22584	2.77466e-25	5.77572e-18	4.4793e-24
Glyma.01G096700.4	1.4722e-10	0.698991	8.39626e-05	1.11384e-16	2.47972e-26	6.99319e-24	1.05911e-23	2.227e-21	4.79054e-16	6.20838e-12	0.0110145	0	0.206967	2.52308e-12	5.2309e-17	0.0463949	1.09205	7.61474e-20	0.14083	7.07862e-14	0.341653	6.64217e-21	0.0527704	1.8587e-08	0.00252369	2.31549e-10	2.325e-10
Glyma.01G096700.5	0.272356	0.626559	0.574527	0.279947	0	0.24091	0.15521	1.10695e-25	3.38198e-24	1.17509	1.14333	0	0.203684	0.452491	3.75152e-08	0.140373	3.83021e-14	4.59635e-27	1.32664e-25	7.78634e-26	0	1.76492	0.988923	1.53347	9.64122e-27	6.52607e-28	3.66799e-07
Glyma.01G096800.1	1.17964	0.641527	0.478064	0.482553	1.27188	1.61705	1.45985	1.24536	1.14113	1.6877	2.54614	0.790092	0.853812	1.67512	0.91392	0.903816	0.724877	0.418533	0.488056	0.674553	0.515954	1.33561	1.81796	1.99028	0.209112	0.398718	0.182322
Glyma.01G096900.1	0	0	0	0	0	0	0.0661585	0	0	0	0	0	0	0	0	0	0	0	0	0	0	0	0	0	0	0	0
Glyma.01G097000.1	18.7755	17.5691	19.579	2.49087	1.74506	1.89324	6.49834	6.08823	6.96137	6.15456	0.55522	1.67788	9.85073	10.4714	10.154	15.7833	17.7191	18.019	2.16982	2.05056	2.01751	1.56595	7.99028	1.04116	12.7377	15.9788	20.176
Glyma.01G097100.1	0.692646	2.01124	0.357523	0.0614045	0.232307	1.32016	0.812479	0.0358303	0.382765	0.00684585	0.886807	1.1832	1.52957e-06	0.00167365	0.00502093	1.47596	0.563977	2.25815	0.404409	0.244132	0.121462	0.0379451	0.272627	0.0126458	0.0702786	5.92194e-06	4.84239e-07
Glyma.01G097100.2	17.0192	16.328	13.7392	7.15031	7.92027	9.93358	5.81075	8.6089	6.16801	2.09768	9.01244	6.65445	0.519363	0.84504	1.20426	14.3406	14.1538	16.3792	9.32201	6.29837	7.00368	6.43646	6.61441	7.2033	0.0698649	1.58783	0.110675
Glyma.01G097100.3	0.877927	0.422225	0.432556	0.387162	0.73476	0.017157	4.91072e-08	3.3402e-08	5.4061e-10	5.51147e-13	0.553469	0.00464367	2.47946e-15	0.00737932	0.0120735	0.760185	1.59909	1.02005	0.105719	0.171649	0.0106698	0.223123	0.0459765	0.631334	0.0149386	2.00036e-05	5.71424e-12
Glyma.01G097200.1	9.53925	12.0474	9.50691	8.92916	11.2355	11.2596	8.69322	13.5927	13.2762	12.704	11.1011	8.7429	8.31129	8.85545	9.68402	10.0846	11.2854	9.24169	12.9185	11.4882	9.39804	8.80619	5.30906	7.36814	7.21211	4.69438	3.46665
Glyma.01G097300.1	0	0	0	0	0	0.409828	0	0.499365	0	0	0	0	0	0.700766	0.667794	0	0	0	2.15401	0	0	0	0	0	0	0	0
Glyma.01G097400.1	1.89412e-22	9.07371e-28	3.98037e-76	1.47924e-77	0.00107989	2.86598e-52	1.28646e-05	3.84127e-08	0.00435949	0.0223022	0.543971	0.0452628	0.000637863	5.88897e-49	2.88903e-29	7.67689e-57	8.64251e-83	1.13215e-17	1.34769e-74	0.000160242	2.68051e-05	0.485767	0.396894	1.4806	2.01495e-23	1.10927e-05	1.13989e-20
Glyma.01G097400.2	1.89335e-22	9.09302e-28	3.98915e-76	1.48101e-77	0.0010826	2.86842e-52	1.28866e-05	3.84865e-08	0.00436673	0.0224191	0.352867	0.509486	0.000638816	5.89185e-49	2.89446e-29	7.67711e-57	8.65254e-83	1.13161e-17	1.34996e-74	0.000160658	2.68846e-05	0.0536897	0.407176	0.379723	2.02825e-23	1.11107e-05	1.13919e-20
Glyma.01G097400.3	1.9489e-22	9.89644e-28	4.13529e-76	1.53813e-77	0.00114995	2.96779e-52	1.33881e-05	3.9838e-08	0.00453636	0.02536	0.0147316	0.0673255	0.000678643	6.01298e-49	3.09279e-29	7.89404e-57	8.92179e-83	1.16857e-17	1.40065e-74	0.000172834	2.89811e-05	0.00907446	0.166056	0.196348	2.63175e-23	1.17598e-05	1.1903e-20
Glyma.01G097500.1	6.95985	8.65912	9.32231	7.72635	4.1115	7.31419	5.12061	8.38586	5.77782	6.07616	7.34115	5.72914	4.92089	2.39612	2.52229	10.5579	7.70069	7.91672	6.15646	6.17903	8.64763	4.77757	3.8403	6.38546	3.85035	1.41638	4.7316
Glyma.01G097600.1	3.98699e-19	2.23562e-08	5.50809e-07	3.44178e-09	3.52256e-25	8.49532e-18	2.60391e-09	4.22372e-16	2.82054e-14	1.71375e-10	6.70058e-20	4.21216e-16	9.2251e-21	1.089e-05	2.43538e-14	1.54841e-17	3.20874e-17	2.70143e-18	7.13677e-14	1.23784e-08	1.37235e-14	2.01672e-13	5.08766e-21	1.17096e-16	1.3944e-14	2.60133e-22	8.02776e-07
Glyma.01G097700.1	11.3329	12.0579	8.68665	7.25528	8.58933	8.08335	7.32011	9.47393	8.98571	3.44305	4.30559	4.34202	3.85186	8.46856	7.65584	10.9842	10.7275	12.072	9.13417	8.63374	6.79309	3.77456	4.67683	3.30483	7.6028	6.86682	3.88279
Glyma.01G097800.1	0	0	0	0	0	0	0	0	0	0	0	0	0	0	0	0	0	0	0	0	0	0	0	0	0	0	0
Glyma.01G097900.1	2.23599	2.51804	1.50785	3.38594	4.19347	4.58799	2.58446	3.5712	2.3263	1.00856	2.73692	2.3202	0.0471442	0.127982	0.153305	2.48803	2.00174	1.84787	4.00469	4.12474	3.88946	7.13555	2.84175	5.01567	0.148314	0.277976	0.0249044
Glyma.01G098000.1	101.772	86.2075	98.2994	64.1924	66.1393	77.1218	62.2712	62.8579	73.5212	35.0923	75.6612	76.5758	27.0648	37.2951	35.0972	83.0137	90.4524	75.5029	64.2563	65.004	61.3018	59.6593	52.1047	62.4176	33.487	34.4868	23.3922
Glyma.01G098100.1	0	0	0	0	0	0	0	0	0	0	0	0	0	0	0	0	0	0	0	0	0	0	0	0	0	0	0
Glyma.01G098200.1	0	0	0	0.0179243	0	0.0153884	0	0	0	0	0	0	0	0	0.141525	0	0	0	0	0	0	0	0	0	0	0	0
Glyma.01G098200.2	0	0	0	0.0187002	0	0.016273	0	0	0	0	0	0.073299	0	0	0.161559	0	0	0	0	0	0	0	0	0	0	0	0
Glyma.01G098200.3	0	0	0	0.0220304	0	0.0191167	0	0	0	0	0	0.100823	0	0	1.59003e-08	0	0	0	0	0	0	0	0	0	0	0	0
Glyma.01G098200.4	0	0	0	0.0189656	0	0.0164171	0	0	0	0	0	0	0	0	0.202186	0	0	0	0	0	0	0	0	0	0	0	0
Glyma.01G098300.1	0	0	0	0	0	0	0	0	0	0	0	0	0	0	0	0.054166	0.0597173	0	0	0	0	0	0	0	0	0	0
Glyma.01G098400.1	9.60373	6.58261	9.36754	5.98323	4.49417	7.09738	6.15565	6.65198	6.23504	1.45331	0.16367	0.782381	3.15797	2.71333	1.81076	9.78735	7.29432	7.60359	6.15751	5.72506	9.7148	0.616923	1.69142	0.500254	2.50369	0.980136	1.45695
Glyma.01G098400.2	0.0472571	0.950529	0.930727	1.84652	0.904268	0.659433	0.924774	0.308762	0.784143	0.00121994	2.5727e-05	0.0340825	0.106606	0.0380012	0.172129	1.21703	1.26067	0.542758	1.88317	1.24877	3.54688	5.0296e-19	1.48423e-10	0.135117	1.22877	0.454917	0.0311645
Glyma.01G098400.3	0.34211	0.603936	0.0967094	0.382923	0.0468091	0.00584801	0.0513932	0.080185	0.00115992	0.0105956	6.34075e-18	0.0784219	0.124686	2.06306e-06	0.0540931	0.293227	2.48083e-07	0.47424	0.165795	0.00873681	0.380912	0.00130707	1.38284e-08	0.0305984	2.65774e-05	0.0169287	1.80853e-06
Glyma.01G098400.4	2.0291	7.33005e-09	0.13554	8.30262e-13	0.677852	9.19017e-13	0.0397132	8.81036e-08	0.000132594	0.722886	4.28219e-17	3.34518e-06	0.808848	1.46449	0.0484283	0.619782	1.59127	8.87576e-14	0.436775	1.23281e-07	0.000103786	0.000360136	1.34746e-10	1.16456e-06	0.000115393	1.24224e-05	1.76886e-13
Glyma.01G098500.1	1.91511	1.20476	0.210199	0	0	4.50036	0	0.188844	0	0.403086	1.2547	0.377816	0	0.201521	2.09677	0	0	0	0	1.32751	0	0	0	0	1.68896	0	0
Glyma.01G098600.1	0	0	0	0	0	0	0	0	0	0	0	0	0	0	0	0	0	0	0	0	0	0	0	0	0	0	0
Glyma.01G098700.1	65.1511	78.5881	64.9512	49.8275	54.8085	55.1137	81.5792	72.7396	64.2292	78.8011	213.26	195.421	0.275562	0.402563	0.65386	39.2151	47.953	44.7039	35.7432	35.3141	33.8741	225.263	113.995	168.539	2.11845e-08	5.22682	5.95971e-44
Glyma.01G098800.1	0	0	0	0	2.86183e-32	0	2.38158e-34	0	0	0	0	0	0	0	0	0	2.40361e-28	3.02363e-84	0	0	6.48818e-28	0	0	0	0	0	0
Glyma.01G098900.1	0	0	0	0	0	0	0	0	0	0	0	0	0	0	0	0	0	0	0	0	0	0	0	0	0	0	0
Glyma.01G099000.1	2.36996	2.82889	2.4291	1.83329	0.979403	1.73501	1.25967	2.49987	1.6919	0.176113	0.0598633	0.0304396	1.45839	1.13467	1.2667	1.71738	1.69655	0.712149	1.13105	1.33396	2.95615	0.033005	2.06584e-57	0.677594	0.106834	0.17543	0.368282
Glyma.01G099100.1	9.50103	9.8438	14.4292	16.439	18.9274	16.9535	13.5086	14.4404	16.7264	13.1461	12.7784	12.3257	12.0172	10.3829	11.1258	12.1141	10.1588	12.3579	15.6434	18.4288	14.1555	12.5165	12.2188	12.0835	13.5104	10.675	2.98707
Glyma.01G099200.1	1.44266	1.09472	0.645375	0.168292	0.50007	0.4261	1.85836e-09	0.0693385	0.421068	0.286055	0.0801051	1.37989e-07	0.0682609	0.595414	0.153953	0.820264	0.322975	0.195613	0.347122	0.105186	0.629864	0.123306	0.0809064	0.0747803	0.192689	0.652647	0.0322179
Glyma.01G099300.1	0	0	0	0	0	0.288485	0	0	0	0	0.334623	0	0	0	0	0.311124	0	0	0	0	0	0	0	0	0	0	0
Glyma.01G099400.1	0	0	0	0	0	0	0	0	0	0	0	0	0	0	0	0	0	0	0	0	0	0	0	0	0	0	0
Glyma.01G099500.1	1.66015	0.568155	0.143613	0.170895	1.32419	0.0103141	0.254739	0.00727211	0.821207	8.3706e-46	3.96777e-60	1.60029e-58	0.843266	1.98919e-26	1.44168e-14	0.0258242	3.6402e-58	1.00793	0.0042532	8.39426e-05	2.20767	2.1488e-07	1.05766e-06	3.93206e-54	3.62454e-09	0.000641524	2.21227e-46
Glyma.01G099600.1	5.21119	3.4989	4.43954	6.40335	6.54838	6.59458	5.23169	6.09576	5.27226	3.21893	6.55651	5.53673	2.55339	2.61909	3.17004	5.44355	5.99884	5.00595	5.66847	6.62638	5.81791	5.54567	4.25422	6.70752	4.2553	2.43049	4.76165
Glyma.01G099600.2	0.0378904	0.515177	0.646694	0.00736536	0.877008	0.0677713	0.131219	0.00382389	0.33438	0.0997376	0.471552	1.40431	0.0842532	0.0555391	0.627545	0.341566	0.050723	0.000105566	0.154303	0.307604	0.251096	0.00308351	0.366851	0.29247	0.00183577	0.163075	0.269597
Glyma.01G099600.3	0.182795	0.749308	1.06593	0.922071	0.157794	0.150227	0.0565323	0.236595	0.571113	1.01375	0.500585	0.0893145	0.389761	0.0620566	0.17771	0.26382	0.292144	0.130443	0.136514	0.544532	1.11532	0.134251	0.0424494	0.0337461	0.225394	0.239572	0.294646
Glyma.01G099700.1	9.88678	9.76898	12.5512	13.784	13.9466	11.4573	9.65633	11.389	12.0417	3.21251	10.8809	9.08064	1.65485	2.60578	1.33201	15.4699	14.4287	11.4323	11.8802	14.3878	13.5243	15.7891	7.25549	14.0652	1.64869	1.09197	1.80823
Glyma.01G099700.2	8.4412	9.37513	8.46696	7.95049	7.68797	7.15979	6.09048	6.86729	4.81408	7.71178	6.77161	4.30054	2.18834	3.57726	2.4228	5.80399	7.61764	6.50091	6.73696	4.43181	7.3049	7.23389	5.09634	7.91701	1.56974	1.94724	4.7159
Glyma.01G099700.3	0.158546	0.805087	0.327976	1.32142	0.953353	0.787662	0.778474	0.411905	0.96803	3.66168e-05	0.403493	0.177385	1.97063e-06	2.96543e-06	0.627992	0.979566	0.606579	1.03632	0.521801	1.18045	6.06876e-06	0.635151	0.338372	0.616787	4.49626e-08	0.430769	0.649706
Glyma.01G099800.1	20.0395	22.6256	24.2281	2.83826	1.09621	1.3913	4.8909	5.74556	3.88864	6.23429	10.5495	11.8784	0.0786302	0.00111561	0.00785338	53.2519	50.5629	70.0093	1.71942	2.51161	3.45781	3.95898	5.50594	3.72515	0.19719	0.698205	0.00960247
Glyma.01G099800.2	0.00514164	0.386348	0.0379948	1.21255	1.11648	0.858336	0.303466	0.161968	3.58856	0.672531	0.26118	0.312451	0.225071	0.00198368	0.0120223	0.332863	0.130405	0.885134	2.30776	1.05285	3.18442	1.31966	0.828753	0.851898	0.00070299	0.0478822	0.0634438
Glyma.01G099800.3	0.886616	1.84125	0.0549202	3.05558	2.75331	3.81797	1.07071	5.78021	2.16637	0.599659	4.00213	2.55682	0.355432	0.075474	0.0124785	0.800704	0.954748	0.808316	4.50204	8.16948	3.03099	3.14663	3.21996	3.22201	0.000901964	0.681791	0.0632272
Glyma.01G099800.4	0.00270798	0.428653	1.15262	1.83751	2.80059	1.10988	1.05396	1.01994	0.277064	0.237443	1.19277	2.65071	0.126576	0.00536035	0.012007	0.968121	0.162925	0.371001	0.43662	0.511045	1.49964	1.09145	0.270968	2.80165	0.565208	0.0408408	0.0455099
Glyma.01G099800.5	2.42259	2.47164	2.16025	1.90097	1.81729	3.4433	4.66878	0.948686	2.7145	0.194914	2.87013	1.11428	0.0716663	0.000190715	0.0156005	1.34157	3.29875	0.784185	3.66604	0.787553	3.53775	2.37685	2.08863	4.6895	0.0388498	0.386267	0.452465
Glyma.01G099900.1	0.0333937	1.07825e-46	4.94371e-50	3.83698e-21	6.41855e-52	0.0610595	2.7491e-52	1.18128e-47	3.7411e-20	4.43461e-51	5.26298e-44	3.1935e-50	3.26671e-49	1.23143e-54	9.53913e-55	0.233467	0.038368	0.0305866	1.77593e-48	2.22184e-22	1.11444e-25	0.039779	0.168544	5.98241e-24	0.0598701	5.00717e-52	4.93232e-46
Glyma.01G100000.1	5.23515e-45	3.8849e-25	0.128127	5.20641e-08	9.25618e-08	2.39608e-27	1.07124e-07	0	0	2.74709e-40	0	0	9.03091e-29	0	0	1.47709e-28	0.10186	0.538573	0	0	0	0	6.39037e-18	3.34622e-17	0	5.05132e-46	0
Glyma.01G100100.1	18.1365	18.0371	20.3135	21.357	30.0188	28.0654	27.1481	28.0557	26.0256	18.9823	24.5089	22.7242	10.7987	9.40663	5.90609	12.6359	20.2615	19.5444	18.0709	20.766	18.4459	23.5821	13.7169	24.7388	8.28539	8.21455	6.82455
Glyma.01G100100.2	1.59562	1.5965	2.72531	0.304424	0.829723	1.63503	0.712553	0.311135	3.38824	0.82946	1.53161	0.105345	0.121655	1.64088	0.0070587	3.16551	0.567275	0.168982	1.12967	2.60439	0.196294	0	0.248414	0.128022	0	0	3.52049e-15
Glyma.01G100200.1	16.2065	10.9898	10.9213	10.4596	12.4644	14.5577	13.595	13.2028	9.66416	6.32258	13.0438	9.91616	3.95609	4.88129	4.73547	11.5574	14.8901	12.2719	8.45288	13.2569	11.6765	12.0317	7.91192	11.4919	5.69787	5.4732	14.549
Glyma.01G100300.1	0	0	0	0	0	4.39574e-69	1.04126e-45	3.04563e-70	0	0	0	0	0	0	0	0	0	0	0	0	0	0	0	0	0	0	0
Glyma.01G100400.1	0.0415656	0	6.02186e-07	0.00555279	0.0955223	0.675238	0.582342	0.0992062	2.71613e-17	8.59961e-18	0.184783	0	0	0	0.0641102	0	0	0	2.46121	4.21455	0.452219	6.65588e-08	0	1.80669e-36	0	0	0
Glyma.01G100500.1	0	0	0	0	0	0	0	0	0	0	0	0	0	0	0	0	0	0	0	0	0	0	0	0	0	0	0
Glyma.01G100600.1	0.0159938	0.000468591	0.0416955	4.33155e-06	0.19724	0.00054965	3.09606e-13	1.81375e-08	3.31836e-13	3.86955e-25	0.0799209	1.41352e-09	1.07768e-26	4.15903e-11	3.18161e-05	3.07846	2.78102	1.16162	0.899808	2.27793	2.1778	1.09521	0.0221059	3.07097	0.111241	0.581167	2.65848
Glyma.01G100600.2	0.00042917	7.78099e-06	0.0221099	1.26774e-09	0.28703	0.198836	3.99355e-13	8.37558e-09	4.11779e-17	4.55922e-25	0.107916	1.47479e-09	3.33436e-27	3.16599e-11	1.3438e-07	3.57831e-07	1.70172e-06	0.0605575	1.46389	0.104966	0.00052795	1.56625	0.179951	0.004903	9.43857e-08	1.06022e-08	8.57918e-13
Glyma.01G100600.3	0.000124371	1.05285e-08	0.00181964	2.91131e-12	0.000338003	7.37335e-05	7.78744e-17	2.91251e-11	5.6292e-10	5.92582e-28	5.85715	9.4292e-12	5.41451e-30	3.50336e-12	0.23908	7.28221	11.8761	9.75371	7.14302	7.68262	5.95896	9.68759	2.83892	10.2823	2.18792	5.15105	2.56987
Glyma.01G100600.4	0.000917867	2.5001e-06	0.0089615	8.16606e-07	0.0578773	0.057464	0.552216	4.10861e-09	0.617948	1.91271e-25	1.11792	2.84105e-10	6.14489e-27	1.34189e-11	3.0066	3.18132	3.7574	3.0763	2.24896	2.57018	2.93516	0.965498	5.51497	1.51109	2.70328	1.0917	6.74148
Glyma.01G100700.1	0.0277302	0.0651873	0.376597	0.154221	0.0540554	0.0835395	0.295598	0.0979552	0.0341482	0.0802323	0.0237115	0.0612149	0.4437	0.000119372	0.303098	0.0286777	0.0635838	0.102805	0.0559349	0	0.222957	3.0782e-58	0.218046	0.03634	8.70535e-05	9.06908e-14	1.15439e-08
Glyma.01G100800.1	0	0	0	1.72128e-07	2.96471e-35	0	5.81284e-60	0	0	7.60261e-17	1.71628e-57	7.93061e-60	0	0	0	0	0	0	0	1.06958e-27	1.09318e-41	0	0	0	0	0	0
Glyma.01G100900.1	26.8425	26.5396	28.6796	33.1871	33.1594	37.9396	26.6925	28.1776	28.4381	18.9413	21.1267	17.8711	20.8156	16.5589	16.6412	25.9533	29.5918	23.1468	31.0014	37.1828	35.851	21.6513	19.4081	21.4746	18.9395	15.4045	24.2019
Glyma.01G100900.2	0.442949	1.19507	0.0821229	0.00256102	3.69633	0.000964505	0.205763	6.79353e-07	1.04162e-10	3.79056e-12	7.32789e-12	3.42006e-07	2.28444	0.0692017	2.33728e-08	0.000942029	7.23384e-09	1.04386	0.00168688	1.37303	1.03506	0.0642527	0.0172025	0.000622251	2.57913e-09	0.423883	0.193473
Glyma.01G101000.1	3.94376	3.2206	2.33876	4.51577	4.88058	4.20039	4.5968	3.48274	3.01697	3.31484	2.41812	2.90864	3.62169	3.54499	3.01342	3.41879	2.35065	3.98941	5.15634	3.27182	3.75774	3.00118	4.5886	3.67933	4.06146	4.06765	0.802614
Glyma.01G101100.1	0.0429767	0.0254364	0.0273565	0.0484817	0.15031	0.191018	0.026029	0.719402	0.68438	0.151097	0.0490568	0.0490725	0.364163	0.178532	0.244684	0	0.0770554	0.0585426	0.0232945	0.0950381	0.0897648	0.197115	0.174178	0.300538	0.0398885	0.0245929	0
Glyma.01G101200.1	0	0	0	0	0	0	0	0	0	0	0	0	0	0	0	3.52262	6.45946	6.68079	3.95447	4.12646	4.42933	1.34557	2.39385	1.28959	4.45296	4.1682	2.80929
Glyma.01G101300.1	8.64374e-74	4.07226e-73	5.54867e-74	6.17089e-68	9.27031e-61	4.38411e-76	9.34628e-77	2.76102e-70	6.36727e-78	2.08507e-75	5.96732e-15	3.13288e-81	1.44599e-50	3.98862e-80	5.19594e-13	9.14751e-82	3.94704e-25	3.65396e-78	5.00152e-85	1.29587e-64	4.29376e-73	0	0	0	2.03619e-76	3.42694e-81	2.42731e-68
Glyma.01G101400.1	0	0	0	0	0	0	0	0	0	0	0	0	0	0	0	0	0	0	0	0	0	0	0	0	0	0	0
Glyma.01G101500.1	7.17385e-16	0.207946	0	3.37121e-28	5.1613e-35	0	4.13464e-35	2.17431e-26	1.23552e-30	0	0	4.81093e-15	4.29209e-20	4.69025e-28	8.68043e-22	0	0	0	1.1492e-15	0	0	0	0	0	0	0	0
Glyma.01G101600.1	0	0	0.00292709	0	0	0.357699	0.934454	0	0.474572	0	0	0	0	0	0	0	0.433754	0.672575	0	0	0	0	1.49541	0.919101	0	0	0
Glyma.01G101700.1	0.192741	0.239093	0.103066	0.031258	0.419859	0.00247364	0.0185558	0.14396	0.0242805	0.249748	3.19184e-12	0.359665	0.0362722	0.0721443	0.298854	0.567806	0.510674	0.00466508	0.274952	7.51844e-11	0.184881	0.257182	0.0363554	0.0723253	0.0073728	0.0792124	0
Glyma.01G101800.1	0.267637	0.114387	0.0350529	0.474275	0.287287	0.347891	0.601956	0.614286	0.691797	0.0588509	0.236434	0.456569	0.0472061	0.368581	0.229174	0.0155943	0.161305	0.0969774	0.605332	0.887915	0.606483	0.025493	0.155918	0.0786852	0.061426	0.0435381	4.62082e-54
Glyma.01G101900.1	1.46656e-49	2.46203e-48	3.6666e-39	6.35707e-49	2.24566e-41	7.89057e-46	1.20217e-38	2.84917e-37	4.91922e-37	7.9804e-46	1.4175e-46	7.46108e-39	3.26579e-48	1.63392e-39	2.00531e-53	7.53397e-43	4.2584e-37	1.42931e-38	8.3111e-38	1.79423e-36	3.92207e-40	3.60443e-62	0.174134	9.55068e-43	2.7444e-55	1.55922e-51	8.23114e-47
Glyma.01G101900.2	1.27148e-45	2.40111e-51	7.65777e-39	1.47329e-54	4.12243e-41	1.48991e-45	2.21315e-38	5.19517e-37	8.94934e-37	1.93387e-45	6.9428e-60	1.34173e-38	9.25003e-69	2.91407e-39	2.78035e-52	2.50097e-42	7.92271e-37	2.5488e-38	6.26934e-38	2.65631e-36	1.09746e-40	6.30385e-62	6.90725e-31	2.08368e-49	4.96294e-55	4.77661e-57	1.44299e-46
Glyma.01G102000.1	2.02999e-31	1.23961e-31	1.79097e-28	0.753536	2.81513e-33	9.65047e-27	9.61853e-34	3.47376e-31	6.40719e-31	4.53526e-34	1.75962e-33	1.75313e-33	6.53075e-41	4.52985e-32	7.95203e-35	2.34102e-32	2.22638e-28	1.34147e-25	2.72191e-31	2.87419e-27	1.35691e-34	1.59937e-32	2.28555e-37	1.18529e-30	3.7598e-31	1.40314e-35	9.96563e-30
Glyma.01G102100.1	0.161495	0.156776	0.0651511	0	0	0	0	0	0	0	0	0	0	0	0	0.83606	0.886359	0.664688	0	0	0	0	0	0	0	0	0
Glyma.01G102200.1	0.130907	0.363746	0.125114	0.191264	0.0570623	0.139651	0.0883895	0.0889005	0.0619069	0.0707463	0.0824339	0.055864	0.0334919	0	0.0323669	0.454984	0.531855	0.650796	0.0757018	0.182192	0.100846	0	0	0.0287414	0.0435292	0.0572083	0
Glyma.01G102300.1	1.6084	1.38707	2.06541	2.91011e-75	0.235054	0.180985	1.42111e-41	3.70601e-37	0.119294	0.354505	0.0536162	0.503305	0.136553	0.420181	0.399272	1.93668	1.62701	2.03941	1.74263e-63	0.137702	0.095315	0.0579004	0.0669506	0.0541541	0.266222	0.506633	0.601732
Glyma.01G102400.1	24.3854	21.1964	23.1575	22.0861	23.5361	26.4812	21.7486	20.3759	24.8526	11.0838	16.1041	10.7925	12.5383	18.2062	16.6839	24.1246	23.0748	26.961	15.1623	20.3016	19.4309	14.6036	10.9626	14.6299	14.9724	11.2005	6.95497
Glyma.01G102500.1	0	3.56652e-114	2.98288e-09	1.44772e-119	0.000134253	3.70734e-12	8.68096e-124	7.62668e-05	8.09493e-120	1.31377e-125	2.52575e-124	1.93683e-128	0.0265328	0	2.02232e-113	0	4.00054e-117	4.55717e-13	3.68532e-06	8.50432e-105	1.06314e-114	1.41699e-115	0	0	0	0	1.41375e-114
Glyma.01G102500.2	0	2.5341e-114	0.161963	1.03659e-119	9.65226e-05	0.0617052	6.24906e-124	4.01501e-05	5.83515e-120	9.44727e-126	0.0712678	1.37549e-128	0.0129833	0.165972	0.0714924	0.0720321	2.80118e-117	0.00162726	1.94963e-06	6.30342e-105	0.194373	1.03607e-115	0	0	0	0.0643247	1.00898e-114
Glyma.01G102600.1	111.091	118.968	137.462	114.522	129.255	92.7662	125.993	154.209	118.463	32.563	39.8731	51.4266	20.1553	20.1138	15.7134	74.5401	93.2898	80.325	137.247	120.011	115.23	18.667	20.5063	26.493	15.5573	14.0292	62.6407
Glyma.01G102700.1	3.8368	2.14902	1.77429	1.61481	0.581932	0.881328	1.13116	1.12953	0	0	0	0	0	0	0	1.90396	1.11661	2.0803	0.995365	0	0.919781	0	0	0	0	0	0.510157
Glyma.01G102800.1	6.40499	6.26425	4.81357	3.15219	4.33918	3.78426	3.27398	3.49817	4.37803	1.23422	2.68884	1.77186	2.40062	2.26881	1.69708	6.94057	5.64721	7.01941	3.81376	3.52313	4.25126	0.924279	1.70474	0.954044	1.02502	0.762405	0.963001
Glyma.01G102900.1	0.977072	0.569282	0.662259	0.0647671	0.228197	1.33242	1.64856	1.02295	0.130044	1.69523	0.00691816	0.150511	1.81196	2.34616	1.93649	0.671793	0.590421	0.895362	0.894802	0.710259	0.00755621	4.43144e-05	1.55183	0.0219047	1.32361	1.16149	1.15185
Glyma.01G102900.2	1.5449e-09	0.000335468	2.52057e-06	0.012097	4.78748e-07	2.88305e-17	2.43578e-06	1.27562e-05	6.27753e-05	0.000246256	0.0103958	0.00386365	4.53511e-15	8.08515e-08	1.84676e-07	8.36342e-08	4.12029e-13	1.53209e-09	0.00164742	0.0550987	0.000683134	6.75131e-05	9.25931e-12	0.0262021	0.00048439	0.000110977	6.24925e-05
Glyma.01G102900.3	2.38009e-09	0.000425958	3.1496e-06	0.0143775	5.4422e-07	3.32101e-17	3.05077e-06	1.66316e-05	8.06956e-05	0.000292334	0.0114023	0.00394754	5.97449e-15	1.17117e-07	2.49006e-07	1.09571e-07	2.24522e-19	1.9649e-09	0.00235389	0.0675195	0.000820701	7.12158e-05	8.26503e-12	0.0279672	0.000556011	0.00014169	8.0276e-05
Glyma.01G102900.4	4.40283e-09	0.000749844	5.54965e-06	0.0252227	8.78844e-07	4.96182e-17	5.83165e-06	3.50378e-05	0.000164737	0.000448587	0.0145394	0.00543214	8.60362e-15	1.39988e-07	3.79197e-07	1.96326e-07	8.14374e-13	3.34897e-09	0.00355016	0.111752	0.00155218	8.43111e-05	1.13764e-11	0.0326542	0.000560679	0.000175998	0.000104971
Glyma.01G102900.5	1.13272e-12	0.0543005	0.0555066	0.385927	1.54539e-07	2.9884e-18	2.93937e-13	9.2486e-16	1.178e-05	1.41668e-06	0.00115531	3.97267e-06	9.89444e-16	1.24916e-16	0.0572742	8.80389e-10	2.16148e-20	7.29806e-13	1.34859e-20	5.81751e-23	1.0349e-19	8.4674e-06	1.00017e-12	3.43364e-25	6.11406e-05	7.57392e-16	1.78044e-15
Glyma.01G102900.6	7.83139e-12	9.5775e-08	1.29677e-06	0.0630653	0.0638755	1.12389e-17	1.6532e-12	0.0656956	0.3402	9.42162e-06	0.00193218	8.01003e-06	1.38288	7.98995e-16	5.33182e-17	9.33235e-09	1.12727e-19	2.65954e-12	8.8295e-20	1.56324e-22	0.822511	1.44731e-05	2.31702e-12	4.55493e-25	0.000173942	6.35211e-15	0.000242486
Glyma.01G103000.1	0	0	0	0	0	0	0	0	0	0	0	0	0	0	0	0	0	0	0	0	0	0	0	0	0	0	0
Glyma.01G103100.1	15.8613	16.067	14.3585	13.5377	11.7737	9.19784	8.23381	9.8171	8.18057	3.9104	16.3328	13.9339	1.17794	0.864565	0.735486	16.702	12.9288	13.201	11.1211	11.1685	10.1932	13.2268	8.79908	10.8784	0.935208	1.22623	0.975244
Glyma.01G103200.1	23.1869	24.4825	25.3116	17.1154	29.799	16.2192	23.195	27.6147	27.4038	15.7075	45.3353	46.7025	5.83309	8.09088	6.99962	20.3403	27.0345	21.5444	15.0491	15.6531	11.8312	29.9591	14.081	19.9566	6.16544	7.78834	1.54998
Glyma.01G103300.1	0	0	0	0	0	0	0	0	0	0	0	0	0	0	0	0	0	0	0	0	0	0	0	0	0	0	0
Glyma.01G103400.1	1.1093e-27	1.2001e-27	0.249785	1.09582e-45	2.05117e-28	5.68646e-37	5.60887e-46	3.42081e-47	3.51287e-27	1.43808e-47	4.29666e-44	1.21548e-27	9.31114e-49	1.71325e-47	9.93638e-49	3.46185e-29	4.42198e-47	2.529e-29	1.19859e-27	1.27225e-28	8.51939e-11	2.21456e-43	9.23901e-47	5.94557e-43	2.18988e-47	8.05892e-50	7.4714e-47
Glyma.01G103500.1	29.6911	28.5233	28.2953	10.0045	5.92348	7.44885	11.496	16.0825	17.0972	3.45869	4.97685	3.71355	4.97726	6.70615	5.01618	28.9893	25.412	25.14	7.23477	7.45629	7.43212	1.00114	2.49816	1.8811	3.45967	1.2504	1.81777
Glyma.01G103500.2	6.45453	1.50887	6.00554	1.35529	1.45083	0.75127	2.20332	2.64458	3.42161	0.307038	0.935223	0.0313398	1.02536	0.0308968	1.44807	4.04019	4.6207	4.98159	2.13787	1.35107	1.95042	0.874034	1.0275	0.411753	0.111011	0.0731407	1.76307e-05
Glyma.01G103600.1	5.25133e-14	0	3.89173e-13	3.44487e-05	5.56603e-12	6.9213e-05	5.51326e-13	0.00087519	0.202419	4.84636e-21	4.2764e-39	3.0937e-32	1.56461e-15	7.08301e-30	6.43634e-26	5.84509e-10	4.12017e-08	2.98076e-08	0.718027	0.00339693	4.55668e-16	0	9.7006e-07	0.0419675	0	0	0
Glyma.01G103700.1	0	7.11527e-13	1.88278e-15	0	0.135562	0.344979	0	0	0.146733	0	0	0	0	0	0	0	1.15503e-18	0	0	0	0.117394	0	0	0	0	0	0
Glyma.01G103800.1	0	0	0	0	0	0	0	0	0	0	0	0	0	0	0	0	0	0	0	0	0	0	0	0	0	0	0
Glyma.01G103900.1	0	0	0	0	0	0	0	0	0	0	0	0	0	0	0	0	0	0	0	0	0	0	0	0	0	0	0
Glyma.01G104000.1	0	0	0	0	0	0	0	0	0	0	0	0	0	0	0	0	0	0	0	0	0	0	0	0	0	0	0
Glyma.01G104100.1	7.98356	7.35373	6.23512	4.45519	4.87059	3.73843	4.20891	4.72267	3.90322	0.635216	0.68292	0.602277	2.27931	2.38574	2.82719	5.77219	6.25344	6.43672	3.88466	4.53158	4.87865	0.204853	1.76776	0.220889	1.03999	0.781082	0.280869
Glyma.01G104200.1	3.88606	4.32118	5.04221	1.46991	0.866704	1.28483	0.888149	1.48635	1.02195	1.6607	2.42023	2.1889	0.830423	0.423841	0.499298	6.85286	6.15225	7.62614	0.788384	0.71409	0.814754	2.65858	2.20717	3.40565	1.23407	1.26022	0.129087
Glyma.01G104300.1	0	0	0	0	0	0	0	0	0	0	0	0	0	0	0	0	0	0	0	0	0	0	0	0	0	0	0
Glyma.01G104400.1	0	0	0	0	0	0	0	0	0	0	0	0	0	0	0	0	0	0	0	0	0	0	0	0	0	0	0
Glyma.01G104500.1	0	0	0	1.33105e-13	2.56766e-59	1.58483e-15	1.15111e-14	4.9732e-05	9.56721e-26	0.0124896	0	0	0	0	0	0	0	0	1.02908e-08	0.00200734	0	0	0	0	0	0	0
Glyma.01G104600.1	3.93075	2.99194	2.97284	5.41829	3.20903	3.8781	2.24245	2.07696	0.966529	0.436429	0.0281431	0.100509	0.119977	0.0669543	0.180072	3.50207	4.53371	3.25253	3.88653	4.92601	3.87777	0.134485	0.454689	0.325713	0.393124	0.156561	2.30254e-10
Glyma.01G104600.2	0.243841	0.604922	0.549922	0.973574	0.0388682	2.38357e-05	0.0704538	0.391536	1.12312	0.0927643	0.00207504	0.110891	0.12223	1.54313e-22	0.000626652	0.583698	0.00286812	0.728981	0.663259	0.282472	1.8231	0.166555	0.0774465	0.00068548	0.0269853	0.169456	2.34113e-10
Glyma.01G104700.1	4.93587e-38	3.85013e-38	3.31685e-37	1.42192e-38	2.62055e-20	0.20997	1.50951e-24	0.132923	1.37817	1.39523e-27	0.598974	0.126047	2.98233e-42	1.33135e-40	4.01174e-39	9.64409e-39	0.136341	2.22234e-36	1.4847e-38	2.70712e-38	0.108106	8.62425e-35	2.89396e-38	0.722625	1.7065e-41	0.120413	7.09315e-40
Glyma.01G104800.1	4.8744	4.80542	3.28492	6.61786	7.65658	7.17091	12.7185	12.7759	11.7599	22.6799	13.8736	12.8573	21.9176	20.6892	13.107	3.48564	3.38159	4.59401	3.99092	5.17237	6.45471	10.3913	10.3224	8.37994	13.1294	13.9037	1.88231
Glyma.01G104900.1	0.338509	4.55033e-26	7.85678e-22	0.702204	7.80733e-07	5.92563e-29	2.83614e-47	3.33442e-50	2.47179e-21	9.97004e-46	2.99203e-26	1.45415e-26	9.39867e-29	1.03645e-24	6.93763e-05	2.32035e-21	0.409721	4.71749e-29	1.71124e-27	2.09189e-47	1.53594e-11	0.396705	1.24553e-50	8.08713e-45	1.88589e-09	1.23129e-50	3.5294e-28
Glyma.01G105000.1	2.13482	1.7628	2.18676	5.83206	8.75336	6.80363	3.05534	3.31424	5.86661	4.5383	11.2734	13.5999	0.0277145	0	0	0.885494	0.505288	0.751958	4.20668	5.66853	5.39397	7.56551	6.10371	7.22828	0	0.240379	0.0685029
Glyma.01G105100.1	0	0	0	0	0	0	0	0	0	0	0	0	0	0	0	0	0	0	0	0	0	0	0	0	0	0	0
Glyma.01G105200.1	2.03594e-28	1.73597e-25	2.69595e-25	1.55203	5.39543	6.24572e-10	12.5811	7.63353	9.81885	31.672	76.2793	58.6055	6.9951e-29	0.342056	7.57881e-23	1.55343e-26	6.93395e-25	6.25489e-27	6.53548	10.1371	5.58959	28.4474	17.3581	54.7739	4.40613e-21	7.34684e-13	1.22763e-23
Glyma.01G105300.1	0	0	0	0	0	0.0922945	5.70145e-55	3.79073e-46	4.98124e-73	0.434264	0.000462021	0.00278055	0.272729	0.142893	2.6369e-57	0.102232	0	0	0	9.73498e-32	7.99753e-71	0.0131365	0.159157	1.14509e-47	0.9412	0.720781	0.244428
Glyma.01G105400.1	1.47216	1.42297	1.73139	12.2113	14.68	13.2667	11.4027	19.379	12.29	3.25407	6.078	5.42995	0	0	0.155914	1.58486	1.234	0.656514	10.0306	16.802	10.6588	12.3859	2.34841	4.38595	0	0.402624	0.348634
Glyma.01G105500.1	50.8258	68.2323	67.5664	49.1243	52.5035	53.8146	54.9684	57.1795	56.1437	39.6975	59.2327	66.4784	37.7362	27.1912	39.6554	63.9435	68.85	50.9195	64.4517	53.3907	56.6743	51.9463	49.764	44.8957	26.4986	34.3466	50.6258
Glyma.01G105500.2	7.32131	5.82392	5.87874	4.20912	4.70865	4.58169	2.61469	2.41836	1.59526	5.51954	5.8851	5.10217	2.8257	4.82041	0.540237	1.59042	2.01459	4.17604	4.70496	4.72599	2.81381	3.66587	4.32026	2.71554	2.60545	1.89472	2.36162
Glyma.01G105500.3	22.9044	23.2292	22.9056	17.6752	18.8992	19.5136	20.3733	23.7479	14.6546	12.2158	18.1184	14.1873	4.13811	7.68036	2.7971	16.9939	18.2598	23.8555	17.8302	20.1003	17.1881	8.9037	9.92334	8.23213	10.4764	3.95078	14.6617
Glyma.01G105600.1	0.0578536	0.00012005	8.25398e-26	0.494956	6.07368e-19	0.166999	0.837764	3.22256e-09	0.678849	0.45465	0.238342	0.13715	0.165401	5.70395e-22	2.61405e-22	0.00463967	1.54324e-07	0.463917	0.855363	0.660616	0.604297	0.156794	0.0827989	1.25984	1.16691e-25	2.07013e-15	0.365411
Glyma.01G105600.2	0.445927	0.713579	0.549155	6.54725	3.58762	6.02864	6.96307	7.57662	10.5288	12.5007	21.9752	29.497	0.222827	0.89064	0.711183	0.591452	0.123491	0.414098	10.2184	10.4961	4.24246	15.3661	11.2581	19.682	2.21215	0.212567	6.15152
Glyma.01G105600.3	0.0251255	7.08516e-05	0.0727881	4.7763	5.47794	3.97058	5.24538	5.94547	7.31861	8.72873	16.5273	13.3558	1.5509	1.09009e-12	0.985625	0.0485824	7.5085e-08	0.00123076	5.94592	11.238	6.57113	9.69231	6.70789	10.3655	0.513877	1.32232	3.98151
Glyma.01G105700.1	5.56352e-69	8.83932e-62	2.91201e-58	4.32062e-58	1.97036e-58	8.94329e-59	5.05744e-58	3.47918e-58	1.02315e-57	5.4784e-53	2.97658e-58	3.88989e-22	0	4.45609e-44	0	1.46397e-59	1.32587e-62	1.20684e-24	1.97252e-58	5.92346e-54	3.28906e-59	2.58197e-51	2.68042e-59	4.60636e-53	0	3.61065e-74	5.801e-59
Glyma.01G105800.1	1.57095e-72	6.48103e-74	1.29407e-74	2.05351e-67	1.80553e-69	7.57134e-76	5.14782e-20	1.34691e-71	6.83351e-91	9.00991e-65	9.47163e-75	5.36634e-71	0	0	0	1.47467e-69	5.70807e-76	5.39518e-71	6.6583e-71	7.47006e-63	9.08805e-72	5.15812e-75	9.06056e-73	5.42318e-64	0	4.56302e-89	0
Glyma.01G105900.1	1.68572e-13	0.0108284	1.13791e-13	0.117864	0.240867	7.9293e-08	0.132144	0.0479999	7.05222e-08	0.014204	4.28452e-06	0.0110393	3.63063e-05	0.00448018	0.000441505	0.00177114	0.0119076	0.000806908	0.124065	0.00223989	0.227992	0.00103606	1.46822e-13	0.0174849	6.96977e-10	8.62079e-29	1.51217e-10
Glyma.01G105900.2	0.229892	1.35872	1.3589	0.568877	0.727008	0.570429	0.643442	0.519952	1.12537	3.24259e-18	3.85452e-16	5.04715e-18	0.160977	0.00570604	0.35211	2.33292	1.56469	1.66661	0.481947	1.30167	0.440592	0.220981	0.258482	0.0256182	5.67747e-11	0.0474735	0.0671802
Glyma.01G105900.3	3.52091	3.78965	3.50337	2.66754	2.75776	2.94847	1.98529	1.93091	3.0449	0.00919956	0.186993	0.0506755	2.75295e-05	0.003958	0.000275788	1.82711	3.56765	2.52471	3.19571	2.41918	2.11299	0.00241911	0.241186	0.0051484	0.0835291	7.82773e-29	0.084201
Glyma.01G106000.1	45.0539	46.8563	42.2968	20.2094	14.0074	19.5488	22.4064	21.7607	23.1822	6.44842	10.1929	11.1687	8.5934	10.5161	7.43234	38.4782	38.3762	32.1301	20.8074	18.2485	22.1938	7.86573	9.21375	10.2614	10.4769	16.2883	20.2799
Glyma.01G106100.1	6.61226	5.47368	6.63531	17.7642	13.3891	13.261	45.8617	51.6401	34.7885	0.787399	1.43099	1.73943	0	0	4.5125e-51	3.7642	4.45453	2.75326	21.7546	16.931	29.258	1.92895	1.50404	1.8462	3.32266e-44	6.45514e-06	1.91032e-42
Glyma.01G106200.1	66.649	58.4763	61.842	148.019	136.255	140.446	127.65	143.454	129.186	128.539	297.313	325.079	52.2406	59.3627	61.2148	59.4317	61.9116	67.3019	158.104	155.602	150.227	193.602	172.078	229.43	68.5017	63.702	228.762
Glyma.01G106300.1	6.41685e-25	0.0850998	1.8863e-28	8.00775	2.99612	4.95843	5.6767	2.72551	5.0015	11.8941	2.12083	4.48656	2.96844	9.93919	13.4744	1.34539e-26	6.74149e-29	0.000629025	4.34568	7.29599	3.85371	1.26896	0.371253	0.841034	0.00935589	0.000549655	4.75496e-118
Glyma.01G106400.1	3.93119e-56	1.90454e-59	8.78565e-57	0.241237	1.07024e-25	5.48926e-57	2.66572e-27	9.83114e-59	1.30487e-24	2.88152e-68	2.74164e-27	2.31508e-26	6.19099e-28	4.96518e-62	4.86789e-63	3.11955e-24	6.43238e-60	9.10422e-57	1.86819e-62	9.23494e-27	4.02466e-56	1.5258e-55	1.59733e-26	2.33854e-58	6.64866e-62	3.92623e-68	1.18025e-70
Glyma.01G106500.1	5.29994	7.04985	7.125	14.8368	16.1188	17.4137	14.8042	17.9494	16.3317	8.21361	14.4193	15.4913	3.07742	2.32613	2.17752	6.50268	5.26783	6.05944	14.1157	15.2487	13.5511	8.36598	6.44159	11.7581	1.2052	2.00885	0.275628
Glyma.01G106600.1	10.2927	9.43928	9.3697	7.8855	9.7024	7.86566	8.13995	8.94117	7.41693	6.44044	14.3186	10.3455	2.53133	4.30846	3.15896	11.2904	10.3008	12.4668	12.6022	10.1741	10.889	4.87041	5.80318	7.26912	4.62357	2.62661	2.92336
Glyma.01G106700.1	8.88008	10.5171	12.4069	18.2197	18.5704	19.9339	6.3961	3.95194	7.90007	23.3451	15.1474	23.9521	7.98628	3.68937	6.9503	8.61992	7.88262	4.76171	5.28212	4.35571	4.35441	23.9349	9.6049	18.6097	4.02668	5.74716	7.43744
Glyma.01G106800.1	4.99948	4.18419	5.58622	3.45047	15.7112	3.40646	0.426414	0.694739	3.17885	0.746914	2.89583	4.85184	0.143611	1.66623	0.697144	6.51766	8.90406	22.872	6.81785	9.46712	3.59586	2.2854	0.542791	1.67851	2.37033	0.977881	4.39058
Glyma.01G106900.1	0.156814	0.176689	0.798234	1.35864	1.02789	1.32433	0.578157	0.976714	0.633789	4.03102e-06	2.10449e-09	0.000113893	0.249709	3.5168e-06	0.107561	0.616859	0.176432	0.472057	0.164322	0.135749	0.103393	1.11921e-50	0.388101	4.67549e-43	1.03253e-27	2.62151e-34	0.00680428
Glyma.01G107000.1	3.45487	3.87388	3.14312	3.55186	3.76899	2.53654	2.70879	3.78019	3.01383	2.09176	0.615136	1.13805	1.42108	1.54442	1.72584	4.19568	3.99577	3.23591	4.0966	4.46254	3.77052	0.388683	1.31526	0.659752	2.06797	2.26881	0.94467
Glyma.01G107100.1	7.85312	10.1133	11.0182	7.89126	10.3529	6.37118	6.1883	8.2378	8.69744	4.5132	9.06221	10.1514	2.90607	6.7197	5.18496	12.5869	9.61618	13.1775	8.03612	7.34617	5.38393	8.24662	5.77154	6.19024	2.13076	0.520241	5.35531
Glyma.01G107100.2	3.76023e-08	2.21569e-08	0.000503439	0.00025841	0.0230347	6.89257e-05	7.46131e-08	0.000309434	0.0007236	0.0173841	2.04018e-05	0.00010538	0.000326477	0.00013829	1.55123e-08	1.50491e-09	3.31908e-05	0.000120775	3.98281e-05	0.0309349	0.00835241	4.58692e-12	1.89888e-16	1.52963e-05	0.000711419	0.0323324	7.19913e-07
Glyma.01G107100.3	1.79786	0.721288	0.444275	2.53381	2.74751	1.61593	6.80191	2.6382	2.18598	1.9765	1.54184	0.157269	5.33164	4.02497	2.35789	1.01045	1.20672	0.479387	2.00293	1.42894	1.43872	0.480207	0.372407	1.8827	3.04772	1.74838	9.08297
Glyma.01G107200.1	0	0	7.04111e-73	7.42518e-58	3.1405e-75	4.53592e-50	1.13738e-50	1.39016e-66	2.27441e-62	2.59974e-94	0	0	0	0	0	0	0	0	4.96541e-41	3.72436e-39	1.63583e-100	0	0	0	0	0	0
Glyma.01G107300.1	1.35447	2.67482	2.5142	2.44005e-65	0.259928	0.213625	0.80645	0	0.556875	1.29363	0.497007	1.77609	0	0	0.289213	0.487278	1.3662	2.16744	0	0.474078	0	2.70783	6.55455	4.79856	0.391465	0.760538	1.54089
Glyma.01G107400.1	0	0	0	0	0	0	0	0	0	0	0	0	0	0	0	0	0	0	0	0	0	0	0	0	0	0	0
Glyma.01G107500.1	5.93368	5.33049	4.82537	10.3254	9.05021	7.75305	8.14223	9.66313	6.66381	6.06764	6.17765	6.50516	4.19911	4.7207	4.58971	7.43709	6.75514	7.2523	8.22906	10.2084	8.01167	6.85239	5.49675	5.10817	5.75826	4.03007	2.51132
Glyma.01G107600.1	0	0	0	0	0	0	0	0	0	0	0	0	0	0	0	0	0	0	0	0	0	0	0	0	0	0	0
Glyma.01G107700.1	1.41246	2.77234	1.54053	1.57371	2.10455	2.95507	1.27259	2.31665	1.15707	0.734645	3.38647	3.66286	1.65507e-08	0.228939	0.187173	1.76907	2.38426	1.17734	2.41802	1.2846	0.398957	1.86324	0.822575	0.750248	4.18909e-27	0.0489691	0.136264
Glyma.01G107800.1	0	0	0	8.26711e-32	4.58733e-19	1.53601e-39	1.62735e-39	1.24139e-34	1.40101e-39	3.09598e-39	0	8.33055e-39	2.72182e-84	0	4.89444e-42	1.85669e-21	0	0	0.296659	4.13456e-34	3.88257e-17	0	0	1.02578e-30	0	0	0
Glyma.01G107900.1	7.10408	9.51259	6.88317	2.24001	2.08613	1.67611	4.85032	3.78539	5.332	0.310802	0.086872	0.373233	2.29822	1.83598	2.5743	10.7939	8.77322	11.6192	3.17736	2.70112	3.44714	0.197492	0.758442	0.102976	3.11538	2.079	2.5499
Glyma.01G108000.1	7.0582	7.61811	12.2409	20.5371	11.8361	9.41341	20.5751	19.7991	19.0479	5.89281	14.5598	14.0648	1.86248	2.97628	1.6446	9.24833	10.5146	12.204	15.2498	11.1087	18.5045	12.0115	7.18208	9.77983	2.97428	1.33742	1.17206
Glyma.01G108100.1	1.64956e-70	1.79833e-67	0.0117202	1.45291e-66	1.73378e-05	1.72575e-67	0.482539	8.70652e-63	4.93917e-61	8.08396e-08	0	0	0.214239	5.67308e-86	1.00851e-11	0.000250936	1.76077e-66	0.440784	7.08188e-67	0.286136	0.420881	9.73252e-80	2.78171e-55	0	5.34638e-53	1.78596e-62	0.123421
Glyma.01G108200.1	0	0	0	0.0262301	0	0	0	0	0	0	0	0	0	0	0	0	0	0	0	0	0	0	0	0	0	0	0
Glyma.01G108300.1	2.12608e-66	0.0368358	0	0	0	0	0	0.0363884	0.0379358	0	0	0	0	0	0	0.0322106	0	0	0.0318164	0.0324818	0.0309473	0	0	0	0	0	0
Glyma.01G108400.1	3.26658e-62	0	1.43721e-38	0	0	7.0275e-06	0	0	3.38398e-50	0	0	0	0	0	0	0	0	0	0	0	0	0	0	0	0	0	0
Glyma.01G108500.1	2.3077e-36	0.644239	1.38762e-27	1.57384e-35	9.53508e-40	9.58614e-22	2.73396e-27	9.27263e-27	8.04384e-26	4.586e-22	8.55907e-40	5.52964e-25	1.61363e-41	2.91694e-40	2.58861e-43	4.47276e-27	1.74383e-38	3.37931e-29	2.81899e-36	3.133e-35	4.51578e-27	1.99809e-37	5.128e-24	0.0160472	6.21982e-42	1.87661e-41	4.2882e-37
Glyma.01G108600.1	3.66842e-40	1.87903e-36	1.84843e-35	0.508495	0.104697	0.476232	3.73412e-36	0.000561962	0.671466	0.12735	2.97662e-08	0.309834	0.120645	0.121	0.00269145	5.80069e-38	1.11901e-41	1.55467e-23	0.151361	3.03983e-35	7.44618e-05	2.55931e-38	3.69992e-40	6.21783e-39	1.61613e-39	6.47495e-39	8.45368e-22
Glyma.01G108600.2	4.10787e-40	2.07872e-36	5.52307e-36	8.51108e-36	7.43218e-40	1.55207e-21	4.17939e-36	0.000709072	6.20312e-08	3.92636e-27	3.33639e-08	3.37381e-36	4.82721e-37	6.29977e-36	0.00293721	1.60126e-40	6.48074e-42	1.839e-23	0.142859	2.48558e-35	2.59965e-14	2.87739e-38	4.06958e-40	7.04545e-39	1.75927e-39	7.01854e-39	9.20754e-22
Glyma.01G108700.1	85.827	65.866	64.3889	11.5085	4.24011	4.86527	22.8475	30.9944	28.3242	3.30291	2.439	5.84545	1.23549	1.3612	1.41189	68.8073	57.7577	53.2181	5.90804	6.18941	8.4796	2.0852	3.72061	6.24825	0.892558	0.728399	1.02351
Glyma.01G108800.1	0.0116144	0	0.201418	0.426194	0.0204477	0.50149	6.52888e-15	0.00109494	0.0277789	4.17366e-21	2.32249e-33	2.84295e-20	2.0286e-12	5.10968e-18	0.0666313	0.00635389	0.537504	0.0608815	0.541927	0.745088	0.47462	0	1.48869e-05	2.01938e-07	0	0	0
Glyma.01G108900.1	1.76402e-06	0.0354783	2.10612e-13	8.68766e-11	0.155301	0.400003	0.644536	0.0287911	0.543374	4.19588e-21	0.0335558	2.43685e-32	1.3667e-15	6.24851e-30	0.0856458	0.0830009	3.37966e-07	9.26678e-09	0.00139934	0.480612	0.108819	0	0.120474	0.0297893	0	0	0
Glyma.01G109000.1	0.146857	0	0.0151048	0	0	0	0	0	0	0	0	0	0	0	0	0	0.0274093	0	0	0	0	0	0	0	0	0	0
Glyma.01G109100.1	12.2995	15.3465	15.8402	12.1509	14.5023	13.9133	10.7685	12.5388	12.9048	9.77778	21.4882	19.9624	4.60011	4.34722	4.58311	15.1021	14.6047	16.2081	10.2925	11.544	10.8985	16.5103	9.46575	14.5977	4.4764	4.83062	1.3112
Glyma.01G109100.2	1.86265	0.866402	2.28149	0.575542	0.795571	0.619086	0.690827	0.783067	1.01397	0.74834	2.07808	1.28751	0.0379049	0.416013	0.196698	1.70327	2.23882	1.31918	1.43196	2.03746	0.931526	0.884084	0.14155	0.447824	0.0914923	0.0329556	1.30721e-06
Glyma.01G109200.1	16.6241	12.425	12.8084	20.9092	16.5451	20.0004	21.1221	21.41	20.5828	24.2106	46.3716	49.7772	4.11132	10.5304	6.67842	19.9166	14.7482	18.1051	19.7522	17.8426	21.361	19.1252	15.931	22.328	8.60656	10.4633	9.88005
Glyma.01G109300.1	236.597	253.13	240.301	236.521	180.543	206.764	245.778	259.43	245.403	41.9815	59.4564	66.5815	40.5217	67.6165	59.6377	208.1	202.398	164.942	212.033	198.511	234.842	86.9211	77.2299	78.5771	49.4	58.2619	52.4362
Glyma.01G109400.1	0	0	1.62364e-19	0.166762	1.18262e-16	0.000642666	0.000431435	8.68833e-31	5.05178e-35	8.98915e-30	3.05219e-24	0	5.1834e-37	9.08143e-50	6.13437e-33	0	0	1.67869e-37	2.04839e-22	0.226439	6.1838e-07	0	0	0	0	0	0
Glyma.01G109500.1	21.1931	18.7112	13.414	9.15551	8.21794	9.9368	8.41317	12.2607	13.6806	11.7966	14.9076	14.7367	12.3003	14.2331	15.3524	24.1163	25.2101	29.0728	16.6602	16.9014	16.8016	5.16969	23.4128	12.4169	41.8874	51.1255	54.4391
Glyma.01G109600.1	9.67762	15.7684	5.36189	25.9553	29.1365	24.8876	27.7255	30.3634	37.8872	19.5208	32.6279	33.6335	24.6908	44.8964	29.351	6.66067	5.28756	5.54809	19.6686	16.2001	17.5677	23.3777	14.1211	19.269	26.2952	20.216	41.1207
Glyma.01G109600.2	12.5104	15.5543	14.7146	19.9356	41.6303	31.2921	37.2667	49.0488	40.5674	50.6705	63.1832	78.2854	49.6589	84.3204	66.7929	7.55836	13.5753	23.5796	32.1104	24.1821	23.4337	32.9799	36.2604	25.1245	32.454	27.9468	73.0812
Glyma.01G109700.1	11.9995	13.0125	12.0854	2.51855	2.98048	4.07527	4.07552	4.59927	4.52487	1.01265	2.09062	0.862546	0.407267	0.4279	1.13955	10.5078	12.2051	9.52399	3.97837	5.2918	3.04517	1.47484	1.11928	1.86164	0.45705	0.545024	0.100176
Glyma.01G109700.2	1.03844	4.4543e-10	0.898548	0.0572912	0.147303	0.302636	0.00327992	0.000123354	0.291653	0.0093706	6.52594e-05	0.016678	0.0260761	0.399974	2.98906e-12	0.665112	0.895833	0.19676	0.00677554	0.0481063	0.115684	5.25005e-12	0.00350959	0.239856	0.0575513	8.68011e-17	0.173463
Glyma.01G109800.1	0.917778	1.66128	1.16343	1.36091	1.5544	2.01732	1.48964	2.22868	3.5588	1.08558	3.11505	2.75583	0.303621	0.391732	0.181992	1.97941	1.35486	1.74146	1.61984	3.25148	1.79188	1.78177	2.05909	3.54151	0.174177	0.185666	0
Glyma.01G109900.1	0	0	0	0	0	0	0	0	0	0	0	0	0	0	0	0	0	0	0	0	0	0	0	0	0	0	0
Glyma.01G110000.1	5.67021e-09	0.00029475	2.69542e-19	1.65587e-11	1.79856e-14	1.20106e-15	2.6618e-09	1.14832e-20	1.77552e-22	2.32509e-05	1.07353e-07	8.0185e-33	6.94435e-27	0	0.0023102	0	7.55287e-16	0.000489264	4.3709e-24	9.9343e-17	3.72037e-18	8.56065e-23	2.70966e-05	2.57175e-06	4.74003e-28	2.85696e-09	4.56536e-21
Glyma.01G110100.1	6.5983	3.71525	5.36418	0.0821318	0.0282232	0	2.6171	4.08496	2.98987	1.21888	0	0.229928	3.57502	4.20617	5.68227	5.90872	4.85027	4.31088	0.124736	0.0249912	0.196987	0.0304333	1.60919	0	1.16714	0.629726	1.57577
Glyma.01G110200.1	12.7153	14.4556	10.5262	10.2565	13.2784	13.3425	9.93608	12.0963	9.45758	8.09622	7.32242	4.95729	5.70879	4.7425	4.73246	11.4158	12.1691	11.8859	14.226	13.2902	13.2632	8.8698	4.62109	7.37146	5.09069	3.9869	2.97305
Glyma.01G110300.1	1.23135e-49	6.753e-67	0.0512693	0.0462877	1.02913e-57	0.000945865	0.0485436	0.0481745	9.02662e-59	0.00384799	0.0461093	1.89343e-08	0.0866377	9.09488e-51	1.05499e-28	0.170606	0.143026	0.072497	2.79579	2.34763	1.98819	4.25442	1.34425	4.06731	2.65591e-41	0.0458236	0
Glyma.01G110400.1	1.76978	1.55265	2.79465	8.02052	4.78282	7.00072	8.0632	8.78154	8.44523	3.54969	7.74465	7.71198	4.8615	4.95278	3.86951	3.17906	2.79609	3.31826	7.06253	7.61722	11.0703	6.78945	8.37806	12.0602	2.70306	2.89423	11.7104
Glyma.01G110500.1	6.03555	9.07776	9.21468	6.2473	4.1422	4.90197	6.96246	7.03477	6.35638	3.94531	10.5901	9.21118	1.72168	2.46059	1.86412	6.31525	5.89252	6.51605	3.8219	4.84264	4.08716	10.3977	6.88355	6.55932	2.5311	3.6392	1.16977
Glyma.01G110500.2	1.98894e-06	0.00018352	0.255221	0.000588017	0.00377308	4.36688e-06	4.97497e-11	0.000125791	0.000977509	2.08052e-06	0.0910668	0.626374	0.060022	1.38018e-11	0.00289925	6.63989e-07	0.000109748	4.25509e-07	0.209952	7.75244e-05	4.15289e-12	0.0205289	2.41027e-05	0.0209726	0.0119327	0.0268538	2.12523e-08
Glyma.01G110600.1	4.65762	5.97809	3.72088	11.293	2.70067	2.85306	4.33191	7.4008	3.29565	7.01097	7.73559	2.93989	3.96687	3.95502	3.73692	6.31346	4.57932	9.76415	4.36038	5.59787	8.97587	1.9499	5.61486	2.44734	3.57464	0.525617	4.40088
Glyma.01G110700.1	0	0	0	0	0	0	0	0	4.63493e-119	2.42823e-108	0	0	2.04772e-103	0	0	4.16709e-112	1.66835e-93	1.85737e-111	0	3.26573e-114	0	0	0	0	5.56229e-111	0	0
Glyma.01G110800.1	0.428556	0.35273	0.262061	0.188561	0.148544	0.162776	0.101134	0.102256	0.211978	0.0599374	0.0483067	0.0490708	0.0542308	0.11293	0	0.262191	0.293017	0.354565	0.259085	0.351534	0.255174	0	0.110021	0.144435	0	0	0
Glyma.01G110900.1	16.241	19.7812	20.6121	32.4162	29.0922	31.4534	36.9254	30.5115	28.6423	35.6159	71.0992	68.7581	14.6297	13.8126	14.0861	21.067	19.8606	19.398	29.6846	33.7198	25.4705	62.9977	39.3409	65.5157	10.0926	13.0357	4.30333
Glyma.01G111000.1	0.124775	1.09707	0.14697	5.78746e-57	7.39662e-57	2.71554e-65	3.64365e-56	2.83275e-57	0.202018	0.479451	0.54445	0.136628	0.148629	5.24759e-60	6.58869e-64	1.08615e-05	0.284802	1.28436e-57	1.05292e-27	8.52505e-55	1.18093e-59	0.00534657	0.115764	0.146704	1.08733e-55	4.89846e-62	0.121573
Glyma.01G111100.1	1.34483	0.511326	1.09003	1.00624	0.520718	0.417831	0.525775	5.00327e-20	0.534886	1.20436e-40	2.46894	0.502678	1.13724	0.737712	1.02489	0.962693	0.551748	0.888452	1.65711	0.413112	0.40298	2.52865	2.8026	8.53011e-31	0.706946	1.384	4.2356e-34
Glyma.01G111200.1	0.877315	0.52516	0.837156	0.611426	1.47519	1.823	0.248196	0.898159	1.14996	0.248502	0.466242	1.4235	0.273045	0.387932	0.128572	0.943508	0.13775	1.2786	0.499407	0.967967	0.867996	1.52124	0.693888	0.232487	0.00863079	0.212764	0.0150909
Glyma.01G111200.2	17.2765	15.1953	17.434	16.7028	15.9642	17.1071	18.414	18.4348	15.1111	9.36153	17.6454	12.5827	3.52101	4.90125	5.70323	15.518	16.6257	17.1435	14.6622	16.4863	14.3462	8.18925	8.75011	10.2372	5.64826	6.1281	1.52671
Glyma.01G111200.3	0.605872	0.549222	0.125292	1.21214	0.515369	0.577202	0.183842	0.227722	0.692855	0.164481	0.270536	3.51069e-05	0.0544779	0.0890591	0.012531	0.137666	0.527814	0.342687	0.962035	0.288069	0.82361	0.153779	0.190687	0.413283	0.00783442	0.00725174	0.00590202
Glyma.01G111200.4	0.0143687	0.024786	1.764e-05	0.410605	1.07162	0.00559772	0.0107346	0.0243277	0.390611	5.28615e-06	0.0077105	0.00010195	0.294363	0.155553	0.0518331	0.191929	0.378748	0.12448	0.0579277	0.124496	0.142387	6.26751e-05	0.0219886	0.298678	0.0296309	0.0185352	0.37186
Glyma.01G111300.1	22.9987	23.6985	23.2128	27.4083	20.6802	21.4574	22.3569	23.0029	20.0681	15.2498	24.006	18.9658	11.6256	11.6096	12.2388	23.9558	23.4597	21.8506	22.6721	25.0336	27.3751	19.5832	18.5415	20.7194	13.3185	12.9614	1.80317
[truncated: 86,975 more rows]
