# Supplementary material for: Identification of regulatory networks and hub genes controlling soybean seed set and size using RNA sequencing analysis
Source: J Exp Bot. 2017 Jan 13;68(8):1955–72. doi: 10.1093/jxb/erw460 (PMC5429000; doi:10.1093/jxb/erw460)
Supplement: supplementary_tables_S19 [file erw460_suppl_supplementary_tables_s19.xls]

## Sheet: Table S19
Table S19 Abbreviation List
Full name	Abbrevation
Abscisic Acid	ABA
AGAMOUS-LIKE MADS-BOX PROTEIN AGL11	STK
AINTEGUMENTA	ANT
Brassinosteroid	BR
Brassinosteroid Insensitive I	BRI1
BR-signaling kinase	BSK
Coding sequence	CDS
complementary Deoxyribonucleic acid	cDNA
cytochrome P450 KLUH	KLU
Cytokinin	CKs
Day after fertilization	DAF
Differentially expressed genes	DEGs
False discovery rate	FDR
Fragments Per Kilobase of transcript per Million mapped reads	FPKM
Gene Ontology	GO
Gibberellin Acide 20 oxidase	GA20OX
RNA Sequencing	RNA-Seq
National Center for Biotechnology Information	NCBI
Nuclear transcription factor Y alpha	NFYA
Principle component analysis	PCA
Quantitative Reverse Transcription-Polymerase Chain Reaction	qRT-PCR
Receptor-like cytoplasmic kinases	RLCKs
Receptor-like kinases	RLKs
RibonucleicAcid	RNA
Transcript level per million	TPM
TRANSPARENT TESTA GLABRA2	TTG2
Weighted gene coexpression network analysis	WGCNA
